# Supplementary material for: A molecular portrait of microsatellite instability across multiple cancers
Source: Nat Commun. 2017 Jun 6;8:15180. doi: 10.1038/ncomms15180 (PMC5467167; doi:10.1038/ncomms15180)
Supplement: Supplementary Data 1 — The TCGA barcodes and the total number of MSI calls showing significant differences (FDR < 0.05; Kolmogorov-Smirnov test) in the MS allele lengths between the tumor and matched normal exomes are listed. [file ncomms15180-s2.xls]

Cancer_type	Barcode	Total_nb_MSI_events	MSI_3utr	MSI_5utr	MSI_exonic	MSI_noncoding	MSI_intronic	MSI_mono	MSI_di	MSI_tri	MSI_tetra	MSI_3utr_profiled	MSI_5utr_profiled	MSI_exonic_profiled	MSI_noncoding_profiled	MSI_intronic_profiled	MSI_mono_profiled	MSI_di_profiled	MSI_tri_profiled	MSI_tetra_profiled	MSI_category_nb_from_TCGA_consortium	Tumor_BAM	Matched_Normal_BAM
READ	TCGA-DC-4745	10	3	1	6	0	0	4	2	4	0	30791	10560	134420	0	0	40895	26012	77079	31785	NA	TCGA-DC-4745-01A-01D-1733-10_hg19_Illumina.bam	TCGA-DC-4745-10A-01D-1733-10_hg19_Illumina.bam
READ	TCGA-DC-6155	2	0	1	1	0	0	1	1	0	0	25983	9237	133764	0	0	38875	24946	74844	30319	NA	TCGA-DC-6155-01A-11D-1657-10_hg19_Illumina.bam	TCGA-DC-6155-10A-01D-1657-10_hg19_Illumina.bam
READ	TCGA-DC-6681	1	0	0	1	0	0	1	0	0	0	22016	8704	133123	0	0	36825	23841	73931	29246	NA	TCGA-DC-6681-01A-11D-1826-10_hg19_Illumina.bam	TCGA-DC-6681-10A-01D-1826-10_hg19_Illumina.bam
READ	TCGA-EI-6506	0	0	0	0	0	0	0	0	0	0	28766	9600	133170	0	0	40124	25232	75281	30899	NA	TCGA-EI-6506-01A-11D-1733-10_hg19_Illumina.bam	TCGA-EI-6506-10A-01D-1733-10_hg19_Illumina.bam
READ	TCGA-DC-6683	3	0	3	0	0	0	2	1	0	0	21472	9086	134766	0	0	36877	24003	75065	29379	NA	TCGA-DC-6683-01A-11D-1826-10_hg19_Illumina.bam	TCGA-DC-6683-10A-01D-1826-10_hg19_Illumina.bam
READ	TCGA-EI-6885	4	1	1	2	0	0	1	0	2	1	23682	9309	133884	0	0	37719	24292	74992	29872	NA	TCGA-EI-6885-01A-11D-1924-10_hg19_Illumina.bam	TCGA-EI-6885-10A-01D-1924-10_hg19_Illumina.bam
READ	TCGA-AG-3725	14	9	1	4	0	0	9	0	2	3	28127	9494	133063	0	0	39814	25148	75079	30643	NA	TCGA-AG-3725-01A-11D-1733-10_hg19_Illumina.bam	TCGA-AG-3725-11A-01D-1733-10_hg19_Illumina.bam
READ	TCGA-G5-6572	1	0	0	1	0	0	1	0	0	0	23551	8869	132722	0	0	37363	24113	74109	29557	NA	TCGA-G5-6572-01A-11D-1826-10_hg19_Illumina.bam	TCGA-G5-6572-10A-01D-1826-10_hg19_Illumina.bam
READ	TCGA-AG-4021	10	3	3	4	0	0	6	2	2	0	24860	9155	132402	0	0	37989	24437	74158	29833	NA	TCGA-AG-4021-01A-01D-1733-10_hg19_Illumina.bam	TCGA-AG-4021-10A-01D-1733-10_hg19_Illumina.bam
READ	TCGA-DC-5337	2	0	0	2	0	0	1	0	1	0	29206	8972	131263	0	0	40095	25251	73567	30528	NA	TCGA-DC-5337-01A-01D-1657-10_hg19_Illumina.bam	TCGA-DC-5337-10A-01D-1657-10_hg19_Illumina.bam
READ	TCGA-DY-A0XA	11	4	1	6	0	0	4	2	4	1	30260	10599	134869	0	0	40676	25940	77324	31788	NA	TCGA-DY-A0XA-01A-11D-A152-10_hg19_Illumina.bam	TCGA-DY-A0XA-10A-01D-A152-10_hg19_Illumina.bam
READ	TCGA-F5-6465	0	0	0	0	0	0	0	0	0	0	28248	10057	134283	0	0	39776	25400	76348	31064	NA	TCGA-F5-6465-01A-11D-1733-10_hg19_Illumina.bam	TCGA-F5-6465-10A-01D-1733-10_hg19_Illumina.bam
READ	TCGA-AG-3592	11	5	2	4	0	0	7	1	2	1	29844	9984	133357	0	0	40367	25625	75890	31303	NA	TCGA-AG-3592-01A-02D-1733-10_hg19_Illumina.bam	TCGA-AG-3592-10A-01D-1733-10_hg19_Illumina.bam
READ	TCGA-EI-6512	14	7	1	6	0	0	11	2	1	0	30555	10481	134749	0	0	40856	25950	77219	31760	NA	TCGA-EI-6512-01A-11D-1733-10_hg19_Illumina.bam	TCGA-EI-6512-10A-01D-1733-10_hg19_Illumina.bam
READ	TCGA-EI-6507	171	84	14	73	0	0	166	3	2	0	29794	9992	133786	0	0	40567	25599	76073	31333	msi-h	TCGA-EI-6507-01A-11D-1733-10_hg19_Illumina.bam	TCGA-EI-6507-10A-01D-1733-10_hg19_Illumina.bam
READ	TCGA-BM-6198	1	0	0	1	0	0	0	0	0	1	28090	9574	133188	0	0	39690	25102	75269	30791	NA	TCGA-BM-6198-01A-11D-1733-10_hg19_Illumina.bam	TCGA-BM-6198-10A-01D-1733-10_hg19_Illumina.bam
READ	TCGA-DY-A1H8	6	2	0	4	0	0	4	0	2	0	24473	8625	130579	0	0	37510	24097	72674	29396	NA	TCGA-DY-A1H8-01A-21D-A152-10_hg19_Illumina.bam	TCGA-DY-A1H8-10A-01D-A152-10_hg19_Illumina.bam
READ	TCGA-EI-6881	8	4	1	3	0	0	7	1	0	0	24886	9606	134822	0	0	38476	24695	75808	30335	NA	TCGA-EI-6881-01A-11D-1924-10_hg19_Illumina.bam	TCGA-EI-6881-10A-01D-1924-10_hg19_Illumina.bam
READ	TCGA-AG-3732	6	4	1	1	0	0	5	0	1	0	28459	9977	135109	0	0	40307	25674	76340	31224	NA	TCGA-AG-3732-01A-11D-1657-10_hg19_Illumina.bam	TCGA-AG-3732-11A-01D-1657-10_hg19_Illumina.bam
READ	TCGA-DC-6154	8	3	1	4	0	0	4	0	4	0	20205	7930	130909	0	0	35664	23074	72088	28218	msi-h	TCGA-DC-6154-01A-31D-1924-10_Illumina.bam	TCGA-DC-6154-10A-01D-1924-10_hg19_Illumina.bam
READ	TCGA-CI-6621	0	0	0	0	0	0	0	0	0	0	24370	10421	136671	0	0	38563	24930	77360	30609	NA	TCGA-CI-6621-01A-11D-1826-10_hg19_Illumina.bam	TCGA-CI-6621-10A-01D-1826-10_hg19_Illumina.bam
READ	TCGA-F5-6814	8	2	0	6	0	0	4	1	2	1	21576	8465	132822	0	0	36573	23687	73615	28988	NA	TCGA-F5-6814-01A-31D-1924-10_hg19_Illumina.bam	TCGA-F5-6814-10A-01D-1924-10_hg19_Illumina.bam
READ	TCGA-F5-6864	6	2	1	3	0	0	3	0	3	0	21757	8509	131887	0	0	36440	23617	73192	28904	NA	TCGA-F5-6864-01A-11D-1924-10_hg19_Illumina.bam	TCGA-F5-6864-10A-01D-1924-10_hg19_Illumina.bam
READ	TCGA-DC-6682	5	2	0	3	0	0	3	0	2	0	23687	9972	136598	0	0	37990	24811	77023	30433	NA	TCGA-DC-6682-01A-11D-1826-10_hg19_Illumina.bam	TCGA-DC-6682-10A-01D-1826-10_hg19_Illumina.bam
READ	TCGA-F5-6861	0	0	0	0	0	0	0	0	0	0	21071	8418	132471	0	0	36344	23527	73256	28833	NA	TCGA-F5-6861-01A-11D-1924-10_hg19_Illumina.bam	TCGA-F5-6861-10A-01D-1924-10_hg19_Illumina.bam
READ	TCGA-F5-6464	0	0	0	0	0	0	0	0	0	0	28920	9853	133317	0	0	39969	25341	75694	31086	NA	TCGA-F5-6464-01A-11D-1733-10_hg19_Illumina.bam	TCGA-F5-6464-10A-01D-1733-10_hg19_Illumina.bam
READ	TCGA-CL-5917	25	16	3	6	0	0	16	3	5	1	28043	10812	135828	0	0	40048	25886	77245	31504	NA	TCGA-CL-5917-01A-11D-1657-10_hg19_Illumina.bam	TCGA-CL-5917-10A-01D-1657-10_hg19_Illumina.bam
READ	TCGA-EF-5830	8	4	0	4	0	0	3	0	4	1	27377	10419	137055	0	0	40004	25819	77631	31397	NA	TCGA-EF-5830-01A-01D-1657-10_hg19_Illumina.bam	TCGA-EF-5830-10A-01D-1657-10_hg19_Illumina.bam
READ	TCGA-EI-6508	5	3	0	2	0	0	3	1	1	0	27431	9417	132846	0	0	39270	25041	74886	30497	NA	TCGA-EI-6508-01A-11D-1733-10_hg19_Illumina.bam	TCGA-EI-6508-10A-01D-1733-10_hg19_Illumina.bam
READ	TCGA-F5-6702	0	0	0	0	0	0	0	0	0	0	24531	8856	132513	0	0	37786	24326	74046	29742	NA	TCGA-F5-6702-01A-11D-1826-10_hg19_Illumina.bam	TCGA-F5-6702-10A-01D-1826-10_hg19_Illumina.bam
READ	TCGA-AF-2693	0	0	0	0	0	0	0	0	0	0	31638	10171	133718	0	0	41032	26049	76540	31906	NA	TCGA-AF-2693-01A-02D-1733-10_hg19_Illumina.bam	TCGA-AF-2693-10A-01D-1733-10_hg19_Illumina.bam
READ	TCGA-F5-6812	1	0	1	0	0	0	1	0	0	0	21213	8715	134110	0	0	36592	23780	74482	29184	NA	TCGA-F5-6812-01A-11D-1826-10_hg19_Illumina.bam	TCGA-F5-6812-10A-01D-1826-10_hg19_Illumina.bam
READ	TCGA-G5-6641	2	0	0	2	0	0	2	0	0	0	22715	8498	132110	0	0	37019	23838	73303	29163	NA	TCGA-G5-6641-01A-11D-1826-10_hg19_Illumina.bam	TCGA-G5-6641-10A-01D-1826-10_hg19_Illumina.bam
READ	TCGA-AF-3911	0	0	0	0	0	0	0	0	0	0	26230	9538	133536	0	0	38833	24861	75255	30355	NA	TCGA-AF-3911-01A-01D-1733-10_hg19_Illumina.bam	TCGA-AF-3911-10A-01D-1733-10_hg19_Illumina.bam
READ	TCGA-AF-A56L	1	1	0	0	0	0	1	0	0	0	30248	14565	141648	0	0	42328	27215	83411	33507	NA	TCGA-AF-A56L-01A-31D-A38X-10_Illumina.bam	TCGA-AF-A56L-10A-01D-A38X-10_Illumina.bam
READ	TCGA-AH-6903	0	0	0	0	0	0	0	0	0	0	23064	9110	133939	0	0	37476	24157	74817	29663	NA	TCGA-AH-6903-01A-11D-1924-10_hg19_Illumina.bam	TCGA-AH-6903-10A-01D-1924-10_hg19_Illumina.bam
READ	TCGA-EI-6883	7	4	1	2	0	0	4	2	1	0	25050	9678	134498	0	0	38518	24678	75703	30327	NA	TCGA-EI-6883-01A-31D-1924-10_hg19_Illumina.bam	TCGA-EI-6883-10A-01D-1924-10_hg19_Illumina.bam
READ	TCGA-F5-6813	2	0	0	2	0	0	0	1	1	0	21631	8714	133562	0	0	36719	23841	74188	29159	NA	TCGA-F5-6813-01A-11D-1826-10_hg19_Illumina.bam	TCGA-F5-6813-10A-01D-1826-10_hg19_Illumina.bam
READ	TCGA-EI-7002	10	2	3	5	0	0	6	2	2	0	22310	8713	132688	0	0	36947	23765	73800	29199	NA	TCGA-EI-7002-01A-11D-1924-10_hg19_Illumina.bam	TCGA-EI-7002-10A-01D-1924-10_hg19_Illumina.bam
READ	TCGA-DY-A1DF	15	5	1	9	0	0	8	2	5	0	25997	9247	131923	0	0	38271	24627	74156	30113	NA	TCGA-DY-A1DF-01A-11D-A152-10_hg19_Illumina.bam	TCGA-DY-A1DF-10A-01D-A152-10_hg19_Illumina.bam
READ	TCGA-AF-A56N	10	7	0	3	0	0	9	0	1	0	31284	15071	141982	0	0	42869	27576	83974	33918	NA	TCGA-AF-A56N-01A-12D-A38X-10_Illumina.bam	TCGA-AF-A56N-10A-01D-A38X-10_Illumina.bam
READ	TCGA-DY-A1DG	16	6	3	7	0	0	8	2	4	2	24629	10829	137403	0	0	38564	25128	78223	30946	NA	TCGA-DY-A1DG-01A-11D-A152-10_hg19_Illumina.bam	TCGA-DY-A1DG-10A-01D-A152-10_hg19_Illumina.bam
READ	TCGA-DC-5869	9	4	1	4	0	0	2	2	4	1	20990	8012	131799	0	0	36324	23584	72284	28609	NA	TCGA-DC-5869-01A-01D-1657-10_hg19_Illumina.bam	TCGA-DC-5869-10A-01D-1657-10_hg19_Illumina.bam
READ	TCGA-DY-A1DD	20	11	3	6	0	0	13	1	5	1	26123	9283	131976	0	0	38384	24605	74213	30180	NA	TCGA-DY-A1DD-01A-21D-A152-10_hg19_Illumina.bam	TCGA-DY-A1DD-10A-01D-A152-10_hg19_Illumina.bam
READ	TCGA-EI-6514	6	1	2	3	0	0	4	1	1	0	28398	9741	133062	0	0	39737	25254	75350	30860	NA	TCGA-EI-6514-01A-11D-1733-10_hg19_Illumina.bam	TCGA-EI-6514-10A-01D-1733-10_hg19_Illumina.bam
READ	TCGA-EI-6882	327	177	29	121	0	0	313	9	4	1	24286	9541	134740	0	0	38184	24550	75700	30133	msi-h	TCGA-EI-6882-01A-11D-1924-10_hg19_Illumina.bam	TCGA-EI-6882-10A-01D-1924-10_hg19_Illumina.bam
READ	TCGA-CL-5918	9	3	3	3	0	0	5	1	1	2	28122	9672	134178	0	0	40115	25518	75437	30902	NA	TCGA-CL-5918-01A-11D-1657-10_hg19_Illumina.bam	TCGA-CL-5918-10A-01D-1657-10_hg19_Illumina.bam
READ	TCGA-DC-6157	12	1	4	7	0	0	5	1	4	2	26606	10590	136682	0	0	39217	25719	77592	31350	NA	TCGA-DC-6157-01A-11D-1657-10_hg19_Illumina.bam	TCGA-DC-6157-10A-01D-1657-10_hg19_Illumina.bam
READ	TCGA-G5-6233	6	3	1	2	0	0	2	1	2	1	28636	10132	134726	0	0	39907	25586	76744	31257	NA	TCGA-G5-6233-01A-11D-1733-10_hg19_Illumina.bam	TCGA-G5-6233-10A-01D-1733-10_hg19_Illumina.bam
READ	TCGA-AG-3591	6	4	0	2	0	0	5	0	0	1	28284	9549	132871	0	0	39792	25158	75040	30714	NA	TCGA-AG-3591-01A-01D-1733-10_hg19_Illumina.bam	TCGA-AG-3591-10A-01D-1733-10_hg19_Illumina.bam
READ	TCGA-EI-6884	0	0	0	0	0	0	0	0	0	0	21399	8580	133014	0	0	36567	23668	73761	28997	NA	TCGA-EI-6884-01A-11D-1924-10_hg19_Illumina.bam	TCGA-EI-6884-10A-01D-1924-10_hg19_Illumina.bam
READ	TCGA-DY-A1DC	4	2	0	2	0	0	3	0	1	0	32336	10658	133057	0	0	41211	26274	76530	32036	NA	TCGA-DY-A1DC-01A-31D-A152-10_hg19_Illumina.bam	TCGA-DY-A1DC-10A-01D-A152-10_hg19_Illumina.bam
READ	TCGA-AF-5654	3	2	0	1	0	0	2	0	1	0	24480	9386	134268	0	0	38304	24668	75031	30131	NA	TCGA-AF-5654-01A-01D-1657-10_hg19_Illumina.bam	TCGA-AF-5654-10A-01D-1657-10_hg19_Illumina.bam
READ	TCGA-CI-6622	0	0	0	0	0	0	0	0	0	0	23306	9213	134192	0	0	37642	24222	75086	29761	NA	TCGA-CI-6622-01A-11D-1826-10_hg19_Illumina.bam	TCGA-CI-6622-10A-01D-1826-10_hg19_Illumina.bam
READ	TCGA-DT-5265	0	0	0	0	0	0	0	0	0	0	22538	8976	134072	0	0	37216	24067	74778	29525	NA	TCGA-DT-5265-01A-21D-1826-10_hg19_Illumina.bam	TCGA-DT-5265-10A-01D-1826-10_hg19_Illumina.bam
READ	TCGA-F5-6863	1	0	0	1	0	0	0	0	1	0	22329	8683	133011	0	0	37119	23794	73935	29175	NA	TCGA-F5-6863-01A-11D-1924-10_hg19_Illumina.bam	TCGA-F5-6863-10A-01D-1924-10_hg19_Illumina.bam
READ	TCGA-AH-6544	0	0	0	0	0	0	0	0	0	0	22331	8944	133884	0	0	37024	24062	74616	29457	NA	TCGA-AH-6544-01A-11D-1826-10_hg19_Illumina.bam	TCGA-AH-6544-10A-01D-1826-10_hg19_Illumina.bam
READ	TCGA-AF-2690	2	0	1	1	0	0	2	0	0	0	28458	9948	133962	0	0	39710	25457	76164	31037	NA	TCGA-AF-2690-01A-02D-1733-10_hg19_Illumina.bam	TCGA-AF-2690-10A-01D-1733-10_hg19_Illumina.bam
READ	TCGA-EI-6509	14	5	2	7	0	0	8	1	5	0	27729	9939	134246	0	0	39638	25272	76067	30937	NA	TCGA-EI-6509-01A-11D-1733-10_hg19_Illumina.bam	TCGA-EI-6509-10A-01D-1733-10_hg19_Illumina.bam
READ	TCGA-CI-6624	0	0	0	0	0	0	0	0	0	0	23368	8988	133041	0	0	37354	24179	74288	29576	NA	TCGA-CI-6624-01C-11D-1826-10_hg19_Illumina.bam	TCGA-CI-6624-10A-01D-1826-10_hg19_Illumina.bam
READ	TCGA-EI-6510	0	0	0	0	0	0	0	0	0	0	28792	10160	134448	0	0	40073	25535	76539	31253	NA	TCGA-EI-6510-01A-11D-1733-10_hg19_Illumina.bam	TCGA-EI-6510-10A-01D-1733-10_hg19_Illumina.bam
READ	TCGA-DC-6158	10	4	3	3	0	0	5	3	2	0	29722	9997	134659	0	0	40838	25978	76125	31437	NA	TCGA-DC-6158-01A-11D-1657-10_hg19_Illumina.bam	TCGA-DC-6158-10A-01D-1657-10_hg19_Illumina.bam
READ	TCGA-EI-7004	2	0	2	0	0	0	1	1	0	0	23653	9376	133710	0	0	37640	24290	74893	29916	NA	TCGA-EI-7004-01A-11D-1924-10_hg19_Illumina.bam	TCGA-EI-7004-10A-01D-1924-10_hg19_Illumina.bam
READ	TCGA-EI-6917	1	0	0	1	0	0	1	0	0	0	22977	9117	133393	0	0	37355	24061	74458	29613	NA	TCGA-EI-6917-01A-11D-1924-10_hg19_Illumina.bam	TCGA-EI-6917-10A-01D-1924-10_hg19_Illumina.bam
READ	TCGA-DC-4749	8	6	2	0	0	0	6	1	0	1	28288	10078	134871	0	0	39902	25503	76684	31148	NA	TCGA-DC-4749-01A-01D-1733-10_hg19_Illumina.bam	TCGA-DC-4749-10A-01D-1733-10_hg19_Illumina.bam
READ	TCGA-AH-6643	7	3	0	4	0	0	4	0	3	0	23674	10234	136572	0	0	38143	24764	77117	30456	NA	TCGA-AH-6643-01A-11D-1826-10_hg19_Illumina.bam	TCGA-AH-6643-11A-01D-1826-10_hg19_Illumina.bam
READ	TCGA-AF-4110	0	0	0	0	0	0	0	0	0	0	24431	8898	132935	0	0	37912	24348	74271	29733	NA	TCGA-AF-4110-01A-02D-1733-10_hg19_Illumina.bam	TCGA-AF-4110-10A-01D-1733-10_hg19_Illumina.bam
READ	TCGA-G5-6235	0	0	0	0	0	0	0	0	0	0	28815	10062	134416	0	0	40153	25524	76340	31276	NA	TCGA-G5-6235-01A-11D-1733-10_hg19_Illumina.bam	TCGA-G5-6235-10A-01D-1733-10_hg19_Illumina.bam
READ	TCGA-AG-3742	7	6	0	1	0	0	4	2	0	1	27571	9835	134815	0	0	39788	25472	75992	30969	NA	TCGA-AG-3742-01A-11D-1657-10_hg19_Illumina.bam	TCGA-AG-3742-11A-01D-1657-10_hg19_Illumina.bam
READ	TCGA-AG-3731	0	0	0	0	0	0	0	0	0	0	27706	9823	133824	0	0	39580	25241	75668	30864	NA	TCGA-AG-3731-01A-11D-1733-10_hg19_Illumina.bam	TCGA-AG-3731-11A-01D-1733-10_hg19_Illumina.bam
READ	TCGA-F5-6571	3	1	1	1	0	0	3	0	0	0	22395	8776	132980	0	0	36927	23901	74057	29266	NA	TCGA-F5-6571-01A-12D-1826-10_hg19_Illumina.bam	TCGA-F5-6571-10A-01D-1826-10_hg19_Illumina.bam
READ	TCGA-AF-A56K	7	4	2	1	0	0	4	2	0	1	30544	14575	141558	0	0	42445	27284	83400	33548	NA	TCGA-AF-A56K-01A-32D-A38X-10_Illumina.bam	TCGA-AF-A56K-10A-01D-A38X-10_Illumina.bam
READ	TCGA-AF-2687	3	0	2	1	0	0	2	1	0	0	33512	11050	133667	0	0	41553	26637	77498	32541	NA	TCGA-AF-2687-01A-02D-1733-10_hg19_Illumina.bam	TCGA-AF-2687-10A-01D-1733-10_hg19_Illumina.bam
READ	TCGA-AH-6897	3	0	1	2	0	0	2	0	1	0	24047	9445	134330	0	0	38058	24456	75280	30028	NA	TCGA-AH-6897-01A-11D-1924-10_hg19_Illumina.bam	TCGA-AH-6897-10A-01D-1924-10_hg19_Illumina.bam
READ	TCGA-EI-6513	10	4	2	4	0	0	7	2	1	0	28158	9644	133182	0	0	39566	25214	75389	30815	NA	TCGA-EI-6513-01A-21D-1733-10_hg19_Illumina.bam	TCGA-EI-6513-10A-01D-1733-10_hg19_Illumina.bam
READ	TCGA-EI-6511	4	4	0	0	0	0	4	0	0	0	27540	9757	133840	0	0	39550	25186	75643	30758	NA	TCGA-EI-6511-01A-11D-1733-10_hg19_Illumina.bam	TCGA-EI-6511-10A-01D-1733-10_hg19_Illumina.bam
CESC	TCGA-4J-AA1J	10	8	2	0	0	0	8	1	0	1	65939	15849	137986	0	0	58049	33673	87481	40571	NA	TCGA-4J-AA1J-01A-21D-A387-09.bam	TCGA-4J-AA1J-10A-01D-A38A-09.bam
CESC	TCGA-VS-A954	2	2	0	0	0	0	2	0	0	0	60124	14401	135328	0	0	54826	32115	84308	38604	NA	TCGA-VS-A954-01A-11D-A387-09.bam	TCGA-VS-A954-10A-01D-A38A-09.bam
CESC	TCGA-MA-AA43	5	4	0	1	0	0	4	0	0	1	68988	16098	137851	0	0	59538	34317	87856	41226	NA	TCGA-MA-AA43-01A-11D-A42O-09.bam	TCGA-MA-AA43-10A-01D-A45U-09.bam
CESC	TCGA-Q1-A5R2	0	0	0	0	0	0	0	0	0	0	59970	13531	133833	0	0	53440	31985	83306	38603	NA	TCGA-Q1-A5R2-01A-11D-A28B-09.bam	TCGA-Q1-A5R2-10A-01D-A28E-09.bam
CESC	TCGA-VS-A94W	0	0	0	0	0	0	0	0	0	0	62734	13668	132953	0	0	55897	32266	82596	38596	NA	TCGA-VS-A94W-01A-12D-A37N-09.bam	TCGA-VS-A94W-10A-01D-A37N-09.bam
CESC	TCGA-FU-A57G	0	0	0	0	0	0	0	0	0	0	66223	14085	133619	0	0	56777	33141	84106	39903	NA	TCGA-FU-A57G-01A-11D-A26G-09.bam	TCGA-FU-A57G-10A-01D-A26G-09.bam
CESC	TCGA-RA-A741	1	1	0	0	0	0	1	0	0	0	66779	14745	134870	0	0	58083	33386	84867	40058	NA	TCGA-RA-A741-01A-11D-A33O-09.bam	TCGA-RA-A741-10B-01D-A33O-09.bam
CESC	TCGA-HG-A2PA	0	0	0	0	0	0	0	0	0	0	61995	14181	133615	0	0	54322	32476	83946	39047	NA	TCGA-HG-A2PA-01A-11D-A20U-09.bam	TCGA-HG-A2PA-10B-01D-A20U-09.bam
CESC	TCGA-JW-A852	0	0	0	0	0	0	0	0	0	0	66193	15026	135302	0	0	57746	33404	85304	40067	NA	TCGA-JW-A852-01A-11D-A351-09.bam	TCGA-JW-A852-10A-01D-A351-09.bam
CESC	TCGA-VS-A9UM	6	5	0	1	0	0	5	0	1	0	65250	14436	134844	0	0	57350	33035	84590	39555	NA	TCGA-VS-A9UM-01A-11D-A42O-09.bam	TCGA-VS-A9UM-10A-01D-A42R-09.bam
CESC	TCGA-EA-A43B	3	1	1	1	0	0	1	0	1	1	55951	13044	133412	0	0	51559	31079	82319	37450	NA	TCGA-EA-A43B-01A-81D-A243-09.bam	TCGA-EA-A43B-10A-01D-A243-09.bam
CESC	TCGA-VS-A8EJ	20	15	3	2	0	0	15	1	3	1	62828	13884	133034	0	0	55947	32271	82836	38692	NA	TCGA-VS-A8EJ-01A-11D-A37N-09.bam	TCGA-VS-A8EJ-10A-01D-A37N-09.bam
CESC	TCGA-VS-A9V5	2	2	0	0	0	0	1	0	1	0	67328	15623	137156	0	0	58667	33879	86929	40632	NA	TCGA-VS-A9V5-01A-11D-A42O-09.bam	TCGA-VS-A9V5-10A-01D-A42R-09.bam
CESC	TCGA-EK-A2H0	0	0	0	0	0	0	0	0	0	0	58581	13144	133829	0	0	52653	31757	82938	38206	NA	TCGA-EK-A2H0-01A-11D-A17W-09.bam	TCGA-EK-A2H0-10A-01D-A17W-09.bam
CESC	TCGA-VS-A9UB	10	8	1	1	0	0	7	1	1	1	66510	15099	136197	0	0	58190	33445	85952	40219	NA	TCGA-VS-A9UB-01A-22D-A42O-09.bam	TCGA-VS-A9UB-10A-01D-A42R-09.bam
CESC	TCGA-EA-A3HS	48	37	2	9	0	0	47	0	1	0	56716	13811	134750	0	0	51263	31690	83939	38385	NA	TCGA-EA-A3HS-01A-11D-A20U-09.bam	TCGA-EA-A3HS-10B-01D-A20U-09.bam
CESC	TCGA-EX-A1H5	10	5	0	5	0	0	4	1	4	1	15094	6329	124632	0	0	32051	21411	66708	25885	NA	C501.TCGA-EX-A1H5-01A-31D-A13W-08.2.bam	C501.TCGA-EX-A1H5-10A-01D-A13W-08.2.bam
CESC	TCGA-Q1-A73P	0	0	0	0	0	0	0	0	0	0	66266	15124	135466	0	0	57996	33449	85403	40008	NA	TCGA-Q1-A73P-01A-11D-A32I-09.bam	TCGA-Q1-A73P-10B-01D-A32I-09.bam
CESC	TCGA-C5-A8XJ	1	1	0	0	0	0	1	0	0	0	60179	12640	130688	0	0	54422	31261	80306	37518	NA	TCGA-C5-A8XJ-01A-11D-A37N-09.bam	TCGA-C5-A8XJ-10A-01D-A37N-09.bam
CESC	TCGA-EA-A410	359	267	23	69	0	0	347	11	1	0	58016	13190	132912	0	0	52382	31427	82408	37901	NA	TCGA-EA-A410-01A-11D-A243-09.bam	TCGA-EA-A410-10A-01D-A243-09.bam
CESC	TCGA-C5-A1M9	2	1	0	1	0	0	1	1	0	0	15231	6449	124748	0	0	32081	21476	66900	25971	NA	C501.TCGA-C5-A1M9-01A-11D-A13W-08.2.bam	C501.TCGA-C5-A1M9-10A-01D-A13W-08.2.bam
CESC	TCGA-ZJ-AAXA	26	25	1	0	0	0	19	4	0	3	64577	14161	133817	0	0	57014	32678	83679	39184	NA	TCGA-ZJ-AAXA-01A-11D-A42O-09.bam	TCGA-ZJ-AAXA-10A-01D-A42R-09.bam
CESC	TCGA-VS-A953	1	1	0	0	0	0	1	0	0	0	61736	14850	136488	0	0	55867	32554	85430	39223	NA	TCGA-VS-A953-01A-11D-A387-09.bam	TCGA-VS-A953-10A-01D-A38A-09.bam
CESC	TCGA-JX-A3Q0	0	0	0	0	0	0	0	0	0	0	57715	12816	133010	0	0	52219	31449	82125	37748	NA	TCGA-JX-A3Q0-01A-11D-A21Q-09.bam	TCGA-JX-A3Q0-10A-01D-A21Q-09.bam
CESC	TCGA-BI-A0VS	2	0	1	1	0	0	0	2	0	0	16015	7411	128895	0	0	32993	22145	70140	27043	NA	C501.TCGA-BI-A0VS-01A-11D-A10S-08.4.bam	C501.TCGA-BI-A0VS-10A-01D-A10S-08.4.bam
CESC	TCGA-ZJ-AAXU	1	1	0	0	0	0	1	0	0	0	62557	9141	110176	0	0	52460	29563	66189	33662	NA	TCGA-ZJ-AAXU-01A-11D-A42O-09.bam	TCGA-ZJ-AAXU-10A-01D-A42R-09.bam
CESC	TCGA-DR-A0ZM	0	0	0	0	0	0	0	0	0	0	16330	7663	129710	0	0	33234	22297	70846	27326	NA	C501.TCGA-DR-A0ZM-01A-12D-A10S-08.5.bam	C501.TCGA-DR-A0ZM-10A-01D-A10S-08.4.bam
CESC	TCGA-EK-A2R7	1	0	0	1	0	0	0	0	1	0	59148	13533	134207	0	0	53236	31927	83303	38422	NA	TCGA-EK-A2R7-01A-11D-A18J-09.bam	TCGA-EK-A2R7-10A-01D-A18J-09.bam
CESC	TCGA-Q1-A73O	0	0	0	0	0	0	0	0	0	0	62201	13487	133030	0	0	55713	32142	82420	38443	NA	TCGA-Q1-A73O-01A-11D-A32I-09.bam	TCGA-Q1-A73O-10B-01D-A32I-09.bam
CESC	TCGA-ZJ-AAXJ	10	8	2	0	0	0	9	1	0	0	69756	16015	137396	0	0	59910	34403	87545	41309	NA	TCGA-ZJ-AAXJ-01A-11D-A42O-09.bam	TCGA-ZJ-AAXJ-10A-01D-A42R-09.bam
CESC	TCGA-C5-A1M7	0	0	0	0	0	0	0	0	0	0	15233	6532	124554	0	0	32010	21508	66840	25961	NA	C501.TCGA-C5-A1M7-01A-11D-A13W-08.2.bam	C501.TCGA-C5-A1M7-10A-01D-A13W-08.2.bam
CESC	TCGA-C5-A1BK	0	0	0	0	0	0	0	0	0	0	15624	6550	124993	0	0	32317	21601	67181	26068	NA	C501.TCGA-C5-A1BK-01B-11D-A13W-08.2.bam	C501.TCGA-C5-A1BK-10A-01D-A13W-08.2.bam
CESC	TCGA-VS-A8EK	2	2	0	0	0	0	1	1	0	0	65054	14435	134160	0	0	57165	32931	84089	39464	NA	TCGA-VS-A8EK-01A-12D-A37N-09.bam	TCGA-VS-A8EK-10A-01D-A37N-09.bam
CESC	TCGA-EA-A5ZD	0	0	0	0	0	0	0	0	0	0	59481	13560	133672	0	0	53034	31908	83223	38548	NA	TCGA-EA-A5ZD-01A-11D-A28B-09.bam	TCGA-EA-A5ZD-10A-01D-A28E-09.bam
CESC	TCGA-VS-A9UD	6	3	0	3	0	0	4	1	1	0	66701	15109	135879	0	0	58114	33526	85755	40294	NA	TCGA-VS-A9UD-01A-11D-A42O-09.bam	TCGA-VS-A9UD-10A-01D-A42R-09.bam
CESC	TCGA-C5-A7CJ	1	1	0	0	0	0	1	0	0	0	64455	14004	134013	0	0	56773	32714	83674	39311	NA	TCGA-C5-A7CJ-01A-11D-A32I-09.bam	TCGA-C5-A7CJ-10A-01D-A32I-09.bam
CESC	TCGA-EA-A439	3	1	0	2	0	0	0	1	2	0	57214	12983	133035	0	0	52127	31261	82160	37684	NA	TCGA-EA-A439-01A-11D-A243-09.bam	TCGA-EA-A439-10A-01D-A243-09.bam
CESC	TCGA-VS-A8Q8	1	1	0	0	0	0	1	0	0	0	64233	14349	134615	0	0	56792	32804	84227	39374	NA	TCGA-VS-A8Q8-01A-11D-A37N-09.bam	TCGA-VS-A8Q8-10A-01D-A37N-09.bam
CESC	TCGA-EK-A2RC	0	0	0	0	0	0	0	0	0	0	59714	13054	133157	0	0	53354	31893	82497	38181	NA	TCGA-EK-A2RC-01A-11D-A18J-09.bam	TCGA-EK-A2RC-10A-01D-A18J-09.bam
CESC	TCGA-ZJ-AB0I	6	6	0	0	0	0	5	1	0	0	64120	14492	134788	0	0	56773	32774	84380	39473	NA	TCGA-ZJ-AB0I-01A-11D-A42O-09.bam	TCGA-ZJ-AB0I-10A-01D-A42R-09.bam
CESC	TCGA-EA-A556	0	0	0	0	0	0	0	0	0	0	67441	14494	133960	0	0	57387	33515	84643	40350	NA	TCGA-EA-A556-01A-11D-A26G-09.bam	TCGA-EA-A556-10A-01D-A26G-09.bam
CESC	TCGA-DS-A5RQ	1	0	0	1	0	0	0	0	1	0	57866	13177	132876	0	0	52108	31439	82354	38018	NA	TCGA-DS-A5RQ-01A-11D-A28B-09.bam	TCGA-DS-A5RQ-10A-01D-A28E-09.bam
CESC	TCGA-VS-A9V4	8	8	0	0	0	0	8	0	0	0	71317	16241	137620	0	0	60629	34727	88122	41700	NA	TCGA-VS-A9V4-01A-12D-A42O-09.bam	TCGA-VS-A9V4-10A-01D-A42R-09.bam
CESC	TCGA-EA-A411	0	0	0	0	0	0	0	0	0	0	57780	12885	132496	0	0	52328	31293	81851	37689	NA	TCGA-EA-A411-01A-11D-A243-09.bam	TCGA-EA-A411-10A-01D-A243-09.bam
CESC	TCGA-C5-A905	9	8	0	1	0	0	5	2	2	0	64963	14220	134046	0	0	57037	32878	83908	39406	NA	TCGA-C5-A905-01A-11D-A37N-09.bam	TCGA-C5-A905-10A-01D-A37N-09.bam
CESC	TCGA-IR-A3L7	2	0	0	2	0	0	0	0	1	1	57127	12670	131985	0	0	51889	31091	81298	37504	NA	TCGA-IR-A3L7-01A-21D-A20U-09.bam	TCGA-IR-A3L7-10A-01D-A20U-09.bam
CESC	TCGA-FU-A3TQ	0	0	0	0	0	0	0	0	0	0	60201	13534	134163	0	0	53792	32057	83430	38619	NA	TCGA-FU-A3TQ-01A-11D-A22X-09.bam	TCGA-FU-A3TQ-10A-01D-A22X-09.bam
CESC	TCGA-Q1-A73R	2	2	0	0	0	0	2	0	0	0	65258	14407	134575	0	0	57301	33031	84299	39609	NA	TCGA-Q1-A73R-01A-11D-A33O-09.bam	TCGA-Q1-A73R-10B-01D-A33O-09.bam
CESC	TCGA-ZJ-AB0H	2	2	0	0	0	0	2	0	0	0	69753	16464	138012	0	0	59822	34570	88320	41517	NA	TCGA-ZJ-AB0H-01A-11D-A42O-09.bam	TCGA-ZJ-AB0H-10A-01D-A42R-09.bam
CESC	TCGA-VS-A958	0	0	0	0	0	0	0	0	0	0	69916	16549	138673	0	0	60064	34674	88814	41586	NA	TCGA-VS-A958-01A-11D-A42O-09.bam	TCGA-VS-A958-10A-01D-A42R-09.bam
CESC	TCGA-C5-A1MP	0	0	0	0	0	0	0	0	0	0	13714	6600	125966	0	0	31255	21194	68039	25792	NA	C501.TCGA-C5-A1MP-01A-11D-A14W-08.3.bam	C501.TCGA-C5-A1MP-10A-01D-A14W-08.3.bam
CESC	TCGA-JW-A5VJ	1	1	0	0	0	0	1	0	0	0	59023	13682	134122	0	0	52852	31877	83622	38476	NA	TCGA-JW-A5VJ-01A-11D-A28B-09.bam	TCGA-JW-A5VJ-10A-01D-A28E-09.bam
CESC	TCGA-EA-A4BA	0	0	0	0	0	0	0	0	0	0	63121	13845	133399	0	0	55182	32533	83477	39173	NA	TCGA-EA-A4BA-01A-21D-A26G-09.bam	TCGA-EA-A4BA-10A-01D-A26G-09.bam
CESC	TCGA-C5-A7CO	2	2	0	0	0	0	1	1	0	0	64570	14750	135542	0	0	56859	33097	85124	39782	NA	TCGA-C5-A7CO-01A-11D-A351-09.bam	TCGA-C5-A7CO-10A-01D-A351-09.bam
CESC	TCGA-LP-A4AW	0	0	0	0	0	0	0	0	0	0	59373	13728	134576	0	0	53411	31918	83787	38561	NA	TCGA-LP-A4AW-01A-11D-A243-09.bam	TCGA-LP-A4AW-10A-01D-A243-09.bam
CESC	TCGA-EK-A2RB	0	0	0	0	0	0	0	0	0	0	57203	12975	133340	0	0	51965	31411	82413	37729	NA	TCGA-EK-A2RB-01A-11D-A18J-09.bam	TCGA-EK-A2RB-10A-01D-A18J-09.bam
CESC	TCGA-C5-A1MN	7	3	0	4	0	0	4	1	2	0	13716	6489	125930	0	0	31350	21206	67890	25689	NA	C501.TCGA-C5-A1MN-01A-11D-A14W-08.3.bam	C501.TCGA-C5-A1MN-10A-01D-A14W-08.3.bam
CESC	TCGA-EK-A3GN	0	0	0	0	0	0	0	0	0	0	58754	12890	132496	0	0	52853	31438	81935	37914	NA	TCGA-EK-A3GN-01A-11D-A20U-09.bam	TCGA-EK-A3GN-10A-01D-A20U-09.bam
CESC	TCGA-R2-A69V	0	0	0	0	0	0	0	0	0	0	62556	14408	133827	0	0	55843	32368	83757	38823	NA	TCGA-R2-A69V-01A-11D-A32I-09.bam	TCGA-R2-A69V-10A-01D-A32I-09.bam
CESC	TCGA-ZJ-AAXT	2	2	0	0	0	0	2	0	0	0	67029	15023	135780	0	0	58514	33452	85619	40247	NA	TCGA-ZJ-AAXT-01A-11D-A42O-09.bam	TCGA-ZJ-AAXT-10A-01D-A42R-09.bam
CESC	TCGA-MA-AA41	3	3	0	0	0	0	3	0	0	0	59225	13233	132135	0	0	54039	31404	81629	37521	NA	TCGA-MA-AA41-01A-11D-A387-09.bam	TCGA-MA-AA41-10A-01D-A38A-09.bam
CESC	TCGA-ZJ-AAXF	0	0	0	0	0	0	0	0	0	0	71507	16494	137670	0	0	60655	34867	88306	41843	NA	TCGA-ZJ-AAXF-01A-31D-A42O-09.bam	TCGA-ZJ-AAXF-10A-01D-A42R-09.bam
CESC	TCGA-EX-A1H6	0	0	0	0	0	0	0	0	0	0	59508	13504	134233	0	0	53463	31975	83326	38481	NA	TCGA-EX-A1H6-01B-11D-A22X-09.bam	TCGA-EX-A1H6-10A-01D-A22X-09.bam
CESC	TCGA-C5-A7X8	4	2	0	2	0	0	4	0	0	0	67547	15246	136002	0	0	58499	33744	86046	40506	NA	TCGA-C5-A7X8-01A-11D-A36J-09.bam	TCGA-C5-A7X8-10A-01D-A36M-09.bam
CESC	TCGA-C5-A907	0	0	0	0	0	0	0	0	0	0	62208	13682	133221	0	0	55742	32138	82700	38531	NA	TCGA-C5-A907-01A-11D-A37N-09.bam	TCGA-C5-A907-10A-01D-A37N-09.bam
CESC	TCGA-LP-A5U3	0	0	0	0	0	0	0	0	0	0	57859	13109	132749	0	0	52185	31382	82277	37873	NA	TCGA-LP-A5U3-01A-11D-A28B-09.bam	TCGA-LP-A5U3-10A-01D-A28E-09.bam
CESC	TCGA-EA-A5FO	4	2	1	1	0	0	3	0	1	0	59694	13500	133457	0	0	53248	31883	83036	38484	NA	TCGA-EA-A5FO-01A-21D-A28B-09.bam	TCGA-EA-A5FO-10A-01D-A28E-09.bam
CESC	TCGA-IR-A3LC	0	0	0	0	0	0	0	0	0	0	57467	12711	131902	0	0	51982	31160	81394	37544	NA	TCGA-IR-A3LC-01A-11D-A20U-09.bam	TCGA-IR-A3LC-10A-01D-A20U-09.bam
CESC	TCGA-C5-A1BJ	1	0	0	1	0	0	0	0	1	0	14772	6515	125275	0	0	31773	21447	67397	25945	NA	C501.TCGA-C5-A1BJ-01A-11D-A13W-08.2.bam	C501.TCGA-C5-A1BJ-10A-01D-A13W-08.2.bam
CESC	TCGA-DS-A3LQ	9	5	1	3	0	0	5	1	3	0	57507	12863	132718	0	0	52060	31311	82041	37676	NA	TCGA-DS-A3LQ-01A-21D-A21Q-09.bam	TCGA-DS-A3LQ-10A-01D-A21Q-09.bam
CESC	TCGA-JW-A5VG	2	2	0	0	0	0	1	1	0	0	58874	13384	133375	0	0	52782	31723	82874	38254	NA	TCGA-JW-A5VG-01A-11D-A28B-09.bam	TCGA-JW-A5VG-10A-01D-A28E-09.bam
CESC	TCGA-EK-A2RK	4	2	0	2	0	0	1	1	2	0	57995	13007	133195	0	0	52392	31551	82377	37877	NA	TCGA-EK-A2RK-01A-11D-A18J-09.bam	TCGA-EK-A2RK-10A-01D-A18J-09.bam
CESC	TCGA-VS-A9UA	0	0	0	0	0	0	0	0	0	0	66107	14537	134574	0	0	57906	33174	84400	39738	NA	TCGA-VS-A9UA-01A-11D-A42O-09.bam	TCGA-VS-A9UA-10A-01D-A42R-09.bam
CESC	TCGA-EK-A2PL	0	0	0	0	0	0	0	0	0	0	58503	13256	133882	0	0	52877	31728	82902	38134	NA	TCGA-EK-A2PL-01A-11D-A18J-09.bam	TCGA-EK-A2PL-10A-01D-A18J-09.bam
CESC	TCGA-IR-A3LA	4	3	0	1	0	0	2	2	0	0	58966	13109	132999	0	0	52942	31666	82404	38062	NA	TCGA-IR-A3LA-01A-11D-A22X-09.bam	TCGA-IR-A3LA-10A-01D-A22X-09.bam
CESC	TCGA-VS-A94Z	22	18	3	1	0	0	21	1	0	0	61922	15806	137960	0	0	56020	32985	87024	39659	NA	TCGA-VS-A94Z-01A-11D-A387-09.bam	TCGA-VS-A94Z-10A-01D-A38A-09.bam
CESC	TCGA-C5-A1ML	1	0	0	1	0	0	0	1	0	0	13673	6492	124948	0	0	31113	21055	67330	25615	NA	C501.TCGA-C5-A1ML-01A-11D-A14W-08.3.bam	C501.TCGA-C5-A1ML-10A-01D-A14W-08.3.bam
CESC	TCGA-WL-A834	4	4	0	0	0	0	3	1	0	0	63749	14018	133484	0	0	56485	32536	83238	38992	NA	TCGA-WL-A834-01A-11D-A351-09.bam	TCGA-WL-A834-10A-01D-A351-09.bam
CESC	TCGA-EK-A2RO	4	3	0	1	0	0	3	1	0	0	58479	13384	134354	0	0	52672	31854	83367	38324	NA	TCGA-EK-A2RO-01A-11D-A18J-09.bam	TCGA-EK-A2RO-10A-01D-A18J-09.bam
CESC	TCGA-C5-A1MF	4	1	0	3	0	0	1	1	2	0	15181	6347	123807	0	0	31851	21365	66323	25796	NA	C501.TCGA-C5-A1MF-01A-11D-A13W-08.2.bam	C501.TCGA-C5-A1MF-10A-01D-A13W-08.2.bam
CESC	TCGA-C5-A2LV	6	5	0	1	0	0	4	1	1	0	59683	13165	133600	0	0	53376	31892	82832	38348	NA	TCGA-C5-A2LV-01A-11D-A18J-09.bam	TCGA-C5-A2LV-10A-01D-A18J-09.bam
CESC	TCGA-VS-A94Y	1	0	0	1	0	0	1	0	0	0	62596	14821	136256	0	0	56144	32758	85455	39316	NA	TCGA-VS-A94Y-01A-11D-A387-09.bam	TCGA-VS-A94Y-10A-01D-A38A-09.bam
CESC	TCGA-JX-A5QV	2	1	0	1	0	0	1	0	1	0	63026	14334	134959	0	0	55030	32845	84848	39596	NA	TCGA-JX-A5QV-01A-22D-A28B-09.bam	TCGA-JX-A5QV-10A-01D-A28E-09.bam
CESC	TCGA-EK-A3GM	0	0	0	0	0	0	0	0	0	0	63180	13900	133711	0	0	54822	32680	83850	39439	NA	TCGA-EK-A3GM-01A-11D-A20U-09.bam	TCGA-EK-A3GM-10A-01D-A20U-09.bam
CESC	TCGA-ZJ-A8QR	2	1	0	1	0	0	2	0	0	0	63744	13981	133669	0	0	56443	32507	83373	39071	NA	TCGA-ZJ-A8QR-01A-11D-A37N-09.bam	TCGA-ZJ-A8QR-10A-01D-A37N-09.bam
CESC	TCGA-EK-A2RM	13	10	0	3	0	0	7	2	3	1	60430	13672	134570	0	0	53751	32324	83817	38780	NA	TCGA-EK-A2RM-01A-21D-A18J-09.bam	TCGA-EK-A2RM-10A-01D-A18J-09.bam
CESC	TCGA-C5-A8YR	12	9	1	2	0	0	8	2	2	0	62103	13069	131624	0	0	55403	31882	81331	38180	NA	TCGA-C5-A8YR-01A-12D-A37N-09.bam	TCGA-C5-A8YR-10A-01D-A37N-09.bam
CESC	TCGA-VS-AA62	0	0	0	0	0	0	0	0	0	0	68825	15558	136709	0	0	59258	34065	86842	40927	NA	TCGA-VS-AA62-01A-11D-A42O-09.bam	TCGA-VS-AA62-10A-01D-A42R-09.bam
CESC	TCGA-EA-A3HT	0	0	0	0	0	0	0	0	0	0	57529	12756	132893	0	0	52140	31375	82032	37631	NA	TCGA-EA-A3HT-01A-61D-A21Q-09.bam	TCGA-EA-A3HT-10A-01D-A21Q-09.bam
CESC	TCGA-EA-A5ZF	6	4	0	2	0	0	3	0	1	2	60259	13731	133923	0	0	53458	32074	83580	38801	NA	TCGA-EA-A5ZF-01A-11D-A28B-09.bam	TCGA-EA-A5ZF-10A-01D-A28E-09.bam
CESC	TCGA-MA-AA3Z	2	2	0	0	0	0	2	0	0	0	64975	16254	138557	0	0	57708	33665	87923	40490	NA	TCGA-MA-AA3Z-01A-11D-A387-09.bam	TCGA-MA-AA3Z-10A-01D-A38A-09.bam
CESC	TCGA-VS-A94X	21	15	2	4	0	0	18	0	2	1	66415	16275	138658	0	0	58404	33947	88179	40818	NA	TCGA-VS-A94X-01A-11D-A387-09.bam	TCGA-VS-A94X-10A-01D-A38A-09.bam
CESC	TCGA-JW-A5VK	30	20	6	4	0	0	19	3	6	2	62435	14620	135787	0	0	54910	32851	85421	39660	NA	TCGA-JW-A5VK-01A-11D-A28B-09.bam	TCGA-JW-A5VK-10A-01D-A28E-09.bam
CESC	TCGA-BI-A20A	0	0	0	0	0	0	0	0	0	0	12187	6472	123128	0	0	29566	20514	66754	24953	NA	C501.TCGA-BI-A20A-01A-11D-A14W-08.3.bam	C501.TCGA-BI-A20A-10A-01D-A14W-08.3.bam
CESC	TCGA-IR-A3LH	0	0	0	0	0	0	0	0	0	0	59942	13199	133117	0	0	53522	31830	82573	38333	NA	TCGA-IR-A3LH-01A-21D-A20U-09.bam	TCGA-IR-A3LH-10A-01D-A20U-09.bam
CESC	TCGA-VS-A9UC	15	14	1	0	0	0	14	1	0	0	71139	16005	137352	0	0	60480	34659	87795	41562	NA	TCGA-VS-A9UC-01A-11D-A42O-09.bam	TCGA-VS-A9UC-10A-01D-A42R-09.bam
CESC	TCGA-C5-A7CH	12	9	2	1	0	0	10	1	1	0	68740	15153	135175	0	0	58940	33894	85607	40627	NA	TCGA-C5-A7CH-01A-11D-A33O-09.bam	TCGA-C5-A7CH-10A-01D-A33O-09.bam
CESC	TCGA-VS-A9UI	24	21	0	3	0	0	21	1	0	2	68878	16275	138544	0	0	59614	34341	88407	41335	NA	TCGA-VS-A9UI-01A-11D-A42O-09.bam	TCGA-VS-A9UI-10A-01D-A42R-09.bam
CESC	TCGA-EA-A3HQ	8	3	1	4	0	0	2	3	3	0	61866	14943	136455	0	0	54138	33035	86066	40025	NA	TCGA-EA-A3HQ-01A-11D-A20U-09.bam	TCGA-EA-A3HQ-10A-01D-A20U-09.bam
CESC	TCGA-C5-A902	6	6	0	0	0	0	5	1	0	0	64402	13986	133550	0	0	56799	32666	83346	39127	NA	TCGA-C5-A902-01A-11D-A37N-09.bam	TCGA-C5-A902-10A-01D-A37N-09.bam
CESC	TCGA-C5-A1M5	0	0	0	0	0	0	0	0	0	0	14975	6210	123668	0	0	31824	21320	66040	25669	NA	C501.TCGA-C5-A1M5-01A-11D-A13W-08.2.bam	C501.TCGA-C5-A1M5-10A-01D-A13W-08.2.bam
CESC	TCGA-ZJ-A8QO	1	0	0	1	0	0	1	0	0	0	63521	14180	134382	0	0	56563	32596	83847	39077	NA	TCGA-ZJ-A8QO-01A-11D-A37N-09.bam	TCGA-ZJ-A8QO-10A-01D-A37N-09.bam
CESC	TCGA-VS-A9UQ	0	0	0	0	0	0	0	0	0	0	67806	15375	135904	0	0	58738	33740	86056	40551	NA	TCGA-VS-A9UQ-01A-21D-A42O-09.bam	TCGA-VS-A9UQ-10A-01D-A42R-09.bam
CESC	TCGA-DS-A1OD	1	0	0	1	0	0	0	0	1	0	12802	7210	128657	0	0	30927	21451	70125	26166	NA	C501.TCGA-DS-A1OD-01A-11D-A14W-08.4.bam	C501.TCGA-DS-A1OD-10A-01D-A14W-08.4.bam
CESC	TCGA-JW-A69B	0	0	0	0	0	0	0	0	0	0	58374	12927	130886	0	0	53518	31079	80493	37097	NA	TCGA-JW-A69B-01A-11D-A32I-09.bam	TCGA-JW-A69B-10A-01D-A32I-09.bam
CESC	TCGA-DS-A7WF	0	0	0	0	0	0	0	0	0	0	68046	15170	135409	0	0	58727	33800	85622	40476	NA	TCGA-DS-A7WF-01A-11D-A351-09.bam	TCGA-DS-A7WF-10A-01D-A351-09.bam
CESC	TCGA-EA-A1QS	0	0	0	0	0	0	0	0	0	0	62368	13907	134757	0	0	54881	32651	84239	39261	NA	TCGA-EA-A1QS-01A-61D-A22X-09.bam	TCGA-EA-A1QS-10A-01D-A22X-09.bam
CESC	TCGA-JW-A5VL	2	2	0	0	0	0	1	1	0	0	60174	13721	134108	0	0	53415	32128	83689	38771	NA	TCGA-JW-A5VL-01A-11D-A28B-09.bam	TCGA-JW-A5VL-10A-01D-A28E-09.bam
CESC	TCGA-VS-A9UJ	311	275	7	29	0	0	300	11	0	0	65298	14049	133466	0	0	57425	32746	83377	39265	NA	TCGA-VS-A9UJ-01A-11D-A42O-09.bam	TCGA-VS-A9UJ-10A-01D-A42R-09.bam
CESC	TCGA-C5-A7CM	16	14	1	1	0	0	12	2	1	1	64822	14122	133855	0	0	57068	32800	83633	39298	NA	TCGA-C5-A7CM-01A-11D-A33O-09.bam	TCGA-C5-A7CM-10A-01D-A33O-09.bam
CESC	TCGA-VS-A9UV	3	2	1	0	0	0	2	1	0	0	64106	14861	136064	0	0	56965	33076	85357	39633	NA	TCGA-VS-A9UV-01A-11D-A42O-09.bam	TCGA-VS-A9UV-10A-01D-A42R-09.bam
CESC	TCGA-DS-A1OC	3	1	0	2	0	0	1	0	1	1	12611	6945	127035	0	0	30650	21191	68939	25811	NA	C501.TCGA-DS-A1OC-01A-11D-A14W-08.4.bam	C501.TCGA-DS-A1OC-10A-01D-A14W-08.4.bam
CESC	TCGA-VS-A8QF	10	9	1	0	0	0	8	2	0	0	64115	14172	134178	0	0	56728	32692	83857	39188	NA	TCGA-VS-A8QF-01A-21D-A37N-09.bam	TCGA-VS-A8QF-10A-01D-A37N-09.bam
CESC	TCGA-C5-A1M8	13	8	1	4	0	0	8	2	3	0	15483	6239	122854	0	0	31951	21307	65643	25675	NA	C501.TCGA-C5-A1M8-01A-21D-A13W-08.2.bam	C501.TCGA-C5-A1M8-10A-01D-A13W-08.2.bam
CESC	TCGA-DS-A1OA	7	2	1	4	0	0	3	2	1	1	12657	7153	128351	0	0	30689	21360	70001	26111	NA	C501.TCGA-DS-A1OA-01A-11D-A16Y-08.5.bam	C501.TCGA-DS-A1OA-10A-01D-A16Y-08.5.bam
CESC	TCGA-FU-A3HY	1	0	0	1	0	0	0	0	1	0	58777	13005	133194	0	0	52802	31693	82479	38002	NA	TCGA-FU-A3HY-01A-11D-A21Q-09.bam	TCGA-FU-A3HY-10A-01D-A21Q-09.bam
CESC	TCGA-Q1-A6DV	0	0	0	0	0	0	0	0	0	0	65438	14483	134087	0	0	57194	33043	84168	39603	NA	TCGA-Q1-A6DV-01A-11D-A32I-09.bam	TCGA-Q1-A6DV-10A-01D-A32I-09.bam
CESC	TCGA-EA-A5ZE	1	1	0	0	0	0	1	0	0	0	61559	13568	133460	0	0	54100	32222	83371	38894	NA	TCGA-EA-A5ZE-01A-11D-A28B-09.bam	TCGA-EA-A5ZE-10A-01D-A28E-09.bam
CESC	TCGA-C5-A1BL	1	0	0	1	0	0	0	0	1	0	14608	6485	125359	0	0	31776	21440	67292	25944	NA	C501.TCGA-C5-A1BL-01A-11D-A13W-08.2.bam	C501.TCGA-C5-A1BL-10A-01D-A13W-08.2.bam
CESC	TCGA-FU-A2QG	1	0	0	1	0	0	0	0	1	0	58839	13185	133842	0	0	52819	31872	82983	38192	NA	TCGA-FU-A2QG-01A-11D-A18J-09.bam	TCGA-FU-A2QG-10A-01D-A18J-09.bam
CESC	TCGA-EA-A3HU	17	10	0	7	0	0	15	0	2	0	57394	14043	135072	0	0	51536	31949	84317	38707	NA	TCGA-EA-A3HU-01A-11D-A20U-09.bam	TCGA-EA-A3HU-10B-01D-A20U-09.bam
CESC	TCGA-XS-A8TJ	0	0	0	0	0	0	0	0	0	0	65457	15075	135842	0	0	57452	33349	85570	40003	NA	TCGA-XS-A8TJ-01A-11D-A36J-09.bam	TCGA-XS-A8TJ-10A-01D-A36M-09.bam
CESC	TCGA-VS-A9U5	20	19	1	0	0	0	19	1	0	0	68896	15573	136731	0	0	59525	33991	86784	40900	NA	TCGA-VS-A9U5-01A-11D-A42O-09.bam	TCGA-VS-A9U5-10A-01D-A42R-09.bam
CESC	TCGA-2W-A8YY	244	198	7	39	0	0	236	7	1	0	65437	14638	135103	0	0	57451	33110	84823	39794	NA	TCGA-2W-A8YY-01A-11D-A37N-09.bam	TCGA-2W-A8YY-10A-01D-A37N-09.bam
CESC	TCGA-C5-A7CG	0	0	0	0	0	0	0	0	0	0	65597	14529	134322	0	0	57339	33136	84311	39662	NA	TCGA-C5-A7CG-01A-11D-A32I-09.bam	TCGA-C5-A7CG-10A-01D-A32I-09.bam
CESC	TCGA-MY-A913	0	0	0	0	0	0	0	0	0	0	61702	13685	133135	0	0	55563	32068	82507	38384	NA	TCGA-MY-A913-01A-11D-A37N-09.bam	TCGA-MY-A913-10A-01D-A37N-09.bam
CESC	TCGA-C5-A1BE	0	0	0	0	0	0	0	0	0	0	15288	6576	125026	0	0	32034	21524	67270	26062	NA	C501.TCGA-C5-A1BE-01B-11D-A13W-08.2.bam	C501.TCGA-C5-A1BE-10A-01D-A13W-08.2.bam
CESC	TCGA-C5-A1ME	1	0	0	1	0	0	0	0	0	1	13832	6217	124044	0	0	31259	21117	66248	25469	NA	C501.TCGA-C5-A1ME-01A-11D-A13W-08.5.bam	C501.TCGA-C5-A1ME-10A-01D-A13W-08.2.bam
CESC	TCGA-JW-A5VH	3	2	0	1	0	0	3	0	0	0	60650	13794	134418	0	0	53776	32212	83921	38953	NA	TCGA-JW-A5VH-01A-11D-A28B-09.bam	TCGA-JW-A5VH-10A-01D-A28E-09.bam
CESC	TCGA-C5-A3HF	0	0	0	0	0	0	0	0	0	0	70672	16115	136814	0	0	59019	34841	87857	41884	NA	TCGA-C5-A3HF-01A-11D-A20U-09.bam	TCGA-C5-A3HF-10A-01D-A20U-09.bam
CESC	TCGA-VS-A9UL	0	0	0	0	0	0	0	0	0	0	65869	14417	134361	0	0	57719	33062	84265	39601	NA	TCGA-VS-A9UL-01A-11D-A42O-09.bam	TCGA-VS-A9UL-10A-01D-A42R-09.bam
CESC	TCGA-Q1-A73S	9	6	1	2	0	0	6	1	2	0	64859	13892	133157	0	0	56990	32646	83178	39094	NA	TCGA-Q1-A73S-01A-11D-A33O-09.bam	TCGA-Q1-A73S-10B-01D-A33O-09.bam
CESC	TCGA-C5-A1MQ	0	0	0	0	0	0	0	0	0	0	13756	6544	125985	0	0	31394	21212	67904	25775	NA	C501.TCGA-C5-A1MQ-01A-11D-A14W-08.3.bam	C501.TCGA-C5-A1MQ-10A-01D-A14W-08.3.bam
CESC	TCGA-MY-A5BD	5	3	2	0	0	0	4	0	1	0	67241	14668	134523	0	0	57328	33561	85099	40444	NA	TCGA-MY-A5BD-01A-11D-A26G-09.bam	TCGA-MY-A5BD-10A-01D-A26G-09.bam
CESC	TCGA-MY-A5BF	3	3	0	0	0	0	3	0	0	0	66767	14607	134519	0	0	57206	33467	84984	40236	NA	TCGA-MY-A5BF-01A-11D-A26G-09.bam	TCGA-MY-A5BF-11A-11D-A26G-09.bam
CESC	TCGA-EK-A3GK	1	1	0	0	0	0	1	0	0	0	59760	13411	132733	0	0	53108	31807	82698	38291	NA	TCGA-EK-A3GK-01A-11D-A20U-09.bam	TCGA-EK-A3GK-10A-01D-A20U-09.bam
CESC	TCGA-VS-A957	12	10	0	2	0	0	10	1	1	0	65594	14197	133391	0	0	57596	32803	83449	39334	NA	TCGA-VS-A957-01A-11D-A42O-09.bam	TCGA-VS-A957-10A-01D-A42R-09.bam
CESC	TCGA-C5-A8XI	1	1	0	0	0	0	1	0	0	0	63660	13874	133620	0	0	56491	32513	83231	38919	NA	TCGA-C5-A8XI-01A-11D-A37N-09.bam	TCGA-C5-A8XI-10A-01D-A37N-09.bam
CESC	TCGA-VS-A8EC	33	27	5	1	0	0	30	2	0	1	67109	15095	135801	0	0	58378	33531	85803	40293	NA	TCGA-VS-A8EC-01A-11D-A36J-09.bam	TCGA-VS-A8EC-10A-01D-A36M-09.bam
CESC	TCGA-C5-A7CL	3	2	0	1	0	0	3	0	0	0	62204	13600	133046	0	0	55755	32094	82538	38463	NA	TCGA-C5-A7CL-01A-11D-A32I-09.bam	TCGA-C5-A7CL-10A-01D-A32I-09.bam
CESC	TCGA-C5-A8YQ	4	3	0	1	0	0	4	0	0	0	59657	12310	129124	0	0	53916	30936	79196	37043	NA	TCGA-C5-A8YQ-01A-11D-A37N-09.bam	TCGA-C5-A8YQ-10A-01D-A37N-09.bam
CESC	TCGA-LP-A4AV	1	0	1	0	0	0	0	1	0	0	53154	12206	130438	0	0	49477	30103	79921	36297	NA	TCGA-LP-A4AV-01A-11D-A243-09.bam	TCGA-LP-A4AV-10A-01D-A243-09.bam
CESC	TCGA-IR-A3LB	0	0	0	0	0	0	0	0	0	0	56633	12966	132721	0	0	51732	31158	81880	37550	NA	TCGA-IR-A3LB-01A-11D-A243-09.bam	TCGA-IR-A3LB-10A-01D-A243-09.bam
CESC	TCGA-VS-A8EI	1	1	0	0	0	0	1	0	0	0	63234	14016	133936	0	0	56334	32479	83411	38962	NA	TCGA-VS-A8EI-01A-11D-A37N-09.bam	TCGA-VS-A8EI-10A-01D-A37N-09.bam
CESC	TCGA-FU-A23K	1	0	0	1	0	0	0	0	1	0	14618	7121	128038	0	0	32202	21664	69546	26365	NA	C501.TCGA-FU-A23K-01A-11D-A16O-08.2.bam	C501.TCGA-FU-A23K-10A-01D-A16O-08.2.bam
CESC	TCGA-EK-A2H1	0	0	0	0	0	0	0	0	0	0	60492	13564	134391	0	0	53706	32247	83694	38800	NA	TCGA-EK-A2H1-01A-11D-A17W-09.bam	TCGA-EK-A2H1-10A-01D-A17W-09.bam
CESC	TCGA-JW-AAVH	10	8	1	1	0	0	9	0	1	0	64552	16724	139172	0	0	57499	33784	88541	40624	NA	TCGA-JW-AAVH-01A-11D-A387-09.bam	TCGA-JW-AAVH-10A-01D-A38A-09.bam
CESC	TCGA-EK-A2RN	2	2	0	0	0	0	2	0	0	0	63693	13483	132846	0	0	55181	32553	83051	39237	NA	TCGA-EK-A2RN-01A-12D-A20U-09.bam	TCGA-EK-A2RN-10A-01D-A20U-09.bam
CESC	TCGA-ZJ-AAX4	16	14	1	1	0	0	12	3	0	1	67019	15084	135557	0	0	58428	33530	85519	40183	NA	TCGA-ZJ-AAX4-01A-11D-A42O-09.bam	TCGA-ZJ-AAX4-10B-01D-A42R-09.bam
CESC	TCGA-VS-A9UZ	0	0	0	0	0	0	0	0	0	0	68496	15183	135622	0	0	59167	33782	85828	40524	NA	TCGA-VS-A9UZ-01A-11D-A42O-09.bam	TCGA-VS-A9UZ-10A-01D-A42R-09.bam
CESC	TCGA-VS-A9UH	0	0	0	0	0	0	0	0	0	0	67842	15124	135664	0	0	58895	33630	85758	40347	NA	TCGA-VS-A9UH-01A-11D-A42O-09.bam	TCGA-VS-A9UH-10A-01D-A42R-09.bam
CESC	TCGA-LP-A4AU	0	0	0	0	0	0	0	0	0	0	58380	13315	133647	0	0	52640	31618	82896	38188	NA	TCGA-LP-A4AU-01A-32D-A243-09.bam	TCGA-LP-A4AU-10A-01D-A243-09.bam
CESC	TCGA-C5-A1MI	0	0	0	0	0	0	0	0	0	0	13515	6571	125921	0	0	31235	21208	67864	25700	NA	C501.TCGA-C5-A1MI-01A-11D-A14W-08.3.bam	C501.TCGA-C5-A1MI-10A-01D-A14W-08.3.bam
CESC	TCGA-DG-A2KM	0	0	0	0	0	0	0	0	0	0	59445	13141	133326	0	0	53090	31886	82650	38286	NA	TCGA-DG-A2KM-01A-11D-A17W-09.bam	TCGA-DG-A2KM-10A-01D-A17W-09.bam
CESC	TCGA-MU-A5YI	5	5	0	0	0	0	4	1	0	0	61998	13390	132644	0	0	55500	32028	82150	38354	NA	TCGA-MU-A5YI-01A-11D-A32I-09.bam	TCGA-MU-A5YI-10A-01D-A32I-09.bam
CESC	TCGA-VS-A9UU	0	0	0	0	0	0	0	0	0	0	68153	15733	136621	0	0	58791	33975	86862	40879	NA	TCGA-VS-A9UU-01A-11D-A42O-09.bam	TCGA-VS-A9UU-10B-01D-A42R-09.bam
CESC	TCGA-IR-A3LF	0	0	0	0	0	0	0	0	0	0	60380	13346	134006	0	0	53766	32026	83308	38632	NA	TCGA-IR-A3LF-01A-21D-A22X-09.bam	TCGA-IR-A3LF-10A-01D-A22X-09.bam
CESC	TCGA-JX-A3Q8	4	3	1	0	0	0	2	1	1	0	57085	12646	132005	0	0	51837	31102	81414	37383	NA	TCGA-JX-A3Q8-01A-11D-A21Q-09.bam	TCGA-JX-A3Q8-10A-01D-A21Q-09.bam
CESC	TCGA-FU-A3YQ	0	0	0	0	0	0	0	0	0	0	60719	13329	133553	0	0	53946	32048	83055	38552	NA	TCGA-FU-A3YQ-01A-11D-A22X-09.bam	TCGA-FU-A3YQ-10A-01D-A22X-09.bam
CESC	TCGA-C5-A1BQ	4	3	0	1	0	0	1	2	1	0	66957	15148	135776	0	0	57230	33886	86054	40711	NA	TCGA-C5-A1BQ-01C-11D-A20U-09.bam	TCGA-C5-A1BQ-10A-01D-A20U-09.bam
CESC	TCGA-EK-A2PK	1	0	0	1	0	0	0	0	1	0	58708	13491	134525	0	0	52950	31857	83570	38347	NA	TCGA-EK-A2PK-01A-11D-A18J-09.bam	TCGA-EK-A2PK-10A-01D-A18J-09.bam
CESC	TCGA-DS-A0VM	4	0	0	4	0	0	2	0	1	1	15883	7436	129067	0	0	32954	22128	70265	27039	NA	C501.TCGA-DS-A0VM-01A-11D-A10S-08.4.bam	C501.TCGA-DS-A0VM-10A-01D-A10S-08.4.bam
CESC	TCGA-IR-A3LL	0	0	0	0	0	0	0	0	0	0	52254	11349	129261	0	0	48613	29813	78688	35750	NA	TCGA-IR-A3LL-01A-11D-A20U-09.bam	TCGA-IR-A3LL-10A-01D-A20U-09.bam
CESC	TCGA-MA-AA3W	0	0	0	0	0	0	0	0	0	0	65719	15787	137882	0	0	57967	33643	87368	40410	NA	TCGA-MA-AA3W-01A-11D-A387-09.bam	TCGA-MA-AA3W-10A-01D-A38A-09.bam
CESC	TCGA-HM-A6W2	13	10	2	1	0	0	11	1	1	0	66777	15229	135714	0	0	58110	33587	85763	40260	NA	TCGA-HM-A6W2-01A-21D-A33O-09.bam	TCGA-HM-A6W2-10A-01D-A33O-09.bam
CESC	TCGA-C5-A7CK	0	0	0	0	0	0	0	0	0	0	65812	14344	134304	0	0	57441	33136	84183	39700	NA	TCGA-C5-A7CK-01A-11D-A32I-09.bam	TCGA-C5-A7CK-10A-01D-A32I-09.bam
CESC	TCGA-EK-A2R8	1	0	0	1	0	0	0	0	0	1	59020	13681	134904	0	0	53046	32085	83954	38520	NA	TCGA-EK-A2R8-01A-21D-A18J-09.bam	TCGA-EK-A2R8-10A-01D-A18J-09.bam
CESC	TCGA-C5-A1MJ	1	0	0	1	0	0	1	0	0	0	13706	6710	125782	0	0	31102	21213	68090	25793	NA	C501.TCGA-C5-A1MJ-01A-11D-A14W-08.3.bam	C501.TCGA-C5-A1MJ-10A-01D-A14W-08.3.bam
CESC	TCGA-VS-A9V2	0	0	0	0	0	0	0	0	0	0	63125	13645	132938	0	0	56307	32233	82570	38598	NA	TCGA-VS-A9V2-01A-11D-A42O-09.bam	TCGA-VS-A9V2-10A-01D-A42R-09.bam
CESC	TCGA-EK-A2RE	3	2	0	1	0	0	3	0	0	0	57759	13036	133327	0	0	52327	31526	82428	37841	NA	TCGA-EK-A2RE-01A-11D-A18J-09.bam	TCGA-EK-A2RE-10A-01D-A18J-09.bam
CESC	TCGA-MU-A8JM	12	11	0	1	0	0	10	1	1	0	70082	15944	137023	0	0	59876	34427	87346	41400	NA	TCGA-MU-A8JM-01A-11D-A36J-09.bam	TCGA-MU-A8JM-10A-01D-A36M-09.bam
CESC	TCGA-BI-A0VR	0	0	0	0	0	0	0	0	0	0	16663	7535	128578	0	0	33182	22254	70197	27143	NA	C501.TCGA-BI-A0VR-01A-11D-A10S-08.5.bam	C501.TCGA-BI-A0VR-10A-01D-A10S-08.5.bam
CESC	TCGA-ZJ-A8QQ	4	2	0	2	0	0	3	0	1	0	65426	14615	134709	0	0	57401	33043	84591	39715	NA	TCGA-ZJ-A8QQ-01A-11D-A37N-09.bam	TCGA-ZJ-A8QQ-10A-01D-A37N-09.bam
CESC	TCGA-ZJ-AAXN	4	3	0	1	0	0	3	1	0	0	64523	14773	135387	0	0	57086	33039	84919	39639	NA	TCGA-ZJ-AAXN-01A-11D-A42O-09.bam	TCGA-ZJ-AAXN-10A-01D-A42R-09.bam
CESC	TCGA-Q1-A6DT	12	12	0	0	0	0	10	2	0	0	66544	14284	133974	0	0	57792	33156	84038	39816	NA	TCGA-Q1-A6DT-01A-11D-A32I-09.bam	TCGA-Q1-A6DT-10A-01D-A32I-09.bam
CESC	TCGA-VS-A9V0	6	3	2	1	0	0	6	0	0	0	67479	15838	137550	0	0	58763	34008	87288	40808	NA	TCGA-VS-A9V0-01A-11D-A42O-09.bam	TCGA-VS-A9V0-10A-01D-A42R-09.bam
CESC	TCGA-VS-A8QA	2	2	0	0	0	0	2	0	0	0	64962	14473	134616	0	0	57224	32965	84298	39564	NA	TCGA-VS-A8QA-01A-11D-A37N-09.bam	TCGA-VS-A8QA-10A-01D-A37N-09.bam
CESC	TCGA-Q1-A5R3	1	1	0	0	0	0	1	0	0	0	59165	13310	133133	0	0	52816	31741	82754	38297	NA	TCGA-Q1-A5R3-01A-11D-A28B-09.bam	TCGA-Q1-A5R3-10B-01D-A28E-09.bam
CESC	TCGA-C5-A2LY	1	1	0	0	0	0	1	0	0	0	61420	14638	135888	0	0	54405	32650	85510	39381	NA	TCGA-C5-A2LY-01A-31D-A18J-09.bam	TCGA-C5-A2LY-10A-01D-A18J-09.bam
CESC	TCGA-FU-A3WB	0	0	0	0	0	0	0	0	0	0	60756	13587	134354	0	0	54124	32205	83601	38767	NA	TCGA-FU-A3WB-01A-11D-A22X-09.bam	TCGA-FU-A3WB-10A-01D-A22X-09.bam
CESC	TCGA-FU-A3HZ	2	2	0	0	0	0	2	0	0	0	57137	12841	132090	0	0	51879	31139	81501	37549	NA	TCGA-FU-A3HZ-01A-11D-A20U-09.bam	TCGA-FU-A3HZ-10A-01D-A20U-09.bam
CESC	TCGA-VS-A8EB	45	38	4	3	0	0	30	6	6	3	66156	14809	135241	0	0	57809	33314	85156	39927	NA	TCGA-VS-A8EB-01A-11D-A36J-09.bam	TCGA-VS-A8EB-10A-01D-A36M-09.bam
CESC	TCGA-PN-A8MA	40	33	4	3	0	0	32	4	2	2	65173	14760	135211	0	0	57222	33153	85049	39720	NA	TCGA-PN-A8MA-01A-11D-A36J-09.bam	TCGA-PN-A8MA-10A-01D-A36M-09.bam
CESC	TCGA-C5-A7X5	26	21	1	4	0	0	22	2	2	0	66983	15179	136022	0	0	58200	33671	85964	40349	NA	TCGA-C5-A7X5-01A-11D-A36J-09.bam	TCGA-C5-A7X5-10A-01D-A36M-09.bam
CESC	TCGA-VS-A9U6	146	130	5	11	0	0	140	5	1	0	63440	14525	135619	0	0	56617	32721	84896	39350	NA	TCGA-VS-A9U6-01A-11D-A42O-09.bam	TCGA-VS-A9U6-10A-01D-A42R-09.bam
CESC	TCGA-VS-A9U7	18	16	2	0	0	0	17	1	0	0	68930	15790	136659	0	0	59355	34132	86929	40963	NA	TCGA-VS-A9U7-01A-11D-A42O-09.bam	TCGA-VS-A9U7-10A-01D-A42R-09.bam
CESC	TCGA-ZX-AA5X	0	0	0	0	0	0	0	0	0	0	70572	16350	138119	0	0	60336	34724	88349	41632	NA	TCGA-ZX-AA5X-01A-11D-A42O-09.bam	TCGA-ZX-AA5X-10A-01D-A42R-09.bam
CESC	TCGA-VS-A9UP	11	11	0	0	0	0	11	0	0	0	67560	14583	134410	0	0	58535	33329	84646	40043	NA	TCGA-VS-A9UP-01A-11D-A42O-09.bam	TCGA-VS-A9UP-10A-01D-A42R-09.bam
CESC	TCGA-JW-A5VI	0	0	0	0	0	0	0	0	0	0	59548	13736	134346	0	0	53209	32023	83682	38716	NA	TCGA-JW-A5VI-01A-11D-A28B-09.bam	TCGA-JW-A5VI-10A-01D-A28E-09.bam
CESC	TCGA-GH-A9DA	2	2	0	0	0	0	2	0	0	0	62455	13749	133266	0	0	55927	32201	82803	38539	NA	TCGA-GH-A9DA-01A-21D-A37N-09.bam	TCGA-GH-A9DA-10A-01D-A37N-09.bam
CESC	TCGA-EA-A3HR	2	1	1	0	0	0	1	1	0	0	56918	13932	134871	0	0	51298	31813	84098	38512	NA	TCGA-EA-A3HR-01A-11D-A20U-09.bam	TCGA-EA-A3HR-10A-01D-A20U-09.bam
CESC	TCGA-EX-A69M	1	1	0	0	0	0	1	0	0	0	61720	14623	131870	0	0	54636	32099	82989	38489	NA	TCGA-EX-A69M-01A-11D-A32I-09.bam	TCGA-EX-A69M-10A-01D-A32I-09.bam
CESC	TCGA-VS-A9UT	1	1	0	0	0	0	1	0	0	0	67953	15808	137184	0	0	59053	33979	87096	40817	NA	TCGA-VS-A9UT-01A-11D-A42O-09.bam	TCGA-VS-A9UT-10A-01D-A42R-09.bam
CESC	TCGA-VS-A8Q9	3	2	0	1	0	0	2	1	0	0	68481	15442	136100	0	0	58976	33905	86361	40781	NA	TCGA-VS-A8Q9-01A-12D-A37N-09.bam	TCGA-VS-A8Q9-10A-01D-A37N-09.bam
CESC	TCGA-DG-A2KJ	3	1	0	2	0	0	2	0	1	0	59979	13736	134604	0	0	53638	32133	83873	38675	NA	TCGA-DG-A2KJ-01A-11D-A18J-09.bam	TCGA-DG-A2KJ-10A-01D-A18J-09.bam
CESC	TCGA-VS-A8EG	4	3	0	1	0	0	2	0	1	1	65973	14944	135783	0	0	57768	33423	85507	40002	NA	TCGA-VS-A8EG-01A-11D-A36J-09.bam	TCGA-VS-A8EG-10A-01D-A36M-09.bam
CESC	TCGA-JX-A3PZ	0	0	0	0	0	0	0	0	0	0	57306	12904	132830	0	0	51990	31372	82075	37603	NA	TCGA-JX-A3PZ-01A-11D-A21Q-09.bam	TCGA-JX-A3PZ-10A-01D-A21Q-09.bam
CESC	TCGA-C5-A8XH	2	1	0	1	0	0	2	0	0	0	62750	13831	133717	0	0	55890	32394	83208	38806	NA	TCGA-C5-A8XH-01A-11D-A37N-09.bam	TCGA-C5-A8XH-10A-01D-A37N-09.bam
CESC	TCGA-C5-A901	3	2	0	1	0	0	2	0	1	0	64107	13859	133555	0	0	56577	32614	83267	39063	NA	TCGA-C5-A901-01A-11D-A37N-09.bam	TCGA-C5-A901-10A-01D-A37N-09.bam
CESC	TCGA-C5-A7XC	1	1	0	0	0	0	1	0	0	0	58226	15206	136332	0	0	53856	32031	85326	38551	NA	TCGA-C5-A7XC-01A-11D-A387-09.bam	TCGA-C5-A7XC-10A-01D-A38A-09.bam
CESC	TCGA-FU-A23L	1	0	0	1	0	0	0	1	0	0	14190	6945	127671	0	0	31959	21458	69188	26201	NA	C501.TCGA-FU-A23L-01A-11D-A16O-08.2.bam	C501.TCGA-FU-A23L-10A-01D-A16O-08.2.bam
CESC	TCGA-EA-A3QD	3	3	0	0	0	0	2	1	0	0	57400	12966	133482	0	0	52335	31389	82326	37798	NA	TCGA-EA-A3QD-01A-32D-A22X-09.bam	TCGA-EA-A3QD-10A-01D-A22X-09.bam
CESC	TCGA-IR-A3LK	1	1	0	0	0	0	1	0	0	0	63956	13779	133959	0	0	55539	32734	83887	39534	NA	TCGA-IR-A3LK-01A-12D-A20U-09.bam	TCGA-IR-A3LK-10A-01D-A20U-09.bam
CESC	TCGA-C5-A7UC	3	3	0	0	0	0	3	0	0	0	68585	15224	135449	0	0	58901	33903	85817	40637	NA	TCGA-C5-A7UC-01A-11D-A351-09.bam	TCGA-C5-A7UC-10A-01D-A351-09.bam
CESC	TCGA-ZJ-AAXI	0	0	0	0	0	0	0	0	0	0	66901	14653	134781	0	0	58287	33279	84835	39934	NA	TCGA-ZJ-AAXI-01A-11D-A42O-09.bam	TCGA-ZJ-AAXI-10A-01D-A42R-09.bam
CESC	TCGA-EX-A3L1	0	0	0	0	0	0	0	0	0	0	59011	13145	133522	0	0	53084	31664	82761	38169	NA	TCGA-EX-A3L1-01A-11D-A21Q-09.bam	TCGA-EX-A3L1-10A-01D-A21Q-09.bam
CESC	TCGA-VS-A9UR	3	3	0	0	0	0	2	1	0	0	63831	13662	132815	0	0	56698	32311	82588	38711	NA	TCGA-VS-A9UR-01A-11D-A42O-09.bam	TCGA-VS-A9UR-10A-01D-A42R-09.bam
CESC	TCGA-DS-A0VN	0	0	0	0	0	0	0	0	0	0	16269	7543	129179	0	0	33088	22223	70515	27165	NA	C501.TCGA-DS-A0VN-01A-21D-A10S-08.5.bam	C501.TCGA-DS-A0VN-10A-01D-A10S-08.4.bam
CESC	TCGA-UC-A7PD	0	0	0	0	0	0	0	0	0	0	66776	13687	132981	0	0	57646	33062	83142	39594	NA	TCGA-UC-A7PD-01A-11D-A351-09.bam	TCGA-UC-A7PD-11A-12D-A351-09.bam
CESC	TCGA-EX-A69L	1	1	0	0	0	0	0	1	0	0	67593	15024	135076	0	0	58359	33610	85375	40349	NA	TCGA-EX-A69L-01A-11D-A32I-09.bam	TCGA-EX-A69L-10A-01D-A32I-09.bam
CESC	TCGA-DS-A7WH	0	0	0	0	0	0	0	0	0	0	62134	13404	132362	0	0	55443	32052	82039	38366	NA	TCGA-DS-A7WH-01A-22D-A351-09.bam	TCGA-DS-A7WH-10A-01D-A351-09.bam
CESC	TCGA-VS-A8EH	23	19	2	2	0	0	17	2	3	1	66167	14936	135651	0	0	57889	33383	85476	40006	NA	TCGA-VS-A8EH-01A-11D-A36J-09.bam	TCGA-VS-A8EH-10A-01D-A36M-09.bam
CESC	TCGA-DS-A0VL	0	0	0	0	0	0	0	0	0	0	15699	7063	127136	0	0	32545	21840	68867	26646	NA	C501.TCGA-DS-A0VL-01A-21D-A10S-08.5.bam	C501.TCGA-DS-A0VL-10A-01D-A10S-08.4.bam
CESC	TCGA-C5-A1MK	0	0	0	0	0	0	0	0	0	0	13969	6802	126391	0	0	31312	21355	68547	25948	NA	C501.TCGA-C5-A1MK-01A-11D-A14W-08.3.bam	C501.TCGA-C5-A1MK-10A-01D-A14W-08.3.bam
CESC	TCGA-Q1-A6DW	1	1	0	0	0	0	1	0	0	0	66587	14811	134912	0	0	58029	33290	84971	40020	NA	TCGA-Q1-A6DW-01A-11D-A32I-09.bam	TCGA-Q1-A6DW-10B-01D-A32I-09.bam
CESC	TCGA-C5-A7UI	4	3	0	1	0	0	4	0	0	0	64500	14135	134057	0	0	56870	32740	83802	39280	NA	TCGA-C5-A7UI-01A-11D-A36J-09.bam	TCGA-C5-A7UI-10B-01D-A36M-09.bam
CESC	TCGA-UC-A7PI	4	3	1	0	0	0	1	3	0	0	68618	15858	137267	0	0	59321	34152	87304	40966	NA	TCGA-UC-A7PI-01A-11D-A42O-09.bam	TCGA-UC-A7PI-10A-01D-A42R-09.bam
CESC	TCGA-C5-A7UE	1	1	0	0	0	0	1	0	0	0	66823	14707	134931	0	0	58140	33391	84958	39972	NA	TCGA-C5-A7UE-01A-11D-A33O-09.bam	TCGA-C5-A7UE-10A-01D-A33O-09.bam
CESC	TCGA-LP-A7HU	2	2	0	0	0	0	2	0	0	0	65806	14582	134825	0	0	57666	33183	84644	39720	NA	TCGA-LP-A7HU-01A-11D-A33O-09.bam	TCGA-LP-A7HU-10A-01D-A33O-09.bam
CESC	TCGA-VS-A9UY	11	10	0	1	0	0	10	1	0	0	69209	16125	137872	0	0	59598	34350	87963	41295	NA	TCGA-VS-A9UY-01A-11D-A42O-09.bam	TCGA-VS-A9UY-10A-01D-A42R-09.bam
CESC	TCGA-C5-A2LS	0	0	0	0	0	0	0	0	0	0	59123	13031	133263	0	0	53152	31718	82482	38065	NA	TCGA-C5-A2LS-01A-22D-A22X-09.bam	TCGA-C5-A2LS-10A-01D-A22X-09.bam
CESC	TCGA-C5-A2LT	0	0	0	0	0	0	0	0	0	0	59939	13466	134016	0	0	53595	32058	83263	38505	NA	TCGA-C5-A2LT-01A-11D-A18J-09.bam	TCGA-C5-A2LT-10A-01D-A18J-09.bam
CESC	TCGA-VS-A8EL	0	0	0	0	0	0	0	0	0	0	64532	14376	134533	0	0	56994	32845	84234	39368	NA	TCGA-VS-A8EL-01A-11D-A37N-09.bam	TCGA-VS-A8EL-10A-01D-A37N-09.bam
CESC	TCGA-Q1-A73Q	3	3	0	0	0	0	3	0	0	0	63986	14119	133519	0	0	56565	32585	83384	39090	NA	TCGA-Q1-A73Q-01A-21D-A32I-09.bam	TCGA-Q1-A73Q-10B-01D-A32I-09.bam
CESC	TCGA-EK-A2PM	11	7	1	3	0	0	6	3	2	0	59440	13411	134095	0	0	53372	31963	83213	38398	NA	TCGA-EK-A2PM-01A-11D-A18J-09.bam	TCGA-EK-A2PM-10A-01D-A18J-09.bam
CESC	TCGA-LP-A5U2	1	1	0	0	0	0	1	0	0	0	54164	12886	132400	0	0	49808	30747	81685	37210	NA	TCGA-LP-A5U2-01A-11D-A28B-09.bam	TCGA-LP-A5U2-10A-01D-A28E-09.bam
CESC	TCGA-C5-A2M2	6	6	0	0	0	0	2	1	1	2	58365	12936	132474	0	0	52759	31433	81800	37783	NA	TCGA-C5-A2M2-01A-21D-A18J-09.bam	TCGA-C5-A2M2-10A-01D-A18J-09.bam
CESC	TCGA-VS-A959	4	3	0	1	0	0	3	1	0	0	67929	14833	135345	0	0	58893	33484	85408	40322	NA	TCGA-VS-A959-01A-11D-A42O-09.bam	TCGA-VS-A959-10A-01D-A42R-09.bam
CESC	TCGA-EK-A2RA	8	4	1	3	0	0	5	0	2	1	57905	13232	133742	0	0	52351	31668	82905	37955	NA	TCGA-EK-A2RA-01A-11D-A18J-09.bam	TCGA-EK-A2RA-10A-01D-A18J-09.bam
CESC	TCGA-VS-A950	20	18	0	2	0	0	19	1	0	0	68778	15106	135525	0	0	59311	33823	85754	40521	NA	TCGA-VS-A950-01A-11D-A42O-09.bam	TCGA-VS-A950-10B-01D-A42R-09.bam
CESC	TCGA-DS-A0VK	2	0	0	2	0	0	1	1	0	0	15994	7442	129318	0	0	33050	22160	70453	27091	NA	C501.TCGA-DS-A0VK-01A-21D-A10S-08.4.bam	C501.TCGA-DS-A0VK-10A-01D-A10S-08.4.bam
CESC	TCGA-DR-A0ZL	1	0	0	1	0	0	1	0	0	0	16042	7475	129288	0	0	33025	22231	70460	27089	NA	C501.TCGA-DR-A0ZL-01A-11D-A10S-08.4.bam	C501.TCGA-DR-A0ZL-10A-01D-A10S-08.4.bam
CESC	TCGA-VS-A952	7	7	0	0	0	0	6	1	0	0	63616	15007	136573	0	0	56799	32969	85811	39617	NA	TCGA-VS-A952-01A-11D-A387-09.bam	TCGA-VS-A952-10A-01D-A38A-09.bam
CESC	TCGA-C5-A8YT	0	0	0	0	0	0	0	0	0	0	64589	13958	133647	0	0	56826	32714	83474	39180	NA	TCGA-C5-A8YT-01A-11D-A37N-09.bam	TCGA-C5-A8YT-10A-01D-A37N-09.bam
CESC	TCGA-C5-A1BN	1	0	0	1	0	0	0	0	1	0	13505	6320	124929	0	0	31062	21002	67150	25540	NA	C501.TCGA-C5-A1BN-01B-11D-A14W-08.3.bam	C501.TCGA-C5-A1BN-10A-01D-A14W-08.3.bam
CESC	TCGA-EA-A6QX	12	9	0	3	0	0	9	2	1	0	65958	14614	134972	0	0	57697	33247	84827	39773	NA	TCGA-EA-A6QX-01A-12D-A33O-09.bam	TCGA-EA-A6QX-10B-01D-A33O-09.bam
CESC	TCGA-IR-A3LI	1	1	0	0	0	0	1	0	0	0	62197	13613	133563	0	0	54570	32383	83382	39038	NA	TCGA-IR-A3LI-01A-11D-A20U-09.bam	TCGA-IR-A3LI-10A-01D-A20U-09.bam
CESC	TCGA-HM-A4S6	0	0	0	0	0	0	0	0	0	0	63617	13748	133178	0	0	55505	32596	83232	39210	NA	TCGA-HM-A4S6-01A-11D-A26G-09.bam	TCGA-HM-A4S6-11A-11D-A26G-09.bam
CESC	TCGA-EK-A2IP	1	0	0	1	0	0	0	0	0	1	58946	13298	133845	0	0	52836	31835	83103	38315	NA	TCGA-EK-A2IP-01A-11D-A17W-09.bam	TCGA-EK-A2IP-10A-01D-A17W-09.bam
CESC	TCGA-C5-A2LX	0	0	0	0	0	0	0	0	0	0	59249	13606	134692	0	0	53334	32020	83675	38518	NA	TCGA-C5-A2LX-01A-11D-A18J-09.bam	TCGA-C5-A2LX-10A-01D-A18J-09.bam
CESC	TCGA-ZJ-AAXD	0	0	0	0	0	0	0	0	0	0	60539	13371	132106	0	0	54975	31520	81678	37843	NA	TCGA-ZJ-AAXD-01A-21D-A42O-09.bam	TCGA-ZJ-AAXD-10A-01D-A42R-09.bam
CESC	TCGA-MA-AA3Y	0	0	0	0	0	0	0	0	0	0	66461	16546	138985	0	0	58458	34039	88579	40916	NA	TCGA-MA-AA3Y-01A-11D-A387-09.bam	TCGA-MA-AA3Y-10A-01D-A38A-09.bam
CESC	TCGA-VS-A9V1	0	0	0	0	0	0	0	0	0	0	68430	15388	136026	0	0	59023	33939	86155	40727	NA	TCGA-VS-A9V1-01A-11D-A42O-09.bam	TCGA-VS-A9V1-10A-01D-A42R-09.bam
CESC	TCGA-C5-A2M1	2	1	1	0	0	0	1	0	1	0	56938	13024	133587	0	0	51990	31418	82432	37709	NA	TCGA-C5-A2M1-01A-11D-A18J-09.bam	TCGA-C5-A2M1-10A-01D-A18J-09.bam
CESC	TCGA-VS-A8QM	0	0	0	0	0	0	0	0	0	0	64583	14276	134420	0	0	56981	32792	84111	39395	NA	TCGA-VS-A8QM-01A-11D-A37N-09.bam	TCGA-VS-A8QM-10A-01D-A37N-09.bam
CESC	TCGA-HG-A9SC	6	4	1	1	0	0	6	0	0	0	63347	13581	132732	0	0	56375	32215	82497	38573	NA	TCGA-HG-A9SC-01A-21D-A42O-09.bam	TCGA-HG-A9SC-10A-01D-A42R-09.bam
CESC	TCGA-FU-A770	0	0	0	0	0	0	0	0	0	0	66888	14673	134637	0	0	58118	33395	84729	39956	NA	TCGA-FU-A770-01A-11D-A33O-09.bam	TCGA-FU-A770-10A-01D-A33O-09.bam
CESC	TCGA-C5-A3HE	1	1	0	0	0	0	0	1	0	0	60164	13578	134591	0	0	53872	32145	83687	38629	NA	TCGA-C5-A3HE-01A-21D-A22X-09.bam	TCGA-C5-A3HE-10A-01D-A22X-09.bam
CESC	TCGA-EK-A2PG	33	25	3	5	0	0	24	2	5	2	57667	13122	133320	0	0	52283	31538	82431	37857	NA	TCGA-EK-A2PG-01A-11D-A18J-09.bam	TCGA-EK-A2PG-10A-01D-A18J-09.bam
CESC	TCGA-C5-A8ZZ	0	0	0	0	0	0	0	0	0	0	59858	12498	130154	0	0	54201	31163	79853	37293	NA	TCGA-C5-A8ZZ-01A-11D-A37N-09.bam	TCGA-C5-A8ZZ-10A-01D-A37N-09.bam
CESC	TCGA-EA-A3QE	0	0	0	0	0	0	0	0	0	0	57085	12686	132337	0	0	52004	31147	81525	37432	NA	TCGA-EA-A3QE-01A-21D-A21Q-09.bam	TCGA-EA-A3QE-10A-01D-A21Q-09.bam
CESC	TCGA-C5-A1BI	0	0	0	0	0	0	0	0	0	0	15512	6431	124788	0	0	32319	21563	66881	25968	NA	C501.TCGA-C5-A1BI-01B-11D-A13W-08.2.bam	C501.TCGA-C5-A1BI-10A-01D-A13W-08.2.bam
CESC	TCGA-EA-A44S	1	0	0	1	0	0	0	0	0	1	64201	14118	133953	0	0	55754	32870	84094	39554	NA	TCGA-EA-A44S-01A-12D-A26G-09.bam	TCGA-EA-A44S-10A-01D-A26G-09.bam
CESC	TCGA-DG-A2KH	1	1	0	0	0	0	0	1	0	0	59128	13458	134377	0	0	53246	31928	83393	38396	NA	TCGA-DG-A2KH-01A-21D-A22X-09.bam	TCGA-DG-A2KH-10A-01D-A22X-09.bam
CESC	TCGA-DG-A2KK	3	2	0	1	0	0	1	2	0	0	59716	13319	134247	0	0	53349	32084	83357	38492	NA	TCGA-DG-A2KK-01A-11D-A17W-09.bam	TCGA-DG-A2KK-10A-01D-A17W-09.bam
CESC	TCGA-UC-A7PF	1	1	0	0	0	0	1	0	0	0	66414	14463	134326	0	0	57859	33169	84402	39773	NA	TCGA-UC-A7PF-01A-11D-A351-09.bam	TCGA-UC-A7PF-11A-31D-A351-09.bam
CESC	TCGA-MA-AA3X	11	11	0	0	0	0	9	1	1	0	66433	14679	135022	0	0	58066	33237	84922	39909	NA	TCGA-MA-AA3X-01A-22D-A42O-09.bam	TCGA-MA-AA3X-10A-01D-A42R-09.bam
CESC	TCGA-MU-A51Y	0	0	0	0	0	0	0	0	0	0	65447	14311	133932	0	0	56466	33058	84277	39889	NA	TCGA-MU-A51Y-01A-11D-A26G-09.bam	TCGA-MU-A51Y-10A-01D-A26G-09.bam
CESC	TCGA-FU-A3NI	0	0	0	0	0	0	0	0	0	0	56317	12552	132069	0	0	51382	31018	81335	37203	NA	TCGA-FU-A3NI-01A-11D-A21Q-09.bam	TCGA-FU-A3NI-10A-01D-A21Q-09.bam
CESC	TCGA-VS-A9UO	4	2	0	2	0	0	3	0	0	1	64589	14266	134527	0	0	57075	32804	84137	39366	NA	TCGA-VS-A9UO-01A-11D-A42O-09.bam	TCGA-VS-A9UO-10A-01D-A42R-09.bam
CESC	TCGA-HM-A3JK	0	0	0	0	0	0	0	0	0	0	55808	12532	132241	0	0	51209	30919	81297	37156	NA	TCGA-HM-A3JK-01A-11D-A21Q-09.bam	TCGA-HM-A3JK-10A-01D-A21Q-09.bam
CESC	TCGA-C5-A2LZ	1	1	0	0	0	0	1	0	0	0	68645	15736	136848	0	0	58060	34403	87357	41409	NA	TCGA-C5-A2LZ-01A-11D-A20U-09.bam	TCGA-C5-A2LZ-10B-01D-A20U-09.bam
CESC	TCGA-UC-A7PG	0	0	0	0	0	0	0	0	0	0	67162	15284	136250	0	0	58433	33712	86149	40402	NA	TCGA-UC-A7PG-01A-11D-A42O-09.bam	TCGA-UC-A7PG-11C-11D-A42R-09.bam
CESC	TCGA-C5-A3HL	0	0	0	0	0	0	0	0	0	0	67713	15587	136556	0	0	57558	34180	87058	41060	NA	TCGA-C5-A3HL-01A-11D-A20U-09.bam	TCGA-C5-A3HL-10A-01D-A20U-09.bam
CESC	TCGA-DS-A1OB	3	2	0	1	0	0	2	0	1	0	12715	7113	127887	0	0	30792	21294	69633	25996	NA	C501.TCGA-DS-A1OB-01A-11D-A16Y-08.4.bam	C501.TCGA-DS-A1OB-10A-01D-A14W-08.4.bam
CESC	TCGA-C5-A1BF	1	1	0	0	0	0	1	0	0	0	15580	6496	124555	0	0	32284	21560	66807	25980	NA	C501.TCGA-C5-A1BF-01B-11D-A13W-08.2.bam	C501.TCGA-C5-A1BF-10A-01D-A13W-08.2.bam
CESC	TCGA-C5-A0TN	7	2	3	2	0	0	2	3	1	1	13713	6710	126507	0	0	31386	21268	68438	25838	NA	C501.TCGA-C5-A0TN-01A-21D-A14W-08.3.bam	C501.TCGA-C5-A0TN-10B-01D-A14W-08.3.bam
CESC	TCGA-EA-A3Y4	2	0	0	2	0	0	0	0	1	1	62313	13780	133831	0	0	54667	32435	83664	39158	NA	TCGA-EA-A3Y4-01A-51D-A243-09.bam	TCGA-EA-A3Y4-10A-01D-A243-09.bam
CESC	TCGA-VS-A8QC	5	5	0	0	0	0	4	1	0	0	64478	14435	134514	0	0	57038	32869	84159	39361	NA	TCGA-VS-A8QC-01A-11D-A37N-09.bam	TCGA-VS-A8QC-10A-01D-A37N-09.bam
CESC	TCGA-C5-A1BM	1	0	0	1	0	0	1	0	0	0	15219	6478	124289	0	0	31893	21451	66739	25903	NA	C501.TCGA-C5-A1BM-01A-11D-A13W-08.2.bam	C501.TCGA-C5-A1BM-10A-01D-A13W-08.2.bam
CESC	TCGA-C5-A1MH	0	0	0	0	0	0	0	0	0	0	13082	6464	125967	0	0	30942	21083	67913	25575	NA	C501.TCGA-C5-A1MH-01A-11D-A14W-08.3.bam	C501.TCGA-C5-A1MH-10A-01D-A14W-08.3.bam
CESC	TCGA-MY-A5BE	0	0	0	0	0	0	0	0	0	0	65695	14654	134870	0	0	56667	33316	85117	40119	NA	TCGA-MY-A5BE-01A-21D-A26G-09.bam	TCGA-MY-A5BE-10A-01D-A26G-09.bam
CESC	TCGA-C5-A3HD	21	18	0	3	0	0	19	1	1	0	67622	14871	135359	0	0	57441	33826	85812	40773	NA	TCGA-C5-A3HD-01B-11D-A20U-09.bam	TCGA-C5-A3HD-10A-01D-A20U-09.bam
CESC	TCGA-DS-A7WI	7	6	0	1	0	0	5	1	1	0	65073	14968	135287	0	0	57143	33203	85181	39801	NA	TCGA-DS-A7WI-01A-12D-A351-09.bam	TCGA-DS-A7WI-10A-01D-A351-09.bam
CESC	TCGA-EK-A2RJ	1	0	1	0	0	0	0	0	1	0	55035	12467	132126	0	0	50878	30743	81074	36933	NA	TCGA-EK-A2RJ-01A-11D-A18J-09.bam	TCGA-EK-A2RJ-10A-01D-A18J-09.bam
CESC	TCGA-LP-A4AX	0	0	0	0	0	0	0	0	0	0	56379	12801	132596	0	0	51763	31003	81657	37353	NA	TCGA-LP-A4AX-01A-12D-A243-09.bam	TCGA-LP-A4AX-10A-01D-A243-09.bam
CESC	TCGA-EX-A449	1	1	0	0	0	0	1	0	0	0	59284	13327	133425	0	0	53209	31728	82835	38264	NA	TCGA-EX-A449-01A-11D-A243-09.bam	TCGA-EX-A449-10A-01D-A243-09.bam
CESC	TCGA-FU-A3EO	0	0	0	0	0	0	0	0	0	0	60861	13585	133653	0	0	54015	32141	83217	38726	NA	TCGA-FU-A3EO-01A-11D-A20U-09.bam	TCGA-FU-A3EO-11A-13D-A20U-09.bam
CESC	TCGA-Q1-A5R1	0	0	0	0	0	0	0	0	0	0	60256	13631	133749	0	0	53429	32051	83465	38691	NA	TCGA-Q1-A5R1-01A-11D-A28B-09.bam	TCGA-Q1-A5R1-10A-01D-A28E-09.bam
CESC	TCGA-EA-A78R	0	0	0	0	0	0	0	0	0	0	64504	14030	133675	0	0	56838	32680	83492	39199	NA	TCGA-EA-A78R-01A-11D-A32I-09.bam	TCGA-EA-A78R-10A-01D-A32I-09.bam
CESC	TCGA-ZJ-AAXB	29	26	2	1	0	0	22	4	0	3	66531	14717	135090	0	0	58201	33274	84968	39895	NA	TCGA-ZJ-AAXB-01A-11D-A42O-09.bam	TCGA-ZJ-AAXB-10A-01D-A42R-09.bam
CESC	TCGA-EA-A97N	2	2	0	0	0	0	2	0	0	0	65879	16139	138240	0	0	58034	33806	87806	40612	NA	TCGA-EA-A97N-01A-11D-A387-09.bam	TCGA-EA-A97N-10A-01D-A38A-09.bam
CESC	TCGA-EX-A8YF	0	0	0	0	0	0	0	0	0	0	64026	14124	133812	0	0	56670	32630	83563	39099	NA	TCGA-EX-A8YF-01A-11D-A37N-09.bam	TCGA-EX-A8YF-10A-01D-A37N-09.bam
CESC	TCGA-ZJ-AAX8	0	0	0	0	0	0	0	0	0	0	68040	15199	135989	0	0	58931	33796	86006	40495	NA	TCGA-ZJ-AAX8-01A-11D-A42O-09.bam	TCGA-ZJ-AAX8-10A-01D-A42R-09.bam
CESC	TCGA-FU-A5XV	0	0	0	0	0	0	0	0	0	0	61647	13585	133285	0	0	53993	32230	83283	39011	NA	TCGA-FU-A5XV-01A-11D-A28B-09.bam	TCGA-FU-A5XV-10A-01D-A28E-09.bam
CESC	TCGA-EK-A2RD	0	0	0	0	0	0	0	0	0	0	58247	12988	132855	0	0	52543	31438	82208	37901	NA	TCGA-EK-A2RD-01A-12D-A20U-09.bam	TCGA-EK-A2RD-10A-01D-A20U-09.bam
CESC	TCGA-MA-AA42	4	1	0	3	0	0	3	0	1	0	61605	14672	135643	0	0	55694	32467	84817	38942	NA	TCGA-MA-AA42-01A-12D-A387-09.bam	TCGA-MA-AA42-10A-01D-A38A-09.bam
CESC	TCGA-DG-A2KL	0	0	0	0	0	0	0	0	0	0	58616	13161	133785	0	0	52675	31762	82894	38231	NA	TCGA-DG-A2KL-01A-11D-A17W-09.bam	TCGA-DG-A2KL-10A-01D-A17W-09.bam
CESC	TCGA-EA-A1QT	5	3	0	2	0	0	2	2	1	0	13394	6336	124642	0	0	30967	21003	66989	25413	NA	C501.TCGA-EA-A1QT-01A-11D-A14W-08.3.bam	C501.TCGA-EA-A1QT-10A-01D-A14W-08.3.bam
CESC	TCGA-EA-A50E	0	0	0	0	0	0	0	0	0	0	62081	13419	132799	0	0	54734	32169	82660	38736	NA	TCGA-EA-A50E-01A-21D-A26G-09.bam	TCGA-EA-A50E-10A-01D-A26G-09.bam
CESC	TCGA-EK-A3GJ	3	2	0	1	0	0	3	0	0	0	55970	12437	131087	0	0	51170	30755	80580	36989	NA	TCGA-EK-A3GJ-01A-21D-A20U-09.bam	TCGA-EK-A3GJ-11A-11D-A20U-09.bam
CESC	TCGA-C5-A1M6	1	1	0	0	0	0	1	0	0	0	15283	6369	123975	0	0	32005	21434	66387	25801	NA	C501.TCGA-C5-A1M6-01A-11D-A13W-08.2.bam	C501.TCGA-C5-A1M6-10A-01D-A13W-08.2.bam
CESC	TCGA-VS-A8QH	0	0	0	0	0	0	0	0	0	0	67103	14841	135226	0	0	58250	33452	85291	40177	NA	TCGA-VS-A8QH-01A-11D-A37N-09.bam	TCGA-VS-A8QH-10A-01D-A37N-09.bam
CESC	TCGA-EK-A2RL	3	2	0	1	0	0	2	1	0	0	58255	13215	133883	0	0	52640	31686	82946	38081	NA	TCGA-EK-A2RL-01A-11D-A18J-09.bam	TCGA-EK-A2RL-10A-01D-A18J-09.bam
CESC	TCGA-C5-A7UH	2	1	0	1	0	0	1	0	1	0	63863	14031	133457	0	0	56481	32514	83254	39102	NA	TCGA-C5-A7UH-01A-11D-A351-09.bam	TCGA-C5-A7UH-10A-01D-A351-09.bam
CESC	TCGA-HM-A3JJ	1	1	0	0	0	0	0	1	0	0	57984	12481	131346	0	0	52044	31253	81022	37492	NA	TCGA-HM-A3JJ-01A-21D-A21Q-09.bam	TCGA-HM-A3JJ-11A-12D-A21Q-09.bam
CESC	TCGA-EA-A5O9	6	5	0	1	0	0	3	2	0	1	57525	13131	133041	0	0	52123	31310	82363	37901	NA	TCGA-EA-A5O9-01A-11D-A28B-09.bam	TCGA-EA-A5O9-10A-01D-A28E-09.bam
CESC	TCGA-FU-A40J	0	0	0	0	0	0	0	0	0	0	60801	13606	133774	0	0	53887	32113	83413	38768	NA	TCGA-FU-A40J-01A-11D-A243-09.bam	TCGA-FU-A40J-10A-01D-A243-09.bam
CESC	TCGA-EK-A2PI	0	0	0	0	0	0	0	0	0	0	59151	13653	134508	0	0	53122	32020	83689	38481	NA	TCGA-EK-A2PI-01A-11D-A18J-09.bam	TCGA-EK-A2PI-10A-01D-A18J-09.bam
CESC	TCGA-EK-A2GZ	0	0	0	0	0	0	0	0	0	0	58867	13402	134216	0	0	52921	31894	83322	38348	NA	TCGA-EK-A2GZ-01A-11D-A17W-09.bam	TCGA-EK-A2GZ-10A-01D-A17W-09.bam
CESC	TCGA-C5-A7X3	1	1	0	0	0	0	1	0	0	0	67316	14887	134933	0	0	58346	33495	85038	40257	NA	TCGA-C5-A7X3-01A-11D-A351-09.bam	TCGA-C5-A7X3-10A-01D-A351-09.bam
CESC	TCGA-VS-A9V3	5	4	0	1	0	0	5	0	0	0	68136	14957	135298	0	0	58961	33566	85442	40422	NA	TCGA-VS-A9V3-01A-11D-A42O-09.bam	TCGA-VS-A9V3-10A-01D-A42R-09.bam
CESC	TCGA-EK-A2R9	2	2	0	0	0	0	2	0	0	0	58781	13493	134481	0	0	52929	31943	83471	38412	NA	TCGA-EK-A2R9-01A-11D-A18J-09.bam	TCGA-EK-A2R9-10A-01D-A18J-09.bam
CESC	TCGA-FU-A3TX	0	0	0	0	0	0	0	0	0	0	60407	13539	133787	0	0	53748	32155	83248	38582	NA	TCGA-FU-A3TX-01A-11D-A22X-09.bam	TCGA-FU-A3TX-10A-01D-A22X-09.bam
CESC	TCGA-C5-A8XK	0	0	0	0	0	0	0	0	0	0	61253	12846	131109	0	0	54909	31589	80871	37839	NA	TCGA-C5-A8XK-01A-11D-A37N-09.bam	TCGA-C5-A8XK-10A-01D-A37N-09.bam
BRCA	TCGA-OL-A5RX	0	0	0	0	0	0	0	0	0	0	59393	13230	133217	0	0	53117	31796	82708	38219	NA	TCGA-OL-A5RX-01A-11D-A28B-09.bam	TCGA-OL-A5RX-10A-01D-A28E-09.bam
BRCA	TCGA-BH-A1FU	0	0	0	0	0	0	0	0	0	0	19632	7890	129133	0	0	34372	23109	71066	28108	NA	TCGA-BH-A1FU-01A-11D-A14G-09.bam	TCGA-BH-A1FU-11A-23D-A14G-09.bam
BRCA	TCGA-E2-A1B1	1	0	0	1	0	0	0	0	1	0	18254	7611	126016	0	0	33691	22646	68445	27099	NA	TCGA-E2-A1B1-01A-21D-A12Q-09_IlluminaGA-DNASeq_exome.bam	TCGA-E2-A1B1-10A-01D-A12Q-09_IlluminaGA-DNASeq_exome_1.bam
BRCA	TCGA-A2-A0D2	5	1	1	3	0	0	1	0	4	0	22731	8418	124923	0	0	35150	23660	68999	28263	NA	TCGA-A2-A0D2-01A-21W-A050-09.bam	TCGA-A2-A0D2-10A-01W-A055-09.bam
BRCA	TCGA-E9-A5UP	4	2	0	2	0	0	3	1	0	0	63059	14023	134080	0	0	54796	32715	84137	39514	NA	TCGA-E9-A5UP-01A-11D-A28B-09.bam	TCGA-E9-A5UP-10A-01D-A28E-09.bam
BRCA	TCGA-E2-A2P5	0	0	0	0	0	0	0	0	0	0	62133	12944	131662	0	0	54388	32021	81697	38633	NA	TCGA-E2-A2P5-01A-11D-A19Y-09.bam	TCGA-E2-A2P5-10B-01D-A19Y-09.bam
BRCA	TCGA-AR-A24R	6	1	0	5	0	0	0	3	3	0	17238	7477	127662	0	0	33302	22423	69546	27106	NA	TCGA-AR-A24R-01A-11D-A167-09.bam	TCGA-AR-A24R-10A-01D-A167-09.bam
BRCA	TCGA-A2-A0EN	0	0	0	0	0	0	0	0	0	0	19220	8336	131191	0	0	34718	23288	72301	28440	NA	TCGA-A2-A0EN-01A-13D-A099-09_IlluminaGA-DNASeq_exome.bam	TCGA-A2-A0EN-10A-01D-A099-09_IlluminaGA-DNASeq_exome.bam
BRCA	TCGA-A2-A4S3	2	1	0	1	0	0	0	1	1	0	61163	13605	134051	0	0	54090	32274	83587	38868	NA	TCGA-A2-A4S3-01A-21D-A25Q-09.bam	TCGA-A2-A4S3-10A-01D-A25Q-09.bam
BRCA	TCGA-C8-A26W	2	1	1	0	0	0	1	1	0	0	20114	8167	129849	0	0	34759	23331	71683	28357	NA	TCGA-C8-A26W-01A-11D-A16D-09.bam	TCGA-C8-A26W-10A-01D-A16D-09.bam
BRCA	TCGA-C8-A12Z	4	0	0	4	0	0	2	0	2	0	15511	6961	124938	0	0	31575	21994	67444	26397	NA	TCGA-C8-A12Z-01A-11D-A10Y-09_IlluminaGA-DNASeq_exome.bam	TCGA-C8-A12Z-10A-01D-A110-09_IlluminaGA-DNASeq_exome.bam
BRCA	TCGA-A1-A0SG	0	0	0	0	0	0	0	0	0	0	18991	8359	129918	0	0	34031	23171	71957	28109	NA	TCGA-A1-A0SG-01A-11D-A142-09.bam	TCGA-A1-A0SG-10B-01D-A17G-09.bam
BRCA	TCGA-B6-A401	0	0	0	0	0	0	0	0	0	0	63323	14083	134934	0	0	55166	32854	84679	39641	NA	TCGA-B6-A401-01A-11D-A23C-09.bam	TCGA-B6-A401-10A-01D-A23C-09.bam
BRCA	TCGA-E9-A1RI	7	1	1	5	0	0	1	2	4	0	18456	8272	130934	0	0	34184	23153	72167	28158	NA	TCGA-E9-A1RI-01A-11D-A167-09.bam	TCGA-E9-A1RI-10A-01D-A167-09.bam
BRCA	TCGA-A8-A06O	2	2	0	0	0	0	2	0	0	0	23818	6614	111683	0	0	33991	21766	60629	25729	NA	TCGA-A8-A06O-01A-11W-A019-09.bam	TCGA-A8-A06O-10A-01W-A021-09.bam
BRCA	TCGA-S3-AA12	20	19	1	0	0	0	16	4	0	0	62606	14189	135719	0	0	56377	32550	84552	39035	NA	TCGA-S3-AA12-01A-11D-A41F-09.bam	TCGA-S3-AA12-10A-01D-A41F-09.bam
BRCA	TCGA-E2-A15K	3	0	0	3	0	0	1	0	2	0	17581	7448	126628	0	0	33218	22512	68825	27102	NA	TCGA-E2-A15K-01A-11D-A12Q-09_IlluminaGA-DNASeq_exome.bam	TCGA-E2-A15K-10A-01D-A12Q-09_IlluminaGA-DNASeq_exome.bam
BRCA	TCGA-D8-A1XL	5	0	0	5	0	0	0	0	5	0	16658	7050	126319	0	0	32309	22458	68469	26791	NA	TCGA-D8-A1XL-01A-11D-A14K-09.bam	TCGA-D8-A1XL-10A-01D-A14K-09.bam
BRCA	TCGA-B6-A0I5	13	0	0	13	0	0	4	1	4	4	19043	7663	124973	0	0	33409	22799	68260	27211	NA	TCGA-B6-A0I5-01A-11W-A100-09.bam	TCGA-B6-A0I5-10A-01W-A055-09.bam
BRCA	TCGA-AR-A2LM	2	0	0	2	0	0	0	0	2	0	21521	9994	135268	0	0	36029	24533	76258	29963	NA	TCGA-AR-A2LM-01A-11D-A17W-09.bam	TCGA-AR-A2LM-10A-01D-A17W-09.bam
BRCA	TCGA-BH-A1F5	18	0	0	18	0	0	4	1	10	3	18999	8038	129774	0	0	34313	23237	71196	28065	NA	TCGA-BH-A1F5-01A-12D-A13L-09.bam	TCGA-BH-A1F5-11A-43D-A13O-09.bam
BRCA	TCGA-A8-A085	3	2	0	1	0	0	2	0	1	0	23190	6283	109804	0	0	33362	21461	59259	25195	NA	TCGA-A8-A085-01A-11W-A019-09.bam	TCGA-A8-A085-10A-01W-A021-09.bam
BRCA	TCGA-D8-A1XB	6	0	1	5	0	0	1	2	3	0	19942	7522	125169	0	0	34279	22875	68055	27424	NA	TCGA-D8-A1XB-01A-11D-A14G-09.bam	TCGA-D8-A1XB-10A-01D-A14G-09.bam
BRCA	TCGA-D8-A1JK	11	2	0	9	0	0	2	1	7	1	18443	7693	127812	0	0	33582	22872	69924	27570	NA	TCGA-D8-A1JK-01A-11D-A13L-09.bam	TCGA-D8-A1JK-10A-01D-A13O-09.bam
BRCA	TCGA-E2-A15O	2	1	0	1	0	0	2	0	0	0	19173	7921	129250	0	0	34345	23106	70828	28065	NA	TCGA-E2-A15O-01A-11D-A10Y-09_IlluminaGA-DNASeq_exome.bam	TCGA-E2-A15O-10A-01D-A110-09_IlluminaGA-DNASeq_exome.bam
BRCA	TCGA-A8-A08L	5	2	1	2	0	0	4	0	1	0	20675	5863	105761	0	0	31052	20734	56498	24015	NA	TCGA-A8-A08L-01A-11W-A019-09.bam	TCGA-A8-A08L-10A-01W-A021-09.bam
BRCA	TCGA-E2-A152	8	2	0	6	0	0	3	1	4	0	19567	8094	131667	0	0	34971	23585	72253	28519	NA	TCGA-E2-A152-01A-11D-A12B-09_IlluminaGA-DNASeq_exome.bam	TCGA-E2-A152-10A-01D-A12B-09_IlluminaGA-DNASeq_exome.bam
BRCA	TCGA-D8-A1XJ	6	1	0	5	0	0	2	1	3	0	16922	7557	128901	0	0	32899	22566	70525	27390	NA	TCGA-D8-A1XJ-01A-11D-A14K-09.bam	TCGA-D8-A1XJ-10A-01W-A16I-09.bam
BRCA	TCGA-GM-A2DM	0	0	0	0	0	0	0	0	0	0	19693	8884	132244	0	0	34730	23633	73614	28844	NA	TCGA-GM-A2DM-01A-11D-A17W-09.bam	TCGA-GM-A2DM-10C-01D-A17W-09.bam
BRCA	TCGA-AR-A1AL	2	0	0	2	0	0	0	0	2	0	19432	7470	126609	0	0	34345	22869	68900	27397	NA	TCGA-AR-A1AL-01A-21D-A12Q-09_IlluminaGA-DNASeq_exome.bam	TCGA-AR-A1AL-10A-01D-A12Q-09_IlluminaGA-DNASeq_exome.bam
BRCA	TCGA-EW-A6SC	0	0	0	0	0	0	0	0	0	0	63690	13650	131838	0	0	56359	32205	82010	38604	NA	TCGA-EW-A6SC-01A-12D-A32I-09.bam	TCGA-EW-A6SC-10A-01D-A32I-09.bam
BRCA	TCGA-E2-A158	30	15	2	13	0	0	16	5	9	0	17911	7528	127923	0	0	33746	22794	69478	27344	NA	TCGA-E2-A158-01A-11D-A12B-09_IlluminaGA-DNASeq_exome.bam	TCGA-E2-A158-10A-01D-A12B-09_IlluminaGA-DNASeq_exome.bam
BRCA	TCGA-E2-A155	15	8	0	7	0	0	7	2	4	2	17610	7331	128180	0	0	33584	22719	69445	27373	NA	TCGA-E2-A155-01A-11D-A12B-09_IlluminaGA-DNASeq_exome.bam	TCGA-E2-A155-10A-01D-A12B-09_IlluminaGA-DNASeq_exome.bam
BRCA	TCGA-BH-A28O	0	0	0	0	0	0	0	0	0	0	63494	13529	133392	0	0	55336	32511	83336	39232	NA	TCGA-BH-A28O-01A-11D-A228-09.bam	TCGA-BH-A28O-10A-01D-A22A-09.bam
BRCA	TCGA-A7-A26F	43	7	5	31	0	0	10	9	17	7	21518	7850	126304	0	0	35276	23196	69112	28088	NA	TCGA-A7-A26F-01A-21D-A167-09.bam	TCGA-A7-A26F-10A-01D-A167-09.bam
BRCA	TCGA-AN-A0FV	8	3	0	5	0	0	5	1	1	1	27303	7795	118733	0	0	36634	23382	65945	27870	NA	TCGA-AN-A0FV-01A-11W-A019-09.bam	TCGA-AN-A0FV-10A-01W-A021-09.bam
BRCA	TCGA-A7-A3J0	0	0	0	0	0	0	0	0	0	0	61093	12826	131760	0	0	54036	31805	81614	38224	NA	TCGA-A7-A3J0-01A-11D-A20S-09.bam	TCGA-A7-A3J0-10A-01D-A20S-09.bam
BRCA	TCGA-A8-A08J	3	2	0	1	0	0	2	0	1	0	22403	6344	111267	0	0	33219	21487	59994	25314	NA	TCGA-A8-A08J-01A-11W-A019-09.bam	TCGA-A8-A08J-10A-01W-A021-09.bam
BRCA	TCGA-AN-A0FS	5	0	0	5	0	0	3	0	2	0	15856	6996	123140	0	0	31670	21758	66527	26037	NA	TCGA-AN-A0FS-01A-11W-A050-09.bam	TCGA-AN-A0FS-10A-01W-A055-09.bam
BRCA	TCGA-A8-A081	6	3	0	3	0	0	4	0	2	0	24909	6564	110775	0	0	34084	21969	60339	25856	NA	TCGA-A8-A081-01A-11W-A019-09.bam	TCGA-A8-A081-10A-01W-A021-09.bam
BRCA	TCGA-E2-A1B0	7	1	1	5	0	0	5	1	1	0	18848	7801	127232	0	0	34201	22885	69376	27419	NA	TCGA-E2-A1B0-01A-11D-A12Q-09_IlluminaGA-DNASeq_exome.bam	TCGA-E2-A1B0-10A-01D-A12Q-09_IlluminaGA-DNASeq_exome.bam
BRCA	TCGA-A8-A08H	0	0	0	0	0	0	0	0	0	0	22220	6198	110123	0	0	32725	21337	59381	25098	NA	TCGA-A8-A08H-01A-21W-A019-09.bam	TCGA-A8-A08H-10A-01W-A021-09.bam
BRCA	TCGA-AO-A12F	8	7	1	0	0	0	3	2	0	3	15011	5253	109683	0	0	29246	20134	57306	23261	NA	TCGA-AO-A12F-01A-11D-A10Y-09_IlluminaGA-DNASeq_exome.bam	TCGA-AO-A12F-10A-01D-A110-09_IlluminaGA-DNASeq_exome.bam
BRCA	TCGA-E2-A15G	2	1	0	1	0	0	2	0	0	0	17233	7647	129686	0	0	33421	22898	70635	27612	NA	TCGA-E2-A15G-01A-11D-A12B-09_IlluminaGA-DNASeq_exome.bam	TCGA-E2-A15G-10A-01D-A12B-09_IlluminaGA-DNASeq_exome.bam
BRCA	TCGA-GM-A3XL	0	0	0	0	0	0	0	0	0	0	58521	12998	133191	0	0	52714	31567	82430	37999	NA	TCGA-GM-A3XL-01A-11D-A22X-09.bam	TCGA-GM-A3XL-10A-01D-A22X-09.bam
BRCA	TCGA-EW-A1IZ	54	13	5	36	0	0	30	5	15	4	21368	9323	132284	0	0	35861	23933	74012	29169	NA	TCGA-EW-A1IZ-01A-11D-A188-09.bam	TCGA-EW-A1IZ-10A-01D-A13O-09.bam
BRCA	TCGA-BH-A1F2	12	2	0	10	0	0	4	0	7	1	17950	7281	126699	0	0	33005	22682	68937	27306	NA	TCGA-BH-A1F2-01A-31D-A13L-09.bam	TCGA-BH-A1F2-11A-32D-A188-09.bam
BRCA	TCGA-GM-A3NW	1	0	0	1	0	0	1	0	0	0	60450	12687	131190	0	0	53702	31612	81067	37946	NA	TCGA-GM-A3NW-01A-21D-A228-09.bam	TCGA-GM-A3NW-10A-01D-A22A-09.bam
BRCA	TCGA-LL-A440	0	0	0	0	0	0	0	0	0	0	63213	13130	132354	0	0	54979	32334	82397	38987	NA	TCGA-LL-A440-01A-11D-A243-09.bam	TCGA-LL-A440-10A-01D-A243-09.bam
BRCA	TCGA-JL-A3YX	1	1	0	0	0	0	1	0	0	0	65108	14739	135749	0	0	56134	33414	85735	40313	NA	TCGA-JL-A3YX-01A-11D-A22X-09.bam	TCGA-JL-A3YX-10A-01D-A22X-09.bam
BRCA	TCGA-D8-A1XZ	2	0	0	2	0	0	0	0	1	1	16228	6919	126286	0	0	32494	22115	68229	26595	NA	TCGA-D8-A1XZ-01A-11D-A14K-09.bam	TCGA-D8-A1XZ-10A-01D-A14K-09.bam
BRCA	TCGA-A2-A0YE	29	7	2	20	0	0	10	3	12	4	19317	8093	129808	0	0	34331	23357	71290	28240	NA	TCGA-A2-A0YE-01A-11D-A10G-09_IlluminaGA-DNASeq_exome_1.bam	TCGA-A2-A0YE-10A-01D-A10G-09_IlluminaGA-DNASeq_exome.bam
BRCA	TCGA-OL-A66H	0	0	0	0	0	0	0	0	0	0	61578	13560	133882	0	0	54303	32262	83510	38945	NA	TCGA-OL-A66H-01A-11D-A29N-09.bam	TCGA-OL-A66H-10A-01D-A29N-09.bam
BRCA	TCGA-AC-A3W7	0	0	0	0	0	0	0	0	0	0	63811	14496	135579	0	0	55676	32999	85301	39910	NA	TCGA-AC-A3W7-01A-11D-A228-09.bam	TCGA-AC-A3W7-10A-01D-A22A-09.bam
BRCA	TCGA-AO-A0J2	18	8	2	8	0	0	10	3	5	0	21355	6270	113608	0	0	33283	21733	60780	25437	NA	TCGA-AO-A0J2-01A-11W-A050-09.bam	TCGA-AO-A0J2-10A-01W-A055-09.bam
BRCA	TCGA-AC-A3BB	0	0	0	0	0	0	0	0	0	0	62978	12969	132122	0	0	55005	32257	82070	38737	NA	TCGA-AC-A3BB-01A-21D-A19Y-09.bam	TCGA-AC-A3BB-10A-01D-A19Y-09.bam
BRCA	TCGA-A2-A04X	2	0	1	1	0	0	0	1	1	0	23214	8994	128963	0	0	35578	24414	71983	29196	NA	TCGA-A2-A04X-01A-21W-A050-09.bam	TCGA-A2-A04X-10A-01W-A055-09.bam
BRCA	TCGA-AC-A5EH	1	1	0	0	0	0	1	0	0	0	58871	12787	132292	0	0	52534	31546	81858	38012	NA	TCGA-AC-A5EH-01A-11D-A28B-09.bam	TCGA-AC-A5EH-10A-01D-A28E-09.bam
BRCA	TCGA-LD-A7W5	1	0	0	1	0	0	0	0	0	1	66891	14688	134521	0	0	58030	33339	84685	40046	NA	TCGA-LD-A7W5-01A-22D-A351-09.bam	TCGA-LD-A7W5-10A-01D-A351-09.bam
BRCA	TCGA-GM-A2DH	0	0	0	0	0	0	0	0	0	0	18813	8925	133327	0	0	34578	23590	74105	28792	NA	TCGA-GM-A2DH-01A-11D-A17W-09.bam	TCGA-GM-A2DH-10C-01D-A17W-09.bam
BRCA	TCGA-E9-A22H	8	2	0	6	0	0	2	1	5	0	18623	7837	129586	0	0	34049	22922	71142	27933	NA	TCGA-E9-A22H-01A-11D-A159-09.bam	TCGA-E9-A22H-10A-01D-A17G-09.bam
BRCA	TCGA-BH-A0BL	7	1	0	6	0	0	3	0	3	1	16802	6630	120943	0	0	31950	21823	64827	25775	NA	TCGA-BH-A0BL-01A-11D-A10Y-09_IlluminaGA-DNASeq_exome.bam	TCGA-BH-A0BL-11A-12D-A10Y-09_IlluminaGA-DNASeq_exome.bam
BRCA	TCGA-AC-A3W5	0	0	0	0	0	0	0	0	0	0	65433	13836	133452	0	0	56268	32986	83748	39719	NA	TCGA-AC-A3W5-01A-11D-A228-09.bam	TCGA-AC-A3W5-10A-01D-A22A-09.bam
BRCA	TCGA-D8-A1XG	34	6	1	27	0	0	9	3	16	6	23237	8584	127576	0	0	35905	24024	70696	28772	NA	TCGA-D8-A1XG-01A-11D-A14G-09.bam	TCGA-D8-A1XG-10A-01D-A14G-09.bam
BRCA	TCGA-E2-A15R	15	2	1	12	0	0	6	1	6	2	16842	8369	133289	0	0	33332	23333	73520	28315	NA	TCGA-E2-A15R-01A-11D-A10Y-09_IlluminaGA-DNASeq_exome.bam	TCGA-E2-A15R-10A-01D-A110-09_IlluminaGA-DNASeq_exome.bam
BRCA	TCGA-GM-A3XG	0	0	0	0	0	0	0	0	0	0	63381	14304	134916	0	0	55368	32904	84692	39637	NA	TCGA-GM-A3XG-01A-31D-A243-09.bam	TCGA-GM-A3XG-10A-01D-A243-09.bam
BRCA	TCGA-B6-A0RL	12	7	1	4	0	0	5	3	2	2	17462	7512	128152	0	0	33245	22634	69840	27407	NA	TCGA-B6-A0RL-01A-11D-A099-09_IlluminaGA-DNASeq_exome_1.bam	TCGA-B6-A0RL-10A-01D-A099-09_IlluminaGA-DNASeq_exome.bam
BRCA	TCGA-A7-A4SE	1	1	0	0	0	0	0	1	0	0	60564	13413	133501	0	0	53641	32025	83122	38690	NA	TCGA-A7-A4SE-01A-11D-A25Q-09.bam	TCGA-A7-A4SE-11A-61D-A26G-09.bam
BRCA	TCGA-A7-A4SD	2	1	0	1	0	0	1	0	1	0	63509	13863	134070	0	0	55360	32706	83999	39377	NA	TCGA-A7-A4SD-01A-11D-A25Q-09.bam	TCGA-A7-A4SD-11A-43D-A25Q-09.bam
BRCA	TCGA-UU-A93S	21	17	3	1	0	0	18	1	1	1	62133	13458	133188	0	0	55830	32020	82560	38369	NA	TCGA-UU-A93S-01A-21D-A41F-09.bam	TCGA-UU-A93S-10A-01D-A41F-09.bam
BRCA	TCGA-EW-A1OX	26	3	2	21	0	0	5	3	11	7	23036	10764	133390	0	0	35983	24993	76070	30144	NA	TCGA-EW-A1OX-01A-11D-A142-09.bam	TCGA-EW-A1OX-10A-01D-A142-09.bam
BRCA	TCGA-A2-A259	6	0	0	6	0	0	1	0	3	2	23691	8030	124086	0	0	35191	23806	68655	28155	NA	TCGA-A2-A259-01A-11D-A16D-09.bam	TCGA-A2-A259-10A-01D-A16D-09.bam
BRCA	TCGA-AR-A0TT	4	2	0	2	0	0	3	0	1	0	19200	7845	129265	0	0	34649	23071	70699	27891	NA	TCGA-AR-A0TT-01A-31D-A099-09_IlluminaGA-DNASeq_exome.bam	TCGA-AR-A0TT-10A-01D-A099-09_IlluminaGA-DNASeq_exome.bam
BRCA	TCGA-A2-A3KD	0	0	0	0	0	0	0	0	0	0	63207	13972	134282	0	0	55204	32740	84095	39422	NA	TCGA-A2-A3KD-01A-12D-A20S-09.bam	TCGA-A2-A3KD-10A-01D-A20S-09.bam
BRCA	TCGA-C8-A8HQ	0	0	0	0	0	0	0	0	0	0	67810	15099	135568	0	0	58581	33721	85707	40468	NA	TCGA-C8-A8HQ-01A-11D-A36J-09.bam	TCGA-C8-A8HQ-10A-01D-A36M-09.bam
BRCA	TCGA-E2-A570	1	0	0	1	0	0	1	0	0	0	69013	15043	135218	0	0	58396	34000	85925	40953	NA	TCGA-E2-A570-01A-11D-A29N-09.bam	TCGA-E2-A570-10A-01D-A29N-09.bam
BRCA	TCGA-AN-A0FX	49	8	5	36	0	0	39	2	6	2	16567	6640	121750	0	0	31625	21880	65551	25901	NA	TCGA-AN-A0FX-01A-11W-A050-09.bam	TCGA-AN-A0FX-10A-01W-A055-09.bam
BRCA	TCGA-B6-A0X4	0	0	0	0	0	0	0	0	0	0	29221	9278	119854	0	0	36050	25118	68119	29066	NA	TCGA-B6-A0X4-01A-11D-A10G-09_IlluminaGA-DNASeq_exome.bam	TCGA-B6-A0X4-10A-01D-A10G-09_IlluminaGA-DNASeq_exome_1.bam
BRCA	TCGA-OL-A6VO	42	36	4	2	0	0	36	3	2	1	60498	13382	132914	0	0	54926	31655	82168	38045	NA	TCGA-OL-A6VO-01A-12D-A33E-09.bam	TCGA-OL-A6VO-10A-01D-A33H-09.bam
BRCA	TCGA-B6-A0RM	1	0	0	1	0	0	0	0	1	0	20212	7761	127527	0	0	34740	23089	69775	27896	NA	TCGA-B6-A0RM-01A-11D-A099-09_IlluminaGA-DNASeq_exome.bam	TCGA-B6-A0RM-10A-01D-A099-09_IlluminaGA-DNASeq_exome.bam
BRCA	TCGA-A8-A096	3	2	0	1	0	0	2	0	0	1	26011	6431	107968	0	0	34184	21936	58686	25604	NA	TCGA-A8-A096-01A-11W-A019-09.bam	TCGA-A8-A096-10A-01W-A021-09.bam
BRCA	TCGA-EW-A6S9	3	2	1	0	0	0	3	0	0	0	55573	12763	130611	0	0	52301	30357	79850	36439	NA	TCGA-EW-A6S9-01A-22D-A33E-09.bam	TCGA-EW-A6S9-10A-01D-A33H-09.bam
BRCA	TCGA-BH-A1FN	13	5	1	7	0	0	6	1	6	0	21608	7928	126491	0	0	35254	23409	69330	28034	NA	TCGA-BH-A1FN-01A-11D-A13L-09.bam	TCGA-BH-A1FN-11A-34D-A13O-09.bam
BRCA	TCGA-E9-A22G	19	8	2	9	0	0	9	3	6	1	17154	7598	128123	0	0	33175	22448	69880	27372	NA	TCGA-E9-A22G-01A-11D-A159-09.bam	TCGA-E9-A22G-10A-01D-A159-09.bam
BRCA	TCGA-AC-A2FK	0	0	0	0	0	0	0	0	0	0	19514	9201	134016	0	0	34983	23831	74797	29120	NA	TCGA-AC-A2FK-01A-12D-A17W-09.bam	TCGA-AC-A2FK-11A-22D-A17W-09.bam
BRCA	TCGA-E9-A5UO	5	4	1	0	0	0	4	0	0	1	59212	13303	133261	0	0	52979	31770	82756	38271	NA	TCGA-E9-A5UO-01A-11D-A28B-09.bam	TCGA-E9-A5UO-10A-01D-A28E-09.bam
BRCA	TCGA-A7-A2KD	1	1	0	0	0	0	1	0	0	0	61387	13228	132656	0	0	54163	32046	82423	38639	NA	TCGA-A7-A2KD-01A-31D-A21Q-09.bam	TCGA-A7-A2KD-10A-01D-A21Q-09.bam
BRCA	TCGA-EW-A1P7	46	5	3	38	0	0	6	6	26	8	15764	7352	127623	0	0	31879	22377	69448	27035	NA	TCGA-EW-A1P7-01A-21D-A142-09.bam	TCGA-EW-A1P7-10A-01D-A142-09.bam
BRCA	TCGA-GM-A2DI	4	0	0	4	0	0	0	0	3	1	20607	8561	131223	0	0	35209	23579	72755	28848	NA	TCGA-GM-A2DI-01A-31D-A18P-09.bam	TCGA-GM-A2DI-11A-13D-A18P-09.bam
BRCA	TCGA-AR-A2LH	0	0	0	0	0	0	0	0	0	0	19759	9399	133539	0	0	35178	23816	74644	29059	NA	TCGA-AR-A2LH-01A-31D-A18P-09.bam	TCGA-AR-A2LH-10A-01D-A18P-09.bam
BRCA	TCGA-E2-A1B4	0	0	0	0	0	0	0	0	0	0	18077	7194	124164	0	0	33377	22385	67001	26672	NA	TCGA-E2-A1B4-01A-11D-A12Q-09_IlluminaGA-DNASeq_exome.bam	TCGA-E2-A1B4-10A-01D-A12Q-09_IlluminaGA-DNASeq_exome.bam
BRCA	TCGA-A7-A3IY	0	0	0	0	0	0	0	0	0	0	66402	14045	134050	0	0	56775	33282	84334	40106	NA	TCGA-A7-A3IY-01A-21D-A21Q-09.bam	TCGA-A7-A3IY-10A-01D-A21Q-09.bam
BRCA	TCGA-BH-A0DE	2	0	0	2	0	0	1	0	0	1	17454	6321	116106	0	0	31640	21340	61997	24904	NA	TCGA-BH-A0DE-01A-11D-A10Y-09_IlluminaGA-DNASeq_exome_2.bam	TCGA-BH-A0DE-10A-02D-A110-09_IlluminaGA-DNASeq_exome.bam
BRCA	TCGA-EW-A1J1	15	5	0	10	0	0	3	5	6	1	20982	8585	129842	0	0	35304	23691	71710	28704	NA	TCGA-EW-A1J1-01A-11D-A188-09.bam	TCGA-EW-A1J1-10A-01D-A13O-09.bam
BRCA	TCGA-OL-A6VQ	0	0	0	0	0	0	0	0	0	0	64110	14028	134037	0	0	56843	32598	83681	39053	NA	TCGA-OL-A6VQ-01A-12D-A41F-09.bam	TCGA-OL-A6VQ-10B-01D-A41F-09.bam
BRCA	TCGA-AN-A0FD	0	0	0	0	0	0	0	0	0	0	20139	8479	129662	0	0	34861	23420	71677	28322	NA	TCGA-AN-A0FD-01A-11W-A050-09.bam	TCGA-AN-A0FD-10A-01W-A055-09.bam
BRCA	TCGA-E9-A1RE	19	2	2	15	0	0	2	3	11	3	20268	7571	126310	0	0	34255	23142	69025	27727	NA	TCGA-E9-A1RE-01A-11D-A159-09.bam	TCGA-E9-A1RE-10A-01D-A159-09.bam
BRCA	TCGA-EW-A1PB	4	1	0	3	0	0	0	0	4	0	20705	8766	130696	0	0	35011	23660	72728	28768	NA	TCGA-EW-A1PB-01A-11D-A142-09.bam	TCGA-EW-A1PB-10A-01D-A142-09.bam
BRCA	TCGA-C8-A1HK	2	0	0	2	0	0	0	1	0	1	17529	7573	128129	0	0	33324	22665	69924	27318	NA	TCGA-C8-A1HK-01A-21D-A13L-09.bam	TCGA-C8-A1HK-10A-01D-A13O-09.bam
BRCA	TCGA-E9-A227	1	0	0	1	0	0	0	0	1	0	15457	6774	125768	0	0	31884	21842	67920	26353	NA	TCGA-E9-A227-01A-11D-A159-09.bam	TCGA-E9-A227-10A-01D-A159-09.bam
BRCA	TCGA-E2-A1L7	4	0	1	3	0	0	0	1	2	1	17061	7857	127323	0	0	32657	22600	69863	27121	NA	TCGA-E2-A1L7-01A-11D-A142-09.bam	TCGA-E2-A1L7-10A-01D-A142-09.bam
BRCA	TCGA-EW-A1J2	8	0	0	8	0	0	0	0	6	2	18311	7571	128599	0	0	33707	22897	70268	27609	NA	TCGA-EW-A1J2-01A-21D-A13L-09.bam	TCGA-EW-A1J2-10A-01W-A14R-09.bam
BRCA	TCGA-B6-A0WS	3	0	0	3	0	0	1	0	2	0	15210	5942	115834	0	0	30349	20925	61258	24454	NA	TCGA-B6-A0WS-01A-11D-A10Y-09_IlluminaGA-DNASeq_exome.bam	TCGA-B6-A0WS-10A-01D-A110-09_IlluminaGA-DNASeq_exome.bam
BRCA	TCGA-BH-A1EO	3	1	1	1	0	0	1	0	1	1	21685	7984	126765	0	0	35224	23431	69616	28163	NA	TCGA-BH-A1EO-01A-11D-A135-09_IlluminaGA-DNASeq_exome_1.bam	TCGA-BH-A1EO-11A-31D-A135-09_IlluminaGA-DNASeq_exome_1.bam
BRCA	TCGA-A1-A0SI	14	5	4	5	0	0	4	4	4	2	23700	10008	131059	0	0	35952	24757	74228	29830	NA	TCGA-A1-A0SI-01A-11D-A142-09.bam	TCGA-A1-A0SI-10B-01D-A142-09.bam
BRCA	TCGA-AR-A0TR	2	0	1	1	0	0	0	1	1	0	20388	8596	130880	0	0	35242	23536	72419	28667	NA	TCGA-AR-A0TR-01A-11D-A099-09_IlluminaGA-DNASeq_exome.bam	TCGA-AR-A0TR-10A-01D-A099-09_IlluminaGA-DNASeq_exome.bam
BRCA	TCGA-BH-A42U	0	0	0	0	0	0	0	0	0	0	62445	13505	133581	0	0	54748	32476	83228	39079	NA	TCGA-BH-A42U-01A-12D-A243-09.bam	TCGA-BH-A42U-10A-01D-A243-09.bam
BRCA	TCGA-E2-A1BD	3	0	0	3	0	0	0	0	3	0	18016	7696	127757	0	0	33616	22779	69616	27458	NA	TCGA-E2-A1BD-01A-11D-A12Q-09_IlluminaGA-DNASeq_exome.bam	TCGA-E2-A1BD-10A-01D-A12Q-09_IlluminaGA-DNASeq_exome.bam
BRCA	TCGA-A7-A0CG	0	0	0	0	0	0	0	0	0	0	21624	5936	107080	0	0	31881	20947	57350	24462	NA	TCGA-A7-A0CG-01A-11W-A019-09.bam	TCGA-A7-A0CG-10A-01W-A021-09.bam
BRCA	TCGA-B6-A1KI	4	0	0	4	0	0	0	0	4	0	17570	6830	123708	0	0	32423	22134	67000	26551	NA	TCGA-B6-A1KI-01A-11D-A14K-09.bam	TCGA-B6-A1KI-10A-01W-A16I-09.bam
BRCA	TCGA-OL-A5RV	0	0	0	0	0	0	0	0	0	0	63097	13593	133527	0	0	54830	32575	83593	39219	NA	TCGA-OL-A5RV-01A-12D-A28B-09.bam	TCGA-OL-A5RV-10A-01D-A28E-09.bam
BRCA	TCGA-AC-A5EI	3	2	1	0	0	0	0	2	1	0	59745	13374	133622	0	0	53323	31930	83006	38482	NA	TCGA-AC-A5EI-01A-11D-A27P-09.bam	TCGA-AC-A5EI-10A-01D-A27P-09.bam
BRCA	TCGA-D8-A142	7	1	2	4	0	0	4	0	2	1	16235	6624	121570	0	0	31372	21788	65571	25698	NA	TCGA-D8-A142-01A-11D-A10Y-09_IlluminaGA-DNASeq_exome.bam	TCGA-D8-A142-10A-01D-A110-09_IlluminaGA-DNASeq_exome_1.bam
BRCA	TCGA-BH-A202	0	0	0	0	0	0	0	0	0	0	17836	6976	125360	0	0	32818	22481	67911	26962	NA	TCGA-BH-A202-01A-11D-A14K-09.bam	TCGA-BH-A202-10A-01D-A14K-09.bam
BRCA	TCGA-OL-A66O	0	0	0	0	0	0	0	0	0	0	61658	13631	133534	0	0	55231	32072	83012	38508	NA	TCGA-OL-A66O-01A-11D-A31U-09.bam	TCGA-OL-A66O-10A-01D-A31U-09.bam
BRCA	TCGA-C8-A1HN	4	0	0	4	0	0	0	1	3	0	18255	8096	130440	0	0	33961	23096	71693	28041	NA	TCGA-C8-A1HN-01A-11D-A135-09_IlluminaGA-DNASeq_exome_1.bam	TCGA-C8-A1HN-10A-01D-A135-09_IlluminaGA-DNASeq_exome_1.bam
BRCA	TCGA-AO-A0J6	21	5	0	16	0	0	5	2	10	4	21456	8262	126383	0	0	34426	23504	69895	28276	NA	TCGA-AO-A0J6-01A-11W-A050-09.bam	TCGA-AO-A0J6-10A-01W-A055-09.bam
BRCA	TCGA-EW-A1PE	6	2	0	4	0	0	2	1	2	1	22977	10443	132598	0	0	35835	24722	75415	30046	NA	TCGA-EW-A1PE-01A-11D-A142-09.bam	TCGA-EW-A1PE-10A-01D-A142-09.bam
BRCA	TCGA-D8-A73W	0	0	0	0	0	0	0	0	0	0	66167	14514	134298	0	0	57619	33196	84394	39770	NA	TCGA-D8-A73W-01A-22D-A351-09.bam	TCGA-D8-A73W-10A-21D-A351-09.bam
BRCA	TCGA-C8-A131	0	0	0	0	0	0	0	0	0	0	18724	7155	123885	0	0	33218	22433	67254	26859	NA	TCGA-C8-A131-01A-11D-A10Y-09_IlluminaGA-DNASeq_exome.bam	TCGA-C8-A131-10A-01D-A110-09_IlluminaGA-DNASeq_exome.bam
BRCA	TCGA-EW-A1IY	17	4	4	9	0	0	4	1	10	2	19811	7708	125926	0	0	34180	22995	68737	27533	NA	TCGA-EW-A1IY-01A-11D-A188-09.bam	TCGA-EW-A1IY-10A-01D-A13O-09.bam
BRCA	TCGA-LL-A5YP	3	1	0	2	0	0	0	1	2	0	55874	12744	132188	0	0	50949	30923	81620	37314	NA	TCGA-LL-A5YP-01A-21D-A28B-09.bam	TCGA-LL-A5YP-10A-01D-A28E-09.bam
BRCA	TCGA-AR-A255	45	12	2	31	0	0	15	8	16	6	22000	8149	127130	0	0	35564	23454	69963	28298	NA	TCGA-AR-A255-01A-11D-A167-09.bam	TCGA-AR-A255-10A-01D-A167-09.bam
BRCA	TCGA-C8-A1HE	24	4	0	20	0	0	6	1	12	5	18736	6935	123100	0	0	33381	22292	66427	26671	NA	TCGA-C8-A1HE-01A-11D-A188-09.bam	TCGA-C8-A1HE-10A-01D-A13O-09.bam
BRCA	TCGA-A7-A5ZX	0	0	0	0	0	0	0	0	0	0	63871	14115	134337	0	0	55539	32897	84229	39658	NA	TCGA-A7-A5ZX-01A-12D-A29N-09.bam	TCGA-A7-A5ZX-11A-51D-A29N-09.bam
BRCA	TCGA-A8-A09T	6	2	0	4	0	0	6	0	0	0	21348	6198	110707	0	0	32557	21230	59511	24955	NA	TCGA-A8-A09T-01A-11W-A019-09.bam	TCGA-A8-A09T-10A-01W-A021-09.bam
BRCA	TCGA-EW-A1PD	23	6	2	15	0	0	7	2	9	5	31791	12018	132991	0	0	39463	27225	77605	32507	NA	TCGA-EW-A1PD-01A-11D-A142-09.bam	TCGA-EW-A1PD-10A-01D-A142-09.bam
BRCA	TCGA-A8-A09Z	316	147	40	129	0	0	296	10	9	1	23435	6936	116123	0	0	34356	22259	63473	26406	NA	TCGA-A8-A09Z-01A-11W-A019-09.bam	TCGA-A8-A09Z-10A-01W-A021-09.bam
BRCA	TCGA-D8-A1XU	2	1	0	1	0	0	2	0	0	0	15828	6469	123046	0	0	31533	21769	66128	25913	NA	TCGA-D8-A1XU-01A-11D-A14K-09.bam	TCGA-D8-A1XU-10A-01D-A14K-09.bam
BRCA	TCGA-AR-A251	22	8	2	12	0	0	10	3	6	3	18737	8124	129574	0	0	34126	22997	71295	28017	NA	TCGA-AR-A251-01A-12D-A167-09.bam	TCGA-AR-A251-10A-01D-A167-09.bam
BRCA	TCGA-A8-A091	10	5	1	4	0	0	10	0	0	0	20145	5919	109726	0	0	31718	20896	58670	24506	NA	TCGA-A8-A091-01A-11W-A019-09.bam	TCGA-A8-A091-10A-01W-A021-09.bam
BRCA	TCGA-B6-A0IA	10	2	0	8	0	0	4	1	2	3	18581	7458	124625	0	0	33467	22499	67697	27001	NA	TCGA-B6-A0IA-01A-11W-A050-09.bam	TCGA-B6-A0IA-10A-01W-A055-09.bam
BRCA	TCGA-EW-A3E8	0	0	0	0	0	0	0	0	0	0	60965	13658	133603	0	0	54097	32145	83197	38787	NA	TCGA-EW-A3E8-01B-11D-A243-09.bam	TCGA-EW-A3E8-10A-01D-A243-09.bam
BRCA	TCGA-AC-A5XS	0	0	0	0	0	0	0	0	0	0	63945	13657	133293	0	0	55478	32623	83461	39333	NA	TCGA-AC-A5XS-01A-11D-A29N-09.bam	TCGA-AC-A5XS-11A-13D-A29N-09.bam
BRCA	TCGA-E9-A1RB	9	1	1	7	0	0	3	1	4	1	19141	7978	129258	0	0	34242	23058	71117	27960	NA	TCGA-E9-A1RB-01A-11D-A17G-09.bam	TCGA-E9-A1RB-10A-01D-A159-09.bam
BRCA	TCGA-E2-A1LG	13	3	2	8	0	0	4	1	5	3	16638	7645	130220	0	0	32976	22817	71192	27518	NA	TCGA-E2-A1LG-01A-21D-A14K-09.bam	TCGA-E2-A1LG-11A-42D-A14K-09.bam
BRCA	TCGA-A2-A0EO	5	1	1	3	0	0	2	1	2	0	20435	7645	124971	0	0	33943	23116	68477	27515	NA	TCGA-A2-A0EO-01A-11W-A050-09.bam	TCGA-A2-A0EO-10A-01W-A055-09.bam
BRCA	TCGA-HN-A2OB	0	0	0	0	0	0	0	0	0	0	62320	14032	134516	0	0	54702	32636	84239	39291	NA	TCGA-HN-A2OB-01A-21D-A27P-09.bam	TCGA-HN-A2OB-10B-01D-A27P-09.bam
BRCA	TCGA-D8-A1XM	0	0	0	0	0	0	0	0	0	0	15909	6402	122565	0	0	31693	21722	65661	25800	NA	TCGA-D8-A1XM-01A-21D-A14K-09.bam	TCGA-D8-A1XM-10A-01D-A14K-09.bam
BRCA	TCGA-C8-A26X	2	0	0	2	0	0	1	0	1	0	17507	7009	124263	0	0	32838	22158	67212	26571	NA	TCGA-C8-A26X-01A-31D-A16D-09.bam	TCGA-C8-A26X-10A-01D-A16D-09.bam
BRCA	TCGA-A7-A13H	0	0	0	0	0	0	0	0	0	0	62355	14027	134695	0	0	54720	32664	84279	39414	NA	TCGA-A7-A13H-01A-11D-A228-09.bam	TCGA-A7-A13H-10A-01D-A22A-09.bam
BRCA	TCGA-BH-A0AY	6	1	0	5	0	0	3	0	3	0	20919	6545	111834	0	0	31955	21472	60497	25374	NA	TCGA-BH-A0AY-01A-21W-A019-09.bam	TCGA-BH-A0AY-11A-23W-A100-09.bam
BRCA	TCGA-BH-A0E7	2	0	0	2	0	0	2	0	0	0	17409	7885	126882	0	0	32856	22583	69517	27220	NA	TCGA-BH-A0E7-01A-11W-A050-09.bam	TCGA-BH-A0E7-10A-01W-A055-09.bam
BRCA	TCGA-C8-A278	2	1	0	1	0	0	0	1	1	0	19237	8733	132589	0	0	34728	23524	73578	28729	NA	TCGA-C8-A278-01A-11D-A167-09.bam	TCGA-C8-A278-10A-01D-A167-09.bam
BRCA	TCGA-BH-A1ES	3	2	0	1	0	0	1	2	0	0	22356	8399	128452	0	0	35857	23843	70918	28589	NA	TCGA-BH-A1ES-01A-11D-A135-09_IlluminaGA-DNASeq_exome_1.bam	TCGA-BH-A1ES-11A-33D-A135-09_IlluminaGA-DNASeq_exome_1.bam
BRCA	TCGA-E9-A3HO	0	0	0	0	0	0	0	0	0	0	56758	12653	131082	0	0	51733	30875	80698	37187	NA	TCGA-E9-A3HO-01A-11D-A20S-09.bam	TCGA-E9-A3HO-10A-02D-A20S-09.bam
BRCA	TCGA-AR-A24T	5	2	1	2	0	0	1	1	2	1	16907	7588	128817	0	0	33087	22547	70387	27291	NA	TCGA-AR-A24T-01A-11D-A167-09.bam	TCGA-AR-A24T-10A-01D-A167-09.bam
BRCA	TCGA-LL-A7T0	11	7	2	2	0	0	9	2	0	0	67775	15003	134980	0	0	58541	33599	85272	40346	NA	TCGA-LL-A7T0-01A-31D-A351-09.bam	TCGA-LL-A7T0-10A-01D-A351-09.bam
BRCA	TCGA-E2-A14O	5	1	0	4	0	0	2	0	2	1	13855	7471	129589	0	0	31105	22299	70613	26898	NA	TCGA-E2-A14O-01A-31D-A10Y-09.bam	TCGA-E2-A14O-10A-01D-A110-09.bam
BRCA	TCGA-A8-A09B	3	1	0	2	0	0	1	0	2	0	18539	5857	109480	0	0	30811	20615	58376	24074	NA	TCGA-A8-A09B-01A-11W-A019-09.bam	TCGA-A8-A09B-10A-01W-A021-09.bam
BRCA	TCGA-BH-A1EX	5	0	0	5	0	0	1	0	3	1	18945	7202	124562	0	0	33140	22667	67755	27147	NA	TCGA-BH-A1EX-01A-11D-A13L-09.bam	TCGA-BH-A1EX-11A-21D-A13O-09.bam
BRCA	TCGA-B6-A0RH	4	0	1	3	0	0	1	1	2	0	16126	6970	126201	0	0	32334	22135	68137	26691	NA	TCGA-B6-A0RH-01A-21D-A10Y-09_IlluminaGA-DNASeq_exome.bam	TCGA-B6-A0RH-10A-01D-A110-09_IlluminaGA-DNASeq_exome.bam
BRCA	TCGA-D8-A1Y2	2	1	1	0	0	0	1	1	0	0	14773	6946	127036	0	0	31762	21879	68685	26429	NA	TCGA-D8-A1Y2-01A-11D-A159-09.bam	TCGA-D8-A1Y2-10A-01D-A159-09.bam
BRCA	TCGA-B6-A40C	1	0	0	1	0	0	0	0	1	0	60800	13908	134715	0	0	54051	32326	84088	38958	NA	TCGA-B6-A40C-01A-11D-A23C-09.bam	TCGA-B6-A40C-10A-01D-A23C-09.bam
BRCA	TCGA-D8-A3Z5	0	0	0	0	0	0	0	0	0	0	60271	13133	132802	0	0	53487	31855	82363	38501	NA	TCGA-D8-A3Z5-01A-41D-A243-09.bam	TCGA-D8-A3Z5-10A-01D-A243-09.bam
BRCA	TCGA-C8-A275	3	2	0	1	0	0	2	0	0	1	18758	8092	130498	0	0	34392	23085	71746	28125	NA	TCGA-C8-A275-01A-21D-A16D-09.bam	TCGA-C8-A275-10A-01D-A16D-09.bam
BRCA	TCGA-BH-A0AV	1	0	0	1	0	0	0	0	1	0	20353	8363	130115	0	0	34951	23535	71792	28553	NA	TCGA-BH-A0AV-01A-31D-A10Y-09_IlluminaGA-DNASeq_exome.bam	TCGA-BH-A0AV-10A-01D-A110-09_IlluminaGA-DNASeq_exome_2.bam
BRCA	TCGA-AO-A03P	11	5	2	4	0	0	8	1	2	0	30058	8197	119237	0	0	38007	24034	66821	28630	NA	TCGA-AO-A03P-01A-11W-A019-09.bam	TCGA-AO-A03P-10A-01W-A021-09.bam
BRCA	TCGA-D8-A1JP	11	1	1	9	0	0	2	1	6	2	17386	6415	119451	0	0	31624	21777	64188	25663	NA	TCGA-D8-A1JP-01A-11D-A13L-09.bam	TCGA-D8-A1JP-10A-01D-A13O-09.bam
BRCA	TCGA-A8-A099	14	8	0	6	0	0	9	2	3	0	19191	5778	106837	0	0	30896	20381	56677	23852	NA	TCGA-A8-A099-01A-11W-A019-09.bam	TCGA-A8-A099-10A-01W-A021-09.bam
BRCA	TCGA-EW-A423	4	3	1	0	0	0	3	1	0	0	64352	13217	131991	0	0	55421	32614	82372	39153	NA	TCGA-EW-A423-01A-11D-A243-09.bam	TCGA-EW-A423-10A-01D-A243-09.bam
BRCA	TCGA-AO-A0J8	1	0	0	1	0	0	1	0	0	0	21160	8172	127567	0	0	35255	23373	70155	28116	NA	TCGA-AO-A0J8-01A-21D-A045-09_IlluminaGA-DNASeq_exome.bam	TCGA-AO-A0J8-10A-01W-A055-09_IlluminaGA-DNASeq_exome.bam
BRCA	TCGA-AC-A3HN	0	0	0	0	0	0	0	0	0	0	61595	13191	132260	0	0	54340	31987	82170	38549	NA	TCGA-AC-A3HN-01A-11D-A20S-09.bam	TCGA-AC-A3HN-10A-01D-A20S-09.bam
BRCA	TCGA-AO-A1KO	15	3	0	12	0	0	6	1	4	4	19338	7583	126607	0	0	34065	22876	69050	27537	NA	TCGA-AO-A1KO-01A-31D-A188-09.bam	TCGA-AO-A1KO-10A-01D-A13O-09.bam
BRCA	TCGA-AR-A24K	14	7	0	7	0	0	6	2	4	2	17525	7671	127038	0	0	33206	22422	69453	27153	NA	TCGA-AR-A24K-01A-11D-A167-09.bam	TCGA-AR-A24K-10A-01D-A167-09.bam
BRCA	TCGA-A2-A0YD	2	0	0	2	0	0	0	0	2	0	17607	8103	125016	0	0	31071	22548	70020	27087	NA	TCGA-A2-A0YD-01A-11D-A10G-09_IlluminaGA-DNASeq_exome_1.bam	TCGA-A2-A0YD-10A-01D-A10G-09_IlluminaGA-DNASeq_exome.bam
BRCA	TCGA-OL-A5RY	0	0	0	0	0	0	0	0	0	0	60255	13306	133306	0	0	53573	31970	82849	38475	NA	TCGA-OL-A5RY-01A-21D-A28B-09.bam	TCGA-OL-A5RY-10A-01D-A28E-09.bam
BRCA	TCGA-A2-A4S0	0	0	0	0	0	0	0	0	0	0	67436	14808	135446	0	0	57166	33859	85916	40749	NA	TCGA-A2-A4S0-01A-21D-A25Q-09.bam	TCGA-A2-A4S0-10A-01D-A25Q-09.bam
BRCA	TCGA-C8-A1HJ	9	1	1	7	0	0	3	1	4	1	17786	8412	129967	0	0	32630	23160	72328	28047	NA	TCGA-C8-A1HJ-01A-11D-A13L-09.bam	TCGA-C8-A1HJ-10A-01D-A13O-09.bam
BRCA	TCGA-BH-A0E9	0	0	0	0	0	0	0	0	0	0	17216	7533	128420	0	0	33278	22635	69865	27391	NA	TCGA-BH-A0E9-01B-11D-A10Y-09_IlluminaGA-DNASeq_exome.bam	TCGA-BH-A0E9-10A-01D-A110-09_IlluminaGA-DNASeq_exome.bam
BRCA	TCGA-A8-A08Z	1	0	0	1	0	0	1	0	0	0	25574	6640	110518	0	0	34502	22062	60296	25872	NA	TCGA-A8-A08Z-01A-21W-A019-09.bam	TCGA-A8-A08Z-10A-01W-A021-09.bam
BRCA	TCGA-LL-A740	0	0	0	0	0	0	0	0	0	0	71640	15985	135965	0	0	60428	34613	86918	41631	NA	TCGA-LL-A740-01A-21D-A32I-09.bam	TCGA-LL-A740-10B-01D-A32I-09.bam
BRCA	TCGA-BH-A0EE	1	0	1	0	0	0	1	0	0	0	18128	7811	125836	0	0	33099	22609	68880	27187	NA	TCGA-BH-A0EE-01A-11W-A050-09.bam	TCGA-BH-A0EE-10A-01W-A055-09.bam
BRCA	TCGA-E2-A1B5	0	0	0	0	0	0	0	0	0	0	19186	7942	128491	0	0	34486	23118	70189	27826	NA	TCGA-E2-A1B5-01A-21D-A12Q-09_IlluminaGA-DNASeq_exome.bam	TCGA-E2-A1B5-10A-01D-A12Q-09_IlluminaGA-DNASeq_exome.bam
BRCA	TCGA-A8-A08X	0	0	0	0	0	0	0	0	0	0	20721	6617	114642	0	0	32575	21655	62090	25660	NA	TCGA-A8-A08X-01A-21W-A019-09.bam	TCGA-A8-A08X-10A-01W-A021-09.bam
BRCA	TCGA-D8-A1JA	10	0	1	9	0	0	4	1	3	2	16744	6554	119807	0	0	31223	21650	64604	25628	NA	TCGA-D8-A1JA-01A-11D-A13L-09.bam	TCGA-D8-A1JA-10A-01W-A14R-09.bam
BRCA	TCGA-A2-A04V	1	1	0	0	0	0	1	0	0	0	20142	8213	125236	0	0	33802	23150	69022	27617	NA	TCGA-A2-A04V-01A-21W-A050-09.bam	TCGA-A2-A04V-10A-01W-A055-09.bam
BRCA	TCGA-E9-A3X8	0	0	0	0	0	0	0	0	0	0	63920	14537	135655	0	0	55645	33123	85395	39949	NA	TCGA-E9-A3X8-01A-31D-A22X-09.bam	TCGA-E9-A3X8-10B-01D-A22X-09.bam
BRCA	TCGA-AR-A0TS	0	0	0	0	0	0	0	0	0	0	18142	6818	123692	0	0	33183	22198	66708	26563	NA	TCGA-AR-A0TS-01A-11D-A10Y-09_IlluminaGA-DNASeq_exome_2.bam	TCGA-AR-A0TS-10A-01D-A110-09_IlluminaGA-DNASeq_exome.bam
BRCA	TCGA-C8-A12K	13	0	0	13	0	0	3	0	9	1	17648	7224	126888	0	0	33159	22502	68883	27216	NA	TCGA-C8-A12K-01A-21D-A10Y-09_IlluminaGA-DNASeq_exome.bam	TCGA-C8-A12K-10A-01D-A110-09_IlluminaGA-DNASeq_exome.bam
BRCA	TCGA-AN-A04C	13	2	1	10	0	0	2	2	8	1	18920	7615	125032	0	0	33682	22667	68082	27136	NA	TCGA-AN-A04C-01A-21W-A050-09_IlluminaGA-DNASeq_exome_1.bam	TCGA-AN-A04C-10A-01D-A047-09_IlluminaGA-DNASeq_exome.bam
BRCA	TCGA-E2-A1AZ	7	2	1	4	0	0	2	2	3	0	16988	8059	130763	0	0	33317	23138	71495	27860	NA	TCGA-E2-A1AZ-01A-11D-A12Q-09_IlluminaGA-DNASeq_exome_1.bam	TCGA-E2-A1AZ-10A-01D-A12Q-09_IlluminaGA-DNASeq_exome.bam
BRCA	TCGA-BH-A0DL	8	1	0	7	0	0	3	0	5	0	17145	8401	133101	0	0	33656	23304	73401	28286	NA	TCGA-BH-A0DL-01A-11D-A10Y-09_IlluminaGA-DNASeq_exome.bam	TCGA-BH-A0DL-10A-01D-A110-09_IlluminaGA-DNASeq_exome.bam
BRCA	TCGA-C8-A27B	105	31	10	64	0	0	32	15	43	15	19967	7454	125165	0	0	34475	22753	68006	27352	NA	TCGA-C8-A27B-01A-11D-A167-09.bam	TCGA-C8-A27B-10A-01D-A167-09.bam
BRCA	TCGA-D8-A1JH	22	4	0	18	0	0	4	2	12	4	21035	7801	125597	0	0	34800	23148	68772	27713	NA	TCGA-D8-A1JH-01A-11D-A188-09.bam	TCGA-D8-A1JH-10A-01D-A13O-09.bam
BRCA	TCGA-EW-A1OV	22	2	1	19	0	0	2	3	14	3	25549	11196	133266	0	0	36952	25533	76600	30926	NA	TCGA-EW-A1OV-01A-11D-A142-09.bam	TCGA-EW-A1OV-10A-01D-A142-09.bam
BRCA	TCGA-AC-A23C	16	6	1	9	0	0	4	4	4	4	17398	7096	125035	0	0	32855	22192	67713	26769	NA	TCGA-AC-A23C-01A-12D-A167-09.bam	TCGA-AC-A23C-10A-01D-A167-09.bam
BRCA	TCGA-GM-A2DL	3	1	1	1	0	0	1	1	1	0	19226	8480	131797	0	0	34598	23420	72936	28549	NA	TCGA-GM-A2DL-01A-11D-A18P-09.bam	TCGA-GM-A2DL-10C-01D-A18P-09.bam
BRCA	TCGA-A8-A083	1	1	0	0	0	0	1	0	0	0	20456	5448	103665	0	0	31047	20175	54915	23432	NA	TCGA-A8-A083-01A-21W-A019-09.bam	TCGA-A8-A083-10A-01W-A021-09.bam
BRCA	TCGA-A7-A6VY	9	9	0	0	0	0	6	2	1	0	63380	13626	133239	0	0	56275	32392	82826	38752	NA	TCGA-A7-A6VY-01A-12D-A33E-09.bam	TCGA-A7-A6VY-10A-01D-A33H-09.bam
BRCA	TCGA-D8-A3Z6	0	0	0	0	0	0	0	0	0	0	60198	13410	133921	0	0	53601	32028	83285	38615	NA	TCGA-D8-A3Z6-01A-11D-A23C-09.bam	TCGA-D8-A3Z6-10A-01D-A23C-09.bam
BRCA	TCGA-B6-A0RU	5	1	3	1	0	0	2	2	1	0	25838	8185	117476	0	0	34311	24046	65552	27590	NA	TCGA-B6-A0RU-01A-11D-A099-09_IlluminaGA-DNASeq_exome.bam	TCGA-B6-A0RU-10A-01D-A099-09_IlluminaGA-DNASeq_exome.bam
BRCA	TCGA-E2-A572	0	0	0	0	0	0	0	0	0	0	59287	12983	132321	0	0	53903	31393	81675	37620	NA	TCGA-E2-A572-01A-13D-A31U-09.bam	TCGA-E2-A572-10B-01D-A31U-09.bam
BRCA	TCGA-B6-A0RN	2	0	0	2	0	0	0	0	2	0	18284	7519	127836	0	0	33932	22720	69561	27426	NA	TCGA-B6-A0RN-01A-12D-A099-09_IlluminaGA-DNASeq_exome.bam	TCGA-B6-A0RN-10A-01D-A099-09_IlluminaGA-DNASeq_exome.bam
BRCA	TCGA-AC-A62Y	0	0	0	0	0	0	0	0	0	0	63503	13920	134427	0	0	55335	32814	84192	39509	NA	TCGA-AC-A62Y-01A-11D-A29N-09.bam	TCGA-AC-A62Y-10A-01D-A29N-09.bam
BRCA	TCGA-AN-A0FY	24	10	3	11	0	0	10	5	8	1	19010	7799	127337	0	0	34037	22962	69528	27619	NA	TCGA-AN-A0FY-01A-11W-A050-09_IlluminaGA-DNASeq_exome_1.bam	TCGA-AN-A0FY-10A-01D-A047-09_IlluminaGA-DNASeq_exome.bam
BRCA	TCGA-AR-A0TP	13	5	1	7	0	0	7	1	5	0	19509	7698	126875	0	0	34186	22920	69364	27612	NA	TCGA-AR-A0TP-01A-11D-A099-09_IlluminaGA-DNASeq_exome.bam	TCGA-AR-A0TP-10A-01D-A099-09_IlluminaGA-DNASeq_exome.bam
BRCA	TCGA-AC-A8OR	2	2	0	0	0	0	2	0	0	0	65968	14975	136397	0	0	58087	33351	85850	40052	NA	TCGA-AC-A8OR-01A-21D-A41F-09.bam	TCGA-AC-A8OR-10A-01D-A41F-09.bam
BRCA	TCGA-A8-A09Q	8	5	0	3	0	0	7	0	1	0	23428	6341	108253	0	0	33135	21409	58432	25046	NA	TCGA-A8-A09Q-01A-11W-A019-09.bam	TCGA-A8-A09Q-10A-01W-A021-09.bam
BRCA	TCGA-D8-A1JG	4	0	2	2	0	0	1	1	2	0	17854	7859	129854	0	0	33640	22904	71232	27791	NA	TCGA-D8-A1JG-01B-11D-A13L-09.bam	TCGA-D8-A1JG-10A-01D-A13O-09.bam
BRCA	TCGA-A8-A0AB	7	1	1	5	0	0	1	1	5	0	19399	8152	128756	0	0	34214	23220	70798	28075	NA	TCGA-A8-A0AB-01A-11W-A050-09.bam	TCGA-A8-A0AB-10A-01W-A055-09.bam
BRCA	TCGA-E9-A22B	4	0	0	4	0	0	1	0	1	2	17949	7097	126473	0	0	33305	22518	68577	27119	NA	TCGA-E9-A22B-01A-11D-A159-09.bam	TCGA-E9-A22B-10A-01D-A159-09.bam
BRCA	TCGA-D8-A1XO	0	0	0	0	0	0	0	0	0	0	17451	7164	126320	0	0	33053	22455	68486	26941	NA	TCGA-D8-A1XO-01A-11D-A14K-09.bam	TCGA-D8-A1XO-10A-01D-A14K-09.bam
BRCA	TCGA-E9-A1N5	28	8	1	19	0	0	10	4	10	4	18491	7346	124250	0	0	33532	22437	67274	26844	NA	TCGA-E9-A1N5-01A-11D-A14G-09.bam	TCGA-E9-A1N5-10A-01D-A14G-09.bam
BRCA	TCGA-D8-A1X8	29	6	3	20	0	0	12	4	10	3	17184	7886	128653	0	0	33028	22725	70624	27346	NA	TCGA-D8-A1X8-01A-11D-A14K-09.bam	TCGA-D8-A1X8-10A-01W-A16I-09.bam
BRCA	TCGA-A2-A25B	2	0	0	2	0	0	0	0	1	1	17039	7539	128115	0	0	33268	22481	69733	27211	NA	TCGA-A2-A25B-01A-11D-A167-09.bam	TCGA-A2-A25B-10A-01D-A167-09.bam
BRCA	TCGA-GI-A2C9	1	1	0	0	0	0	0	1	0	0	58850	12790	132547	0	0	52660	31582	81949	37996	NA	TCGA-GI-A2C9-01A-11D-A21Q-09.bam	TCGA-GI-A2C9-11A-22D-A21Q-09.bam
BRCA	TCGA-LL-A73Z	0	0	0	0	0	0	0	0	0	0	67019	14219	132938	0	0	57956	33093	83452	39675	NA	TCGA-LL-A73Z-01A-11D-A32I-09.bam	TCGA-LL-A73Z-10B-01D-A32I-09.bam
BRCA	TCGA-GM-A5PX	0	0	0	0	0	0	0	0	0	0	65342	14650	135505	0	0	56166	33420	85653	40258	NA	TCGA-GM-A5PX-01A-12D-A28B-09.bam	TCGA-GM-A5PX-10A-01D-A28E-09.bam
BRCA	TCGA-C8-A3M8	0	0	0	0	0	0	0	0	0	0	61740	13078	131920	0	0	54250	32000	81984	38504	NA	TCGA-C8-A3M8-01A-11D-A20S-09.bam	TCGA-C8-A3M8-10A-01D-A20S-09.bam
BRCA	TCGA-AO-A0J7	17	4	2	11	0	0	11	2	4	0	23568	8496	126607	0	0	35586	23982	70294	28809	NA	TCGA-AO-A0J7-01A-11W-A050-09.bam	TCGA-AO-A0J7-10A-01W-A055-09.bam
BRCA	TCGA-A7-A3RF	0	0	0	0	0	0	0	0	0	0	69117	15622	136820	0	0	58404	34383	87297	41475	NA	TCGA-A7-A3RF-01A-11D-A228-09.bam	TCGA-A7-A3RF-10A-01D-A22A-09.bam
BRCA	TCGA-EW-A2FR	1	0	0	1	0	0	1	0	0	0	61439	13940	135149	0	0	54296	32499	84540	39193	NA	TCGA-EW-A2FR-01A-11D-A21Q-09.bam	TCGA-EW-A2FR-10A-01D-A21Q-09.bam
BRCA	TCGA-AO-A12H	2	0	1	1	0	0	1	0	1	0	18501	6316	116021	0	0	32033	21543	62053	25209	NA	TCGA-AO-A12H-01A-11D-A10Y-09_IlluminaGA-DNASeq_exome_2.bam	TCGA-AO-A12H-10A-01D-A110-09_IlluminaGA-DNASeq_exome_1.bam
BRCA	TCGA-C8-A1HO	33	7	3	23	0	0	11	5	11	6	21095	8221	128979	0	0	35239	23572	71012	28472	NA	TCGA-C8-A1HO-01A-11D-A13L-09.bam	TCGA-C8-A1HO-10A-01D-A188-09.bam
BRCA	TCGA-B6-A0WW	7	2	2	3	0	0	3	3	1	0	21131	9083	132985	0	0	35766	24166	73937	29330	NA	TCGA-B6-A0WW-01A-11D-A10G-09.bam	TCGA-B6-A0WW-10A-01D-A10G-09.bam
BRCA	TCGA-AN-A0G0	6	1	2	3	0	0	3	1	2	0	20079	7299	121591	0	0	32821	22847	66357	26944	NA	TCGA-AN-A0G0-01A-11W-A050-09.bam	TCGA-AN-A0G0-10A-01W-A055-09.bam
BRCA	TCGA-A8-A092	17	6	3	8	0	0	12	2	3	0	22361	6233	110328	0	0	32914	21371	59562	25075	NA	TCGA-A8-A092-01A-11W-A019-09.bam	TCGA-A8-A092-10A-01W-A021-09.bam
BRCA	TCGA-BH-A0DZ	5	1	1	3	0	0	3	0	1	1	26166	7463	115753	0	0	35308	22925	64037	27112	NA	TCGA-BH-A0DZ-01A-11W-A019-09.bam	TCGA-BH-A0DZ-11A-22W-A100-09.bam
BRCA	TCGA-LD-A74U	0	0	0	0	0	0	0	0	0	0	65273	14061	133933	0	0	57327	32857	83701	39382	NA	TCGA-LD-A74U-01A-13D-A33E-09.bam	TCGA-LD-A74U-10A-01D-A33H-09.bam
BRCA	TCGA-A2-A0CL	0	0	0	0	0	0	0	0	0	0	15807	8171	133083	0	0	32861	23001	73195	28004	NA	TCGA-A2-A0CL-01A-11D-A10Y-09_IlluminaGA-DNASeq_exome.bam	TCGA-A2-A0CL-10A-01D-A110-09_IlluminaGA-DNASeq_exome.bam
BRCA	TCGA-C8-A26Y	6	2	0	4	0	0	2	0	4	0	19336	8133	129222	0	0	34378	23090	71155	28068	NA	TCGA-C8-A26Y-01A-11D-A16D-09.bam	TCGA-C8-A26Y-10A-01D-A16D-09.bam
BRCA	TCGA-AN-A046	3	0	0	3	0	0	2	0	1	0	19243	7474	123258	0	0	33469	22577	67007	26922	NA	TCGA-AN-A046-01A-21W-A050-09.bam	TCGA-AN-A046-10A-01W-A055-09.bam
BRCA	TCGA-BH-A18N	5	2	0	3	0	0	3	0	2	0	21675	8839	130567	0	0	35503	24214	72399	28965	NA	TCGA-BH-A18N-01A-11D-A12B-09_IlluminaGA-DNASeq_exome.bam	TCGA-BH-A18N-11A-43D-A12B-09_IlluminaGA-DNASeq_exome.bam
BRCA	TCGA-PL-A8LX	3	3	0	0	0	0	3	0	0	0	63459	14455	135471	0	0	56812	32654	84722	39197	NA	TCGA-PL-A8LX-01A-11D-A41F-09.bam	TCGA-PL-A8LX-10A-01D-A41F-09.bam
BRCA	TCGA-BH-A0EA	1	0	1	0	0	0	0	1	0	0	18964	8229	131729	0	0	34343	23398	72615	28566	NA	TCGA-BH-A0EA-01A-11D-A10Y-09_IlluminaGA-DNASeq_exome.bam	TCGA-BH-A0EA-10A-01D-A110-09_IlluminaGA-DNASeq_exome.bam
BRCA	TCGA-AN-A0AR	23	10	6	7	0	0	15	1	6	1	23497	6448	109146	0	0	33060	21539	59175	25317	NA	TCGA-AN-A0AR-01A-11W-A019-09.bam	TCGA-AN-A0AR-10A-01W-A021-09.bam
BRCA	TCGA-D8-A13Z	8	3	1	4	0	0	3	1	4	0	19058	7486	128756	0	0	33841	23090	70462	27907	NA	TCGA-D8-A13Z-01A-11D-A10Y-09_IlluminaGA-DNASeq_exome.bam	TCGA-D8-A13Z-10A-01D-A110-09_IlluminaGA-DNASeq_exome.bam
BRCA	TCGA-AN-A0AM	0	0	0	0	0	0	0	0	0	0	18510	7822	125311	0	0	33059	22693	68669	27222	NA	TCGA-AN-A0AM-01A-11W-A050-09.bam	TCGA-AN-A0AM-10A-01W-A055-09.bam
BRCA	TCGA-AN-A0FN	4	1	1	2	0	0	3	0	1	0	17398	7025	121963	0	0	32207	21954	65994	26231	NA	TCGA-AN-A0FN-01A-11W-A050-09.bam	TCGA-AN-A0FN-10A-01W-A055-09.bam
BRCA	TCGA-A8-A097	6	0	1	5	0	0	2	1	1	2	19426	7418	123166	0	0	33534	22595	66991	26890	NA	TCGA-A8-A097-01A-11W-A050-09_IlluminaGA-DNASeq_exome.bam	TCGA-A8-A097-10A-01D-A047-09_IlluminaGA-DNASeq_exome.bam
BRCA	TCGA-EW-A3U0	0	0	0	0	0	0	0	0	0	0	60193	12780	131190	0	0	53563	31532	81113	37955	NA	TCGA-EW-A3U0-01A-11D-A228-09.bam	TCGA-EW-A3U0-10A-01D-A22A-09.bam
BRCA	TCGA-C8-A12P	2	0	0	2	0	0	0	1	1	0	16577	7056	126647	0	0	32419	22337	68609	26915	NA	TCGA-C8-A12P-01A-11D-A10Y-09_IlluminaGA-DNASeq_exome.bam	TCGA-C8-A12P-10A-01D-A110-09_IlluminaGA-DNASeq_exome.bam
BRCA	TCGA-BH-A0HL	15	5	1	9	0	0	8	2	3	2	17548	6757	123368	0	0	32554	22144	66648	26327	NA	TCGA-BH-A0HL-01A-11W-A050-09.bam	TCGA-BH-A0HL-10A-11W-A055-09.bam
BRCA	TCGA-A2-A0CX	4	1	1	2	0	0	2	0	2	0	24726	6932	114951	0	0	34694	22410	62991	26514	NA	TCGA-A2-A0CX-01A-21W-A019-09.bam	TCGA-A2-A0CX-10A-01W-A021-09.bam
BRCA	TCGA-A8-A075	6	5	0	1	0	0	4	0	1	1	20596	8198	129660	0	0	35066	23445	71474	28469	NA	TCGA-A8-A075-01A-11D-A099-09_IlluminaGA-DNASeq_exome.bam	TCGA-A8-A075-10B-01D-A099-09_IlluminaGA-DNASeq_exome.bam
BRCA	TCGA-AC-A7VC	3	2	1	0	0	0	3	0	0	0	63241	13930	133642	0	0	56125	32444	83244	39000	NA	TCGA-AC-A7VC-01A-11D-A351-09.bam	TCGA-AC-A7VC-10A-01D-A351-09.bam
BRCA	TCGA-C8-A12M	8	4	2	2	0	0	7	0	1	0	15732	6570	123552	0	0	31663	21749	66363	26079	NA	TCGA-C8-A12M-01A-11D-A135-09_IlluminaGA-DNASeq_exome.bam	TCGA-C8-A12M-10A-01D-A110-09_IlluminaGA-DNASeq_exome.bam
BRCA	TCGA-BH-A0HF	4	1	0	3	0	0	1	0	3	0	28917	8572	121788	0	0	38043	24035	68383	28816	NA	TCGA-BH-A0HF-01A-11W-A071-09.bam	TCGA-BH-A0HF-10A-01W-A071-09.bam
BRCA	TCGA-A8-A07W	6	4	1	1	0	0	4	1	1	0	23823	6474	110759	0	0	33722	21741	60165	25428	NA	TCGA-A8-A07W-01A-11W-A019-09.bam	TCGA-A8-A07W-10A-01W-A021-09.bam
BRCA	TCGA-AQ-A54N	12	9	0	3	0	0	7	1	3	1	58903	12824	131848	0	0	52772	31433	81491	37879	NA	TCGA-AQ-A54N-01A-11D-A25Q-09.bam	TCGA-AQ-A54N-10A-01D-A25Q-09.bam
BRCA	TCGA-BH-A0HP	1	0	0	1	0	0	0	0	1	0	23985	7491	121746	0	0	35562	23156	66840	27664	NA	TCGA-BH-A0HP-01A-12D-A099-09_IlluminaGA-DNASeq_exome_2.bam	TCGA-BH-A0HP-10A-01D-A099-09_IlluminaGA-DNASeq_exome.bam
BRCA	TCGA-EW-A1P5	3	1	0	2	0	0	1	1	1	0	18398	8368	130215	0	0	33958	23079	71891	28053	NA	TCGA-EW-A1P5-01A-11D-A142-09.bam	TCGA-EW-A1P5-10A-01D-A142-09.bam
BRCA	TCGA-BH-A201	0	0	0	0	0	0	0	0	0	0	19043	7365	127360	0	0	33573	23078	69461	27656	NA	TCGA-BH-A201-01A-11D-A14K-09.bam	TCGA-BH-A201-10A-01D-A14K-09.bam
BRCA	TCGA-A2-A25F	17	2	1	14	0	0	4	2	8	3	19361	7369	124879	0	0	33934	22634	67932	27109	NA	TCGA-A2-A25F-01A-11D-A167-09.bam	TCGA-A2-A25F-10A-01D-A167-09.bam
BRCA	TCGA-BH-A0C7	3	0	0	3	0	0	0	0	2	1	16148	6693	120165	0	0	31350	21697	64412	25547	NA	TCGA-BH-A0C7-01B-11D-A10Y-09_IlluminaGA-DNASeq_exome_2.bam	TCGA-BH-A0C7-10A-01D-A110-09_IlluminaGA-DNASeq_exome.bam
BRCA	TCGA-LL-A9Q3	4	3	0	1	0	0	2	2	0	0	62594	13916	134171	0	0	56319	32277	83433	38652	NA	TCGA-LL-A9Q3-01A-11D-A41F-09.bam	TCGA-LL-A9Q3-10A-01D-A41F-09.bam
BRCA	TCGA-E2-A15T	5	1	0	4	0	0	2	1	2	0	16561	6399	119646	0	0	31657	21548	63953	25448	NA	TCGA-E2-A15T-01A-11D-A10Y-09.bam	TCGA-E2-A15T-10A-01D-A110-09.bam
BRCA	TCGA-E2-A15L	2	0	0	2	0	0	1	0	1	0	18178	8275	131328	0	0	34195	23320	72059	28207	NA	TCGA-E2-A15L-01A-11D-A12B-09_IlluminaGA-DNASeq_exome.bam	TCGA-E2-A15L-10A-01D-A12B-09_IlluminaGA-DNASeq_exome.bam
BRCA	TCGA-A7-A4SB	0	0	0	0	0	0	0	0	0	0	64677	13975	134188	0	0	55922	33006	84154	39758	NA	TCGA-A7-A4SB-01A-21D-A25Q-09.bam	TCGA-A7-A4SB-10A-01D-A25Q-09.bam
BRCA	TCGA-BH-A0B6	0	0	0	0	0	0	0	0	0	0	63631	13862	133914	0	0	55413	32722	83820	39452	NA	TCGA-BH-A0B6-01A-11D-A19Y-09.bam	TCGA-BH-A0B6-10A-01D-A19Y-09.bam
BRCA	TCGA-E9-A245	1	0	0	1	0	0	0	0	1	0	16736	6948	125683	0	0	32698	22064	67979	26626	NA	TCGA-E9-A245-01A-22D-A16D-09.bam	TCGA-E9-A245-10A-01D-A16D-09.bam
BRCA	TCGA-E9-A3QA	0	0	0	0	0	0	0	0	0	0	60771	12847	131418	0	0	53851	31610	81408	38167	NA	TCGA-E9-A3QA-01A-61D-A228-09.bam	TCGA-E9-A3QA-10A-01D-A22A-09.bam
BRCA	TCGA-E2-A150	8	1	0	7	0	0	1	0	6	1	19756	8357	130571	0	0	34940	23457	71842	28445	NA	TCGA-E2-A150-01A-11D-A12B-09_IlluminaGA-DNASeq_exome.bam	TCGA-E2-A150-10A-01D-A12B-09_IlluminaGA-DNASeq_exome.bam
BRCA	TCGA-BH-A0DQ	0	0	0	0	0	0	0	0	0	0	19344	8443	131303	0	0	34727	23430	72388	28545	NA	TCGA-BH-A0DQ-01A-11D-A099-09_IlluminaGA-DNASeq_exome.bam	TCGA-BH-A0DQ-10A-01D-A099-09_IlluminaGA-DNASeq_exome.bam
BRCA	TCGA-BH-A18V	17	6	2	9	0	0	10	1	6	0	18556	7596	128258	0	0	33803	23019	69941	27647	NA	TCGA-BH-A18V-01A-11D-A12B-09_IlluminaGA-DNASeq_exome.bam	TCGA-BH-A18V-11A-52D-A12B-09_IlluminaGA-DNASeq_exome.bam
BRCA	TCGA-AR-A1AS	7	1	0	6	0	0	3	0	3	1	15657	7235	127000	0	0	32254	22194	68752	26692	NA	TCGA-AR-A1AS-01A-11D-A12Q-09_IlluminaGA-DNASeq_exome.bam	TCGA-AR-A1AS-10A-01D-A12Q-09_IlluminaGA-DNASeq_exome.bam
BRCA	TCGA-LD-A66U	0	0	0	0	0	0	0	0	0	0	60315	13248	133023	0	0	54455	31755	82343	38033	NA	TCGA-LD-A66U-01A-11D-A31U-09.bam	TCGA-LD-A66U-10A-01D-A31U-09.bam
BRCA	TCGA-BH-A1FC	8	2	1	5	0	0	3	0	4	1	21122	7780	124684	0	0	34073	23301	68636	27576	NA	TCGA-BH-A1FC-01A-11D-A13L-09.bam	TCGA-BH-A1FC-11A-32D-A188-09.bam
BRCA	TCGA-D8-A1XC	6	0	0	6	0	0	0	1	2	3	15057	6239	120178	0	0	30965	21227	64090	25192	NA	TCGA-D8-A1XC-01A-11D-A14G-09.bam	TCGA-D8-A1XC-10A-01D-A14G-09.bam
BRCA	TCGA-BH-A0DT	0	0	0	0	0	0	0	0	0	0	19718	8662	132863	0	0	35172	23804	73391	28876	NA	TCGA-BH-A0DT-01A-21D-A12B-09_IlluminaGA-DNASeq_exome.bam	TCGA-BH-A0DT-11A-12D-A12B-09_IlluminaGA-DNASeq_exome.bam
BRCA	TCGA-BH-A0HO	1	0	1	0	0	0	0	1	0	0	18306	7140	122822	0	0	33196	22210	66362	26500	NA	TCGA-BH-A0HO-01A-11W-A050-09.bam	TCGA-BH-A0HO-10A-01W-A055-09.bam
BRCA	TCGA-A2-A1FX	4	1	1	2	0	0	1	1	2	0	15433	6303	122489	0	0	30617	21593	66217	25798	NA	TCGA-A2-A1FX-01A-11D-A13L-09.bam	TCGA-A2-A1FX-10A-01D-A13O-09.bam
BRCA	TCGA-A2-A0EP	0	0	0	0	0	0	0	0	0	0	63914	14271	135031	0	0	55589	32943	84897	39787	NA	TCGA-A2-A0EP-01A-52D-A22X-09.bam	TCGA-A2-A0EP-10A-01D-A22X-09.bam
BRCA	TCGA-BH-A8G0	0	0	0	0	0	0	0	0	0	0	67736	15211	135709	0	0	58515	33767	85865	40509	NA	TCGA-BH-A8G0-01A-11D-A351-09.bam	TCGA-BH-A8G0-10A-01D-A351-09.bam
BRCA	TCGA-AN-A0FL	9	3	1	5	0	0	4	2	3	0	19388	8198	127791	0	0	34215	23013	70354	27795	NA	TCGA-AN-A0FL-01A-11W-A050-09.bam	TCGA-AN-A0FL-10A-01W-A055-09.bam
BRCA	TCGA-AR-A24L	0	0	0	0	0	0	0	0	0	0	18646	7919	129213	0	0	33890	22964	71007	27917	NA	TCGA-AR-A24L-01A-11D-A167-09.bam	TCGA-AR-A24L-10A-01D-A167-09.bam
BRCA	TCGA-EW-A1P3	0	0	0	0	0	0	0	0	0	0	17495	7761	128484	0	0	33143	22666	70441	27490	NA	TCGA-EW-A1P3-01A-11D-A142-09.bam	TCGA-EW-A1P3-10A-01D-A142-09.bam
BRCA	TCGA-LL-A5YM	1	0	0	1	0	0	0	0	1	0	69138	14483	133939	0	0	58509	33785	84699	40567	NA	TCGA-LL-A5YM-01A-11D-A28B-09.bam	TCGA-LL-A5YM-10A-01D-A28E-09.bam
BRCA	TCGA-A8-A09V	1	0	0	1	0	0	1	0	0	0	22264	8490	126922	0	0	34826	24011	70369	28470	NA	TCGA-A8-A09V-01A-11D-A045-09_IlluminaGA-DNASeq_exome.bam	TCGA-A8-A09V-10A-01W-A055-09_IlluminaGA-DNASeq_exome.bam
BRCA	TCGA-A8-A06R	7	1	1	5	0	0	2	1	3	1	18213	5859	112783	0	0	31271	20859	60184	24541	NA	TCGA-A8-A06R-01A-11D-A015-09_IlluminaGA-DNASeq_exome_1.bam	TCGA-A8-A06R-10A-01W-A021-09_IlluminaGA-DNASeq_exome.bam
BRCA	TCGA-A2-A0D3	1	0	0	1	0	0	0	0	1	0	17534	7648	128506	0	0	33305	22735	70121	27527	NA	TCGA-A2-A0D3-01A-11D-A10Y-09_IlluminaGA-DNASeq_exome_2.bam	TCGA-A2-A0D3-10A-01D-A110-09_IlluminaGA-DNASeq_exome.bam
BRCA	TCGA-BH-A18R	1	0	0	1	0	0	0	0	1	0	20298	7931	127752	0	0	34990	23246	69886	27859	NA	TCGA-BH-A18R-01A-11D-A12B-09_IlluminaGA-DNASeq_exome.bam	TCGA-BH-A18R-11A-42D-A12B-09_IlluminaGA-DNASeq_exome.bam
BRCA	TCGA-S3-AA0Z	45	38	2	5	0	0	32	5	4	4	62856	13056	130664	0	0	55785	31916	80893	37982	NA	TCGA-S3-AA0Z-01A-11D-A41F-09.bam	TCGA-S3-AA0Z-10A-01D-A41F-09.bam
BRCA	TCGA-3C-AALI	27	26	1	0	0	0	27	0	0	0	62338	13306	133530	0	0	56058	32061	82605	38450	NA	TCGA-3C-AALI-01A-11D-A41F-09.bam	TCGA-3C-AALI-10A-01D-A41F-09.bam
BRCA	TCGA-A1-A0SO	25	11	2	12	0	0	15	1	9	0	19072	8222	130093	0	0	34410	23224	71540	28213	NA	TCGA-A1-A0SO-01A-22D-A099-09_IlluminaGA-DNASeq_exome.bam	TCGA-A1-A0SO-10A-03D-A099-09_IlluminaGA-DNASeq_exome.bam
BRCA	TCGA-D8-A27H	15	3	2	10	0	0	4	1	10	0	19395	8389	130577	0	0	34564	23256	72243	28298	NA	TCGA-D8-A27H-01A-11D-A16D-09.bam	TCGA-D8-A27H-10A-01D-A16D-09.bam
BRCA	TCGA-E2-A3DX	0	0	0	0	0	0	0	0	0	0	61687	12942	131520	0	0	54315	31893	81603	38338	NA	TCGA-E2-A3DX-01A-21D-A20S-09.bam	TCGA-E2-A3DX-10A-01D-A20S-09.bam
BRCA	TCGA-AN-A0AS	10	5	0	5	0	0	10	0	0	0	24224	6709	113161	0	0	34052	22075	61814	26153	NA	TCGA-AN-A0AS-01A-11W-A019-09.bam	TCGA-AN-A0AS-10A-01W-A021-09.bam
BRCA	TCGA-BH-A0H3	0	0	0	0	0	0	0	0	0	0	20332	8154	129363	0	0	35244	23404	70991	28210	NA	TCGA-BH-A0H3-01A-11D-A12Q-09_IlluminaGA-DNASeq_exome.bam	TCGA-BH-A0H3-11A-12D-A12Q-09_IlluminaGA-DNASeq_exome.bam
BRCA	TCGA-A2-A4RY	0	0	0	0	0	0	0	0	0	0	67031	15688	137053	0	0	57119	34136	87345	41172	NA	TCGA-A2-A4RY-01A-31D-A25Q-09.bam	TCGA-A2-A4RY-10A-01D-A25Q-09.bam
BRCA	TCGA-AQ-A1H2	4	0	1	3	0	0	1	2	0	1	16178	6171	119497	0	0	31173	21384	63873	25416	NA	TCGA-AQ-A1H2-01A-11D-A13L-09.bam	TCGA-AQ-A1H2-10A-01D-A13O-09.bam
BRCA	TCGA-3C-AAAU	23	20	1	2	0	0	18	3	2	0	63909	14320	135381	0	0	57107	32766	84503	39234	NA	TCGA-3C-AAAU-01A-11D-A41F-09.bam	TCGA-3C-AAAU-10A-01D-A41F-09.bam
BRCA	TCGA-BH-A0DI	0	0	0	0	0	0	0	0	0	0	18857	8079	128871	0	0	34293	23091	70564	27859	NA	TCGA-BH-A0DI-01A-21D-A12Q-09_IlluminaGA-DNASeq_exome.bam	TCGA-BH-A0DI-11A-32D-A12Q-09_IlluminaGA-DNASeq_exome.bam
BRCA	TCGA-GM-A3NY	0	0	0	0	0	0	0	0	0	0	67522	14250	134366	0	0	57491	33590	84717	40340	NA	TCGA-GM-A3NY-01A-11D-A21Q-09.bam	TCGA-GM-A3NY-10A-01D-A21Q-09.bam
BRCA	TCGA-A2-A3XS	5	3	0	2	0	0	5	0	0	0	66271	14905	136078	0	0	56797	33645	86153	40659	NA	TCGA-A2-A3XS-01A-11D-A22X-09.bam	TCGA-A2-A3XS-10A-01D-A22X-09.bam
BRCA	TCGA-AO-A0J9	0	0	0	0	0	0	0	0	0	0	23939	8230	123878	0	0	35800	23662	68379	28206	NA	TCGA-AO-A0J9-01A-11W-A050-09.bam	TCGA-AO-A0J9-10A-01W-A055-09.bam
BRCA	TCGA-OL-A5RU	0	0	0	0	0	0	0	0	0	0	62923	13951	134290	0	0	54929	32693	84206	39336	NA	TCGA-OL-A5RU-01A-11D-A28B-09.bam	TCGA-OL-A5RU-10A-01D-A28E-09.bam
BRCA	TCGA-BH-A0BT	6	3	0	3	0	0	3	0	3	0	18591	7101	124951	0	0	33752	22552	67497	26842	NA	TCGA-BH-A0BT-01A-11D-A12Q-09_IlluminaGA-DNASeq_exome.bam	TCGA-BH-A0BT-11A-21D-A12Q-09_IlluminaGA-DNASeq_exome.bam
BRCA	TCGA-B6-A0IB	10	2	0	8	0	0	3	0	5	2	16866	7557	127271	0	0	32809	22568	69291	27026	NA	TCGA-B6-A0IB-01A-11W-A050-09.bam	TCGA-B6-A0IB-10A-01W-A055-09.bam
BRCA	TCGA-C8-A12Y	3	2	0	1	0	0	3	0	0	0	18077	7974	130283	0	0	34043	23180	71168	27943	NA	TCGA-C8-A12Y-01A-11D-A12B-09_IlluminaGA-DNASeq_exome.bam	TCGA-C8-A12Y-10A-01D-A12B-09_IlluminaGA-DNASeq_exome.bam
BRCA	TCGA-HN-A2NL	25	10	3	12	0	0	19	2	4	0	19605	8603	131722	0	0	34745	23489	73004	28692	NA	TCGA-HN-A2NL-01A-11D-A18P-09.bam	TCGA-HN-A2NL-10A-01D-A18P-09.bam
BRCA	TCGA-BH-A0DD	1	1	0	0	0	0	0	0	0	1	16699	7732	129640	0	0	32908	22927	70692	27544	NA	TCGA-BH-A0DD-01A-31D-A12Q-09_IlluminaGA-DNASeq_exome.bam	TCGA-BH-A0DD-11A-23D-A12Q-09_IlluminaGA-DNASeq_exome.bam
BRCA	TCGA-A8-A06T	0	0	0	0	0	0	0	0	0	0	26034	6846	112108	0	0	35095	22356	61288	26249	NA	TCGA-A8-A06T-01A-11W-A019-09.bam	TCGA-A8-A06T-10A-01W-A021-09.bam
BRCA	TCGA-LL-A5YN	0	0	0	0	0	0	0	0	0	0	63389	13881	133867	0	0	55395	32572	83775	39395	NA	TCGA-LL-A5YN-01A-11D-A28B-09.bam	TCGA-LL-A5YN-10A-01D-A28E-09.bam
BRCA	TCGA-AR-A2LJ	0	0	0	0	0	0	0	0	0	0	62561	13080	132102	0	0	54608	32164	82187	38784	NA	TCGA-AR-A2LJ-01A-12D-A19Y-09.bam	TCGA-AR-A2LJ-10A-01D-A19Y-09.bam
BRCA	TCGA-D8-A1JF	3	0	0	3	0	0	1	0	2	0	15330	5697	114869	0	0	29634	20839	61111	24312	NA	TCGA-D8-A1JF-01A-11D-A13L-09.bam	TCGA-D8-A1JF-10A-01D-A17G-09.bam
BRCA	TCGA-AR-A0TX	3	1	1	1	0	0	1	1	1	0	18482	8228	131464	0	0	34272	23259	72346	28297	NA	TCGA-AR-A0TX-01A-11D-A099-09_IlluminaGA-DNASeq_exome.bam	TCGA-AR-A0TX-10A-01D-A099-09_IlluminaGA-DNASeq_exome.bam
BRCA	TCGA-AC-A4ZE	16	16	0	0	0	0	12	4	0	0	64630	14619	136223	0	0	57409	33040	85405	39618	NA	TCGA-AC-A4ZE-01A-11D-A41F-09.bam	TCGA-AC-A4ZE-10B-01D-A41F-09.bam
BRCA	TCGA-AO-A1KP	6	0	0	6	0	0	1	0	4	1	16950	6103	115988	0	0	30754	21272	62071	24944	NA	TCGA-AO-A1KP-01A-11D-A13L-09.bam	TCGA-AO-A1KP-10A-01W-A14R-09.bam
BRCA	TCGA-EW-A1P8	44	6	2	36	0	0	15	5	21	3	20611	7376	124083	0	0	33981	22749	67824	27516	NA	TCGA-EW-A1P8-01A-11D-A142-09.bam	TCGA-EW-A1P8-10A-01D-A142-09.bam
BRCA	TCGA-D8-A27I	4	1	2	1	0	0	1	0	3	0	17106	7290	126827	0	0	32982	22329	68937	26975	NA	TCGA-D8-A27I-01A-11D-A16D-09.bam	TCGA-D8-A27I-10A-02D-A16D-09.bam
BRCA	TCGA-D8-A1X9	2	1	0	1	0	0	1	0	0	1	16678	6644	122994	0	0	32071	21859	66229	26157	NA	TCGA-D8-A1X9-01A-12D-A159-09.bam	TCGA-D8-A1X9-10A-01D-A17G-09.bam
BRCA	TCGA-AC-A2FF	2	0	0	2	0	0	0	0	1	1	18544	7461	127152	0	0	33735	22621	69369	27432	NA	TCGA-AC-A2FF-01A-11D-A17D-09.bam	TCGA-AC-A2FF-11A-13D-A17D-09.bam
BRCA	TCGA-AO-A03O	7	6	0	1	0	0	7	0	0	0	25567	7082	114306	0	0	35292	22413	62678	26572	NA	TCGA-AO-A03O-01A-11W-A019-09.bam	TCGA-AO-A03O-10A-01W-A021-09.bam
BRCA	TCGA-AN-A0FJ	13	7	1	5	0	0	9	2	1	1	29070	6966	110932	0	0	36060	22824	61270	26814	NA	TCGA-AN-A0FJ-01A-11W-A019-09.bam	TCGA-AN-A0FJ-10A-01W-A021-09.bam
BRCA	TCGA-D8-A1XV	0	0	0	0	0	0	0	0	0	0	17981	7633	128963	0	0	33643	22954	70371	27609	NA	TCGA-D8-A1XV-01A-11D-A14K-09.bam	TCGA-D8-A1XV-10A-01D-A14K-09.bam
BRCA	TCGA-AC-A23G	0	0	0	0	0	0	0	0	0	0	66930	14173	134071	0	0	56859	33435	84561	40319	NA	TCGA-AC-A23G-01A-11D-A20S-09.bam	TCGA-AC-A23G-11A-12D-A20S-09.bam
BRCA	TCGA-BH-A28Q	14	2	0	12	0	0	3	2	7	2	19753	8364	129782	0	0	34763	23212	71655	28269	NA	TCGA-BH-A28Q-01A-11D-A16D-09.bam	TCGA-BH-A28Q-10A-01D-A16D-09.bam
BRCA	TCGA-A8-A07L	12	7	0	5	0	0	8	1	2	1	25792	6935	113393	0	0	35003	22481	62176	26460	NA	TCGA-A8-A07L-01A-11W-A019-09.bam	TCGA-A8-A07L-10A-01W-A021-09.bam
BRCA	TCGA-A2-A0EM	5	1	1	3	0	0	1	2	2	0	21410	7505	124069	0	0	34448	23153	67884	27499	NA	TCGA-A2-A0EM-01A-11W-A050-09.bam	TCGA-A2-A0EM-10A-01W-A055-09.bam
BRCA	TCGA-D8-A4Z1	0	0	0	0	0	0	0	0	0	0	61661	13950	134906	0	0	54396	32523	84402	39196	NA	TCGA-D8-A4Z1-01A-21D-A25Q-09.bam	TCGA-D8-A4Z1-10A-01D-A25Q-09.bam
BRCA	TCGA-A2-A0YH	1	1	0	0	0	0	1	0	0	0	18908	6977	120955	0	0	32847	22098	65493	26402	NA	TCGA-A2-A0YH-01A-11D-A10G-09_IlluminaGA-DNASeq_exome.bam	TCGA-A2-A0YH-10A-01D-A10G-09_IlluminaGA-DNASeq_exome.bam
BRCA	TCGA-A2-A0SY	3	1	1	1	0	0	1	0	1	1	17753	7991	130226	0	0	33755	22983	71319	27913	NA	TCGA-A2-A0SY-01A-31D-A099-09_IlluminaGA-DNASeq_exome.bam	TCGA-A2-A0SY-10A-01D-A099-09_IlluminaGA-DNASeq_exome.bam
BRCA	TCGA-E9-A1NF	31	7	0	24	0	0	8	3	15	5	23177	8069	124833	0	0	35408	23647	68844	28180	NA	TCGA-E9-A1NF-01A-11D-A14G-09.bam	TCGA-E9-A1NF-10A-01D-A14G-09.bam
BRCA	TCGA-D8-A1JD	7	0	0	7	0	0	0	0	5	2	18883	6829	122659	0	0	32999	22318	66373	26681	NA	TCGA-D8-A1JD-01A-11D-A13L-09.bam	TCGA-D8-A1JD-10A-01D-A13O-09.bam
BRCA	TCGA-A2-A0ES	0	0	0	0	0	0	0	0	0	0	19441	7493	126919	0	0	34253	22893	69081	27626	NA	TCGA-A2-A0ES-01A-11D-A10Y-09_IlluminaGA-DNASeq_exome.bam	TCGA-A2-A0ES-10A-01D-A110-09_IlluminaGA-DNASeq_exome.bam
BRCA	TCGA-C8-A27A	10	2	1	7	0	0	3	1	5	1	19715	8702	131402	0	0	34817	23466	72935	28601	NA	TCGA-C8-A27A-01A-11D-A167-09.bam	TCGA-C8-A27A-10B-01D-A167-09.bam
BRCA	TCGA-A7-A6VX	41	28	6	7	0	0	30	3	6	2	63620	13824	133105	0	0	56325	32413	82979	38832	NA	TCGA-A7-A6VX-01A-12D-A33E-09.bam	TCGA-A7-A6VX-10A-01D-A33H-09.bam
BRCA	TCGA-OL-A66I	0	0	0	0	0	0	0	0	0	0	62681	13551	133242	0	0	54847	32388	83140	39099	NA	TCGA-OL-A66I-01A-21D-A29N-09.bam	TCGA-OL-A66I-10A-01D-A29N-09.bam
BRCA	TCGA-A8-A06X	0	0	0	0	0	0	0	0	0	0	25921	6950	112388	0	0	35066	22313	61590	26290	NA	TCGA-A8-A06X-01A-21W-A019-09.bam	TCGA-A8-A06X-10A-01W-A021-09.bam
BRCA	TCGA-A2-A0CQ	6	0	0	6	0	0	2	0	2	2	23955	8060	126203	0	0	35820	23857	69879	28662	NA	TCGA-A2-A0CQ-01A-21W-A050-09.bam	TCGA-A2-A0CQ-10A-01W-A055-09.bam
BRCA	TCGA-OL-A66P	0	0	0	0	0	0	0	0	0	0	58561	12714	131867	0	0	53477	31189	81120	37356	NA	TCGA-OL-A66P-01A-11D-A31U-09.bam	TCGA-OL-A66P-10A-01D-A31U-09.bam
BRCA	TCGA-AR-A1AJ	0	0	0	0	0	0	0	0	0	0	19056	8032	128431	0	0	34342	23101	70335	27741	NA	TCGA-AR-A1AJ-01A-21D-A12Q-09_IlluminaGA-DNASeq_exome.bam	TCGA-AR-A1AJ-10A-01D-A12Q-09_IlluminaGA-DNASeq_exome.bam
BRCA	TCGA-E2-A153	0	0	0	0	0	0	0	0	0	0	18330	7855	130237	0	0	34162	23137	71181	27942	NA	TCGA-E2-A153-01A-12D-A12B-09_IlluminaGA-DNASeq_exome.bam	TCGA-E2-A153-10A-01D-A12B-09_IlluminaGA-DNASeq_exome.bam
BRCA	TCGA-BH-A0BP	12	0	0	12	0	0	4	0	7	1	16899	8105	131808	0	0	33353	23106	72327	28026	NA	TCGA-BH-A0BP-01A-11D-A10Y-09_IlluminaGA-DNASeq_exome_2.bam	TCGA-BH-A0BP-10A-01D-A110-09_IlluminaGA-DNASeq_exome.bam
BRCA	TCGA-OL-A5D7	0	0	0	0	0	0	0	0	0	0	58678	12970	132152	0	0	52406	31471	81914	38009	NA	TCGA-OL-A5D7-01A-11D-A27P-09.bam	TCGA-OL-A5D7-10A-01D-A27P-09.bam
BRCA	TCGA-AN-A03Y	6	1	0	5	0	0	4	0	2	0	28806	7075	112033	0	0	36131	22993	61876	26914	NA	TCGA-AN-A03Y-01A-21W-A019-09.bam	TCGA-AN-A03Y-10A-01W-A021-09.bam
BRCA	TCGA-AR-A1AN	6	3	1	2	0	0	2	0	3	1	20540	7865	128799	0	0	35360	23333	70428	28083	NA	TCGA-AR-A1AN-01A-11D-A12Q-09_IlluminaGA-DNASeq_exome.bam	TCGA-AR-A1AN-10A-01D-A12Q-09_IlluminaGA-DNASeq_exome.bam
BRCA	TCGA-A2-A3XZ	3	2	0	1	0	0	0	0	2	1	65817	14385	135177	0	0	56585	33370	85195	40229	NA	TCGA-A2-A3XZ-01A-42D-A23C-09.bam	TCGA-A2-A3XZ-10A-01D-A23C-09.bam
BRCA	TCGA-AC-A3TN	0	0	0	0	0	0	0	0	0	0	58891	12770	132346	0	0	52821	31477	81748	37961	NA	TCGA-AC-A3TN-01A-11D-A228-09.bam	TCGA-AC-A3TN-10A-01D-A22A-09.bam
BRCA	TCGA-AN-A0AT	11	1	1	9	0	0	3	2	6	0	20506	7541	123595	0	0	33746	23050	67502	27344	NA	TCGA-AN-A0AT-01A-11D-A045-09_IlluminaGA-DNASeq_exome.bam	TCGA-AN-A0AT-10A-01W-A055-09_IlluminaGA-DNASeq_exome.bam
BRCA	TCGA-E2-A1IE	13	3	1	9	0	0	4	1	6	2	20246	7681	125783	0	0	34260	23057	68741	27652	NA	TCGA-E2-A1IE-01A-11D-A188-09.bam	TCGA-E2-A1IE-10A-01D-A13O-09.bam
BRCA	TCGA-AC-A7VB	8	8	0	0	0	0	8	0	0	0	67764	14972	134471	0	0	58517	33539	84938	40213	NA	TCGA-AC-A7VB-01A-11D-A351-09.bam	TCGA-AC-A7VB-10A-01D-A351-09.bam
BRCA	TCGA-C8-A12Q	5	3	0	2	0	0	3	0	2	0	18140	6185	116828	0	0	31998	21554	62216	25385	NA	TCGA-C8-A12Q-01A-11D-A10Y-09_IlluminaGA-DNASeq_exome.bam	TCGA-C8-A12Q-10A-01D-A110-09_IlluminaGA-DNASeq_exome.bam
BRCA	TCGA-AN-A041	2	0	2	0	0	0	1	1	0	0	20087	7998	126404	0	0	34469	23063	69254	27703	NA	TCGA-AN-A041-01A-11W-A050-09.bam	TCGA-AN-A041-10A-01W-A055-09.bam
BRCA	TCGA-A1-A0SQ	1	0	1	0	0	0	0	1	0	0	12504	6760	122614	0	0	28980	21160	66436	25302	NA	TCGA-A1-A0SQ-01A-21D-A142-09.bam	TCGA-A1-A0SQ-10B-01W-A187-09.bam
BRCA	TCGA-E9-A3Q9	0	0	0	0	0	0	0	0	0	0	64010	13576	133100	0	0	55565	32642	83226	39253	NA	TCGA-E9-A3Q9-01A-11D-A21Q-09.bam	TCGA-E9-A3Q9-10A-01D-A21Q-09.bam
BRCA	TCGA-E2-A156	3	0	0	3	0	0	0	0	3	0	17763	7700	129865	0	0	33928	22981	70668	27751	NA	TCGA-E2-A156-01A-11D-A12B-09_IlluminaGA-DNASeq_exome.bam	TCGA-E2-A156-10A-01D-A12B-09_IlluminaGA-DNASeq_exome.bam
BRCA	TCGA-GM-A3XN	0	0	0	0	0	0	0	0	0	0	66916	14887	135916	0	0	57073	33822	86130	40694	NA	TCGA-GM-A3XN-01A-12D-A22X-09.bam	TCGA-GM-A3XN-10A-01D-A22X-09.bam
BRCA	TCGA-D8-A1JI	14	2	1	11	0	0	5	2	5	2	18323	8135	129156	0	0	33329	23254	71116	27915	NA	TCGA-D8-A1JI-01A-11D-A13L-09.bam	TCGA-D8-A1JI-10A-01D-A13O-09.bam
BRCA	TCGA-E9-A226	6	1	0	5	0	0	0	0	6	0	20685	8935	131760	0	0	35339	23796	73286	28959	NA	TCGA-E9-A226-01A-21D-A159-09.bam	TCGA-E9-A226-10A-01D-A159-09.bam
BRCA	TCGA-AR-A24W	2	0	0	2	0	0	1	0	0	1	18382	8024	129464	0	0	34059	22937	71034	27840	NA	TCGA-AR-A24W-01A-11D-A17G-09.bam	TCGA-AR-A24W-10A-01D-A167-09.bam
BRCA	TCGA-E2-A15A	9	5	0	4	0	0	5	0	4	0	17865	7640	128607	0	0	33820	22836	69989	27467	NA	TCGA-E2-A15A-01A-11D-A12B-09_IlluminaGA-DNASeq_exome.bam	TCGA-E2-A15A-10A-01D-A12B-09_IlluminaGA-DNASeq_exome.bam
BRCA	TCGA-E2-A14X	7	1	0	6	0	0	3	1	3	0	17892	8412	133300	0	0	34280	23482	73438	28404	NA	TCGA-E2-A14X-01A-11D-A10Y-09_IlluminaGA-DNASeq_exome.bam	TCGA-E2-A14X-10A-01D-A110-09_IlluminaGA-DNASeq_exome_1.bam
BRCA	TCGA-A2-A0EV	3	1	1	1	0	0	2	1	0	0	18619	7478	124427	0	0	33256	22477	67859	26932	NA	TCGA-A2-A0EV-01A-11W-A050-09.bam	TCGA-A2-A0EV-10A-01W-A055-09.bam
BRCA	TCGA-BH-A0B4	0	0	0	0	0	0	0	0	0	0	22254	6695	114267	0	0	33165	21912	62161	25978	NA	TCGA-BH-A0B4-01A-11W-A019-09.bam	TCGA-BH-A0B4-10A-01W-A021-09.bam
BRCA	TCGA-E2-A154	7	1	0	6	0	0	4	1	2	0	16249	7636	130203	0	0	32961	22664	70908	27555	NA	TCGA-E2-A154-01A-11D-A10Y-09_IlluminaGA-DNASeq_exome.bam	TCGA-E2-A154-10A-01D-A110-09_IlluminaGA-DNASeq_exome.bam
BRCA	TCGA-AR-A24V	8	2	1	5	0	0	2	1	4	1	17437	7141	125202	0	0	32992	22290	67676	26822	NA	TCGA-AR-A24V-01A-21D-A167-09.bam	TCGA-AR-A24V-10A-01D-A167-09.bam
BRCA	TCGA-C8-A1HI	3	0	2	1	0	0	1	2	0	0	19235	8604	131211	0	0	34190	23807	72473	28580	NA	TCGA-C8-A1HI-01A-11D-A135-09_IlluminaGA-DNASeq_exome_1.bam	TCGA-C8-A1HI-10A-01D-A135-09_IlluminaGA-DNASeq_exome_1.bam
BRCA	TCGA-EW-A2FS	15	4	1	10	0	0	5	4	4	2	18637	7615	128470	0	0	34148	22717	70248	27609	NA	TCGA-EW-A2FS-01A-11D-A17D-09.bam	TCGA-EW-A2FS-10A-01D-A17D-09.bam
BRCA	TCGA-MS-A51U	0	0	0	0	0	0	0	0	0	0	65844	14899	136175	0	0	56642	33606	86122	40548	NA	TCGA-MS-A51U-01A-31D-A25Q-09.bam	TCGA-MS-A51U-10A-01D-A25Q-09.bam
BRCA	TCGA-BH-A0DH	3	1	0	2	0	0	2	0	1	0	24292	9031	130650	0	0	36883	24403	72987	29700	NA	TCGA-BH-A0DH-01A-11D-A099-09_IlluminaGA-DNASeq_exome.bam	TCGA-BH-A0DH-10A-01D-A099-09_IlluminaGA-DNASeq_exome.bam
BRCA	TCGA-A7-A0CH	3	1	0	2	0	0	1	0	1	1	20775	6207	110091	0	0	31922	21082	59197	24872	NA	TCGA-A7-A0CH-01A-21W-A019-09.bam	TCGA-A7-A0CH-11A-32W-A10F-09.bam
BRCA	TCGA-E9-A22E	21	3	1	17	0	0	3	4	12	2	18070	6660	121618	0	0	32771	21984	65361	26232	NA	TCGA-E9-A22E-01A-11D-A159-09.bam	TCGA-E9-A22E-10A-01D-A159-09.bam
BRCA	TCGA-AN-A049	5	1	0	4	0	0	4	0	1	0	29739	7552	114566	0	0	36924	23426	63771	27736	NA	TCGA-AN-A049-01A-21W-A019-09.bam	TCGA-AN-A049-10A-01W-A021-09.bam
BRCA	TCGA-A2-A4RX	0	0	0	0	0	0	0	0	0	0	66629	14644	135549	0	0	56927	33586	85738	40571	NA	TCGA-A2-A4RX-01A-11D-A25Q-09.bam	TCGA-A2-A4RX-10A-01D-A25Q-09.bam
BRCA	TCGA-A7-A0DB	15	7	0	8	0	0	12	1	2	0	27122	7362	114248	0	0	35552	22950	63156	27074	NA	TCGA-A7-A0DB-01A-11W-A019-09.bam	TCGA-A7-A0DB-11A-33W-A100-09.bam
BRCA	TCGA-C8-A1HG	4	0	1	3	0	0	3	0	1	0	20699	8641	130770	0	0	35030	23965	72329	28786	NA	TCGA-C8-A1HG-01A-11D-A135-09_IlluminaGA-DNASeq_exome_1.bam	TCGA-C8-A1HG-10A-01D-A135-09_IlluminaGA-DNASeq_exome_1.bam
BRCA	TCGA-D8-A1XK	49	17	3	29	0	0	40	1	5	3	18291	7821	129362	0	0	33801	22975	70893	27805	NA	TCGA-D8-A1XK-01A-21D-A14K-09.bam	TCGA-D8-A1XK-10A-01D-A14K-09.bam
BRCA	TCGA-E9-A243	0	0	0	0	0	0	0	0	0	0	18760	8336	131111	0	0	34301	23203	72446	28257	NA	TCGA-E9-A243-01A-21D-A167-09.bam	TCGA-E9-A243-10A-01D-A17G-09.bam
BRCA	TCGA-AR-A1AX	0	0	0	0	0	0	0	0	0	0	20189	8385	130369	0	0	35099	23592	71793	28459	NA	TCGA-AR-A1AX-01A-11D-A12Q-09_IlluminaGA-DNASeq_exome.bam	TCGA-AR-A1AX-10A-01D-A12Q-09_IlluminaGA-DNASeq_exome.bam
BRCA	TCGA-E2-A1LE	0	0	0	0	0	0	0	0	0	0	62074	13073	132423	0	0	54467	32102	82303	38698	NA	TCGA-E2-A1LE-01A-12D-A19Y-09.bam	TCGA-E2-A1LE-11A-23D-A19Y-09.bam
BRCA	TCGA-BH-A18T	20	13	2	5	0	0	11	3	5	1	19044	7611	127482	0	0	34386	22926	69315	27510	NA	TCGA-BH-A18T-01A-11D-A12B-09_IlluminaGA-DNASeq_exome.bam	TCGA-BH-A18T-11A-42D-A12B-09_IlluminaGA-DNASeq_exome.bam
BRCA	TCGA-AR-A1AI	7	0	0	7	0	0	2	0	5	0	15356	7116	126934	0	0	32138	22107	68589	26572	NA	TCGA-AR-A1AI-01A-11D-A12Q-09_IlluminaGA-DNASeq_exome_1.bam	TCGA-AR-A1AI-10A-01D-A12Q-09_IlluminaGA-DNASeq_exome.bam
BRCA	TCGA-BH-A6R8	8	7	0	1	0	0	7	0	1	0	62092	13760	133368	0	0	55660	32129	82842	38589	NA	TCGA-BH-A6R8-01A-21D-A33E-09.bam	TCGA-BH-A6R8-10A-01D-A33H-09.bam
BRCA	TCGA-A2-A0CP	1	0	1	0	0	0	1	0	0	0	21960	8337	126576	0	0	35112	23473	70027	28261	NA	TCGA-A2-A0CP-01A-11W-A050-09.bam	TCGA-A2-A0CP-10A-01W-A055-09.bam
BRCA	TCGA-LL-A6FQ	1	0	0	1	0	0	1	0	0	0	60849	13314	132838	0	0	54712	31835	82325	38129	NA	TCGA-LL-A6FQ-01A-11D-A31U-09.bam	TCGA-LL-A6FQ-10A-01D-A31U-09.bam
BRCA	TCGA-A2-A0SX	7	2	1	4	0	0	4	0	2	1	19521	7838	128720	0	0	34698	23055	70434	27892	NA	TCGA-A2-A0SX-01A-12D-A099-09_IlluminaGA-DNASeq_exome.bam	TCGA-A2-A0SX-10A-01D-A099-09_IlluminaGA-DNASeq_exome.bam
BRCA	TCGA-BH-A5IZ	5	3	1	1	0	0	2	2	1	0	65522	15003	135960	0	0	56350	33575	86098	40462	NA	TCGA-BH-A5IZ-01A-11D-A27P-09.bam	TCGA-BH-A5IZ-11A-13D-A27P-09.bam
BRCA	TCGA-A2-A1FW	15	3	2	10	0	0	5	1	7	2	19567	7857	127918	0	0	34273	23114	70173	27782	NA	TCGA-A2-A1FW-01A-11D-A13L-09.bam	TCGA-A2-A1FW-10A-01D-A13O-09.bam
BRCA	TCGA-A8-A09E	4	0	2	2	0	0	1	2	1	0	22919	6412	111305	0	0	33367	21574	60241	25454	NA	TCGA-A8-A09E-01A-11W-A019-09.bam	TCGA-A8-A09E-10A-01W-A021-09.bam
BRCA	TCGA-B6-A0WY	1	0	0	1	0	0	1	0	0	0	17034	6284	116984	0	0	31180	21439	62568	25115	NA	TCGA-B6-A0WY-01A-11D-A10G-09_IlluminaGA-DNASeq_exome_1.bam	TCGA-B6-A0WY-10A-01D-A10G-09_IlluminaGA-DNASeq_exome.bam
BRCA	TCGA-OL-A5D6	0	0	0	0	0	0	0	0	0	0	61273	13866	134210	0	0	54159	32314	83860	39016	NA	TCGA-OL-A5D6-01A-21D-A27P-09.bam	TCGA-OL-A5D6-10A-01D-A27P-09.bam
BRCA	TCGA-EW-A2FW	2	0	0	2	0	0	2	0	0	0	20034	7585	126680	0	0	34281	22873	69385	27760	NA	TCGA-EW-A2FW-01A-11D-A17D-09.bam	TCGA-EW-A2FW-10A-01D-A17D-09.bam
BRCA	TCGA-OL-A66L	0	0	0	0	0	0	0	0	0	0	58800	12870	131829	0	0	53530	31255	81237	37477	NA	TCGA-OL-A66L-01A-12D-A31U-09.bam	TCGA-OL-A66L-10A-01D-A31U-09.bam
BRCA	TCGA-E9-A54X	0	0	0	0	0	0	0	0	0	0	60154	13136	133136	0	0	53468	31896	82648	38414	NA	TCGA-E9-A54X-01A-11D-A25Q-09.bam	TCGA-E9-A54X-10A-01D-A25Q-09.bam
BRCA	TCGA-XX-A899	0	0	0	0	0	0	0	0	0	0	70366	15988	137001	0	0	59952	34503	87438	41462	NA	TCGA-XX-A899-01A-11D-A36J-09.bam	TCGA-XX-A899-11A-41D-A36M-09.bam
BRCA	TCGA-AC-A6NO	0	0	0	0	0	0	0	0	0	0	64153	13233	132158	0	0	56449	32343	82055	38697	NA	TCGA-AC-A6NO-01A-12D-A33E-09.bam	TCGA-AC-A6NO-10A-01D-A33H-09.bam
BRCA	TCGA-A8-A07F	0	0	0	0	0	0	0	0	0	0	25452	6486	110009	0	0	34349	21970	59910	25718	NA	TCGA-A8-A07F-01A-11W-A019-09.bam	TCGA-A8-A07F-10A-01W-A021-09.bam
BRCA	TCGA-A7-A13D	27	15	3	9	0	0	13	2	10	2	19514	8661	132473	0	0	34757	23802	73280	28809	NA	TCGA-A7-A13D-01A-13D-A12Q-09_IlluminaGA-DNASeq_exome.bam	TCGA-A7-A13D-10A-02D-A12Q-09_IlluminaGA-DNASeq_exome.bam
BRCA	TCGA-BH-A0HQ	7	2	0	5	0	0	4	1	2	0	17355	6985	124195	0	0	32499	22257	67280	26499	NA	TCGA-BH-A0HQ-01A-11W-A050-09.bam	TCGA-BH-A0HQ-10A-01W-A055-09.bam
BRCA	TCGA-D8-A1X5	0	0	0	0	0	0	0	0	0	0	15084	6989	127359	0	0	31891	21978	69060	26503	NA	TCGA-D8-A1X5-01A-11D-A14G-09.bam	TCGA-D8-A1X5-10A-01D-A14G-09.bam
BRCA	TCGA-A2-A25C	24	7	1	16	0	0	4	5	12	3	16885	6629	121698	0	0	32490	21728	65190	25804	NA	TCGA-A2-A25C-01A-11D-A167-09.bam	TCGA-A2-A25C-10A-01D-A167-09.bam
BRCA	TCGA-A2-A0T3	3	1	0	2	0	0	2	0	1	0	18211	6756	121925	0	0	32761	22032	65746	26353	NA	TCGA-A2-A0T3-01A-21D-A10Y-09_IlluminaGA-DNASeq_exome_2.bam	TCGA-A2-A0T3-10A-01D-A110-09_IlluminaGA-DNASeq_exome.bam
BRCA	TCGA-EW-A1P4	19	5	0	14	0	0	7	2	8	2	21024	8921	130668	0	0	35204	23739	72771	28899	NA	TCGA-EW-A1P4-01A-21D-A142-09.bam	TCGA-EW-A1P4-10A-01D-A142-09.bam
BRCA	TCGA-GM-A4E0	0	0	0	0	0	0	0	0	0	0	67500	15141	136421	0	0	57434	33996	86658	40974	NA	TCGA-GM-A4E0-01A-12D-A25Q-09.bam	TCGA-GM-A4E0-10A-01D-A25Q-09.bam
BRCA	TCGA-A8-A082	1	0	0	1	0	0	1	0	0	0	24956	7227	116284	0	0	35258	22564	63842	26803	NA	TCGA-A8-A082-01A-11W-A019-09.bam	TCGA-A8-A082-10A-01W-A021-09.bam
BRCA	TCGA-E9-A1RA	11	1	0	10	0	0	2	2	5	2	21345	7516	123245	0	0	34370	23138	67225	27373	NA	TCGA-E9-A1RA-01A-11D-A14G-09.bam	TCGA-E9-A1RA-10A-01D-A14G-09.bam
BRCA	TCGA-D8-A27T	0	0	0	0	0	0	0	0	0	0	15441	6696	124963	0	0	31910	21720	67302	26168	NA	TCGA-D8-A27T-01A-11D-A16D-09.bam	TCGA-D8-A27T-10A-01D-A16D-09.bam
BRCA	TCGA-A2-A0EQ	3	1	1	1	0	0	2	1	0	0	21916	8105	126326	0	0	34631	23691	69764	28261	NA	TCGA-A2-A0EQ-01A-11W-A050-09.bam	TCGA-A2-A0EQ-10A-01W-A055-09.bam
BRCA	TCGA-GM-A2D9	1	0	0	1	0	0	0	0	1	0	18493	8062	131101	0	0	34089	23145	72237	28185	NA	TCGA-GM-A2D9-01A-11D-A18P-09.bam	TCGA-GM-A2D9-11A-42D-A18P-09.bam
BRCA	TCGA-A7-A4SA	0	0	0	0	0	0	0	0	0	0	70695	15591	136693	0	0	58982	34674	87487	41836	NA	TCGA-A7-A4SA-01A-11D-A25Q-09.bam	TCGA-A7-A4SA-11A-44D-A25Q-09.bam
BRCA	TCGA-C8-A8HR	0	0	0	0	0	0	0	0	0	0	64276	14180	134170	0	0	56802	32750	83864	39210	NA	TCGA-C8-A8HR-01A-11D-A36J-09.bam	TCGA-C8-A8HR-10A-01D-A36M-09.bam
BRCA	TCGA-AR-A1AP	14	3	0	11	0	0	9	1	3	1	19192	7528	126677	0	0	34211	22808	68964	27414	NA	TCGA-AR-A1AP-01A-11D-A12Q-09_IlluminaGA-DNASeq_exome.bam	TCGA-AR-A1AP-10A-01D-A12Q-09_IlluminaGA-DNASeq_exome.bam
BRCA	TCGA-S3-A6ZH	29	26	2	1	0	0	22	5	0	2	67638	15799	136723	0	0	58606	33975	86895	40684	NA	TCGA-S3-A6ZH-01A-22D-A32I-09.bam	TCGA-S3-A6ZH-10B-01D-A32I-09.bam
BRCA	TCGA-Z7-A8R5	0	0	0	0	0	0	0	0	0	0	64291	14467	135268	0	0	57227	32825	84565	39409	NA	TCGA-Z7-A8R5-01A-42D-A41F-09.bam	TCGA-Z7-A8R5-10A-01D-A41F-09.bam
BRCA	TCGA-D8-A1XA	12	4	0	8	0	0	7	2	3	0	19071	7147	123371	0	0	33559	22441	66799	26790	NA	TCGA-D8-A1XA-01A-11D-A14G-09.bam	TCGA-D8-A1XA-10A-01D-A14G-09.bam
BRCA	TCGA-D8-A27L	0	0	0	0	0	0	0	0	0	0	19429	7111	123847	0	0	33897	22554	66991	26945	NA	TCGA-D8-A27L-01A-11D-A16D-09.bam	TCGA-D8-A27L-10A-01D-A16D-09.bam
BRCA	TCGA-A7-A4SF	10	9	0	1	0	0	5	2	1	2	63428	14579	135728	0	0	55290	33075	85475	39895	NA	TCGA-A7-A4SF-01A-11D-A25Q-09.bam	TCGA-A7-A4SF-10A-01D-A25Q-09.bam
BRCA	TCGA-GM-A2DD	10	1	0	9	0	0	1	0	7	2	19326	7979	128905	0	0	34236	23221	70636	28117	NA	TCGA-GM-A2DD-01A-11D-A17W-09.bam	TCGA-GM-A2DD-10C-01D-A17W-09.bam
BRCA	TCGA-LD-A9QF	0	0	0	0	0	0	0	0	0	0	67394	15117	136107	0	0	58743	33598	85904	40373	NA	TCGA-LD-A9QF-01A-32D-A41F-09.bam	TCGA-LD-A9QF-10A-01D-A41F-09.bam
BRCA	TCGA-A7-A4SC	0	0	0	0	0	0	0	0	0	0	66561	14476	134943	0	0	56696	33565	85272	40447	NA	TCGA-A7-A4SC-01A-12D-A25Q-09.bam	TCGA-A7-A4SC-11A-52D-A25Q-09.bam
BRCA	TCGA-AQ-A1H3	11	0	1	10	0	0	4	0	6	1	19047	7557	125228	0	0	32996	22923	68647	27266	NA	TCGA-AQ-A1H3-01A-31D-A13L-09.bam	TCGA-AQ-A1H3-10A-01D-A188-09.bam
BRCA	TCGA-AR-A2LE	2	1	0	1	0	0	1	0	1	0	19317	8460	131212	0	0	34581	23366	72582	28460	NA	TCGA-AR-A2LE-01A-11D-A17W-09.bam	TCGA-AR-A2LE-10A-01D-A17W-09.bam
BRCA	TCGA-E2-A14V	7	2	0	5	0	0	1	1	3	2	18068	7825	129399	0	0	33930	23028	70619	27715	NA	TCGA-E2-A14V-01A-11D-A12B-09_IlluminaGA-DNASeq_exome.bam	TCGA-E2-A14V-10A-01D-A12B-09_IlluminaGA-DNASeq_exome.bam
BRCA	TCGA-LD-A7W6	0	0	0	0	0	0	0	0	0	0	68610	15606	136266	0	0	59002	34071	86517	40892	NA	TCGA-LD-A7W6-01A-81D-A351-09.bam	TCGA-LD-A7W6-10A-01D-A351-09.bam
BRCA	TCGA-AO-A1KR	1	0	0	1	0	0	0	1	0	0	14704	7099	125213	0	0	31168	21793	67954	26101	NA	TCGA-AO-A1KR-01A-12D-A142-09.bam	TCGA-AO-A1KR-10A-01D-A142-09.bam
BRCA	TCGA-PL-A8LV	7	6	1	0	0	0	5	2	0	0	60472	12758	131171	0	0	54791	31386	80645	37579	NA	TCGA-PL-A8LV-01A-21D-A41F-09.bam	TCGA-PL-A8LV-10A-01D-A41F-09.bam
BRCA	TCGA-BH-A0HW	6	1	3	2	0	0	5	1	0	0	17779	7468	122441	0	0	32412	22368	66457	26451	NA	TCGA-BH-A0HW-01A-11W-A050-09.bam	TCGA-BH-A0HW-10A-01W-A055-09.bam
BRCA	TCGA-C8-A9FZ	17	16	0	1	0	0	15	2	0	0	62663	13450	132763	0	0	56015	32054	82408	38399	NA	TCGA-C8-A9FZ-01A-11D-A41F-09.bam	TCGA-C8-A9FZ-10A-01D-A41F-09.bam
BRCA	TCGA-E9-A1ND	5	0	1	4	0	0	1	0	3	1	20200	8471	127245	0	0	34225	23250	70449	27992	NA	TCGA-E9-A1ND-01A-11D-A142-09.bam	TCGA-E9-A1ND-10A-01W-A187-09.bam
BRCA	TCGA-OL-A5DA	0	0	0	0	0	0	0	0	0	0	62578	13883	134019	0	0	54897	32499	83883	39201	NA	TCGA-OL-A5DA-01A-11D-A27P-09.bam	TCGA-OL-A5DA-10A-01D-A27P-09.bam
BRCA	TCGA-A7-A56D	3	1	0	2	0	0	2	0	1	0	63782	14119	134495	0	0	55454	32907	84413	39622	NA	TCGA-A7-A56D-01A-11D-A27P-09.bam	TCGA-A7-A56D-11A-72D-A27P-09.bam
BRCA	TCGA-E2-A15J	1	0	0	1	0	0	1	0	0	0	22476	8539	129879	0	0	36089	24010	71809	28986	NA	TCGA-E2-A15J-01A-11D-A12Q-09_IlluminaGA-DNASeq_exome.bam	TCGA-E2-A15J-10A-01D-A12Q-09_IlluminaGA-DNASeq_exome.bam
BRCA	TCGA-A2-A0SV	6	0	2	4	0	0	1	1	4	0	16649	6600	119229	0	0	31649	21450	63983	25396	NA	TCGA-A2-A0SV-01A-11D-A099-09_IlluminaGA-DNASeq_exome.bam	TCGA-A2-A0SV-10A-01W-A097-09_IlluminaGA-DNASeq_exome.bam
BRCA	TCGA-AC-A2B8	3	1	1	1	0	0	1	1	1	0	20032	7827	127308	0	0	34629	22911	69828	27799	NA	TCGA-AC-A2B8-01A-11D-A17D-09.bam	TCGA-AC-A2B8-10A-01D-A17D-09.bam
BRCA	TCGA-AR-A5QP	0	0	0	0	0	0	0	0	0	0	64769	14117	134346	0	0	56100	32989	84392	39751	NA	TCGA-AR-A5QP-01A-11D-A28B-09.bam	TCGA-AR-A5QP-10A-01D-A28E-09.bam
BRCA	TCGA-AC-A23E	0	0	0	0	0	0	0	0	0	0	18700	7136	124648	0	0	33433	22515	67591	26945	NA	TCGA-AC-A23E-01A-11D-A159-09.bam	TCGA-AC-A23E-10A-01D-A159-09.bam
BRCA	TCGA-AQ-A04J	1	0	0	1	0	0	0	0	1	0	18564	8138	127995	0	0	33623	22982	70365	27727	NA	TCGA-AQ-A04J-01A-02W-A050-09.bam	TCGA-AQ-A04J-10A-01W-A055-09.bam
BRCA	TCGA-A8-A08R	2	0	0	2	0	0	2	0	0	0	19792	7900	125555	0	0	33895	22901	68922	27529	NA	TCGA-A8-A08R-01A-11W-A050-09.bam	TCGA-A8-A08R-10A-01W-A055-09.bam
BRCA	TCGA-BH-A0DV	0	0	0	0	0	0	0	0	0	0	18864	8001	128278	0	0	34341	23044	70108	27650	NA	TCGA-BH-A0DV-01A-21D-A12Q-09_IlluminaGA-DNASeq_exome.bam	TCGA-BH-A0DV-11A-22D-A12Q-09_IlluminaGA-DNASeq_exome.bam
BRCA	TCGA-AQ-A0Y5	0	0	0	0	0	0	0	0	0	0	14934	6636	125846	0	0	31611	21715	67817	26273	NA	TCGA-AQ-A0Y5-01A-11D-A14K-09.bam	TCGA-AQ-A0Y5-10A-01D-A17G-09.bam
BRCA	TCGA-AR-A1AK	1	0	0	1	0	0	0	0	1	0	19836	7388	123681	0	0	34251	22678	67091	26885	NA	TCGA-AR-A1AK-01A-21D-A12Q-09_IlluminaGA-DNASeq_exome.bam	TCGA-AR-A1AK-10A-01D-A12Q-09_IlluminaGA-DNASeq_exome.bam
BRCA	TCGA-E2-A1IO	8	3	1	4	0	0	3	3	1	1	18925	8879	130028	0	0	33764	23432	72397	28239	NA	TCGA-E2-A1IO-01A-11D-A142-09.bam	TCGA-E2-A1IO-10A-01D-A142-09.bam
BRCA	TCGA-A8-A08S	5	1	0	4	0	0	0	1	3	1	20913	8079	125334	0	0	34368	23100	69082	27776	NA	TCGA-A8-A08S-01A-11W-A050-09.bam	TCGA-A8-A08S-10A-01W-A055-09.bam
BRCA	TCGA-A2-A1G0	9	1	0	8	0	0	2	0	5	2	19759	8032	129180	0	0	34462	23331	70993	28185	NA	TCGA-A2-A1G0-01A-11D-A13L-09.bam	TCGA-A2-A1G0-10A-01D-A13O-09.bam
BRCA	TCGA-E9-A228	7	1	1	5	0	0	4	1	1	1	18871	8627	132041	0	0	34479	23431	73063	28566	NA	TCGA-E9-A228-01A-31D-A159-09.bam	TCGA-E9-A228-10A-01D-A159-09.bam
BRCA	TCGA-E2-A1LS	28	9	1	18	0	0	9	3	11	5	19881	7266	123624	0	0	33636	22638	67357	27140	NA	TCGA-E2-A1LS-01A-12D-A159-09.bam	TCGA-E2-A1LS-11A-32W-A16L-09.bam
BRCA	TCGA-A1-A0SH	0	0	0	0	0	0	0	0	0	0	24433	8762	130187	0	0	37402	24253	72303	29424	NA	TCGA-A1-A0SH-01A-11D-A099-09_IlluminaGA-DNASeq_exome.bam	TCGA-A1-A0SH-10A-03D-A099-09_IlluminaGA-DNASeq_exome.bam
BRCA	TCGA-D8-A1XQ	26	10	4	12	0	0	24	1	1	0	18981	7411	126491	0	0	33741	22837	68945	27360	NA	TCGA-D8-A1XQ-01A-11D-A14K-09.bam	TCGA-D8-A1XQ-10A-01D-A14K-09.bam
BRCA	TCGA-A2-A0T5	0	0	0	0	0	0	0	0	0	0	19344	7906	129634	0	0	34664	23137	71039	28044	NA	TCGA-A2-A0T5-01A-21D-A099-09_IlluminaGA-DNASeq_exome.bam	TCGA-A2-A0T5-10A-01D-A099-09_IlluminaGA-DNASeq_exome.bam
BRCA	TCGA-AR-A250	12	3	2	7	0	0	6	1	4	1	19537	8273	129156	0	0	34530	23145	71209	28082	NA	TCGA-AR-A250-01A-31D-A167-09.bam	TCGA-AR-A250-10A-01D-A167-09.bam
BRCA	TCGA-E9-A1R6	6	2	1	3	0	0	2	0	3	1	18229	7091	123906	0	0	33156	22381	66946	26743	NA	TCGA-E9-A1R6-01A-11D-A14G-09.bam	TCGA-E9-A1R6-10A-01D-A14G-09.bam
BRCA	TCGA-E9-A295	1	0	0	1	0	0	0	0	0	1	17853	7913	128663	0	0	33700	22785	70402	27542	NA	TCGA-E9-A295-01A-11D-A16D-09.bam	TCGA-E9-A295-10A-01D-A16D-09.bam
BRCA	TCGA-A8-A07U	0	0	0	0	0	0	0	0	0	0	22016	8728	128295	0	0	35354	23731	71314	28640	NA	TCGA-A8-A07U-01A-11W-A050-09.bam	TCGA-A8-A07U-10A-01W-A055-09.bam
BRCA	TCGA-LQ-A4E4	0	0	0	0	0	0	0	0	0	0	65788	14402	134818	0	0	56462	33334	84999	40213	NA	TCGA-LQ-A4E4-01A-11D-A25Q-09.bam	TCGA-LQ-A4E4-10A-01D-A25Q-09.bam
BRCA	TCGA-AN-A04D	10	3	1	6	0	0	3	2	5	0	17114	7799	126534	0	0	32911	22444	69087	27005	NA	TCGA-AN-A04D-01A-21W-A050-09.bam	TCGA-AN-A04D-10A-01W-A055-09.bam
BRCA	TCGA-A2-A0CM	3	2	0	1	0	0	2	0	1	0	21363	8156	125689	0	0	34662	23219	69355	27972	NA	TCGA-A2-A0CM-01A-31W-A050-09.bam	TCGA-A2-A0CM-10A-01W-A055-09.bam
BRCA	TCGA-OL-A5D8	2	1	0	1	0	0	1	0	1	0	61091	13718	133873	0	0	54109	32155	83572	38846	NA	TCGA-OL-A5D8-01A-11D-A27P-09.bam	TCGA-OL-A5D8-10A-01D-A27P-09.bam
BRCA	TCGA-BH-A42V	0	0	0	0	0	0	0	0	0	0	58295	12831	132329	0	0	52458	31464	81785	37748	NA	TCGA-BH-A42V-01A-11D-A243-09.bam	TCGA-BH-A42V-10A-01D-A243-09.bam
BRCA	TCGA-LL-A73Y	20	16	1	3	0	0	15	2	2	1	65304	14139	133997	0	0	57369	32833	83787	39451	NA	TCGA-LL-A73Y-01A-11D-A33E-09.bam	TCGA-LL-A73Y-10B-01D-A33H-09.bam
BRCA	TCGA-S3-A6ZG	0	0	0	0	0	0	0	0	0	0	63018	13927	133770	0	0	56156	32395	83296	38868	NA	TCGA-S3-A6ZG-01A-22D-A32I-09.bam	TCGA-S3-A6ZG-10B-01D-A32I-09.bam
BRCA	TCGA-BH-A209	0	0	0	0	0	0	0	0	0	0	16679	7445	129143	0	0	32750	22568	70622	27327	NA	TCGA-BH-A209-01A-11D-A17G-09.bam	TCGA-BH-A209-11A-42D-A17G-09.bam
BRCA	TCGA-AR-A5QQ	0	0	0	0	0	0	0	0	0	0	65201	14003	133611	0	0	56161	32982	83934	39738	NA	TCGA-AR-A5QQ-01A-11D-A28B-09.bam	TCGA-AR-A5QQ-10A-01D-A28E-09.bam
BRCA	TCGA-E2-A14U	0	0	0	0	0	0	0	0	0	0	61726	13342	132991	0	0	54469	32205	82681	38704	NA	TCGA-E2-A14U-01A-11D-A228-09.bam	TCGA-E2-A14U-10A-01D-A22A-09.bam
BRCA	TCGA-A2-A0EX	1	0	0	1	0	0	0	1	0	0	17958	7323	122637	0	0	32442	22232	66669	26575	NA	TCGA-A2-A0EX-01A-21W-A050-09.bam	TCGA-A2-A0EX-10A-01W-A055-09.bam
BRCA	TCGA-A8-A06Q	13	2	2	9	0	0	7	1	2	3	19189	7935	126020	0	0	33726	22899	69053	27466	NA	TCGA-A8-A06Q-01A-11W-A050-09.bam	TCGA-A8-A06Q-10A-01W-A055-09.bam
BRCA	TCGA-A8-A07J	2	1	0	1	0	0	1	0	0	1	23291	6247	109829	0	0	33314	21538	59301	25214	NA	TCGA-A8-A07J-01A-11W-A019-09.bam	TCGA-A8-A07J-10A-01W-A021-09.bam
BRCA	TCGA-A2-A1FV	9	0	0	9	0	0	1	0	6	2	17046	7380	126981	0	0	32892	22468	68949	27098	NA	TCGA-A2-A1FV-01A-11D-A13L-09.bam	TCGA-A2-A1FV-10A-01D-A13O-09.bam
BRCA	TCGA-D8-A1XW	12	5	1	6	0	0	8	0	4	0	19692	7841	128094	0	0	34299	23207	70250	27871	NA	TCGA-D8-A1XW-01A-11D-A14K-09.bam	TCGA-D8-A1XW-10A-01D-A14K-09.bam
BRCA	TCGA-E9-A1NH	13	2	2	9	0	0	3	4	4	2	21626	7758	125477	0	0	35094	23273	68623	27871	NA	TCGA-E9-A1NH-01A-11D-A14G-09.bam	TCGA-E9-A1NH-11A-33D-A14G-09.bam
BRCA	TCGA-A2-A1G6	1	0	0	1	0	0	0	0	1	0	18892	7445	125457	0	0	33759	22583	68210	27242	NA	TCGA-A2-A1G6-01A-11D-A13L-09.bam	TCGA-A2-A1G6-10A-01D-A13O-09.bam
BRCA	TCGA-BH-A0RX	0	0	0	0	0	0	0	0	0	0	22855	9528	132582	0	0	36428	24421	74300	29816	NA	TCGA-BH-A0RX-01A-21D-A099-09_IlluminaGA-DNASeq_exome.bam	TCGA-BH-A0RX-10A-01D-A099-09_IlluminaGA-DNASeq_exome.bam
BRCA	TCGA-AN-A04A	9	3	0	6	0	0	5	0	3	1	21905	8134	126270	0	0	35368	23390	69483	28068	NA	TCGA-AN-A04A-01A-21W-A050-09.bam	TCGA-AN-A04A-10A-01W-A055-09.bam
BRCA	TCGA-C8-A26Z	2	0	0	2	0	0	2	0	0	0	16392	5317	110418	0	0	30246	20499	57767	23615	NA	TCGA-C8-A26Z-01A-11D-A16D-09.bam	TCGA-C8-A26Z-10A-01D-A16D-09.bam
BRCA	TCGA-BH-A18U	16	5	4	7	0	0	9	2	5	0	19433	7733	127953	0	0	34356	23111	69870	27782	NA	TCGA-BH-A18U-01A-21D-A12B-09_IlluminaGA-DNASeq_exome.bam	TCGA-BH-A18U-11A-23D-A12B-09_IlluminaGA-DNASeq_exome.bam
BRCA	TCGA-AR-A24S	3	0	0	3	0	0	1	0	2	0	17006	7764	128714	0	0	33143	22639	70370	27332	NA	TCGA-AR-A24S-01A-11D-A167-09.bam	TCGA-AR-A24S-10A-01D-A167-09.bam
BRCA	TCGA-OL-A5RW	16	9	1	6	0	0	7	3	4	2	61730	13564	133299	0	0	54262	32255	83222	38854	NA	TCGA-OL-A5RW-01A-11D-A28B-09.bam	TCGA-OL-A5RW-10A-01D-A28E-09.bam
BRCA	TCGA-BH-A0BV	1	1	0	0	0	0	1	0	0	0	23938	6803	112485	0	0	33778	22054	61324	26070	NA	TCGA-BH-A0BV-01A-11W-A019-09.bam	TCGA-BH-A0BV-11A-31W-A100-09.bam
BRCA	TCGA-A1-A0SJ	3	0	1	2	0	0	3	0	0	0	20250	8599	131340	0	0	35268	23652	72559	28710	NA	TCGA-A1-A0SJ-01A-11D-A099-09_IlluminaGA-DNASeq_exome.bam	TCGA-A1-A0SJ-10A-02D-A099-09_IlluminaGA-DNASeq_exome.bam
BRCA	TCGA-D8-A1XR	9	1	0	8	0	0	1	0	5	3	17953	7609	128456	0	0	33498	22845	70130	27545	NA	TCGA-D8-A1XR-01A-11D-A14K-09.bam	TCGA-D8-A1XR-10A-01D-A14K-09.bam
BRCA	TCGA-AC-A2QI	0	0	0	0	0	0	0	0	0	0	66222	13615	133190	0	0	56683	33087	83494	39763	NA	TCGA-AC-A2QI-01A-12D-A19Y-09.bam	TCGA-AC-A2QI-10A-01D-A19Y-09.bam
BRCA	TCGA-A1-A0SD	3	2	0	1	0	0	2	0	0	1	16702	6930	125415	0	0	32591	22176	67658	26622	NA	TCGA-A1-A0SD-01A-11D-A10Y-09_IlluminaGA-DNASeq_exome.bam	TCGA-A1-A0SD-10A-01D-A110-09_IlluminaGA-DNASeq_exome.bam
BRCA	TCGA-AR-A24M	4	2	1	1	0	0	2	1	1	0	17724	8133	129678	0	0	33689	22848	71247	27751	NA	TCGA-AR-A24M-01A-11D-A167-09.bam	TCGA-AR-A24M-10A-01D-A167-09.bam
BRCA	TCGA-A2-A1G1	30	9	3	18	0	0	9	8	7	6	18574	7361	125299	0	0	33487	22616	67971	27160	NA	TCGA-A2-A1G1-01A-21D-A13L-09.bam	TCGA-A2-A1G1-10A-01D-A13O-09.bam
BRCA	TCGA-LL-A6FP	15	13	1	1	0	0	13	0	2	0	60289	13410	133153	0	0	54532	31788	82432	38100	NA	TCGA-LL-A6FP-01A-11D-A31U-09.bam	TCGA-LL-A6FP-10A-01D-A31U-09.bam
BRCA	TCGA-A8-A095	4	1	0	3	0	0	2	0	0	2	24833	6854	112962	0	0	34593	22210	61679	26167	NA	TCGA-A8-A095-01A-11W-A019-09.bam	TCGA-A8-A095-10A-01W-A021-09.bam
BRCA	TCGA-OL-A66J	0	0	0	0	0	0	0	0	0	0	64841	14262	134693	0	0	56070	33094	84752	39880	NA	TCGA-OL-A66J-01A-11D-A29N-09.bam	TCGA-OL-A66J-10A-01D-A29N-09.bam
BRCA	TCGA-E9-A1RD	0	0	0	0	0	0	0	0	0	0	19183	7536	127009	0	0	34035	22825	69303	27565	NA	TCGA-E9-A1RD-01A-11D-A159-09.bam	TCGA-E9-A1RD-10A-01D-A159-09.bam
BRCA	TCGA-E9-A1R3	0	0	0	0	0	0	0	0	0	0	13956	6623	127170	0	0	31240	21719	68592	26198	NA	TCGA-E9-A1R3-01A-31D-A14K-09.bam	TCGA-E9-A1R3-10A-01D-A14K-09.bam
BRCA	TCGA-E9-A5FK	0	0	0	0	0	0	0	0	0	0	62403	13993	134345	0	0	54813	32528	84101	39299	NA	TCGA-E9-A5FK-01A-11D-A27P-09.bam	TCGA-E9-A5FK-10A-01D-A27P-09.bam
BRCA	TCGA-A8-A090	0	0	0	0	0	0	0	0	0	0	22274	6197	109767	0	0	32828	21262	59189	24959	NA	TCGA-A8-A090-01A-11W-A019-09.bam	TCGA-A8-A090-10A-01W-A021-09.bam
BRCA	TCGA-A2-A25A	10	1	0	9	0	0	2	0	6	2	19144	7439	126210	0	0	33973	22768	68643	27409	NA	TCGA-A2-A25A-01A-12D-A16D-09.bam	TCGA-A2-A25A-10A-01D-A16D-09.bam
BRCA	TCGA-E2-A15H	0	0	0	0	0	0	0	0	0	0	18001	8252	131267	0	0	34116	23242	72034	28128	NA	TCGA-E2-A15H-01A-11D-A12B-09_IlluminaGA-DNASeq_exome.bam	TCGA-E2-A15H-10A-01D-A12B-09_IlluminaGA-DNASeq_exome.bam
BRCA	TCGA-A2-A0T4	1	1	0	0	0	0	1	0	0	0	22294	8561	130372	0	0	36224	23865	72130	29008	NA	TCGA-A2-A0T4-01A-31D-A099-09_IlluminaGA-DNASeq_exome.bam	TCGA-A2-A0T4-10A-01D-A099-09_IlluminaGA-DNASeq_exome.bam
BRCA	TCGA-A8-A09A	2	0	0	2	0	0	2	0	0	0	22110	6539	112702	0	0	33265	21594	61003	25489	NA	TCGA-A8-A09A-01A-11W-A019-09.bam	TCGA-A8-A09A-10A-01W-A062-09.bam
BRCA	TCGA-B6-A0X0	0	0	0	0	0	0	0	0	0	0	14362	7332	129612	0	0	31679	22316	70330	26981	NA	TCGA-B6-A0X0-01A-21D-A10Y-09_IlluminaGA-DNASeq_exome.bam	TCGA-B6-A0X0-10A-01D-A110-09_IlluminaGA-DNASeq_exome_2.bam
BRCA	TCGA-S3-AA14	3	3	0	0	0	0	3	0	0	0	58251	12402	130021	0	0	53549	30844	79583	36698	NA	TCGA-S3-AA14-01A-11D-A41F-09.bam	TCGA-S3-AA14-10A-01D-A41F-09.bam
BRCA	TCGA-A2-A4S1	3	3	0	0	0	0	2	1	0	0	64868	14192	134692	0	0	55832	33166	84725	40029	NA	TCGA-A2-A4S1-01A-21D-A25Q-09.bam	TCGA-A2-A4S1-10A-01D-A25Q-09.bam
BRCA	TCGA-D8-A1XT	12	0	0	12	0	0	4	0	6	2	15958	7655	130886	0	0	32678	22793	71487	27541	NA	TCGA-D8-A1XT-01A-11D-A14K-09.bam	TCGA-D8-A1XT-10A-01D-A14K-09.bam
BRCA	TCGA-A2-A3XY	0	0	0	0	0	0	0	0	0	0	63155	14116	135104	0	0	55223	32845	84710	39597	NA	TCGA-A2-A3XY-01A-11D-A23C-09.bam	TCGA-A2-A3XY-10A-01D-A23C-09.bam
BRCA	TCGA-A2-A3XV	0	0	0	0	0	0	0	0	0	0	67446	14729	135482	0	0	57273	33792	85841	40751	NA	TCGA-A2-A3XV-01A-21D-A23C-09.bam	TCGA-A2-A3XV-10A-01D-A23C-09.bam
BRCA	TCGA-BH-A18Q	23	8	2	13	0	0	14	2	7	0	19235	7982	128838	0	0	34588	23251	70380	27836	NA	TCGA-BH-A18Q-01A-12D-A12B-09_IlluminaGA-DNASeq_exome.bam	TCGA-BH-A18Q-11A-34D-A12B-09_IlluminaGA-DNASeq_exome_2.bam
BRCA	TCGA-E2-A1LA	7	0	0	7	0	0	0	1	6	0	14707	7251	127111	0	0	31024	22243	69117	26685	NA	TCGA-E2-A1LA-01A-11D-A142-09.bam	TCGA-E2-A1LA-10A-01D-A142-09.bam
BRCA	TCGA-A2-A1G4	13	0	1	12	0	0	2	2	6	3	17824	7235	124324	0	0	32783	22330	67610	26660	NA	TCGA-A2-A1G4-01A-11D-A13L-09.bam	TCGA-A2-A1G4-10A-01W-A14R-09.bam
BRCA	TCGA-A8-A07O	0	0	0	0	0	0	0	0	0	0	23256	6436	112149	0	0	33653	21795	60805	25588	NA	TCGA-A8-A07O-01A-11W-A019-09.bam	TCGA-A8-A07O-10A-01W-A021-09.bam
BRCA	TCGA-C8-A12X	11	5	0	6	0	0	7	0	2	2	18563	6816	123710	0	0	33484	22333	66585	26687	NA	TCGA-C8-A12X-01A-11D-A10Y-09_IlluminaGA-DNASeq_exome_1.bam	TCGA-C8-A12X-10A-01D-A110-09_IlluminaGA-DNASeq_exome.bam
BRCA	TCGA-D8-A73U	0	0	0	0	0	0	0	0	0	0	64351	13559	132954	0	0	56722	32536	82693	38913	NA	TCGA-D8-A73U-01A-11D-A33E-09.bam	TCGA-D8-A73U-10A-21D-A33H-09.bam
BRCA	TCGA-A1-A0SN	8	2	1	5	0	0	2	3	2	1	19611	8818	131194	0	0	34724	23487	72838	28574	NA	TCGA-A1-A0SN-01A-11D-A142-09.bam	TCGA-A1-A0SN-10B-01D-A142-09.bam
BRCA	TCGA-A8-A0A9	0	0	0	0	0	0	0	0	0	0	23680	5856	103997	0	0	32632	20841	55758	24302	NA	TCGA-A8-A0A9-01A-11W-A019-09.bam	TCGA-A8-A0A9-10A-01W-A021-09.bam
BRCA	TCGA-E2-A1IU	1	1	0	0	0	0	1	0	0	0	18182	8582	131063	0	0	33758	23234	72616	28219	NA	TCGA-E2-A1IU-01A-11D-A14G-09.bam	TCGA-E2-A1IU-11A-61D-A14G-09.bam
BRCA	TCGA-Z7-A8R6	3	3	0	0	0	0	3	0	0	0	57656	12789	131917	0	0	53417	30915	80935	37095	NA	TCGA-Z7-A8R6-01A-11D-A41F-09.bam	TCGA-Z7-A8R6-10A-01D-A41F-09.bam
BRCA	TCGA-E2-A14P	11	4	1	6	0	0	6	1	4	0	18794	7770	127947	0	0	34124	22982	69765	27640	NA	TCGA-E2-A14P-01A-31D-A12B-09_IlluminaGA-DNASeq_exome.bam	TCGA-E2-A14P-10A-01D-A12B-09_IlluminaGA-DNASeq_exome.bam
BRCA	TCGA-AO-A1KS	2	0	0	2	0	0	0	0	1	1	18901	6638	118091	0	0	31753	21942	63966	25969	NA	TCGA-AO-A1KS-01A-11D-A13L-09.bam	TCGA-AO-A1KS-10A-01W-A14R-09.bam
BRCA	TCGA-E9-A2JT	1	0	0	1	0	0	0	0	1	0	17886	7741	130769	0	0	33814	22925	71742	27915	NA	TCGA-E9-A2JT-01A-22D-A18P-09.bam	TCGA-E9-A2JT-10A-01D-A18P-09.bam
BRCA	TCGA-PL-A8LZ	1	1	0	0	0	0	1	0	0	0	65049	14490	134970	0	0	57244	32999	84633	39633	NA	TCGA-PL-A8LZ-01A-31D-A36J-09.bam	TCGA-PL-A8LZ-10A-01D-A36M-09.bam
BRCA	TCGA-EW-A1PA	61	13	7	41	0	0	18	6	28	9	18273	7847	128611	0	0	33998	22695	70387	27651	NA	TCGA-EW-A1PA-01A-11D-A142-09.bam	TCGA-EW-A1PA-10A-01D-A142-09.bam
BRCA	TCGA-LL-A441	0	0	0	0	0	0	0	0	0	0	58660	12284	130522	0	0	52619	31089	80341	37417	NA	TCGA-LL-A441-01A-11D-A243-09.bam	TCGA-LL-A441-10A-01D-A243-09.bam
BRCA	TCGA-3C-AALJ	12	10	1	1	0	0	10	2	0	0	65846	15165	136501	0	0	58115	33385	86004	40008	NA	TCGA-3C-AALJ-01A-31D-A41F-09.bam	TCGA-3C-AALJ-10A-01D-A41F-09.bam
BRCA	TCGA-D8-A27F	8	3	2	3	0	0	3	2	1	2	18216	7800	129098	0	0	33836	22824	70690	27764	NA	TCGA-D8-A27F-01A-11D-A16D-09.bam	TCGA-D8-A27F-10A-01D-A16D-09.bam
BRCA	TCGA-C8-A12N	1	0	0	1	0	0	0	1	0	0	18077	7758	128334	0	0	33605	22809	70106	27649	NA	TCGA-C8-A12N-01A-11D-A10Y-09_IlluminaGA-DNASeq_exome.bam	TCGA-C8-A12N-10A-01D-A110-09_IlluminaGA-DNASeq_exome.bam
BRCA	TCGA-S3-AA17	2	2	0	0	0	0	2	0	0	0	65333	14486	135593	0	0	57628	33123	85009	39652	NA	TCGA-S3-AA17-01A-11D-A41F-09.bam	TCGA-S3-AA17-10A-01D-A41F-09.bam
BRCA	TCGA-BH-A18K	9	7	0	2	0	0	8	0	1	0	19953	7686	126624	0	0	34688	22961	69039	27575	NA	TCGA-BH-A18K-01A-11D-A12B-09_IlluminaGA-DNASeq_exome.bam	TCGA-BH-A18K-11A-13D-A12B-09_IlluminaGA-DNASeq_exome.bam
BRCA	TCGA-AC-A3W6	0	0	0	0	0	0	0	0	0	0	62920	13443	133033	0	0	54936	32342	83009	39109	NA	TCGA-AC-A3W6-01A-12D-A228-09.bam	TCGA-AC-A3W6-10A-01D-A22A-09.bam
BRCA	TCGA-D8-A27R	6	3	0	3	0	0	2	2	2	0	21869	8386	128784	0	0	35595	23554	71381	28509	NA	TCGA-D8-A27R-01A-11D-A16D-09.bam	TCGA-D8-A27R-10A-01D-A16D-09.bam
BRCA	TCGA-C8-A8HP	1	1	0	0	0	0	1	0	0	0	67973	15461	136511	0	0	58756	33940	86568	40681	NA	TCGA-C8-A8HP-01A-11D-A36J-09.bam	TCGA-C8-A8HP-10A-01D-A36M-09.bam
BRCA	TCGA-E9-A2JS	11	5	0	6	0	0	6	2	3	0	18923	8631	132350	0	0	34550	23417	73318	28619	NA	TCGA-E9-A2JS-01A-11D-A17W-09.bam	TCGA-E9-A2JS-10A-01D-A17W-09.bam
BRCA	TCGA-AN-A0FK	5	1	0	4	0	0	2	0	3	0	19205	8064	127968	0	0	34127	23032	70312	27766	NA	TCGA-AN-A0FK-01A-11W-A050-09.bam	TCGA-AN-A0FK-10A-01W-A055-09.bam
BRCA	TCGA-E2-A2P6	1	0	0	1	0	0	0	0	1	0	60816	12925	131118	0	0	53650	31686	81342	38181	NA	TCGA-E2-A2P6-01A-11D-A19Y-09.bam	TCGA-E2-A2P6-10B-01D-A19Y-09.bam
BRCA	TCGA-C8-A274	6	1	1	4	0	0	3	0	3	0	17440	7894	128751	0	0	33416	22711	70469	27489	NA	TCGA-C8-A274-01A-11D-A16D-09.bam	TCGA-C8-A274-10A-01D-A16D-09.bam
BRCA	TCGA-D8-A1XF	29	11	0	18	0	0	13	4	9	3	18377	6413	118753	0	0	32631	21694	63561	25657	NA	TCGA-D8-A1XF-01A-11D-A14G-09.bam	TCGA-D8-A1XF-10A-01D-A14G-09.bam
BRCA	TCGA-C8-A12T	3	0	0	3	0	0	0	1	2	0	15257	6537	123329	0	0	31210	21710	66223	25980	NA	TCGA-C8-A12T-01A-11D-A10Y-09_IlluminaGA-DNASeq_exome.bam	TCGA-C8-A12T-10A-01D-A110-09_IlluminaGA-DNASeq_exome.bam
BRCA	TCGA-C8-A1HL	8	1	4	3	0	0	4	2	1	1	18935	8581	131537	0	0	34193	23735	72633	28492	NA	TCGA-C8-A1HL-01A-11D-A135-09_IlluminaGA-DNASeq_exome_1.bam	TCGA-C8-A1HL-10A-01D-A135-09_IlluminaGA-DNASeq_exome_1.bam
BRCA	TCGA-AN-A03X	3	1	1	1	0	0	3	0	0	0	25739	6760	112146	0	0	34775	22311	61311	26248	NA	TCGA-AN-A03X-01A-21W-A019-09.bam	TCGA-AN-A03X-10A-01W-A021-09.bam
BRCA	TCGA-A2-A1FZ	1	0	1	0	0	0	0	1	0	0	15343	6798	125642	0	0	31689	21778	68021	26295	NA	TCGA-A2-A1FZ-01A-51D-A17G-09.bam	TCGA-A2-A1FZ-10A-01D-A14G-09.bam
BRCA	TCGA-AC-A3QP	0	0	0	0	0	0	0	0	0	0	60601	13387	133581	0	0	53669	32086	83100	38714	NA	TCGA-AC-A3QP-01A-11D-A22X-09.bam	TCGA-AC-A3QP-10B-01D-A22X-09.bam
BRCA	TCGA-C8-A26V	0	0	0	0	0	0	0	0	0	0	17138	7337	126957	0	0	32956	22356	69063	27057	NA	TCGA-C8-A26V-01A-11D-A16D-09.bam	TCGA-C8-A26V-10A-01D-A16D-09.bam
BRCA	TCGA-E9-A1RC	4	2	0	2	0	0	2	0	2	0	17580	7827	129485	0	0	33534	22704	71024	27630	NA	TCGA-E9-A1RC-01A-11D-A159-09.bam	TCGA-E9-A1RC-10A-01D-A159-09.bam
BRCA	TCGA-B6-A0IJ	3	1	0	2	0	0	2	0	1	0	16753	6890	121867	0	0	32241	21772	65572	25925	NA	TCGA-B6-A0IJ-01A-11W-A050-09.bam	TCGA-B6-A0IJ-10A-01W-A055-09.bam
BRCA	TCGA-E2-A15E	1	0	1	0	0	0	0	1	0	0	15421	7263	129448	0	0	32284	22519	70198	27131	NA	TCGA-E2-A15E-01A-11D-A12B-09_IlluminaGA-DNASeq_exome.bam	TCGA-E2-A15E-10A-01D-A12B-09_IlluminaGA-DNASeq_exome.bam
BRCA	TCGA-BH-A0AZ	4	3	0	1	0	0	4	0	0	0	18970	7592	126019	0	0	34204	22743	68446	27188	NA	TCGA-BH-A0AZ-01A-21D-A12Q-09_IlluminaGA-DNASeq_exome.bam	TCGA-BH-A0AZ-11A-22D-A12Q-09_IlluminaGA-DNASeq_exome.bam
BRCA	TCGA-A7-A26H	2	0	1	1	0	0	1	0	0	1	15887	7397	127852	0	0	32426	22250	69614	26846	NA	TCGA-A7-A26H-01A-11D-A167-09.bam	TCGA-A7-A26H-10A-01D-A167-09.bam
BRCA	TCGA-BH-A8FZ	0	0	0	0	0	0	0	0	0	0	71548	16251	137030	0	0	60582	34774	87715	41758	NA	TCGA-BH-A8FZ-01A-11D-A351-09.bam	TCGA-BH-A8FZ-10A-01D-A351-09.bam
BRCA	TCGA-E9-A1NA	39	10	3	26	0	0	16	6	13	4	28264	11757	132964	0	0	38175	26041	77091	31678	NA	TCGA-E9-A1NA-01A-11D-A142-09.bam	TCGA-E9-A1NA-10A-01D-A142-09.bam
BRCA	TCGA-AQ-A7U7	0	0	0	0	0	0	0	0	0	0	67697	15045	134997	0	0	58591	33535	85244	40369	NA	TCGA-AQ-A7U7-01A-22D-A351-09.bam	TCGA-AQ-A7U7-10A-01D-A351-09.bam
BRCA	TCGA-B6-A0I2	5	3	0	2	0	0	4	0	1	0	22366	8091	124917	0	0	35293	23382	68764	27935	NA	TCGA-B6-A0I2-01A-11W-A050-09.bam	TCGA-B6-A0I2-10A-01W-A055-09.bam
BRCA	TCGA-A8-A08T	2	1	1	0	0	0	2	0	0	0	24436	6444	111285	0	0	34014	21935	60476	25740	NA	TCGA-A8-A08T-01A-21W-A019-09.bam	TCGA-A8-A08T-10A-01W-A021-09.bam
BRCA	TCGA-AO-A03T	3	0	1	2	0	0	0	2	1	0	18206	8434	129134	0	0	33471	23085	71289	27929	NA	TCGA-AO-A03T-01A-21W-A050-09.bam	TCGA-AO-A03T-10A-01W-A055-09.bam
BRCA	TCGA-GM-A2DA	1	0	1	0	0	0	0	0	0	1	18481	7683	129072	0	0	33403	22941	71015	27877	NA	TCGA-GM-A2DA-01A-11D-A18P-09.bam	TCGA-GM-A2DA-10C-01D-A18P-09.bam
BRCA	TCGA-A8-A09K	24	13	1	10	0	0	21	0	2	1	23463	6381	111742	0	0	33780	21745	60517	25544	NA	TCGA-A8-A09K-01A-11W-A019-09.bam	TCGA-A8-A09K-10A-01W-A021-09.bam
BRCA	TCGA-AR-A254	10	1	1	8	0	0	1	1	6	2	17113	7573	127416	0	0	33000	22448	69504	27150	NA	TCGA-AR-A254-01A-21D-A167-09.bam	TCGA-AR-A254-10A-01D-A167-09.bam
BRCA	TCGA-AO-A0JG	2	1	1	0	0	0	2	0	0	0	25613	9068	122355	0	0	34724	24720	68842	28750	NA	TCGA-AO-A0JG-01A-31D-A099-09_IlluminaGA-DNASeq_exome.bam	TCGA-AO-A0JG-10A-01D-A099-09_IlluminaGA-DNASeq_exome.bam
BRCA	TCGA-AR-A24Q	3	2	0	1	0	0	3	0	0	0	17394	7920	130112	0	0	33535	22794	71357	27740	NA	TCGA-AR-A24Q-01A-12D-A167-09.bam	TCGA-AR-A24Q-10A-01D-A167-09.bam
BRCA	TCGA-C8-A134	10	3	0	7	0	0	5	1	4	0	15834	7957	131275	0	0	32640	22886	71854	27686	NA	TCGA-C8-A134-01A-11D-A10Y-09_IlluminaGA-DNASeq_exome.bam	TCGA-C8-A134-10A-01D-A110-09_IlluminaGA-DNASeq_exome.bam
BRCA	TCGA-A8-A08C	2	0	0	2	0	0	1	0	1	0	25976	6641	111453	0	0	34879	22217	60844	26130	NA	TCGA-A8-A08C-01A-11W-A019-09.bam	TCGA-A8-A08C-10A-01W-A021-09.bam
BRCA	TCGA-A2-A0YI	0	0	0	0	0	0	0	0	0	0	18540	7937	127508	0	0	33310	23069	70008	27598	NA	TCGA-A2-A0YI-01A-31D-A10M-09_IlluminaGA-DNASeq_exome_1.bam	TCGA-A2-A0YI-10A-01D-A10M-09_IlluminaGA-DNASeq_exome_1.bam
BRCA	TCGA-AR-A24U	17	1	2	14	0	0	2	2	11	2	19505	8326	130327	0	0	34665	23244	71930	28319	NA	TCGA-AR-A24U-01A-11D-A167-09.bam	TCGA-AR-A24U-10A-01D-A167-09.bam
BRCA	TCGA-B6-A0I6	23	6	2	15	0	0	12	2	8	1	18771	7296	125070	0	0	33702	22611	67826	26998	NA	TCGA-B6-A0I6-01A-11D-A128-09_IlluminaGA-DNASeq_exome_1.bam	TCGA-B6-A0I6-10A-01W-A055-09_IlluminaGA-DNASeq_exome.bam
BRCA	TCGA-AR-A0TW	2	0	1	1	0	0	1	0	0	1	19432	6883	119747	0	0	32554	22354	64994	26160	NA	TCGA-AR-A0TW-01A-11D-A099-09_IlluminaGA-DNASeq_exome.bam	TCGA-AR-A0TW-10A-01D-A099-09_IlluminaGA-DNASeq_exome.bam
BRCA	TCGA-5L-AAT1	0	0	0	0	0	0	0	0	0	0	67622	15976	138084	0	0	59101	34030	87703	40848	NA	TCGA-5L-AAT1-01A-12D-A41F-09.bam	TCGA-5L-AAT1-10A-01D-A41F-09.bam
BRCA	TCGA-E9-A1NE	0	0	0	0	0	0	0	0	0	0	18435	7582	128107	0	0	33828	22903	69827	27566	NA	TCGA-E9-A1NE-01A-21D-A14K-09.bam	TCGA-E9-A1NE-10A-01D-A14K-09.bam
BRCA	TCGA-BH-A18H	0	0	0	0	0	0	0	0	0	0	20481	8775	131595	0	0	35334	23883	72761	28873	NA	TCGA-BH-A18H-01A-11D-A12B-09_IlluminaGA-DNASeq_exome.bam	TCGA-BH-A18H-10A-01D-A12B-09_IlluminaGA-DNASeq_exome.bam
BRCA	TCGA-EW-A1PG	5	1	0	4	0	0	0	0	5	0	18977	8538	131091	0	0	34484	23302	72484	28336	NA	TCGA-EW-A1PG-01A-11D-A142-09.bam	TCGA-EW-A1PG-10A-01D-A142-09.bam
BRCA	TCGA-D8-A1X6	3	0	0	3	0	0	0	0	2	1	13570	6400	125102	0	0	30763	21437	67142	25730	NA	TCGA-D8-A1X6-01A-11D-A14K-09.bam	TCGA-D8-A1X6-10A-01D-A14K-09.bam
BRCA	TCGA-BH-A1FL	46	10	3	33	0	0	14	4	24	4	19891	7228	123702	0	0	34213	22543	67081	26984	NA	TCGA-BH-A1FL-01A-11D-A13L-09.bam	TCGA-BH-A1FL-11A-13D-A13O-09.bam
BRCA	TCGA-AR-A1AU	4	0	0	4	0	0	1	1	1	1	17313	7474	127427	0	0	33436	22561	69082	27135	NA	TCGA-AR-A1AU-01A-11D-A12Q-09_IlluminaGA-DNASeq_exome.bam	TCGA-AR-A1AU-10A-01D-A12Q-09_IlluminaGA-DNASeq_exome.bam
BRCA	TCGA-A2-A0D1	9	2	0	7	0	0	5	1	3	0	20241	7594	122450	0	0	33704	22704	66819	27058	NA	TCGA-A2-A0D1-01A-11W-A050-09.bam	TCGA-A2-A0D1-10A-01W-A055-09.bam
BRCA	TCGA-A8-A094	4	1	0	3	0	0	2	0	1	1	24930	6602	110675	0	0	34262	21959	60193	25793	NA	TCGA-A8-A094-01A-11W-A019-09.bam	TCGA-A8-A094-10A-01W-A021-09.bam
BRCA	TCGA-BH-A0AU	5	0	1	4	0	0	0	1	4	0	17728	7959	130346	0	0	33785	23128	71274	27846	NA	TCGA-BH-A0AU-01A-11D-A12Q-09_IlluminaGA-DNASeq_exome.bam	TCGA-BH-A0AU-11A-11D-A12Q-09_IlluminaGA-DNASeq_exome.bam
BRCA	TCGA-A2-A0D0	14	2	2	10	0	0	5	2	6	1	17020	5671	113653	0	0	30353	20815	60682	24494	NA	TCGA-A2-A0D0-01A-11W-A019-09.bam	TCGA-A2-A0D0-10A-01W-A021-09.bam
BRCA	TCGA-AR-A1AV	2	0	0	2	0	0	2	0	0	0	19229	7570	127020	0	0	34470	22861	69145	27343	NA	TCGA-AR-A1AV-01A-21D-A12Q-09_IlluminaGA-DNASeq_exome.bam	TCGA-AR-A1AV-10A-01D-A12Q-09_IlluminaGA-DNASeq_exome.bam
BRCA	TCGA-E2-A576	2	2	0	0	0	0	2	0	0	0	60123	13342	132997	0	0	54421	31677	82362	38002	NA	TCGA-E2-A576-01A-11D-A31U-09.bam	TCGA-E2-A576-10B-01D-A31U-09.bam
BRCA	TCGA-AC-A2FB	0	0	0	0	0	0	0	0	0	0	20605	8161	129335	0	0	35050	23302	71442	28307	NA	TCGA-AC-A2FB-01A-11D-A17D-09.bam	TCGA-AC-A2FB-11A-13D-A19T-09.bam
BRCA	TCGA-A8-A09C	20	11	2	7	0	0	9	4	5	2	22901	6477	111222	0	0	33418	21601	60219	25362	NA	TCGA-A8-A09C-01A-11W-A019-09.bam	TCGA-A8-A09C-10A-01W-A021-09.bam
BRCA	TCGA-A8-A079	11	7	0	4	0	0	6	3	1	1	27737	7063	112534	0	0	35908	22700	61959	26767	NA	TCGA-A8-A079-01A-21W-A019-09.bam	TCGA-A8-A079-10A-01W-A021-09.bam
BRCA	TCGA-BH-A0HA	46	16	3	27	0	0	41	1	4	0	19398	7516	126199	0	0	34436	22842	68560	27275	NA	TCGA-BH-A0HA-01A-11D-A12Q-09_IlluminaGA-DNASeq_exome.bam	TCGA-BH-A0HA-11A-31D-A12Q-09_IlluminaGA-DNASeq_exome.bam
BRCA	TCGA-A8-A07Z	21	11	2	8	0	0	12	5	3	1	23652	6554	111423	0	0	33779	21810	60440	25600	NA	TCGA-A8-A07Z-01A-11W-A019-09.bam	TCGA-A8-A07Z-10A-01W-A021-09.bam
BRCA	TCGA-E2-A1IH	4	1	1	2	0	0	1	2	1	0	21486	7472	122839	0	0	34382	22842	67193	27380	NA	TCGA-E2-A1IH-01A-11D-A188-09.bam	TCGA-E2-A1IH-10A-01D-A13O-09.bam
BRCA	TCGA-E9-A1RG	50	14	5	31	0	0	11	12	23	4	19286	7105	122883	0	0	33643	22382	66513	26736	NA	TCGA-E9-A1RG-01A-11D-A14G-09.bam	TCGA-E9-A1RG-10A-01D-A14G-09.bam
BRCA	TCGA-A2-A0SW	0	0	0	0	0	0	0	0	0	0	15413	5719	113267	0	0	30187	20497	59832	23883	NA	TCGA-A2-A0SW-01A-11D-A099-09_IlluminaGA-DNASeq_exome.bam	TCGA-A2-A0SW-10A-01W-A097-09_IlluminaGA-DNASeq_exome.bam
BRCA	TCGA-C8-A133	0	0	0	0	0	0	0	0	0	0	18436	7890	128662	0	0	33849	23069	70258	27812	NA	TCGA-C8-A133-01A-32D-A12B-09_IlluminaGA-DNASeq_exome.bam	TCGA-C8-A133-10A-01D-A12B-09_IlluminaGA-DNASeq_exome.bam
BRCA	TCGA-E9-A1R0	0	0	0	0	0	0	0	0	0	0	16636	5452	110776	0	0	30329	20616	58111	23808	NA	TCGA-E9-A1R0-01A-22D-A16D-09.bam	TCGA-E9-A1R0-10A-01D-A16D-09.bam
BRCA	TCGA-A7-A3IZ	0	0	0	0	0	0	0	0	0	0	60044	12779	131823	0	0	53495	31640	81476	38035	NA	TCGA-A7-A3IZ-01A-11D-A20S-09.bam	TCGA-A7-A3IZ-10A-01D-A20S-09.bam
BRCA	TCGA-A8-A06P	1	0	0	1	0	0	1	0	0	0	25270	6953	113687	0	0	35026	22314	62185	26385	NA	TCGA-A8-A06P-01A-11W-A019-09.bam	TCGA-A8-A06P-10A-01W-A021-09.bam
BRCA	TCGA-B6-A1KF	15	2	0	13	0	0	3	3	5	4	17210	6032	116044	0	0	31043	21243	61926	25074	NA	TCGA-B6-A1KF-01A-11D-A13L-09.bam	TCGA-B6-A1KF-10A-01W-A14R-09.bam
BRCA	TCGA-B6-A0RV	0	0	0	0	0	0	0	0	0	0	16646	6403	118810	0	0	31554	21458	63476	25371	NA	TCGA-B6-A0RV-01A-11D-A099-09_IlluminaGA-DNASeq_exome.bam	TCGA-B6-A0RV-10A-01D-A099-09_IlluminaGA-DNASeq_exome.bam
BRCA	TCGA-BH-A0EI	2	1	0	1	0	0	1	1	0	0	18688	7624	127701	0	0	33822	22807	69704	27680	NA	TCGA-BH-A0EI-01A-11D-A10Y-09_IlluminaGA-DNASeq_exome.bam	TCGA-BH-A0EI-10A-01D-A110-09_IlluminaGA-DNASeq_exome.bam
BRCA	TCGA-A8-A09I	3	1	1	1	0	0	1	1	1	0	21815	8295	124485	0	0	34383	23535	68676	28001	NA	TCGA-A8-A09I-01A-22W-A050-09.bam	TCGA-A8-A09I-10A-01W-A055-09.bam
BRCA	TCGA-AR-A1AQ	8	2	1	5	0	0	4	0	4	0	17826	8308	131554	0	0	33911	23377	72271	28129	NA	TCGA-AR-A1AQ-01A-11D-A12Q-09_IlluminaGA-DNASeq_exome.bam	TCGA-AR-A1AQ-10A-01D-A12Q-09_IlluminaGA-DNASeq_exome.bam
BRCA	TCGA-AC-A5XU	2	1	0	1	0	0	2	0	0	0	62502	13972	134173	0	0	54638	32596	84085	39328	NA	TCGA-AC-A5XU-01A-11D-A28B-09.bam	TCGA-AC-A5XU-10A-01D-A28E-09.bam
BRCA	TCGA-E2-A15I	22	1	0	21	0	0	1	0	16	5	17109	7691	128752	0	0	33040	22697	70331	27484	NA	TCGA-E2-A15I-01A-21D-A135-09.bam	TCGA-E2-A15I-11A-32D-A135-09.bam
BRCA	TCGA-A7-A26G	18	4	0	14	0	0	5	3	6	4	17456	7331	126126	0	0	33068	22435	68360	27050	NA	TCGA-A7-A26G-01A-21D-A167-09.bam	TCGA-A7-A26G-10A-01D-A167-09.bam
BRCA	TCGA-BH-A0HK	11	0	1	10	0	0	5	0	3	3	26725	7103	112773	0	0	35256	22686	61971	26688	NA	TCGA-BH-A0HK-01A-11W-A071-09.bam	TCGA-BH-A0HK-11A-11W-A100-09.bam
BRCA	TCGA-EW-A6SB	1	1	0	0	0	0	1	0	0	0	71199	16018	136190	0	0	60203	34629	87065	41510	NA	TCGA-EW-A6SB-01A-12D-A32I-09.bam	TCGA-EW-A6SB-10A-01D-A32I-09.bam
BRCA	TCGA-BH-A203	0	0	0	0	0	0	0	0	0	0	17501	8014	129846	0	0	33491	22854	71324	27692	NA	TCGA-BH-A203-01A-12D-A167-09.bam	TCGA-BH-A203-11A-42D-A167-09.bam
BRCA	TCGA-AC-A2BK	33	22	4	7	0	0	23	5	4	1	60824	13673	133796	0	0	53882	32181	83463	38767	NA	TCGA-AC-A2BK-01A-11D-A21Q-09.bam	TCGA-AC-A2BK-11A-13D-A21Q-09.bam
BRCA	TCGA-EW-A1J6	35	9	5	21	0	0	14	5	13	3	23588	8573	128811	0	0	36429	24072	71471	29000	NA	TCGA-EW-A1J6-01A-11D-A188-09.bam	TCGA-EW-A1J6-10A-01D-A13O-09.bam
BRCA	TCGA-A2-A0CK	0	0	0	0	0	0	0	0	0	0	57626	12716	131755	0	0	52237	31094	81211	37555	NA	TCGA-A2-A0CK-01A-11D-A228-09.bam	TCGA-A2-A0CK-10A-01D-A22A-09.bam
BRCA	TCGA-A7-A6VW	9	8	0	1	0	0	9	0	0	0	61042	12468	130450	0	0	54880	31462	80076	37542	NA	TCGA-A7-A6VW-01A-21D-A33E-09.bam	TCGA-A7-A6VW-10A-01D-A33H-09.bam
BRCA	TCGA-A8-A09X	2	0	0	2	0	0	1	0	0	1	20986	5911	107902	0	0	31934	20832	57718	24315	NA	TCGA-A8-A09X-01A-11W-A019-09.bam	TCGA-A8-A09X-10A-01W-A021-09.bam
BRCA	TCGA-E2-A10C	1	1	0	0	0	0	1	0	0	0	16432	6184	117227	0	0	31176	21291	62492	24884	NA	TCGA-E2-A10C-01A-21D-A10M-09_IlluminaGA-DNASeq_exome_1.bam	TCGA-E2-A10C-10A-01D-A10M-09_IlluminaGA-DNASeq_exome_1.bam
BRCA	TCGA-B6-A409	0	0	0	0	0	0	0	0	0	0	65301	13941	133545	0	0	56395	32984	83764	39644	NA	TCGA-B6-A409-01A-11D-A243-09.bam	TCGA-B6-A409-10A-01D-A243-09.bam
BRCA	TCGA-A8-A0A7	0	0	0	0	0	0	0	0	0	0	30298	7846	116978	0	0	37793	23814	65347	28168	NA	TCGA-A8-A0A7-01A-11W-A019-09.bam	TCGA-A8-A0A7-10A-01W-A021-09.bam
BRCA	TCGA-AN-A0XU	4	1	1	2	0	0	2	1	1	0	17851	6773	121394	0	0	32477	21914	65517	26110	NA	TCGA-AN-A0XU-01A-11D-A10G-09_IlluminaGA-DNASeq_exome_1.bam	TCGA-AN-A0XU-10A-01D-A10G-09_IlluminaGA-DNASeq_exome_1.bam
BRCA	TCGA-GM-A2DF	1	1	0	0	0	0	0	0	1	0	20558	9041	132383	0	0	35333	23774	73769	29106	NA	TCGA-GM-A2DF-01A-11D-A17W-09.bam	TCGA-GM-A2DF-10C-01D-A17W-09.bam
BRCA	TCGA-A8-A06Y	9	4	1	4	0	0	7	0	2	0	24871	6841	111782	0	0	34459	22075	61006	25954	NA	TCGA-A8-A06Y-01A-21W-A019-09.bam	TCGA-A8-A06Y-10A-01W-A021-09.bam
BRCA	TCGA-A2-A04N	0	0	0	0	0	0	0	0	0	0	18876	8242	130633	0	0	34228	23254	71975	28294	NA	TCGA-A2-A04N-01A-11D-A10Y-09_IlluminaGA-DNASeq_exome_4.bam	TCGA-A2-A04N-10A-01D-A110-09_IlluminaGA-DNASeq_exome.bam
BRCA	TCGA-5T-A9QA	14	13	0	1	0	0	13	0	0	1	64768	14341	135110	0	0	57293	32926	84595	39405	NA	TCGA-5T-A9QA-01A-11D-A41F-09.bam	TCGA-5T-A9QA-10A-01D-A41F-09.bam
BRCA	TCGA-EW-A2FV	37	11	3	23	0	0	13	8	15	1	26136	10823	137237	0	0	38469	25761	78560	31406	NA	TCGA-EW-A2FV-01A-11D-A17D-09.bam	TCGA-EW-A2FV-10A-01D-A17D-09.bam
BRCA	TCGA-AN-A0FT	2	0	1	1	0	0	0	1	1	0	21525	8689	128470	0	0	35260	23600	71335	28489	NA	TCGA-AN-A0FT-01A-11W-A050-09.bam	TCGA-AN-A0FT-10A-01W-A055-09.bam
BRCA	TCGA-AR-A1AW	0	0	0	0	0	0	0	0	0	0	19308	7473	127810	0	0	34444	22964	69540	27643	NA	TCGA-AR-A1AW-01A-21D-A12Q-09_IlluminaGA-DNASeq_exome.bam	TCGA-AR-A1AW-10A-01D-A12Q-09_IlluminaGA-DNASeq_exome.bam
BRCA	TCGA-AR-A24P	3	0	0	3	0	0	2	0	1	0	17155	7275	126791	0	0	33197	22297	68699	27028	NA	TCGA-AR-A24P-01A-11D-A167-09.bam	TCGA-AR-A24P-10A-01D-A167-09.bam
BRCA	TCGA-BH-A0BQ	0	0	0	0	0	0	0	0	0	0	18250	8061	130182	0	0	33810	23114	71454	28115	NA	TCGA-BH-A0BQ-01A-21D-A10Y-09_IlluminaGA-DNASeq_exome.bam	TCGA-BH-A0BQ-10A-01D-A110-09_IlluminaGA-DNASeq_exome_1.bam
BRCA	TCGA-B6-A0IE	2	1	0	1	0	0	1	0	0	1	21976	8102	125317	0	0	35074	23337	68982	28002	NA	TCGA-B6-A0IE-01A-11W-A050-09.bam	TCGA-B6-A0IE-10A-01W-A055-09.bam
BRCA	TCGA-D8-A1JL	0	0	0	0	0	0	0	0	0	0	18494	7024	122531	0	0	32606	22394	66493	26556	NA	TCGA-D8-A1JL-01A-11D-A13L-09.bam	TCGA-D8-A1JL-10A-01D-A188-09.bam
BRCA	TCGA-BH-A0B7	8	1	1	6	0	0	1	1	4	2	17233	7455	125707	0	0	32710	22541	68278	26866	NA	TCGA-BH-A0B7-01A-12D-A10Y-09_IlluminaGA-DNASeq_exome.bam	TCGA-BH-A0B7-10A-01D-A110-09_IlluminaGA-DNASeq_exome_1.bam
BRCA	TCGA-C8-A135	6	0	0	6	0	0	1	0	4	1	18369	8683	132944	0	0	34020	23629	73627	28720	NA	TCGA-C8-A135-01A-11D-A10Y-09_IlluminaGA-DNASeq_exome.bam	TCGA-C8-A135-10A-02D-A110-09_IlluminaGA-DNASeq_exome_1.bam
BRCA	TCGA-BH-A0DO	0	0	0	0	0	0	0	0	0	0	19512	8464	132008	0	0	34948	23621	72757	28658	NA	TCGA-BH-A0DO-01B-11D-A12B-09_IlluminaGA-DNASeq_exome.bam	TCGA-BH-A0DO-11A-22D-A12B-09_IlluminaGA-DNASeq_exome.bam
BRCA	TCGA-E2-A1L8	8	1	1	6	0	0	0	1	6	1	19886	6759	120359	0	0	33191	22269	65115	26429	NA	TCGA-E2-A1L8-01A-11D-A13L-09.bam	TCGA-E2-A1L8-10A-01D-A13O-09.bam
BRCA	TCGA-AR-A2LQ	1	1	0	0	0	0	1	0	0	0	19546	8777	132051	0	0	34756	23580	73327	28711	NA	TCGA-AR-A2LQ-01A-22D-A18P-09.bam	TCGA-AR-A2LQ-10A-01D-A18P-09.bam
BRCA	TCGA-A2-A04U	13	4	2	7	0	0	4	3	6	0	17542	7864	129475	0	0	33349	22849	70935	27748	NA	TCGA-A2-A04U-01A-11D-A10Y-09_IlluminaGA-DNASeq_exome_1.bam	TCGA-A2-A04U-10A-01D-A110-09_IlluminaGA-DNASeq_exome.bam
BRCA	TCGA-BH-A8FY	0	0	0	0	0	0	0	0	0	0	67447	15091	135651	0	0	58434	33662	85756	40337	NA	TCGA-BH-A8FY-01A-11D-A36J-09.bam	TCGA-BH-A8FY-10A-01D-A36M-09.bam
BRCA	TCGA-D8-A1JS	0	0	0	0	0	0	0	0	0	0	17478	7340	126500	0	0	32766	22601	68856	27095	NA	TCGA-D8-A1JS-01A-11D-A13L-09.bam	TCGA-D8-A1JS-10A-01D-A13O-09.bam
BRCA	TCGA-LL-A50Y	0	0	0	0	0	0	0	0	0	0	62182	13897	134452	0	0	54701	32519	84047	39264	NA	TCGA-LL-A50Y-01A-11D-A25Q-09.bam	TCGA-LL-A50Y-10A-01D-A25Q-09.bam
BRCA	TCGA-A2-A4S2	1	0	0	1	0	0	0	0	1	0	64719	14595	135869	0	0	55918	33325	85701	40239	NA	TCGA-A2-A4S2-01A-12D-A25Q-09.bam	TCGA-A2-A4S2-10A-01D-A25Q-09.bam
BRCA	TCGA-BH-A0DX	0	0	0	0	0	0	0	0	0	0	15923	7921	131572	0	0	32844	22847	72032	27693	NA	TCGA-BH-A0DX-01A-11D-A10Y-09_IlluminaGA-DNASeq_exome.bam	TCGA-BH-A0DX-10A-02D-A110-09_IlluminaGA-DNASeq_exome.bam
BRCA	TCGA-LL-A8F5	14	12	1	1	0	0	9	3	2	0	66996	14748	134972	0	0	58200	33430	85011	40075	NA	TCGA-LL-A8F5-01A-11D-A36J-09.bam	TCGA-LL-A8F5-10A-01D-A36M-09.bam
BRCA	TCGA-D8-A1JU	11	2	0	9	0	0	3	0	6	2	18044	6791	120611	0	0	32169	22033	65314	25930	NA	TCGA-D8-A1JU-01A-11D-A13L-09.bam	TCGA-D8-A1JU-10A-01D-A188-09.bam
BRCA	TCGA-B6-A400	12	4	1	7	0	0	3	1	5	3	66025	14837	135960	0	0	56694	33619	85956	40553	NA	TCGA-B6-A400-01A-11D-A23C-09.bam	TCGA-B6-A400-10A-01D-A23C-09.bam
BRCA	TCGA-JL-A3YW	0	0	0	0	0	0	0	0	0	0	64198	14394	135720	0	0	55702	33193	85406	40011	NA	TCGA-JL-A3YW-01A-12D-A23C-09.bam	TCGA-JL-A3YW-10B-01D-A23C-09.bam
BRCA	TCGA-AR-A24O	3	0	0	3	0	0	0	0	3	0	17857	8257	131169	0	0	33955	23020	72292	28016	NA	TCGA-AR-A24O-01A-11D-A167-09.bam	TCGA-AR-A24O-10A-01D-A167-09.bam
BRCA	TCGA-E2-A574	23	15	4	4	0	0	15	1	5	2	62537	13781	133688	0	0	54750	32497	83619	39140	NA	TCGA-E2-A574-01A-11D-A29N-09.bam	TCGA-E2-A574-10A-01D-A29N-09.bam
BRCA	TCGA-S3-AA10	22	19	2	1	0	0	19	2	1	0	67999	15718	137678	0	0	59246	33961	87302	40886	NA	TCGA-S3-AA10-01A-21D-A41F-09.bam	TCGA-S3-AA10-10A-01D-A41F-09.bam
BRCA	TCGA-E9-A1N8	23	4	1	18	0	0	9	2	10	2	23565	9860	129805	0	0	35965	24434	73292	29539	NA	TCGA-E9-A1N8-01A-11D-A142-09.bam	TCGA-E9-A1N8-10A-01D-A142-09.bam
BRCA	TCGA-E9-A1R7	20	1	2	17	0	0	6	0	12	2	17558	6821	123076	0	0	32563	22141	66353	26398	NA	TCGA-E9-A1R7-01A-11D-A14K-09.bam	TCGA-E9-A1R7-10A-01D-A14K-09.bam
BRCA	TCGA-GI-A2C8	1	1	0	0	0	0	1	0	0	0	17871	7474	127468	0	0	33149	22586	69691	27387	NA	TCGA-GI-A2C8-01A-11D-A16D-09.bam	TCGA-GI-A2C8-11A-22D-A16D-09.bam
BRCA	TCGA-OL-A5RZ	2	2	0	0	0	0	1	0	1	0	62150	13519	133181	0	0	54718	32245	83009	38878	NA	TCGA-OL-A5RZ-01A-11D-A28B-09.bam	TCGA-OL-A5RZ-10A-01D-A28E-09.bam
BRCA	TCGA-A2-A0T1	0	0	0	0	0	0	0	0	0	0	17390	6596	120318	0	0	31988	21799	64618	25899	NA	TCGA-A2-A0T1-01A-21D-A099-09_IlluminaGA-DNASeq_exome_2.bam	TCGA-A2-A0T1-10A-01D-A099-09_IlluminaGA-DNASeq_exome.bam
BRCA	TCGA-D8-A147	5	2	0	3	0	0	2	0	3	0	17707	7966	130115	0	0	33598	22961	71379	27850	NA	TCGA-D8-A147-01A-11D-A10Y-09_IlluminaGA-DNASeq_exome.bam	TCGA-D8-A147-10A-01D-A110-09_IlluminaGA-DNASeq_exome.bam
BRCA	TCGA-A7-A425	0	0	0	0	0	0	0	0	0	0	58706	12512	130760	0	0	52661	31252	80569	37496	NA	TCGA-A7-A425-01A-11D-A243-09.bam	TCGA-A7-A425-10A-01D-A243-09.bam
BRCA	TCGA-AC-A8OP	1	1	0	0	0	0	1	0	0	0	67149	15045	135713	0	0	58429	33598	85713	40167	NA	TCGA-AC-A8OP-01A-11D-A36J-09.bam	TCGA-AC-A8OP-10A-01D-A36M-09.bam
BRCA	TCGA-A8-A09W	3	2	0	1	0	0	1	0	1	1	23410	6399	109749	0	0	33445	21520	59346	25247	NA	TCGA-A8-A09W-01A-11W-A019-09.bam	TCGA-A8-A09W-10A-01W-A021-09.bam
BRCA	TCGA-E2-A1IF	2	0	1	1	0	0	0	0	2	0	17175	8191	128801	0	0	32880	22803	70931	27553	NA	TCGA-E2-A1IF-01A-11D-A142-09.bam	TCGA-E2-A1IF-10A-01D-A142-09.bam
BRCA	TCGA-OL-A66K	1	1	0	0	0	0	1	0	0	0	63497	14068	134464	0	0	55598	32736	84265	39430	NA	TCGA-OL-A66K-01A-11D-A29N-09.bam	TCGA-OL-A66K-10A-01D-A29N-09.bam
BRCA	TCGA-E9-A1NG	8	0	0	8	0	0	0	1	4	3	18110	7740	128842	0	0	33677	22907	70479	27629	NA	TCGA-E9-A1NG-01A-21D-A14K-09.bam	TCGA-E9-A1NG-10A-01D-A14K-09.bam
BRCA	TCGA-D8-A1XS	5	1	1	3	0	0	0	2	2	1	18180	8470	132362	0	0	34211	23246	73134	28421	NA	TCGA-D8-A1XS-01A-11D-A14K-09.bam	TCGA-D8-A1XS-10A-01D-A14K-09.bam
BRCA	TCGA-E9-A6HE	0	0	0	0	0	0	0	0	0	0	61055	13344	133064	0	0	54778	31888	82608	38189	NA	TCGA-E9-A6HE-01A-11D-A31U-09.bam	TCGA-E9-A6HE-10A-01D-A31U-09.bam
BRCA	TCGA-A1-A0SB	0	0	0	0	0	0	0	0	0	0	13495	7210	127926	0	0	30236	21943	69934	26518	NA	TCGA-A1-A0SB-01A-11D-A142-09.bam	TCGA-A1-A0SB-10B-01D-A142-09.bam
BRCA	TCGA-3C-AALK	1	0	1	0	0	0	1	0	0	0	61251	13431	132659	0	0	55506	31809	81955	38071	NA	TCGA-3C-AALK-01A-11D-A41F-09.bam	TCGA-3C-AALK-10A-01D-A41F-09.bam
BRCA	TCGA-BH-A0C3	2	0	0	2	0	0	1	0	1	0	18742	7398	126081	0	0	33821	22652	68511	27237	NA	TCGA-BH-A0C3-01A-21D-A12Q-09_IlluminaGA-DNASeq_exome.bam	TCGA-BH-A0C3-11A-23D-A12Q-09_IlluminaGA-DNASeq_exome.bam
BRCA	TCGA-GM-A2DK	0	0	0	0	0	0	0	0	0	0	19238	8730	132083	0	0	34278	23618	73396	28759	NA	TCGA-GM-A2DK-01A-21D-A17W-09.bam	TCGA-GM-A2DK-10C-01D-A17W-09.bam
BRCA	TCGA-D8-A27N	3	1	1	1	0	0	1	1	1	0	18429	7560	127240	0	0	33675	22617	69557	27380	NA	TCGA-D8-A27N-01A-11D-A16D-09.bam	TCGA-D8-A27N-10A-01D-A16D-09.bam
BRCA	TCGA-AO-A0J3	9	5	0	4	0	0	5	2	2	0	20379	7918	125428	0	0	34349	22998	68804	27574	NA	TCGA-AO-A0J3-01A-11W-A050-09.bam	TCGA-AO-A0J3-10A-01W-A055-09.bam
BRCA	TCGA-EW-A1J3	8	0	0	8	0	0	1	1	4	2	18112	6637	122364	0	0	32552	22069	66021	26471	NA	TCGA-EW-A1J3-01A-11D-A13L-09.bam	TCGA-EW-A1J3-10A-01D-A13O-09.bam
BRCA	TCGA-B6-A0IH	3	0	0	3	0	0	1	0	1	1	17795	7371	127844	0	0	33490	22717	69404	27399	NA	TCGA-B6-A0IH-01A-11D-A10Y-09_IlluminaGA-DNASeq_exome_2.bam	TCGA-B6-A0IH-10A-01D-A110-09_IlluminaGA-DNASeq_exome.bam
BRCA	TCGA-E2-A573	0	0	0	0	0	0	0	0	0	0	62787	13840	133778	0	0	54992	32560	83666	39187	NA	TCGA-E2-A573-01A-11D-A29N-09.bam	TCGA-E2-A573-10A-01D-A29N-09.bam
BRCA	TCGA-A2-A0T0	2	0	1	1	0	0	1	0	1	0	24480	8280	117179	0	0	33504	23746	65317	27372	NA	TCGA-A2-A0T0-01A-22D-A099-09_IlluminaGA-DNASeq_exome.bam	TCGA-A2-A0T0-10A-01D-A099-09_IlluminaGA-DNASeq_exome.bam
BRCA	TCGA-A7-A6VV	5	5	0	0	0	0	5	0	0	0	62026	12466	130710	0	0	55306	31704	80391	37801	NA	TCGA-A7-A6VV-01A-22D-A33E-09.bam	TCGA-A7-A6VV-10A-01D-A33H-09.bam
BRCA	TCGA-E2-A14N	2	0	0	2	0	0	0	0	2	0	19571	8251	130397	0	0	34694	23442	71669	28414	NA	TCGA-E2-A14N-01A-31D-A135-09.bam	TCGA-E2-A14N-10A-01D-A135-09.bam
BRCA	TCGA-A7-A13F	8	2	1	5	0	0	3	1	4	0	18568	8361	131523	0	0	34375	23469	72254	28354	NA	TCGA-A7-A13F-01A-11D-A12Q-09_IlluminaGA-DNASeq_exome.bam	TCGA-A7-A13F-10A-01D-A12Q-09_IlluminaGA-DNASeq_exome.bam
BRCA	TCGA-C8-A3M7	0	0	0	0	0	0	0	0	0	0	59634	12719	131912	0	0	53176	31628	81540	37921	NA	TCGA-C8-A3M7-01A-12D-A21Q-09.bam	TCGA-C8-A3M7-10A-01D-A21Q-09.bam
BRCA	TCGA-AR-A1AH	18	5	1	12	0	0	7	0	11	0	20308	8586	129818	0	0	34638	23798	71745	28531	NA	TCGA-AR-A1AH-01A-11D-A12B-09_IlluminaGA-DNASeq_exome.bam	TCGA-AR-A1AH-10A-01D-A12B-09_IlluminaGA-DNASeq_exome.bam
BRCA	TCGA-OL-A97C	4	4	0	0	0	0	4	0	0	0	63867	14170	135131	0	0	56839	32737	84384	39208	NA	TCGA-OL-A97C-01A-32D-A41F-09.bam	TCGA-OL-A97C-10A-01D-A41F-09.bam
BRCA	TCGA-A2-A25E	43	14	2	27	0	0	11	8	17	7	18397	6861	120752	0	0	33013	21985	64922	26090	NA	TCGA-A2-A25E-01A-11D-A167-09.bam	TCGA-A2-A25E-10A-01D-A167-09.bam
BRCA	TCGA-A2-A0CR	0	0	0	0	0	0	0	0	0	0	63256	13448	132813	0	0	55166	32454	82785	39112	NA	TCGA-A2-A0CR-01A-11D-A228-09.bam	TCGA-A2-A0CR-10A-01D-A22A-09.bam
BRCA	TCGA-AR-A2LR	10	4	2	4	0	0	4	1	5	0	18785	8134	130597	0	0	34159	23128	72085	28144	NA	TCGA-AR-A2LR-01A-12D-A18P-09.bam	TCGA-AR-A2LR-10A-01D-A18P-09.bam
BRCA	TCGA-A2-A25D	0	0	0	0	0	0	0	0	0	0	16591	7208	125854	0	0	32722	22135	68124	26672	NA	TCGA-A2-A25D-01A-12D-A16D-09.bam	TCGA-A2-A25D-10A-01D-A16D-09.bam
BRCA	TCGA-EW-A6SA	44	36	3	5	0	0	31	5	6	2	69502	15599	136114	0	0	59550	34182	86425	41058	NA	TCGA-EW-A6SA-01A-21D-A32I-09.bam	TCGA-EW-A6SA-10A-01D-A32I-09.bam
BRCA	TCGA-AO-A0J4	1	0	0	1	0	0	0	0	1	0	21011	8646	128540	0	0	34994	23485	71221	28497	NA	TCGA-AO-A0J4-01A-11W-A050-09.bam	TCGA-AO-A0J4-10A-01W-A055-09.bam
BRCA	TCGA-BH-A0BW	16	4	0	12	0	0	8	2	6	0	21664	7363	121716	0	0	34475	22881	66290	27097	NA	TCGA-BH-A0BW-01A-11D-A10Y-09_IlluminaGA-DNASeq_exome_2.bam	TCGA-BH-A0BW-10A-01D-A110-09_IlluminaGA-DNASeq_exome.bam
BRCA	TCGA-E9-A1QZ	2	0	0	2	0	0	1	0	1	0	19648	8623	131633	0	0	34863	23445	73004	28592	NA	TCGA-E9-A1QZ-01A-21D-A167-09.bam	TCGA-E9-A1QZ-10A-01D-A167-09.bam
BRCA	TCGA-E2-A1IK	0	0	0	0	0	0	0	0	0	0	18242	8047	129755	0	0	33716	22989	71476	27863	NA	TCGA-E2-A1IK-01A-11D-A17G-09.bam	TCGA-E2-A1IK-10A-01D-A142-09.bam
BRCA	TCGA-V7-A7HQ	0	0	0	0	0	0	0	0	0	0	61433	12343	129954	0	0	54958	31452	79842	37478	NA	TCGA-V7-A7HQ-01A-11D-A33E-09.bam	TCGA-V7-A7HQ-10A-01D-A33H-09.bam
BRCA	TCGA-D8-A27V	13	1	1	11	0	0	4	1	7	1	22140	8834	131233	0	0	36167	23893	73005	29142	NA	TCGA-D8-A27V-01A-12D-A17D-09.bam	TCGA-D8-A27V-10A-01D-A17D-09.bam
BRCA	TCGA-AR-A5QN	0	0	0	0	0	0	0	0	0	0	60769	13525	133725	0	0	53913	32138	83234	38734	NA	TCGA-AR-A5QN-01A-12D-A28B-09.bam	TCGA-AR-A5QN-10A-01D-A28E-09.bam
BRCA	TCGA-AO-A124	26	12	3	11	0	0	17	3	6	0	18562	6793	120067	0	0	32403	22159	64804	26056	NA	TCGA-AO-A124-01A-11D-A10M-09_IlluminaGA-DNASeq_exome_1.bam	TCGA-AO-A124-10A-01D-A10M-09_IlluminaGA-DNASeq_exome_1.bam
BRCA	TCGA-A2-A0ST	1	0	0	1	0	0	0	0	1	0	14847	7929	131970	0	0	31900	22760	72366	27720	NA	TCGA-A2-A0ST-01A-12D-A099-09_IlluminaGA-DNASeq_exome.bam	TCGA-A2-A0ST-10A-01D-A099-09_IlluminaGA-DNASeq_exome.bam
BRCA	TCGA-A2-A4RW	0	0	0	0	0	0	0	0	0	0	60006	13654	134178	0	0	53645	32061	83534	38598	NA	TCGA-A2-A4RW-01A-21D-A25Q-09.bam	TCGA-A2-A4RW-10A-01D-A25Q-09.bam
BRCA	TCGA-AR-A0U1	5	1	0	4	0	0	2	0	3	0	19375	6399	116457	0	0	32554	21860	62283	25534	NA	TCGA-AR-A0U1-01A-11D-A10Y-09_IlluminaGA-DNASeq_exome.bam	TCGA-AR-A0U1-10A-01D-A110-09_IlluminaGA-DNASeq_exome.bam
BRCA	TCGA-AR-A1AR	4	0	0	4	0	0	2	0	2	0	17471	8043	131247	0	0	33536	23250	71949	28026	NA	TCGA-AR-A1AR-01A-31D-A135-09_IlluminaGA-DNASeq_exome_1.bam	TCGA-AR-A1AR-10A-01D-A135-09_IlluminaGA-DNASeq_exome_1.bam
BRCA	TCGA-A1-A0SK	14	3	1	10	0	0	8	1	5	0	15215	7662	130618	0	0	32192	22569	71322	27412	NA	TCGA-A1-A0SK-01A-12D-A099-09_IlluminaGA-DNASeq_exome.bam	TCGA-A1-A0SK-10A-03D-A099-09_IlluminaGA-DNASeq_exome.bam
BRCA	TCGA-B6-A0RP	0	0	0	0	0	0	0	0	0	0	24900	8070	122063	0	0	35481	23838	67605	28109	NA	TCGA-B6-A0RP-01A-21D-A099-09_IlluminaGA-DNASeq_exome.bam	TCGA-B6-A0RP-10A-01D-A099-09_IlluminaGA-DNASeq_exome_2.bam
BRCA	TCGA-B6-A0I8	6	3	2	1	0	0	3	0	2	1	18373	7478	125245	0	0	33246	22647	68163	27040	NA	TCGA-B6-A0I8-01A-11W-A050-09.bam	TCGA-B6-A0I8-10A-01W-A055-09.bam
BRCA	TCGA-BH-A18P	1	0	0	1	0	0	0	1	0	0	21312	8761	130615	0	0	35363	24175	72330	28820	NA	TCGA-BH-A18P-01A-11D-A12B-09_IlluminaGA-DNASeq_exome.bam	TCGA-BH-A18P-11A-43D-A12B-09_IlluminaGA-DNASeq_exome.bam
BRCA	TCGA-LL-A7SZ	1	1	0	0	0	0	1	0	0	0	65649	14067	133498	0	0	57289	32903	83582	39440	NA	TCGA-LL-A7SZ-01A-32D-A351-09.bam	TCGA-LL-A7SZ-10A-01D-A351-09.bam
BRCA	TCGA-WT-AB41	0	0	0	0	0	0	0	0	0	0	65411	14217	134543	0	0	57457	32972	84219	39523	NA	TCGA-WT-AB41-01A-11D-A41F-09.bam	TCGA-WT-AB41-10A-01D-A41F-09.bam
BRCA	TCGA-B6-A1KN	23	5	4	14	0	0	6	3	12	2	19801	7831	128072	0	0	33996	23251	70387	28070	NA	TCGA-B6-A1KN-01A-11D-A13L-09.bam	TCGA-B6-A1KN-10A-01D-A188-09.bam
BRCA	TCGA-A7-A0CE	23	13	0	10	0	0	14	2	5	2	24145	7027	114592	0	0	34245	22327	62747	26445	NA	TCGA-A7-A0CE-01A-11W-A019-09.bam	TCGA-A7-A0CE-11A-21W-A100-09.bam
BRCA	TCGA-E2-A14Y	1	0	1	0	0	0	1	0	0	0	20177	8344	131302	0	0	35247	23686	72248	28642	NA	TCGA-E2-A14Y-01A-21D-A12B-09_IlluminaGA-DNASeq_exome.bam	TCGA-E2-A14Y-10A-01D-A12B-09_IlluminaGA-DNASeq_exome.bam
BRCA	TCGA-AC-A23H	14	4	0	10	0	0	4	1	6	3	20824	8031	128723	0	0	35073	23320	70807	28378	NA	TCGA-AC-A23H-01A-11D-A159-09.bam	TCGA-AC-A23H-11A-12D-A17G-09.bam
BRCA	TCGA-BH-A18J	1	0	0	1	0	0	1	0	0	0	21098	8320	129407	0	0	35620	23606	71105	28494	NA	TCGA-BH-A18J-01A-11D-A12B-09_IlluminaGA-DNASeq_exome.bam	TCGA-BH-A18J-11A-31D-A12B-09_IlluminaGA-DNASeq_exome.bam
BRCA	TCGA-BH-A18F	0	0	0	0	0	0	0	0	0	0	19271	8763	133239	0	0	34900	23836	73650	28887	NA	TCGA-BH-A18F-01A-11D-A12B-09_IlluminaGA-DNASeq_exome.bam	TCGA-BH-A18F-11A-22D-A12B-09_IlluminaGA-DNASeq_exome.bam
BRCA	TCGA-BH-A0BD	3	0	0	3	0	0	1	1	0	1	19224	8188	127219	0	0	33834	23115	69954	27728	NA	TCGA-BH-A0BD-01A-11W-A050-09.bam	TCGA-BH-A0BD-10A-01W-A055-09.bam
BRCA	TCGA-A8-A0A2	0	0	0	0	0	0	0	0	0	0	25440	8333	124840	0	0	36089	24308	69400	28816	NA	TCGA-A8-A0A2-01A-11W-A050-09.bam	TCGA-A8-A0A2-10A-01W-A055-09.bam
BRCA	TCGA-AR-A1AY	23	7	2	14	0	0	14	1	7	1	18982	7491	125168	0	0	33548	22665	68222	27206	NA	TCGA-AR-A1AY-01A-21D-A12Q-09_IlluminaGA-DNASeq_exome_1.bam	TCGA-AR-A1AY-10A-01D-A12Q-09_IlluminaGA-DNASeq_exome.bam
BRCA	TCGA-D8-A27M	0	0	0	0	0	0	0	0	0	0	15600	6623	124112	0	0	31844	21709	66735	26047	NA	TCGA-D8-A27M-01A-11D-A16D-09.bam	TCGA-D8-A27M-10A-01D-A16D-09.bam
BRCA	TCGA-A2-A0SU	3	1	0	2	0	0	2	0	1	0	19920	8292	130417	0	0	35125	23348	71748	28408	NA	TCGA-A2-A0SU-01A-11D-A099-09_IlluminaGA-DNASeq_exome.bam	TCGA-A2-A0SU-10A-01D-A099-09_IlluminaGA-DNASeq_exome.bam
BRCA	TCGA-A2-A3XW	0	0	0	0	0	0	0	0	0	0	62947	14433	135699	0	0	55289	32915	85163	39712	NA	TCGA-A2-A3XW-01A-11D-A23C-09.bam	TCGA-A2-A3XW-10A-01D-A23C-09.bam
BRCA	TCGA-E2-A1LK	27	14	1	12	0	0	14	3	10	0	22675	9140	131786	0	0	36232	24195	73718	29456	NA	TCGA-E2-A1LK-01A-21D-A14G-09.bam	TCGA-E2-A1LK-11A-12D-A14G-09.bam
BRCA	TCGA-OL-A5S0	1	0	0	1	0	0	0	0	1	0	57418	13118	132316	0	0	51879	31204	81981	37788	NA	TCGA-OL-A5S0-01A-11D-A28B-09.bam	TCGA-OL-A5S0-10A-01D-A28E-09.bam
BRCA	TCGA-A7-A426	0	0	0	0	0	0	0	0	0	0	60549	13065	132601	0	0	53873	31760	82231	38351	NA	TCGA-A7-A426-01A-22D-A243-09.bam	TCGA-A7-A426-10A-01D-A243-09.bam
BRCA	TCGA-B6-A0IC	1	0	0	1	0	0	0	1	0	0	17370	7249	124442	0	0	32887	22109	67563	26502	NA	TCGA-B6-A0IC-01A-11W-A050-09.bam	TCGA-B6-A0IC-10A-01W-A055-09.bam
BRCA	TCGA-AR-A24H	2	0	0	2	0	0	1	0	1	0	18111	8059	128222	0	0	33436	22782	70603	27571	NA	TCGA-AR-A24H-01A-11D-A167-09.bam	TCGA-AR-A24H-10A-01D-A167-09.bam
BRCA	TCGA-AR-A24N	1	0	0	1	0	0	0	0	1	0	16773	8263	130555	0	0	33293	22767	71899	27632	NA	TCGA-AR-A24N-01A-11D-A167-09.bam	TCGA-AR-A24N-10A-01D-A167-09.bam
BRCA	TCGA-A2-A3Y0	3	0	1	2	0	0	0	0	3	0	64019	14481	135662	0	0	55735	33103	85394	39930	NA	TCGA-A2-A3Y0-01A-11D-A23C-09.bam	TCGA-A2-A3Y0-10A-01D-A23C-09.bam
BRCA	TCGA-BH-A1EV	9	2	2	5	0	0	5	1	2	1	20243	8446	130811	0	0	35022	23708	72086	28684	NA	TCGA-BH-A1EV-01A-11D-A135-09_IlluminaGA-DNASeq_exome_1.bam	TCGA-BH-A1EV-11A-24D-A135-09_IlluminaGA-DNASeq_exome_1.bam
BRCA	TCGA-A8-A07P	13	3	1	9	0	0	10	1	1	1	22705	6546	112243	0	0	33431	21649	60928	25486	NA	TCGA-A8-A07P-01A-11W-A019-09.bam	TCGA-A8-A07P-10A-01W-A021-09.bam
BRCA	TCGA-E2-A10A	11	1	0	10	0	0	4	2	3	2	17035	7473	128231	0	0	33287	22619	69562	27271	NA	TCGA-E2-A10A-01A-21D-A10Y-09_IlluminaGA-DNASeq_exome.bam	TCGA-E2-A10A-10A-01D-A110-09_IlluminaGA-DNASeq_exome.bam
BRCA	TCGA-BH-A0W7	0	0	0	0	0	0	0	0	0	0	16585	6316	118554	0	0	31340	21528	63287	25300	NA	TCGA-BH-A0W7-01A-11D-A10Y-09_IlluminaGA-DNASeq_exome.bam	TCGA-BH-A0W7-10A-01D-A110-09_IlluminaGA-DNASeq_exome.bam
BRCA	TCGA-EW-A1PC	5	4	0	1	0	0	4	1	0	0	62103	13126	132048	0	0	54488	32031	82179	38579	NA	TCGA-EW-A1PC-01B-11D-A21Q-09.bam	TCGA-EW-A1PC-10A-01D-A21Q-09.bam
BRCA	TCGA-D8-A1J9	3	0	0	3	0	0	0	0	3	0	18859	7383	126040	0	0	33820	22682	68526	27254	NA	TCGA-D8-A1J9-01A-11D-A13L-09.bam	TCGA-D8-A1J9-10A-01D-A13O-09.bam
BRCA	TCGA-A7-A3J1	0	0	0	0	0	0	0	0	0	0	58401	12255	130466	0	0	52556	31039	80151	37376	NA	TCGA-A7-A3J1-01A-11D-A20S-09.bam	TCGA-A7-A3J1-10A-01D-A20S-09.bam
BRCA	TCGA-A8-A0A1	1	0	1	0	0	0	1	0	0	0	19726	6167	112850	0	0	32128	21137	60495	24983	NA	TCGA-A8-A0A1-01A-11W-A019-09.bam	TCGA-A8-A0A1-10A-01W-A021-09.bam
BRCA	TCGA-BH-A2L8	2	0	0	2	0	0	0	0	2	0	17706	7637	129669	0	0	33541	22824	70982	27665	NA	TCGA-BH-A2L8-01A-11D-A18P-09.bam	TCGA-BH-A2L8-10A-01D-A18P-09.bam
BRCA	TCGA-AR-A1AO	0	0	0	0	0	0	0	0	0	0	21569	8777	130993	0	0	35608	24105	72594	29032	NA	TCGA-AR-A1AO-01A-11D-A12Q-09_IlluminaGA-DNASeq_exome.bam	TCGA-AR-A1AO-10A-01D-A12Q-09_IlluminaGA-DNASeq_exome.bam
BRCA	TCGA-AN-A0FW	22	4	3	15	0	0	13	0	9	0	18861	7054	122679	0	0	32902	22335	66704	26653	NA	TCGA-AN-A0FW-01A-11W-A050-09.bam	TCGA-AN-A0FW-10A-01W-A055-09.bam
BRCA	TCGA-A8-A09N	8	3	0	5	0	0	6	0	2	0	25752	7044	113883	0	0	35153	22491	62474	26561	NA	TCGA-A8-A09N-01A-11W-A019-09.bam	TCGA-A8-A09N-10A-01W-A021-09.bam
BRCA	TCGA-D8-A27E	0	0	0	0	0	0	0	0	0	0	20685	8330	129377	0	0	35157	23346	71495	28394	NA	TCGA-D8-A27E-01A-11D-A16D-09.bam	TCGA-D8-A27E-10A-01D-A16D-09.bam
BRCA	TCGA-AC-A8OQ	6	5	1	0	0	0	5	1	0	0	67446	13921	134219	0	0	58402	33198	84086	39900	NA	TCGA-AC-A8OQ-01A-11D-A41F-09.bam	TCGA-AC-A8OQ-10A-01D-A41F-09.bam
BRCA	TCGA-A7-A0CJ	10	3	2	5	0	0	6	0	3	1	26483	6509	109061	0	0	34784	21993	59459	25817	NA	TCGA-A7-A0CJ-01A-21W-A019-09.bam	TCGA-A7-A0CJ-10A-01W-A021-09.bam
BRCA	TCGA-AC-A2QJ	0	0	0	0	0	0	0	0	0	0	63275	12794	131268	0	0	54946	32130	81516	38745	NA	TCGA-AC-A2QJ-01A-12D-A19Y-09.bam	TCGA-AC-A2QJ-11A-12D-A19Y-09.bam
BRCA	TCGA-E2-A14Q	5	0	1	4	0	0	1	1	3	0	15280	6820	124895	0	0	31633	21858	67300	26204	NA	TCGA-E2-A14Q-01A-11D-A12B-09_IlluminaGA-DNASeq_exome.bam	TCGA-E2-A14Q-10A-01D-A12B-09_IlluminaGA-DNASeq_exome.bam
BRCA	TCGA-D8-A1J8	41	5	4	32	0	0	29	1	9	2	17283	6939	124157	0	0	32334	22249	67275	26521	NA	TCGA-D8-A1J8-01A-11D-A13L-09.bam	TCGA-D8-A1J8-10A-01D-A13O-09.bam
BRCA	TCGA-WT-AB44	7	7	0	0	0	0	6	1	0	0	67558	15801	137165	0	0	59062	33917	86895	40650	NA	TCGA-WT-AB44-01A-11D-A41F-09.bam	TCGA-WT-AB44-10A-01D-A41F-09.bam
BRCA	TCGA-B6-A0IM	10	1	1	8	0	0	2	2	3	3	19784	7579	124609	0	0	33947	22769	67951	27305	NA	TCGA-B6-A0IM-01A-11W-A050-09.bam	TCGA-B6-A0IM-10A-01W-A055-09.bam
BRCA	TCGA-UL-AAZ6	44	38	3	3	0	0	36	5	2	1	65361	15048	136667	0	0	57990	33267	85925	39894	NA	TCGA-UL-AAZ6-01A-11D-A41F-09.bam	TCGA-UL-AAZ6-10A-01D-A41F-09.bam
BRCA	TCGA-B6-A40B	1	0	1	0	0	0	1	0	0	0	67828	14452	134693	0	0	57348	33716	85232	40677	NA	TCGA-B6-A40B-01A-11D-A23C-09.bam	TCGA-B6-A40B-10A-01D-A23C-09.bam
BRCA	TCGA-AC-A2FO	0	0	0	0	0	0	0	0	0	0	18323	8804	132971	0	0	34209	23495	73851	28543	NA	TCGA-AC-A2FO-01A-11D-A17W-09.bam	TCGA-AC-A2FO-11A-12D-A17W-09.bam
BRCA	TCGA-A2-A3XT	2	0	0	2	0	0	0	1	0	1	63716	14519	135518	0	0	55647	32988	85221	39897	NA	TCGA-A2-A3XT-01A-11D-A22X-09.bam	TCGA-A2-A3XT-10A-01D-A22X-09.bam
BRCA	TCGA-E9-A1R5	2	1	0	1	0	0	0	1	1	0	18733	7128	124370	0	0	33474	22572	67268	26917	NA	TCGA-E9-A1R5-01A-11D-A14K-09.bam	TCGA-E9-A1R5-10A-01D-A14K-09.bam
BRCA	TCGA-D8-A1Y0	28	4	2	22	0	0	4	3	16	5	25324	8506	126909	0	0	36355	24514	70597	29273	NA	TCGA-D8-A1Y0-01A-11D-A14K-09.bam	TCGA-D8-A1Y0-10A-01D-A14K-09.bam
BRCA	TCGA-EW-A1J5	4	2	0	2	0	0	1	0	2	1	16256	6575	122215	0	0	31308	21876	65898	25964	NA	TCGA-EW-A1J5-01A-11D-A13L-09.bam	TCGA-EW-A1J5-10A-01D-A13O-09.bam
BRCA	TCGA-S3-A6ZF	9	9	0	0	0	0	5	1	0	3	66699	14790	135019	0	0	58045	33405	84949	40109	NA	TCGA-S3-A6ZF-01A-32D-A32I-09.bam	TCGA-S3-A6ZF-10B-01D-A32I-09.bam
BRCA	TCGA-D8-A1X7	13	1	1	11	0	0	1	1	8	3	18026	7672	128351	0	0	33579	22829	70097	27544	NA	TCGA-D8-A1X7-01A-11D-A14K-09.bam	TCGA-D8-A1X7-10A-01D-A14K-09.bam
BRCA	TCGA-E9-A1RH	4	2	2	0	0	0	1	3	0	0	19186	8745	132439	0	0	34740	23519	73459	28652	NA	TCGA-E9-A1RH-01A-21D-A167-09.bam	TCGA-E9-A1RH-10A-01D-A167-09.bam
BRCA	TCGA-E2-A1IG	5	0	0	5	0	0	1	2	2	0	17220	6755	122689	0	0	32588	21957	65918	26201	NA	TCGA-E2-A1IG-01A-11D-A142-09.bam	TCGA-E2-A1IG-10A-01D-A142-09.bam
BRCA	TCGA-BH-A0B0	0	0	0	0	0	0	0	0	0	0	18797	7965	129181	0	0	34090	23083	70789	27981	NA	TCGA-BH-A0B0-01A-21D-A10Y-09_IlluminaGA-DNASeq_exome.bam	TCGA-BH-A0B0-10A-01D-A110-09_IlluminaGA-DNASeq_exome.bam
BRCA	TCGA-AR-A0TQ	0	0	0	0	0	0	0	0	0	0	22461	7940	124449	0	0	34931	23343	68664	27912	NA	TCGA-AR-A0TQ-01A-11D-A099-09_IlluminaGA-DNASeq_exome.bam	TCGA-AR-A0TQ-10A-01D-A099-09_IlluminaGA-DNASeq_exome.bam
BRCA	TCGA-D8-A1Y3	14	6	0	8	0	0	6	1	5	2	20382	6968	122051	0	0	33902	22532	66106	26861	NA	TCGA-D8-A1Y3-01A-11D-A159-09.bam	TCGA-D8-A1Y3-10A-01D-A159-09.bam
BRCA	TCGA-AC-A62V	2	1	1	0	0	0	2	0	0	0	60504	13501	133561	0	0	54700	31903	82772	38191	NA	TCGA-AC-A62V-01A-11D-A31U-09.bam	TCGA-AC-A62V-10A-01D-A31U-09.bam
BRCA	TCGA-E2-A1L6	10	0	0	10	0	0	1	2	5	2	18030	7598	128278	0	0	33693	22728	70005	27480	NA	TCGA-E2-A1L6-01A-11D-A13L-09.bam	TCGA-E2-A1L6-10A-01D-A13O-09.bam
BRCA	TCGA-E9-A247	124	35	11	78	0	0	44	19	51	10	22566	9565	131579	0	0	36502	24231	73621	29356	NA	TCGA-E9-A247-01A-11D-A167-09.bam	TCGA-E9-A247-10A-01D-A167-09.bam
BRCA	TCGA-LL-A5YO	1	1	0	0	0	0	0	1	0	0	59801	13225	133204	0	0	53422	31811	82611	38386	NA	TCGA-LL-A5YO-01A-21D-A28B-09.bam	TCGA-LL-A5YO-10A-01D-A28E-09.bam
BRCA	TCGA-D8-A73X	0	0	0	0	0	0	0	0	0	0	65073	14398	134532	0	0	57235	32990	84248	39530	NA	TCGA-D8-A73X-01A-11D-A32I-09.bam	TCGA-D8-A73X-10A-21D-A32I-09.bam
BRCA	TCGA-AR-A2LK	10	0	1	9	0	0	2	3	4	1	16828	8359	133183	0	0	33459	23153	73573	28185	NA	TCGA-AR-A2LK-01A-11D-A17W-09.bam	TCGA-AR-A2LK-10A-01D-A17W-09.bam
BRCA	TCGA-BH-A6R9	0	0	0	0	0	0	0	0	0	0	63550	13936	133974	0	0	56474	32593	83438	38955	NA	TCGA-BH-A6R9-01A-21D-A32I-09.bam	TCGA-BH-A6R9-10A-01D-A32I-09.bam
BRCA	TCGA-S3-AA15	0	0	0	0	0	0	0	0	0	0	68518	15628	137280	0	0	59368	34040	87163	40855	NA	TCGA-S3-AA15-01A-11D-A41F-09.bam	TCGA-S3-AA15-10A-01D-A41F-09.bam
BRCA	TCGA-D8-A146	0	0	0	0	0	0	0	0	0	0	19676	8201	131535	0	0	34951	23546	72386	28529	NA	TCGA-D8-A146-01A-31D-A10Y-09_IlluminaGA-DNASeq_exome.bam	TCGA-D8-A146-10A-01D-A110-09_IlluminaGA-DNASeq_exome.bam
BRCA	TCGA-AR-A256	108	28	11	69	0	0	25	18	47	18	24887	10103	133526	0	0	37484	24929	75773	30330	NA	TCGA-AR-A256-01A-11D-A167-09.bam	TCGA-AR-A256-10A-01D-A167-09.bam
BRCA	TCGA-E9-A249	23	7	2	14	0	0	8	4	8	3	18858	8446	130576	0	0	34449	23163	72116	28152	NA	TCGA-E9-A249-01A-11D-A167-09.bam	TCGA-E9-A249-10A-01D-A167-09.bam
BRCA	TCGA-BH-A18G	269	84	31	154	0	0	256	5	7	1	18852	8644	132690	0	0	34691	23642	73217	28636	NA	TCGA-BH-A18G-01A-11D-A12B-09_IlluminaGA-DNASeq_exome.bam	TCGA-BH-A18G-10A-01D-A12B-09_IlluminaGA-DNASeq_exome.bam
BRCA	TCGA-C8-A273	15	2	1	12	0	0	3	1	7	4	19350	7901	128650	0	0	34364	23106	70531	27900	NA	TCGA-C8-A273-01A-11D-A16D-09.bam	TCGA-C8-A273-10A-01D-A16D-09.bam
BRCA	TCGA-AN-A0FZ	7	1	2	4	0	0	4	1	1	1	24422	8786	127221	0	0	36673	24142	70697	28917	NA	TCGA-AN-A0FZ-01A-11W-A050-09.bam	TCGA-AN-A0FZ-10A-01W-A055-09.bam
BRCA	TCGA-E2-A14W	7	2	2	3	0	0	2	3	2	0	18804	8000	130417	0	0	34497	23215	71343	28166	NA	TCGA-E2-A14W-01A-11D-A12B-09_IlluminaGA-DNASeq_exome.bam	TCGA-E2-A14W-10A-01D-A12B-09_IlluminaGA-DNASeq_exome.bam
BRCA	TCGA-A2-A0D4	2	2	0	0	0	0	1	0	0	1	22986	6598	113721	0	0	33771	21886	61759	25889	NA	TCGA-A2-A0D4-01A-11W-A019-09.bam	TCGA-A2-A0D4-10A-01W-A021-09.bam
BRCA	TCGA-OL-A66N	0	0	0	0	0	0	0	0	0	0	67352	15272	136232	0	0	58304	33761	86229	40562	NA	TCGA-OL-A66N-01A-12D-A31U-09.bam	TCGA-OL-A66N-10A-01D-A31U-09.bam
BRCA	TCGA-E2-A1IJ	10	2	1	7	0	0	2	3	4	1	18626	8111	129532	0	0	34016	23032	71267	27954	NA	TCGA-E2-A1IJ-01A-11D-A142-09.bam	TCGA-E2-A1IJ-10A-01D-A142-09.bam
BRCA	TCGA-AO-A03R	2	1	0	1	0	0	2	0	0	0	18862	7157	121849	0	0	33060	22329	65955	26524	NA	TCGA-AO-A03R-01A-21W-A050-09.bam	TCGA-AO-A03R-10A-01W-A055-09.bam
BRCA	TCGA-A1-A0SP	2	0	1	1	0	0	0	1	1	0	14186	7180	128896	0	0	31300	22177	69871	26914	NA	TCGA-A1-A0SP-01A-11D-A099-09_IlluminaGA-DNASeq_exome.bam	TCGA-A1-A0SP-10A-02D-A099-09_IlluminaGA-DNASeq_exome.bam
BRCA	TCGA-B6-A408	1	1	0	0	0	0	1	0	0	0	61501	13136	132628	0	0	54146	32056	82469	38594	NA	TCGA-B6-A408-01A-12D-A243-09.bam	TCGA-B6-A408-10A-01D-A243-09.bam
BRCA	TCGA-AC-A2QH	12	3	3	6	0	0	3	3	5	1	18245	8227	130821	0	0	33813	23135	72235	28110	NA	TCGA-AC-A2QH-01A-11D-A18P-09.bam	TCGA-AC-A2QH-10A-01D-A18P-09.bam
BRCA	TCGA-BH-A5J0	1	1	0	0	0	0	0	1	0	0	63281	14126	134327	0	0	55158	32752	84350	39474	NA	TCGA-BH-A5J0-01A-11D-A27P-09.bam	TCGA-BH-A5J0-10A-01D-A27P-09.bam
BRCA	TCGA-E9-A1RF	6	1	0	5	0	0	3	0	3	0	15704	6267	122078	0	0	31559	21480	65267	25743	NA	TCGA-E9-A1RF-01A-11D-A159-09.bam	TCGA-E9-A1RF-10A-01D-A159-09.bam
BRCA	TCGA-A8-A08P	3	0	0	3	0	0	2	0	1	0	17987	5956	111430	0	0	30496	20797	59634	24446	NA	TCGA-A8-A08P-01A-11W-A019-09.bam	TCGA-A8-A08P-10A-01W-A021-09.bam
BRCA	TCGA-A2-A0EY	1	0	0	1	0	0	1	0	0	0	18183	7304	123598	0	0	32858	22318	67191	26718	NA	TCGA-A2-A0EY-01A-11W-A050-09.bam	TCGA-A2-A0EY-10A-01W-A055-09.bam
BRCA	TCGA-EW-A1P6	3	0	0	3	0	0	0	1	2	0	18022	8356	128799	0	0	33322	23021	71122	27712	NA	TCGA-EW-A1P6-01A-11D-A142-09.bam	TCGA-EW-A1P6-10A-01D-A142-09.bam
BRCA	TCGA-A8-A08G	4	2	1	1	0	0	3	1	0	0	23274	6349	109876	0	0	33341	21508	59363	25287	NA	TCGA-A8-A08G-01A-11W-A019-09.bam	TCGA-A8-A08G-10A-01W-A021-09.bam
BRCA	TCGA-E9-A1N3	1	0	1	0	0	0	0	1	0	0	16937	7354	128401	0	0	33153	22447	69842	27250	NA	TCGA-E9-A1N3-01A-12D-A159-09.bam	TCGA-E9-A1N3-10A-01D-A159-09.bam
BRCA	TCGA-A2-A0T7	1	0	0	1	0	0	0	0	1	0	20260	8231	129919	0	0	35026	23457	71496	28431	NA	TCGA-A2-A0T7-01A-21D-A099-09_IlluminaGA-DNASeq_exome.bam	TCGA-A2-A0T7-10A-01D-A099-09_IlluminaGA-DNASeq_exome.bam
BRCA	TCGA-BH-A18I	2	1	0	1	0	0	1	1	0	0	20912	8286	129393	0	0	35487	23587	71173	28344	NA	TCGA-BH-A18I-01A-11D-A12B-09_IlluminaGA-DNASeq_exome.bam	TCGA-BH-A18I-10A-01D-A12B-09_IlluminaGA-DNASeq_exome.bam
BRCA	TCGA-E9-A5FL	0	0	0	0	0	0	0	0	0	0	65210	14922	136325	0	0	56320	33529	86214	40394	NA	TCGA-E9-A5FL-01A-11D-A27P-09.bam	TCGA-E9-A5FL-10A-01D-A27P-09.bam
BRCA	TCGA-E2-A1II	8	2	1	5	0	0	4	0	4	0	20840	8624	127195	0	0	34183	23544	70708	28224	NA	TCGA-E2-A1II-01A-11D-A142-09.bam	TCGA-E2-A1II-10A-01D-A142-09.bam
BRCA	TCGA-A2-A0CS	4	1	0	3	0	0	1	0	2	1	17734	7828	129659	0	0	33532	22946	70915	27828	NA	TCGA-A2-A0CS-01A-11D-A10Y-09_IlluminaGA-DNASeq_exome_1.bam	TCGA-A2-A0CS-10A-01D-A110-09_IlluminaGA-DNASeq_exome.bam
BRCA	TCGA-C8-A12W	7	2	1	4	0	0	3	0	4	0	18287	6534	120718	0	0	32592	21984	64886	26077	NA	TCGA-C8-A12W-01A-11D-A10Y-09_IlluminaGA-DNASeq_exome.bam	TCGA-C8-A12W-10A-01D-A110-09_IlluminaGA-DNASeq_exome.bam
BRCA	TCGA-E2-A1B6	0	0	0	0	0	0	0	0	0	0	19460	7430	124881	0	0	34283	22675	67745	27068	NA	TCGA-E2-A1B6-01A-31D-A12Q-09_IlluminaGA-DNASeq_exome.bam	TCGA-E2-A1B6-10A-01D-A12Q-09_IlluminaGA-DNASeq_exome.bam
BRCA	TCGA-AC-A3TM	0	0	0	0	0	0	0	0	0	0	61179	12861	131317	0	0	54101	31744	81291	38221	NA	TCGA-AC-A3TM-01A-11D-A228-09.bam	TCGA-AC-A3TM-10A-01D-A22A-09.bam
BRCA	TCGA-C8-A12V	0	0	0	0	0	0	0	0	0	0	18061	7555	128638	0	0	33732	22816	70118	27588	NA	TCGA-C8-A12V-01A-11D-A10Y-09_IlluminaGA-DNASeq_exome.bam	TCGA-C8-A12V-10A-01D-A110-09_IlluminaGA-DNASeq_exome.bam
BRCA	TCGA-AN-A0FF	0	0	0	0	0	0	0	0	0	0	19353	8479	129517	0	0	34393	23268	71523	28165	NA	TCGA-AN-A0FF-01A-11W-A050-09.bam	TCGA-AN-A0FF-10A-01W-A055-09.bam
BRCA	TCGA-E9-A22D	5	1	0	4	0	0	0	1	3	1	19657	7421	124964	0	0	33970	22762	67993	27317	NA	TCGA-E9-A22D-01A-11D-A159-09.bam	TCGA-E9-A22D-10A-01D-A159-09.bam
BRCA	TCGA-B6-A0IN	9	2	1	6	0	0	5	0	2	2	17528	6762	118971	0	0	32109	21639	63947	25566	NA	TCGA-B6-A0IN-01A-11W-A050-09.bam	TCGA-B6-A0IN-10A-01W-A055-09.bam
BRCA	TCGA-A2-A0CV	0	0	0	0	0	0	0	0	0	0	17703	7283	127390	0	0	33375	22542	69197	27262	NA	TCGA-A2-A0CV-01A-31D-A10Y-09_IlluminaGA-DNASeq_exome_2.bam	TCGA-A2-A0CV-10A-01D-A110-09_IlluminaGA-DNASeq_exome_2.bam
BRCA	TCGA-E9-A24A	2	0	0	2	0	0	0	0	2	0	18647	8475	131269	0	0	34420	23203	72505	28263	NA	TCGA-E9-A24A-01A-11D-A167-09.bam	TCGA-E9-A24A-10A-01D-A167-09.bam
BRCA	TCGA-BH-A0EB	0	0	0	0	0	0	0	0	0	0	17660	7762	126084	0	0	32847	22546	68963	27150	NA	TCGA-BH-A0EB-01A-11W-A050-09.bam	TCGA-BH-A0EB-10A-01W-A055-09.bam
BRCA	TCGA-EW-A1P1	5	1	0	4	0	0	2	1	2	0	21465	8958	131836	0	0	35630	23945	73617	29067	NA	TCGA-EW-A1P1-01A-31D-A14G-09.bam	TCGA-EW-A1P1-10A-01D-A14G-09.bam
BRCA	TCGA-A2-A0CO	0	0	0	0	0	0	0	0	0	0	62840	13670	133341	0	0	55068	32436	83226	39121	NA	TCGA-A2-A0CO-01A-13D-A228-09.bam	TCGA-A2-A0CO-10A-01D-A22A-09.bam
BRCA	TCGA-LL-A5YL	0	0	0	0	0	0	0	0	0	0	63006	13884	133984	0	0	55056	32567	83903	39348	NA	TCGA-LL-A5YL-01A-12D-A29N-09.bam	TCGA-LL-A5YL-10A-01D-A29N-09.bam
BRCA	TCGA-OL-A6VR	3	3	0	0	0	0	3	0	0	0	61646	14402	133958	0	0	55447	32264	83604	38691	NA	TCGA-OL-A6VR-01A-32D-A33E-09.bam	TCGA-OL-A6VR-10A-01D-A33H-09.bam
BRCA	TCGA-BH-A0HI	1	1	0	0	0	0	0	1	0	0	19456	8180	129401	0	0	34420	23251	71196	28170	NA	TCGA-BH-A0HI-01A-11D-A099-09_IlluminaGA-DNASeq_exome.bam	TCGA-BH-A0HI-10A-01D-A099-09_IlluminaGA-DNASeq_exome.bam
BRCA	TCGA-BH-A0BF	8	1	0	7	0	0	3	0	3	2	18360	7555	126523	0	0	33869	22681	68733	27155	NA	TCGA-BH-A0BF-01A-21D-A12Q-09_IlluminaGA-DNASeq_exome.bam	TCGA-BH-A0BF-11A-31D-A12Q-09_IlluminaGA-DNASeq_exome.bam
BRCA	TCGA-E9-A1NI	5	1	1	3	0	0	0	1	2	2	17287	7701	127452	0	0	32845	22528	69863	27204	NA	TCGA-E9-A1NI-01A-11W-A16H-09.bam	TCGA-E9-A1NI-10A-01D-A17G-09.bam
BRCA	TCGA-AN-A0AL	13	9	0	4	0	0	11	0	1	1	22109	6275	109044	0	0	32362	21275	58829	24962	NA	TCGA-AN-A0AL-01A-11W-A019-09.bam	TCGA-AN-A0AL-10A-01W-A021-09.bam
BRCA	TCGA-E2-A1IL	2	0	1	1	0	0	1	0	1	0	22792	9522	132369	0	0	35960	24457	74529	29737	NA	TCGA-E2-A1IL-01A-11D-A14G-09.bam	TCGA-E2-A1IL-10A-01D-A14G-09.bam
BRCA	TCGA-A2-A3XX	1	1	0	0	0	0	1	0	0	0	67326	14609	135114	0	0	57043	33787	85513	40706	NA	TCGA-A2-A3XX-01A-21D-A23C-09.bam	TCGA-A2-A3XX-10A-01D-A23C-09.bam
BRCA	TCGA-BH-A18L	6	2	1	3	0	0	4	0	2	0	19161	7618	127046	0	0	34145	22951	69242	27487	NA	TCGA-BH-A18L-01A-32D-A12B-09_IlluminaGA-DNASeq_exome.bam	TCGA-BH-A18L-11A-42D-A12B-09_IlluminaGA-DNASeq_exome.bam
BRCA	TCGA-BH-A1EN	1	0	0	1	0	0	1	0	0	0	16038	6279	118671	0	0	30857	21237	63642	25252	NA	TCGA-BH-A1EN-01A-11D-A17G-09.bam	TCGA-BH-A1EN-11A-23W-A14R-09.bam
BRCA	TCGA-A2-A0CW	10	0	2	8	0	0	2	1	5	2	17320	8168	131554	0	0	33517	23164	72251	28110	NA	TCGA-A2-A0CW-01A-21D-A10Y-09_IlluminaGA-DNASeq_exome_2.bam	TCGA-A2-A0CW-10A-01D-A110-09_IlluminaGA-DNASeq_exome_2.bam
BRCA	TCGA-AO-A1KT	37	6	1	30	0	0	9	4	18	6	20425	8056	128868	0	0	34770	23500	70825	28254	NA	TCGA-AO-A1KT-01A-11D-A13L-09.bam	TCGA-AO-A1KT-10A-01D-A188-09.bam
BRCA	TCGA-AO-A128	2	0	0	2	0	0	1	0	1	0	13013	7425	130482	0	0	29937	22386	71751	26846	NA	TCGA-AO-A128-01A-11D-A10M-09_IlluminaGA-DNASeq_exome_1.bam	TCGA-AO-A128-10A-01D-A10M-09_IlluminaGA-DNASeq_exome_1.bam
BRCA	TCGA-A7-A13E	23	5	3	15	0	0	15	2	5	1	18621	7857	127705	0	0	34059	22816	69803	27505	NA	TCGA-A7-A13E-01A-11D-A12Q-09.bam	TCGA-A7-A13E-10A-01D-A12Q-09_IlluminaGA-DNASeq_exome.bam
BRCA	TCGA-E2-A1IN	27	4	1	22	0	0	4	4	13	6	18715	8279	130745	0	0	34018	23405	72064	28252	NA	TCGA-E2-A1IN-01A-11D-A13L-09.bam	TCGA-E2-A1IN-10A-01D-A188-09.bam
BRCA	TCGA-AR-A2LO	0	0	0	0	0	0	0	0	0	0	19418	8386	131491	0	0	34544	23423	72789	28539	NA	TCGA-AR-A2LO-01A-31D-A18P-09.bam	TCGA-AR-A2LO-10A-01D-A18P-09.bam
BRCA	TCGA-D8-A27K	0	0	0	0	0	0	0	0	0	0	16886	5562	113880	0	0	30978	20946	59968	24436	NA	TCGA-D8-A27K-01A-11D-A16D-09.bam	TCGA-D8-A27K-10A-01D-A16D-09.bam
BRCA	TCGA-A2-A04W	0	0	0	0	0	0	0	0	0	0	19786	7726	126885	0	0	34239	22972	69448	27738	NA	TCGA-A2-A04W-01A-31D-A10Y-09_IlluminaGA-DNASeq_exome.bam	TCGA-A2-A04W-10A-01D-A110-09_IlluminaGA-DNASeq_exome.bam
BRCA	TCGA-BH-A204	7	2	0	5	0	0	2	1	4	0	19222	7178	124333	0	0	33614	22597	67475	27047	NA	TCGA-BH-A204-01A-11D-A159-09.bam	TCGA-BH-A204-11A-53D-A159-09.bam
BRCA	TCGA-AN-A0AK	219	119	20	80	0	0	209	8	2	0	24247	6597	110943	0	0	33585	21949	60505	25748	NA	TCGA-AN-A0AK-01A-21W-A019-09.bam	TCGA-AN-A0AK-10A-01W-A021-09.bam
BRCA	TCGA-A7-A26I	7	2	0	5	0	0	5	0	2	0	15646	7297	128571	0	0	32307	22195	70012	27000	NA	TCGA-A7-A26I-01A-11D-A167-09.bam	TCGA-A7-A26I-10A-01D-A167-09.bam
BRCA	TCGA-LL-A6FR	4	3	0	1	0	0	3	1	0	0	61164	13523	133263	0	0	54861	31947	82757	38385	NA	TCGA-LL-A6FR-01A-12D-A31U-09.bam	TCGA-LL-A6FR-10B-01D-A31U-09.bam
BRCA	TCGA-C8-A137	1	1	0	0	0	0	1	0	0	0	15792	7940	130716	0	0	32437	22745	71639	27627	NA	TCGA-C8-A137-01A-11D-A10Y-09_IlluminaGA-DNASeq_exome.bam	TCGA-C8-A137-10A-02D-A110-09_IlluminaGA-DNASeq_exome.bam
BRCA	TCGA-A8-A09G	2	1	0	1	0	0	2	0	0	0	24841	6782	112473	0	0	34511	22143	61387	26055	NA	TCGA-A8-A09G-01A-21W-A019-09.bam	TCGA-A8-A09G-10A-01W-A021-09.bam
BRCA	TCGA-EW-A1PH	6	1	0	5	0	0	1	0	3	2	15221	6912	125955	0	0	31127	22247	68262	26452	NA	TCGA-EW-A1PH-01A-11D-A14K-09.bam	TCGA-EW-A1PH-10A-01D-A14K-09.bam
BRCA	TCGA-A2-A04Y	2	1	1	0	0	0	1	1	0	0	21047	8347	126598	0	0	34711	23354	69945	27982	NA	TCGA-A2-A04Y-01A-21W-A050-09.bam	TCGA-A2-A04Y-10A-01W-A055-09.bam
BRCA	TCGA-A7-A5ZW	0	0	0	0	0	0	0	0	0	0	61345	13668	134073	0	0	54202	32312	83664	38908	NA	TCGA-A7-A5ZW-01A-12D-A29N-09.bam	TCGA-A7-A5ZW-10A-01D-A29N-09.bam
BRCA	TCGA-EW-A1IW	6	1	0	5	0	0	1	0	4	1	17400	7704	128118	0	0	33034	22750	70083	27355	NA	TCGA-EW-A1IW-01A-11D-A13L-09.bam	TCGA-EW-A1IW-10A-01D-A13O-09.bam
BRCA	TCGA-AR-A0TV	1	0	0	1	0	0	0	0	1	0	14416	7092	128462	0	0	31319	22193	69680	26778	NA	TCGA-AR-A0TV-01A-21D-A099-09_IlluminaGA-DNASeq_exome.bam	TCGA-AR-A0TV-10A-01D-A099-09_IlluminaGA-DNASeq_exome.bam
BRCA	TCGA-AQ-A54O	0	0	0	0	0	0	0	0	0	0	60649	13193	133075	0	0	53730	31987	82703	38497	NA	TCGA-AQ-A54O-01A-11D-A25Q-09.bam	TCGA-AQ-A54O-10A-01D-A25Q-09.bam
BRCA	TCGA-A1-A0SM	0	0	0	0	0	0	0	0	0	0	18874	6851	120323	0	0	32938	22056	64866	26188	NA	TCGA-A1-A0SM-01A-11D-A099-09_IlluminaGA-DNASeq_exome_2.bam	TCGA-A1-A0SM-10A-02D-A10G-09_IlluminaGA-DNASeq_exome.bam
BRCA	TCGA-D8-A1JN	4	0	1	3	0	0	2	1	1	0	17338	6932	123815	0	0	32680	22150	66780	26475	NA	TCGA-D8-A1JN-01A-11D-A13L-09.bam	TCGA-D8-A1JN-10A-01D-A13O-09.bam
BRCA	TCGA-BH-A0BS	4	0	2	2	0	0	1	1	2	0	19332	7220	126360	0	0	34104	22825	68619	27364	NA	TCGA-BH-A0BS-01A-11D-A12Q-09_IlluminaGA-DNASeq_exome.bam	TCGA-BH-A0BS-11A-11D-A12Q-09_IlluminaGA-DNASeq_exome.bam
BRCA	TCGA-BH-A0BO	0	0	0	0	0	0	0	0	0	0	20209	8262	129245	0	0	34294	23832	71265	28325	NA	TCGA-BH-A0BO-01A-23D-A12B-09_IlluminaGA-DNASeq_exome.bam	TCGA-BH-A0BO-10A-01D-A12B-09_IlluminaGA-DNASeq_exome.bam
BRCA	TCGA-AR-A5QM	0	0	0	0	0	0	0	0	0	0	60980	13705	133984	0	0	53976	32250	83557	38886	NA	TCGA-AR-A5QM-01A-11D-A27P-09.bam	TCGA-AR-A5QM-10A-01D-A27P-09.bam
BRCA	TCGA-E9-A22A	13	2	1	10	0	0	5	1	6	1	18135	7333	128408	0	0	33694	22706	69934	27542	NA	TCGA-E9-A22A-01A-11D-A159-09.bam	TCGA-E9-A22A-10A-01D-A159-09.bam
BRCA	TCGA-A8-A08F	5	4	0	1	0	0	5	0	0	0	21324	6054	108563	0	0	31957	21062	58208	24714	NA	TCGA-A8-A08F-01A-11W-A019-09.bam	TCGA-A8-A08F-10A-01W-A021-09.bam
BRCA	TCGA-AR-A24X	41	11	3	27	0	0	8	9	16	8	17826	8007	129569	0	0	33756	22838	71059	27749	NA	TCGA-AR-A24X-01A-11D-A167-09.bam	TCGA-AR-A24X-10A-01D-A167-09.bam
BRCA	TCGA-E2-A14S	3	2	1	0	0	0	2	1	0	0	19564	8086	129395	0	0	34744	23280	70957	28064	NA	TCGA-E2-A14S-01A-11D-A12B-09_IlluminaGA-DNASeq_exome.bam	TCGA-E2-A14S-10A-01D-A12B-09_IlluminaGA-DNASeq_exome.bam
BRCA	TCGA-A7-A0CD	8	6	0	2	0	0	5	1	2	0	24035	6288	109692	0	0	33720	21601	59353	25341	NA	TCGA-A7-A0CD-01A-11W-A019-09.bam	TCGA-A7-A0CD-10A-01W-A021-09.bam
BRCA	TCGA-GM-A5PV	0	0	0	0	0	0	0	0	0	0	61547	13466	133487	0	0	54145	32328	83239	38788	NA	TCGA-GM-A5PV-01A-11D-A28B-09.bam	TCGA-GM-A5PV-10A-01D-A28E-09.bam
BRCA	TCGA-A7-A13G	4	0	1	3	0	0	1	0	3	0	15822	7047	125310	0	0	31447	22284	67747	26701	NA	TCGA-A7-A13G-01A-11D-A13L-09.bam	TCGA-A7-A13G-11A-51D-A13O-09.bam
BRCA	TCGA-AC-A3YI	0	0	0	0	0	0	0	0	0	0	60531	14020	135142	0	0	53958	32345	84401	38989	NA	TCGA-AC-A3YI-01A-21D-A23C-09.bam	TCGA-AC-A3YI-10A-01D-A23C-09.bam
BRCA	TCGA-A8-A07B	2	1	0	1	0	0	1	0	1	0	26359	6934	112812	0	0	35322	22437	61821	26525	NA	TCGA-A8-A07B-01A-11W-A019-09.bam	TCGA-A8-A07B-10A-01W-A021-09.bam
BRCA	TCGA-E9-A1N9	20	2	2	16	0	0	5	2	10	3	18566	6971	123717	0	0	33278	22305	66950	26721	NA	TCGA-E9-A1N9-01A-11D-A14G-09.bam	TCGA-E9-A1N9-10A-01D-A14G-09.bam
BRCA	TCGA-A2-A0ET	8	2	1	5	0	0	5	1	2	0	19456	8082	128504	0	0	34424	23231	70491	27896	NA	TCGA-A2-A0ET-01A-31D-A045-09_IlluminaGA-DNASeq_exome.bam	TCGA-A2-A0ET-10A-01W-A055-09_IlluminaGA-DNASeq_exome.bam
BRCA	TCGA-AR-A2LN	0	0	0	0	0	0	0	0	0	0	21015	9149	132864	0	0	35672	23949	74157	29250	NA	TCGA-AR-A2LN-01A-21D-A18P-09.bam	TCGA-AR-A2LN-10A-01D-A18P-09.bam
BRCA	TCGA-A1-A0SE	0	0	0	0	0	0	0	0	0	0	25196	9596	132037	0	0	37603	24769	74217	30240	NA	TCGA-A1-A0SE-01A-11D-A099-09_IlluminaGA-DNASeq_exome.bam	TCGA-A1-A0SE-10A-03D-A099-09_IlluminaGA-DNASeq_exome.bam
BRCA	TCGA-A2-A3XU	9	2	3	4	0	0	4	1	4	0	63780	14436	135426	0	0	55513	33071	85164	39894	NA	TCGA-A2-A3XU-01A-12D-A22X-09.bam	TCGA-A2-A3XU-10A-01D-A22X-09.bam
BRCA	TCGA-D8-A1Y1	38	8	3	27	0	0	20	4	12	2	18153	6968	123022	0	0	32928	22284	66375	26556	NA	TCGA-D8-A1Y1-01A-21D-A14K-09.bam	TCGA-D8-A1Y1-10A-01D-A14K-09.bam
BRCA	TCGA-E9-A54Y	9	8	0	1	0	0	8	0	0	1	62251	13594	133458	0	0	54696	32318	83311	38978	NA	TCGA-E9-A54Y-01A-11D-A25Q-09.bam	TCGA-E9-A54Y-10A-01D-A25Q-09.bam
BRCA	TCGA-D8-A27P	2	0	0	2	0	0	0	0	1	1	19390	8680	131619	0	0	34731	23400	72997	28561	NA	TCGA-D8-A27P-01A-11D-A16D-09.bam	TCGA-D8-A27P-10A-01D-A16D-09.bam
BRCA	TCGA-GM-A2DN	3	0	0	3	0	0	1	0	2	0	20824	9215	133256	0	0	35333	24034	74594	29334	NA	TCGA-GM-A2DN-01A-11D-A17W-09.bam	TCGA-GM-A2DN-10C-01D-A17W-09.bam
BRCA	TCGA-D8-A27W	2	1	0	1	0	0	2	0	0	0	15839	7202	127231	0	0	32503	22119	68967	26683	NA	TCGA-D8-A27W-01A-11D-A16D-09.bam	TCGA-D8-A27W-10A-01D-A16D-09.bam
BRCA	TCGA-BH-A0DG	1	0	1	0	0	0	0	0	0	1	18759	7701	127087	0	0	34113	22839	69202	27393	NA	TCGA-BH-A0DG-01A-21D-A12Q-09_IlluminaGA-DNASeq_exome.bam	TCGA-BH-A0DG-11A-43D-A12Q-09_IlluminaGA-DNASeq_exome.bam
BRCA	TCGA-B6-A0RT	0	0	0	0	0	0	0	0	0	0	14812	7195	129178	0	0	31905	22264	70065	26951	NA	TCGA-B6-A0RT-01A-21D-A099-09_IlluminaGA-DNASeq_exome.bam	TCGA-B6-A0RT-10A-01D-A099-09_IlluminaGA-DNASeq_exome.bam
BRCA	TCGA-AC-A3YJ	0	0	0	0	0	0	0	0	0	0	64585	14407	135239	0	0	55944	33147	85120	40020	NA	TCGA-AC-A3YJ-01A-11D-A22X-09.bam	TCGA-AC-A3YJ-10A-01D-A22X-09.bam
BRCA	TCGA-AC-A2BM	1	0	1	0	0	0	0	0	1	0	65148	14085	134287	0	0	56120	33076	84415	39909	NA	TCGA-AC-A2BM-01A-11D-A21Q-09.bam	TCGA-AC-A2BM-11A-13D-A21Q-09.bam
BRCA	TCGA-A8-A09D	0	0	0	0	0	0	0	0	0	0	22642	6414	111130	0	0	33277	21553	60052	25304	NA	TCGA-A8-A09D-01A-11W-A019-09.bam	TCGA-A8-A09D-10A-01W-A021-09.bam
BRCA	TCGA-A2-A04T	22	8	2	12	0	0	8	3	8	3	21016	8293	124162	0	0	33782	23454	68562	27673	NA	TCGA-A2-A04T-01A-21W-A050-09.bam	TCGA-A2-A04T-10A-01W-A055-09.bam
BRCA	TCGA-A7-A5ZV	7	2	3	2	0	0	5	1	1	0	60824	13574	133656	0	0	53678	32149	83457	38770	NA	TCGA-A7-A5ZV-01A-11D-A28B-09.bam	TCGA-A7-A5ZV-10A-01D-A28E-09.bam
BRCA	TCGA-A8-A07G	0	0	0	0	0	0	0	0	0	0	20031	8566	128866	0	0	34516	23367	71323	28257	NA	TCGA-A8-A07G-01A-11W-A050-09.bam	TCGA-A8-A07G-10A-01W-A055-09.bam
BRCA	TCGA-BH-A0HU	16	4	0	12	0	0	7	1	5	3	17714	7240	124435	0	0	32925	22321	67470	26673	NA	TCGA-BH-A0HU-01A-11W-A050-09.bam	TCGA-BH-A0HU-10A-01W-A055-09.bam
BRCA	TCGA-E9-A244	22	7	1	14	0	0	7	2	9	4	20247	9071	132550	0	0	35330	23761	73776	29001	NA	TCGA-E9-A244-01A-11D-A167-09.bam	TCGA-E9-A244-10A-01D-A167-09.bam
BRCA	TCGA-D8-A1JB	9	0	0	9	0	0	1	1	5	2	19274	6258	117723	0	0	32703	21762	63057	25733	NA	TCGA-D8-A1JB-01A-11D-A13L-09.bam	TCGA-D8-A1JB-10A-01D-A13O-09.bam
BRCA	TCGA-S3-AA11	0	0	0	0	0	0	0	0	0	0	64868	14785	135885	0	0	57522	33041	85284	39691	NA	TCGA-S3-AA11-01A-31D-A41F-09.bam	TCGA-S3-AA11-10B-01D-A41F-09.bam
BRCA	TCGA-BH-A0BG	6	2	2	2	0	0	3	1	2	0	20546	6825	120766	0	0	32945	22813	65564	26815	NA	TCGA-BH-A0BG-01A-11D-A10Y-09_IlluminaGA-DNASeq_exome.bam	TCGA-BH-A0BG-10A-01D-A110-09_IlluminaGA-DNASeq_exome.bam
BRCA	TCGA-A2-A0T6	0	0	0	0	0	0	0	0	0	0	13869	7070	128442	0	0	31306	22017	69439	26619	NA	TCGA-A2-A0T6-01A-11D-A099-09_IlluminaGA-DNASeq_exome.bam	TCGA-A2-A0T6-10A-01D-A099-09_IlluminaGA-DNASeq_exome.bam
BRCA	TCGA-PE-A5DE	0	0	0	0	0	0	0	0	0	0	61897	14005	134253	0	0	54384	32508	84090	39173	NA	TCGA-PE-A5DE-01A-11D-A27P-09.bam	TCGA-PE-A5DE-10A-01D-A27P-09.bam
BRCA	TCGA-D8-A143	12	5	2	5	0	0	9	1	2	0	16094	6870	125047	0	0	32319	22023	67249	26420	NA	TCGA-D8-A143-01A-11D-A10Y-09_IlluminaGA-DNASeq_exome.bam	TCGA-D8-A143-10A-01D-A110-09_IlluminaGA-DNASeq_exome.bam
BRCA	TCGA-AR-A0TZ	7	0	2	5	0	0	4	0	2	1	19232	7805	128353	0	0	34402	23004	70153	27831	NA	TCGA-AR-A0TZ-01A-12D-A099-09_IlluminaGA-DNASeq_exome.bam	TCGA-AR-A0TZ-10A-01D-A099-09_IlluminaGA-DNASeq_exome.bam
BRCA	TCGA-E2-A1L9	17	1	3	13	0	0	2	3	10	2	21477	9121	130836	0	0	34782	24276	73172	29204	NA	TCGA-E2-A1L9-01A-11D-A13L-09.bam	TCGA-E2-A1L9-10A-01D-A188-09.bam
BRCA	TCGA-GM-A2DC	0	0	0	0	0	0	0	0	0	0	18412	8225	131192	0	0	34094	23170	72386	28179	NA	TCGA-GM-A2DC-01A-11D-A18P-09.bam	TCGA-GM-A2DC-10C-01D-A18P-09.bam
BRCA	TCGA-XX-A89A	0	0	0	0	0	0	0	0	0	0	69351	15966	137054	0	0	59550	34319	87329	41173	NA	TCGA-XX-A89A-01A-11D-A36J-09.bam	TCGA-XX-A89A-10A-01D-A36M-09.bam
BRCA	TCGA-E9-A1R4	9	3	2	4	0	0	0	2	4	3	19156	7304	125101	0	0	33848	22626	67896	27191	NA	TCGA-E9-A1R4-01A-21D-A14G-09.bam	TCGA-E9-A1R4-10A-01D-A14G-09.bam
BRCA	TCGA-BH-A18S	5	2	0	3	0	0	5	0	0	0	19713	7657	126893	0	0	34591	22981	69116	27575	NA	TCGA-BH-A18S-01A-11D-A12B-09_IlluminaGA-DNASeq_exome.bam	TCGA-BH-A18S-11A-43D-A12B-09_IlluminaGA-DNASeq_exome.bam
BRCA	TCGA-D8-A1JJ	8	0	0	8	0	0	0	0	6	2	17940	8038	131023	0	0	33741	23171	72013	28076	NA	TCGA-D8-A1JJ-01A-31D-A14K-09.bam	TCGA-D8-A1JJ-10A-01D-A14K-09.bam
BRCA	TCGA-EW-A1P0	9	3	0	6	0	0	2	0	6	1	18532	8573	131286	0	0	34068	23338	72721	28264	NA	TCGA-EW-A1P0-01A-11D-A142-09.bam	TCGA-EW-A1P0-10A-01D-A142-09.bam
BRCA	TCGA-E9-A248	2	2	0	0	0	0	2	0	0	0	16411	7061	125598	0	0	32492	22033	67979	26566	NA	TCGA-E9-A248-01A-11D-A167-09.bam	TCGA-E9-A248-10A-01D-A167-09.bam
BRCA	TCGA-A8-A06Z	23	13	2	8	0	0	12	5	5	1	25507	7199	115661	0	0	35377	22593	63564	26833	NA	TCGA-A8-A06Z-01A-11W-A019-09.bam	TCGA-A8-A06Z-10A-01W-A021-09.bam
BRCA	TCGA-AR-A24Z	11	6	1	4	0	0	9	0	2	0	18876	8214	129879	0	0	34260	23151	71548	28010	NA	TCGA-AR-A24Z-01A-11D-A167-09.bam	TCGA-AR-A24Z-10A-01D-A167-09.bam
BRCA	TCGA-A8-A093	2	0	0	2	0	0	2	0	0	0	21460	6038	108635	0	0	32318	20984	58232	24599	NA	TCGA-A8-A093-01A-11W-A019-09.bam	TCGA-A8-A093-10A-01W-A021-09.bam
BRCA	TCGA-A2-A3KC	0	0	0	0	0	0	0	0	0	0	58848	12661	131496	0	0	52774	31334	81155	37742	NA	TCGA-A2-A3KC-01A-11D-A20S-09.bam	TCGA-A2-A3KC-10A-01D-A20S-09.bam
BRCA	TCGA-B6-A0RS	1	0	0	1	0	0	0	0	1	0	19253	7796	126021	0	0	33300	23118	69138	27514	NA	TCGA-B6-A0RS-01A-11D-A099-09_IlluminaGA-DNASeq_exome.bam	TCGA-B6-A0RS-10A-01W-A097-09_IlluminaGA-DNASeq_exome_1.bam
BRCA	TCGA-BH-AB28	2	2	0	0	0	0	2	0	0	0	65474	14602	134827	0	0	57651	33045	84584	39623	NA	TCGA-BH-AB28-01A-31D-A41F-09.bam	TCGA-BH-AB28-11A-31D-A41F-09.bam
BRCA	TCGA-AO-A12D	0	0	0	0	0	0	0	0	0	0	16666	6945	125765	0	0	32385	22238	67997	26756	NA	TCGA-AO-A12D-01A-11D-A10Y-09_IlluminaGA-DNASeq_exome_2.bam	TCGA-AO-A12D-10A-01D-A110-09_IlluminaGA-DNASeq_exome.bam
BRCA	TCGA-A8-A076	3	0	0	3	0	0	2	0	1	0	21561	5976	108558	0	0	32336	21053	58137	24569	NA	TCGA-A8-A076-01A-21W-A019-09.bam	TCGA-A8-A076-10A-01W-A021-09.bam
BRCA	TCGA-EW-A1OY	13	4	0	9	0	0	5	1	7	0	18200	7928	126039	0	0	33222	22581	69180	27184	NA	TCGA-EW-A1OY-01A-11D-A142-09.bam	TCGA-EW-A1OY-10A-01W-A187-09.bam
BRCA	TCGA-AC-A62X	14	8	1	5	0	0	8	3	3	0	62790	13889	134112	0	0	54939	32619	83893	39340	NA	TCGA-AC-A62X-01A-11D-A29N-09.bam	TCGA-AC-A62X-10A-01D-A29N-09.bam
BRCA	TCGA-4H-AAAK	1	1	0	0	0	0	1	0	0	0	60944	13244	131983	0	0	55177	31649	81449	37896	NA	TCGA-4H-AAAK-01A-12D-A41F-09.bam	TCGA-4H-AAAK-10A-01D-A41F-09.bam
BRCA	TCGA-D8-A1JM	23	6	0	17	0	0	8	1	11	3	20544	8134	128835	0	0	34424	23645	71088	28356	NA	TCGA-D8-A1JM-01A-11D-A13L-09.bam	TCGA-D8-A1JM-10A-01D-A188-09.bam
BRCA	TCGA-GM-A2DO	1	0	0	1	0	0	0	0	1	0	19881	8756	132873	0	0	34971	23681	73908	28950	NA	TCGA-GM-A2DO-01A-11D-A19Y-09.bam	TCGA-GM-A2DO-10D-01D-A18P-09.bam
BRCA	TCGA-OK-A5Q2	0	0	0	0	0	0	0	0	0	0	57652	12726	132237	0	0	52143	31252	81649	37571	NA	TCGA-OK-A5Q2-01A-11D-A27P-09.bam	TCGA-OK-A5Q2-10A-01D-A27P-09.bam
BRCA	TCGA-5L-AAT0	0	0	0	0	0	0	0	0	0	0	62828	13175	132488	0	0	56015	32074	81966	38436	NA	TCGA-5L-AAT0-01A-12D-A41F-09.bam	TCGA-5L-AAT0-10A-01D-A41F-09.bam
BRCA	TCGA-E2-A56Z	2	2	0	0	0	0	2	0	0	0	63461	13830	133843	0	0	55263	32614	83859	39398	NA	TCGA-E2-A56Z-01A-12D-A29N-09.bam	TCGA-E2-A56Z-10A-01D-A29N-09.bam
BRCA	TCGA-B6-A0RQ	0	0	0	0	0	0	0	0	0	0	16516	7901	131614	0	0	33200	22907	72060	27864	NA	TCGA-B6-A0RQ-01A-11D-A10Y-09_IlluminaGA-DNASeq_exome.bam	TCGA-B6-A0RQ-10A-01D-A110-09_IlluminaGA-DNASeq_exome.bam
BRCA	TCGA-AR-A2LL	2	0	1	1	0	0	1	1	0	0	19099	8499	130026	0	0	34134	23319	71887	28284	NA	TCGA-AR-A2LL-01A-11D-A17W-09.bam	TCGA-AR-A2LL-10A-01D-A17W-09.bam
BRCA	TCGA-B6-A1KC	19	7	0	12	0	0	10	1	6	2	18019	6661	120153	0	0	32312	21881	64712	25928	NA	TCGA-B6-A1KC-01B-11D-A159-09.bam	TCGA-B6-A1KC-10A-01W-A14R-09.bam
BRCA	TCGA-E2-A1LL	58	16	5	37	0	0	20	5	25	8	20859	9348	131847	0	0	35111	23996	73787	29160	NA	TCGA-E2-A1LL-01A-11D-A142-09.bam	TCGA-E2-A1LL-11A-21D-A142-09.bam
BRCA	TCGA-B6-A0I1	9	5	1	3	0	0	5	1	3	0	62398	13635	133467	0	0	54886	32365	83260	38989	NA	TCGA-B6-A0I1-01A-11D-A21Q-09.bam	TCGA-B6-A0I1-10A-01D-A21Q-09.bam
BRCA	TCGA-D8-A1XY	1	0	0	1	0	0	0	0	1	0	17519	7413	128237	0	0	33265	22651	69894	27359	NA	TCGA-D8-A1XY-01A-11D-A14K-09.bam	TCGA-D8-A1XY-10A-01D-A14K-09.bam
BRCA	TCGA-D8-A145	0	0	0	0	0	0	0	0	0	0	18685	8361	131592	0	0	34345	23361	72510	28422	NA	TCGA-D8-A145-01A-11D-A10Y-09_IlluminaGA-DNASeq_exome.bam	TCGA-D8-A145-10A-01D-A110-09_IlluminaGA-DNASeq_exome.bam
BRCA	TCGA-A8-A07I	3	2	0	1	0	0	3	0	0	0	24485	6375	109120	0	0	33869	21658	59099	25354	NA	TCGA-A8-A07I-01A-11W-A019-09.bam	TCGA-A8-A07I-10A-01W-A021-09.bam
BRCA	TCGA-D8-A1JE	1	0	1	0	0	0	0	1	0	0	18372	7008	125408	0	0	32873	22769	68071	27075	NA	TCGA-D8-A1JE-01A-11D-A13L-09.bam	TCGA-D8-A1JE-10A-01D-A188-09.bam
BRCA	TCGA-B6-A2IU	0	0	0	0	0	0	0	0	0	0	17804	8348	132917	0	0	34069	23255	73340	28405	NA	TCGA-B6-A2IU-01A-32D-A19T-09.bam	TCGA-B6-A2IU-10A-01D-A18P-09.bam
BRCA	TCGA-AR-A252	10	4	1	5	0	0	4	1	3	2	18472	7324	125599	0	0	33571	22539	68148	27137	NA	TCGA-AR-A252-01A-11D-A167-09.bam	TCGA-AR-A252-10A-01D-A167-09.bam
BRCA	TCGA-AO-A12A	0	0	0	0	0	0	0	0	0	0	18668	6633	121626	0	0	33226	22071	65360	26270	NA	TCGA-AO-A12A-01A-21D-A10Y-09_IlluminaGA-DNASeq_exome_2.bam	TCGA-AO-A12A-10A-01D-A110-09_IlluminaGA-DNASeq_exome.bam
BRCA	TCGA-A2-A0T2	16	5	1	10	0	0	7	1	7	1	17481	6973	119841	0	0	31728	21900	64670	25997	NA	TCGA-A2-A0T2-01A-11W-A097-09_IlluminaGA-DNASeq_exome_1.bam	TCGA-A2-A0T2-10A-01D-A099-09_IlluminaGA-DNASeq_exome.bam
BRCA	TCGA-E9-A1R2	6	2	0	4	0	0	2	1	3	0	17380	6547	121435	0	0	32283	21807	65247	26025	NA	TCGA-E9-A1R2-01A-11D-A14G-09.bam	TCGA-E9-A1R2-10A-01D-A14G-09.bam
BRCA	TCGA-A2-A04P	13	4	1	8	0	0	8	3	2	0	21970	8593	126369	0	0	34822	23821	70051	28238	NA	TCGA-A2-A04P-01A-31D-A128-09_IlluminaGA-DNASeq_exome.bam	TCGA-A2-A04P-10A-01W-A055-09_IlluminaGA-DNASeq_exome.bam
BRCA	TCGA-AN-A0XR	10	2	1	7	0	0	4	1	4	1	18575	7752	128355	0	0	33873	22971	70137	27701	NA	TCGA-AN-A0XR-01A-11D-A10G-09_IlluminaGA-DNASeq_exome_1.bam	TCGA-AN-A0XR-10A-01D-A117-09_IlluminaGA-DNASeq_exome_1.bam
BRCA	TCGA-EW-A1IX	6	0	0	6	0	0	0	0	6	0	19431	8707	129542	0	0	34041	23449	71929	28261	NA	TCGA-EW-A1IX-01A-12D-A142-09.bam	TCGA-EW-A1IX-10A-01D-A142-09.bam
BRCA	TCGA-PL-A8LY	0	0	0	0	0	0	0	0	0	0	63496	14711	136157	0	0	56914	32778	85262	39410	NA	TCGA-PL-A8LY-01A-11D-A41F-09.bam	TCGA-PL-A8LY-10A-01D-A41F-09.bam
BRCA	TCGA-AC-A6IW	8	6	0	2	0	0	5	1	1	1	64210	13682	133447	0	0	56689	32601	83039	39010	NA	TCGA-AC-A6IW-01A-12D-A33E-09.bam	TCGA-AC-A6IW-10A-01D-A33H-09.bam
BRCA	TCGA-BH-A0C1	1	0	0	1	0	0	1	0	0	0	20011	8245	129000	0	0	34324	23679	71024	28229	NA	TCGA-BH-A0C1-01B-11D-A12B-09_IlluminaGA-DNASeq_exome.bam	TCGA-BH-A0C1-10A-01D-A12B-09_IlluminaGA-DNASeq_exome.bam
BRCA	TCGA-E9-A1NC	0	0	0	0	0	0	0	0	0	0	16406	6952	124239	0	0	32138	21836	67302	26321	NA	TCGA-E9-A1NC-01A-12W-A16L-09.bam	TCGA-E9-A1NC-10A-01D-A159-09.bam
BRCA	TCGA-B6-A0RO	2	0	1	1	0	0	0	1	1	0	21348	7189	121961	0	0	34389	22756	66414	26939	NA	TCGA-B6-A0RO-01A-22D-A099-09_IlluminaGA-DNASeq_exome.bam	TCGA-B6-A0RO-10A-01D-A099-09_IlluminaGA-DNASeq_exome_2.bam
BRCA	TCGA-A8-A06U	30	17	2	11	0	0	20	4	5	1	24186	6295	109123	0	0	33715	21604	59089	25196	NA	TCGA-A8-A06U-01A-11W-A019-09.bam	TCGA-A8-A06U-10A-01W-A021-09.bam
BRCA	TCGA-A8-A08B	3	2	0	1	0	0	1	0	1	1	24632	6674	112115	0	0	34326	22052	61050	25993	NA	TCGA-A8-A08B-01A-11W-A019-09.bam	TCGA-A8-A08B-10A-01W-A021-09.bam
BRCA	TCGA-D8-A1JC	2	0	1	1	0	0	2	0	0	0	18604	7196	124841	0	0	33323	22513	67767	27038	NA	TCGA-D8-A1JC-01A-11D-A13L-09.bam	TCGA-D8-A1JC-10A-01D-A13O-09.bam
BRCA	TCGA-AC-A6IV	0	0	0	0	0	0	0	0	0	0	62899	13003	131953	0	0	55885	32066	81571	38333	NA	TCGA-AC-A6IV-01A-12D-A33E-09.bam	TCGA-AC-A6IV-10A-01D-A33H-09.bam
BRCA	TCGA-PE-A5DC	2	2	0	0	0	0	1	0	1	0	61579	13630	133524	0	0	54385	32198	83257	38893	NA	TCGA-PE-A5DC-01A-12D-A27P-09.bam	TCGA-PE-A5DC-10A-01D-A27P-09.bam
BRCA	TCGA-E2-A1LI	6	0	2	4	0	0	2	2	2	0	19597	8363	131458	0	0	34822	23382	72671	28543	NA	TCGA-E2-A1LI-01A-12D-A159-09.bam	TCGA-E2-A1LI-11A-23D-A17G-09.bam
BRCA	TCGA-B6-A0I9	3	0	1	2	0	0	0	1	2	0	19495	7579	125004	0	0	33759	22804	68274	27241	NA	TCGA-B6-A0I9-01A-11W-A050-09.bam	TCGA-B6-A0I9-10A-01W-A055-09.bam
BRCA	TCGA-E9-A1N4	1	0	1	0	0	0	0	1	0	0	18666	7521	127992	0	0	33744	22919	69886	27630	NA	TCGA-E9-A1N4-01A-11D-A14K-09.bam	TCGA-E9-A1N4-10A-01D-A14K-09.bam
BRCA	TCGA-A1-A0SF	0	0	0	0	0	0	0	0	0	0	17333	8245	129561	0	0	32962	22923	71543	27711	NA	TCGA-A1-A0SF-01A-11D-A142-09.bam	TCGA-A1-A0SF-10B-01D-A142-09.bam
BRCA	TCGA-E2-A15C	5	2	1	2	0	0	1	2	2	0	16270	8013	132329	0	0	33039	23100	72567	27906	NA	TCGA-E2-A15C-01A-31D-A12B-09_IlluminaGA-DNASeq_exome.bam	TCGA-E2-A15C-10A-01D-A12B-09_IlluminaGA-DNASeq_exome.bam
BRCA	TCGA-A2-A04Q	9	0	0	9	0	0	1	0	4	4	21006	8287	127277	0	0	34762	23443	70157	28208	NA	TCGA-A2-A04Q-01A-21W-A050-09.bam	TCGA-A2-A04Q-10A-01W-A055-09.bam
BRCA	TCGA-BH-A42T	0	0	0	0	0	0	0	0	0	0	60182	12330	130277	0	0	53249	31382	80372	37786	NA	TCGA-BH-A42T-01A-11D-A243-09.bam	TCGA-BH-A42T-10A-01D-A243-09.bam
BRCA	TCGA-E2-A1LB	10	5	0	5	0	0	4	2	3	1	16793	6680	122721	0	0	32372	21861	65883	26078	NA	TCGA-E2-A1LB-01A-11D-A142-09.bam	TCGA-E2-A1LB-11A-22D-A142-09.bam
BRCA	TCGA-BH-A208	0	0	0	0	0	0	0	0	0	0	17640	6612	122141	0	0	32517	21942	65688	26246	NA	TCGA-BH-A208-01A-11D-A159-09.bam	TCGA-BH-A208-11A-51D-A159-09.bam
BRCA	TCGA-A2-A0CU	4	0	1	3	0	0	1	1	1	1	22683	8013	125280	0	0	34961	23602	69174	28239	NA	TCGA-A2-A0CU-01A-12W-A050-09.bam	TCGA-A2-A0CU-10A-01W-A055-09.bam
BRCA	TCGA-E9-A229	2	0	1	1	0	0	0	1	1	0	17905	7465	127006	0	0	33473	22593	69089	27221	NA	TCGA-E9-A229-01A-31D-A17G-09.bam	TCGA-E9-A229-10B-01D-A159-09.bam
BRCA	TCGA-E2-A14Z	2	2	0	0	0	0	2	0	0	0	18150	7132	124732	0	0	33274	22367	67512	26861	NA	TCGA-E2-A14Z-01A-11D-A10Y-09_IlluminaGA-DNASeq_exome.bam	TCGA-E2-A14Z-10A-01D-A110-09_IlluminaGA-DNASeq_exome.bam
BRCA	TCGA-EW-A1OZ	66	15	8	43	0	0	15	7	37	7	21037	8235	128250	0	0	35117	23443	70582	28380	NA	TCGA-EW-A1OZ-01A-11D-A142-09.bam	TCGA-EW-A1OZ-10A-01D-A142-09.bam
BRCA	TCGA-A2-A0ER	1	0	1	0	0	0	0	1	0	0	23276	8080	126235	0	0	35448	23825	69782	28536	NA	TCGA-A2-A0ER-01A-21W-A050-09.bam	TCGA-A2-A0ER-10A-01W-A055-09.bam
BRCA	TCGA-PE-A5DD	3	2	0	1	0	0	3	0	0	0	63380	14408	135427	0	0	55319	33010	85156	39730	NA	TCGA-PE-A5DD-01A-12D-A27P-09.bam	TCGA-PE-A5DD-10A-01D-A27P-09.bam
BRCA	TCGA-AR-A1AM	0	0	0	0	0	0	0	0	0	0	58068	12306	130536	0	0	52440	30950	80248	37272	NA	TCGA-AR-A1AM-01A-41D-A228-09.bam	TCGA-AR-A1AM-10A-01D-A22A-09.bam
BRCA	TCGA-B6-A3ZX	0	0	0	0	0	0	0	0	0	0	60035	13179	133388	0	0	53449	31936	82808	38409	NA	TCGA-B6-A3ZX-01A-11D-A23C-09.bam	TCGA-B6-A3ZX-10A-01D-A23C-09.bam
BRCA	TCGA-E2-A1LH	4	0	0	4	0	0	0	0	4	0	17151	6406	119833	0	0	31933	21690	64114	25653	NA	TCGA-E2-A1LH-01A-11D-A14G-09.bam	TCGA-E2-A1LH-11A-22D-A14G-09.bam
BRCA	TCGA-AN-A0AJ	11	6	1	4	0	0	8	0	3	0	26055	6597	108196	0	0	34057	21949	59116	25726	NA	TCGA-AN-A0AJ-01A-11W-A019-09.bam	TCGA-AN-A0AJ-10A-01W-A021-09.bam
BRCA	TCGA-A8-A0A4	2	1	1	0	0	0	2	0	0	0	21191	5982	110253	0	0	32223	21169	59199	24835	NA	TCGA-A8-A0A4-01A-11W-A019-09.bam	TCGA-A8-A0A4-10A-01W-A021-09.bam
BRCA	TCGA-EW-A6SD	7	7	0	0	0	0	7	0	0	0	63256	13374	132578	0	0	56102	32271	82283	38552	NA	TCGA-EW-A6SD-01A-12D-A33E-09.bam	TCGA-EW-A6SD-10A-01D-A33H-09.bam
BRCA	TCGA-W8-A86G	0	0	0	0	0	0	0	0	0	0	65834	14867	135908	0	0	57782	33318	85494	40015	NA	TCGA-W8-A86G-01A-21D-A36J-09.bam	TCGA-W8-A86G-10A-01D-A36M-09.bam
BRCA	TCGA-B6-A402	6	4	1	1	0	0	5	1	0	0	64182	13895	134166	0	0	55546	32898	84112	39687	NA	TCGA-B6-A402-01A-11D-A23C-09.bam	TCGA-B6-A402-10A-01D-A23C-09.bam
BRCA	TCGA-E2-A15F	2	0	0	2	0	0	0	0	2	0	19572	8324	131569	0	0	34720	23564	72520	28661	NA	TCGA-E2-A15F-01A-11D-A10Y-09.bam	TCGA-E2-A15F-10A-01D-A110-09.bam
BRCA	TCGA-AC-A2FG	1	1	0	0	0	0	1	0	0	0	19095	7797	127828	0	0	34248	22782	70045	27645	NA	TCGA-AC-A2FG-01A-11D-A17D-09.bam	TCGA-AC-A2FG-11A-22D-A17D-09.bam
BRCA	TCGA-E2-A15M	6	1	2	3	0	0	3	2	1	0	18689	8771	133275	0	0	34518	23800	73668	28749	NA	TCGA-E2-A15M-01A-11D-A12B-09_IlluminaGA-DNASeq_exome_1.bam	TCGA-E2-A15M-10A-01D-A12B-09_IlluminaGA-DNASeq_exome.bam
BRCA	TCGA-BH-A0BC	0	0	0	0	0	0	0	0	0	0	16316	6681	122099	0	0	31815	21789	65611	25881	NA	TCGA-BH-A0BC-01A-22D-A099-09_IlluminaGA-DNASeq_exome_2.bam	TCGA-BH-A0BC-10A-01D-A099-09_IlluminaGA-DNASeq_exome.bam
BRCA	TCGA-A8-A09M	0	0	0	0	0	0	0	0	0	0	19973	5796	107748	0	0	31465	20633	57365	24054	NA	TCGA-A8-A09M-01A-11W-A019-09.bam	TCGA-A8-A09M-10A-01W-A021-09.bam
BRCA	TCGA-BH-A18M	0	0	0	0	0	0	0	0	0	0	20913	8939	131273	0	0	35174	24135	72856	28960	NA	TCGA-BH-A18M-01A-11D-A12B-09_IlluminaGA-DNASeq_exome.bam	TCGA-BH-A18M-11A-33D-A12B-09_IlluminaGA-DNASeq_exome.bam
BRCA	TCGA-D8-A27G	0	0	0	0	0	0	0	0	0	0	17757	7399	125997	0	0	33177	22448	68544	26984	NA	TCGA-D8-A27G-01A-11D-A16D-09.bam	TCGA-D8-A27G-10A-01D-A16D-09.bam
BRCA	TCGA-D8-A1JT	6	0	0	6	0	0	0	1	3	2	18908	7602	127545	0	0	33803	22898	69676	27678	NA	TCGA-D8-A1JT-01A-31D-A13L-09.bam	TCGA-D8-A1JT-10A-01D-A13O-09.bam
BRCA	TCGA-GM-A2DB	0	0	0	0	0	0	0	0	0	0	20161	8727	132497	0	0	35106	23673	73688	28918	NA	TCGA-GM-A2DB-01A-31D-A19Y-09.bam	TCGA-GM-A2DB-10C-01D-A18P-09.bam
BRCA	TCGA-AO-A03V	4	0	0	4	0	0	2	0	1	1	16956	6579	121739	0	0	32416	21753	65207	25898	NA	TCGA-AO-A03V-01A-11D-A10Y-09_IlluminaGA-DNASeq_exome.bam	TCGA-AO-A03V-10A-01D-A110-09_IlluminaGA-DNASeq_exome_2.bam
BRCA	TCGA-AO-A0J5	10	1	0	9	0	0	3	0	2	5	21058	8220	125386	0	0	34226	23302	69116	28020	NA	TCGA-AO-A0J5-01A-11W-A050-09.bam	TCGA-AO-A0J5-10A-01W-A055-09.bam
THCA	TCGA-BJ-A2N7	0	0	0	0	0	0	0	0	0	0	14070	7210	128460	0	0	31981	21611	69827	26321	NA	C499.TCGA-BJ-A2N7-01A-11D-A18F-08.1.bam	C499.TCGA-BJ-A2N7-11A-11D-A18F-08.1.bam
THCA	TCGA-DJ-A13R	0	0	0	0	0	0	0	0	0	0	15565	7125	128173	0	0	32641	22020	69479	26723	NA	C499.TCGA-DJ-A13R-01A-11D-A10S-08.5.bam	C499.TCGA-DJ-A13R-10A-01D-A10S-08.6.bam
THCA	TCGA-DJ-A2Q6	0	0	0	0	0	0	0	0	0	0	14028	7182	128517	0	0	31985	21623	69749	26370	NA	C499.TCGA-DJ-A2Q6-01A-11D-A18F-08.1.bam	C499.TCGA-DJ-A2Q6-10A-01D-A18F-08.1.bam
THCA	TCGA-EL-A4K6	0	0	0	0	0	0	0	0	0	0	14689	7349	127050	0	0	31588	21683	69460	26357	NA	C499.TCGA-EL-A4K6-01A-12D-A257-08.2.bam	C499.TCGA-EL-A4K6-11A-11D-A25A-08.5.bam
THCA	TCGA-ET-A2N4	0	0	0	0	0	0	0	0	0	0	14656	7237	128294	0	0	32153	21758	69818	26458	NA	C499.TCGA-ET-A2N4-01A-12D-A19J-08.2.bam	C499.TCGA-ET-A2N4-10A-01D-A19M-08.3.bam
THCA	TCGA-DJ-A3VE	0	0	0	0	0	0	0	0	0	0	16409	8126	130968	0	0	33273	22468	72221	27541	NA	C499.TCGA-DJ-A3VE-01A-11D-A23M-08.1.bam	C499.TCGA-DJ-A3VE-10A-01D-A23K-08.1.bam
THCA	TCGA-EM-A3FK	0	0	0	0	0	0	0	0	0	0	8608	5770	124552	0	0	27602	20071	66857	24400	NA	C499.TCGA-EM-A3FK-01A-11D-A21A-08.2.bam	C499.TCGA-EM-A3FK-10A-01D-A21A-08.2.bam
THCA	TCGA-ET-A2MZ	0	0	0	0	0	0	0	0	0	0	13459	6542	125913	0	0	31176	21201	67864	25673	NA	C499.TCGA-ET-A2MZ-01A-12D-A19J-08.1.bam	C499.TCGA-ET-A2MZ-10A-01D-A19M-08.1.bam
THCA	TCGA-ET-A39S	0	0	0	0	0	0	0	0	0	0	13567	6857	127273	0	0	31446	21379	68904	25968	NA	C499.TCGA-ET-A39S-01A-11D-A19J-08.2.bam	C499.TCGA-ET-A39S-10A-01D-A19M-08.2.bam
THCA	TCGA-EM-A1CV	3	0	0	3	0	0	0	0	0	3	14853	6477	124319	0	0	31690	21384	66770	25805	NA	C499.TCGA-EM-A1CV-01A-11D-A13W-08.1.bam	C499.TCGA-EM-A1CV-11A-11D-A13W-08.4.bam
THCA	TCGA-EL-A3CP	0	0	0	0	0	0	0	0	0	0	13683	6683	126018	0	0	31305	21251	68075	25753	NA	C499.TCGA-EL-A3CP-01A-11D-A19J-08.3.bam	C499.TCGA-EL-A3CP-10A-01D-A19M-08.4.bam
THCA	TCGA-DJ-A3UM	0	0	0	0	0	0	0	0	0	0	12623	7073	129313	0	0	30973	21498	70280	26258	NA	C499.TCGA-DJ-A3UM-01A-11D-A22D-08.1.bam	C499.TCGA-DJ-A3UM-10A-01D-A22D-08.1.bam
THCA	TCGA-E8-A419	0	0	0	0	0	0	0	0	0	0	16290	7824	129921	0	0	33068	22303	71399	27265	NA	C499.TCGA-E8-A419-01A-11D-A23M-08.1.bam	C499.TCGA-E8-A419-10A-01D-A23K-08.1.bam
THCA	TCGA-ET-A25I	0	0	0	0	0	0	0	0	0	0	13577	6946	128450	0	0	31807	21541	69508	26117	NA	C499.TCGA-ET-A25I-01A-11D-A16O-08.2.bam	C499.TCGA-ET-A25I-10A-01D-A16O-08.2.bam
THCA	TCGA-KS-A4I1	1	0	0	1	0	0	0	0	1	0	15791	7565	127951	0	0	32471	21913	70087	26836	NA	C499.TCGA-KS-A4I1-01A-11D-A257-08.6.bam	C499.TCGA-KS-A4I1-11A-11D-A25A-08.6.bam
THCA	TCGA-DJ-A3V7	0	0	0	0	0	0	0	0	0	0	16890	7894	129582	0	0	33362	22440	71287	27277	NA	C499.TCGA-DJ-A3V7-01A-11D-A23M-08.1.bam	C499.TCGA-DJ-A3V7-10A-01D-A23K-08.1.bam
THCA	TCGA-DJ-A3V4	0	0	0	0	0	0	0	0	0	0	11709	6687	129074	0	0	30513	21206	69799	25952	NA	C499.TCGA-DJ-A3V4-01A-11D-A22Z-08.1.bam	C499.TCGA-DJ-A3V4-10A-01D-A22Z-08.1.bam
THCA	TCGA-DJ-A2PT	0	0	0	0	0	0	0	0	0	0	14025	7279	129019	0	0	32071	21642	70132	26478	NA	C499.TCGA-DJ-A2PT-01A-11D-A18F-08.1.bam	C499.TCGA-DJ-A2PT-10A-01D-A18F-08.1.bam
THCA	TCGA-E8-A242	1	0	0	1	0	0	0	0	0	1	15219	7305	129363	0	0	32779	21895	70448	26765	NA	C499.TCGA-E8-A242-01A-21D-A16O-08.2.bam	C499.TCGA-E8-A242-10A-01D-A16O-08.2.bam
THCA	TCGA-BJ-A192	1	0	0	1	0	0	1	0	0	0	15161	6402	123921	0	0	31944	21423	66319	25798	NA	C499.TCGA-BJ-A192-01A-31D-A13W-08.3.bam	C499.TCGA-BJ-A192-10A-01D-A13W-08.3.bam
THCA	TCGA-EM-A22L	1	0	1	0	0	0	0	1	0	0	13997	7214	128573	0	0	31812	21626	69989	26357	NA	C499.TCGA-EM-A22L-01A-11D-A17V-08.1.bam	C499.TCGA-EM-A22L-10A-01D-A17V-08.1.bam
THCA	TCGA-FY-A3R7	0	0	0	0	0	0	0	0	0	0	11468	6383	128131	0	0	30695	21004	68737	25546	NA	C499.TCGA-FY-A3R7-01A-11D-A21Z-08.2.bam	C499.TCGA-FY-A3R7-10A-01D-A21Z-08.2.bam
THCA	TCGA-ET-A39K	0	0	0	0	0	0	0	0	0	0	13683	7110	127660	0	0	31503	21460	69374	26116	NA	C499.TCGA-ET-A39K-01A-11D-A19J-08.2.bam	C499.TCGA-ET-A39K-10A-01D-A19M-08.2.bam
THCA	TCGA-E8-A437	0	0	0	0	0	0	0	0	0	0	12978	7326	127217	0	0	30615	21352	69592	25962	NA	C499.TCGA-E8-A437-01A-12D-A23U-08.3.bam	C499.TCGA-E8-A437-10A-01D-A23U-08.3.bam
THCA	TCGA-J8-A4HY	0	0	0	0	0	0	0	0	0	0	14598	7453	128489	0	0	31897	21792	70264	26587	NA	C499.TCGA-J8-A4HY-01A-11D-A257-08.4.bam	C499.TCGA-J8-A4HY-10A-01D-A25A-08.5.bam
THCA	TCGA-EL-A4JW	0	0	0	0	0	0	0	0	0	0	14833	7007	125449	0	0	31616	21419	68155	26099	NA	C499.TCGA-EL-A4JW-01A-11D-A257-08.2.bam	C499.TCGA-EL-A4JW-11A-12D-A25A-08.5.bam
THCA	TCGA-ET-A3DT	0	0	0	0	0	0	0	0	0	0	13043	6631	126626	0	0	31031	21213	68313	25743	NA	C499.TCGA-ET-A3DT-01A-11D-A19J-08.2.bam	C499.TCGA-ET-A3DT-10A-01D-A19M-08.2.bam
THCA	TCGA-EM-A3AQ	0	0	0	0	0	0	0	0	0	0	11945	7160	131590	0	0	31339	21539	71473	26344	NA	C499.TCGA-EM-A3AQ-01A-11D-A20C-08.2.bam	C499.TCGA-EM-A3AQ-10A-01D-A20C-08.2.bam
THCA	TCGA-EL-A3CV	0	0	0	0	0	0	0	0	0	0	13768	6572	125425	0	0	31274	21171	67626	25694	NA	C499.TCGA-EL-A3CV-01A-11D-A19J-08.2.bam	C499.TCGA-EL-A3CV-10A-01D-A19M-08.3.bam
THCA	TCGA-J8-A3YG	1	0	0	1	0	0	0	0	1	0	11316	6167	124300	0	0	29688	20575	66678	24842	NA	C499.TCGA-J8-A3YG-01A-11D-A22Z-08.7.bam	C499.TCGA-J8-A3YG-10A-01D-A22Z-08.7.bam
THCA	TCGA-ET-A3BV	0	0	0	0	0	0	0	0	0	0	13890	7006	127437	0	0	31564	21516	69132	26121	NA	C499.TCGA-ET-A3BV-01A-11D-A19J-08.2.bam	C499.TCGA-ET-A3BV-10A-01D-A19M-08.2.bam
THCA	TCGA-DE-A3KN	0	0	0	0	0	0	0	0	0	0	11931	6997	131078	0	0	31290	21438	71028	26250	NA	C499.TCGA-DE-A3KN-01A-11D-A20C-08.2.bam	C499.TCGA-DE-A3KN-10A-01D-A20C-08.2.bam
THCA	TCGA-FK-A3S3	0	0	0	0	0	0	0	0	0	0	12884	7189	130385	0	0	31389	21655	70946	26468	NA	C499.TCGA-FK-A3S3-01A-11D-A22D-08.1.bam	C499.TCGA-FK-A3S3-10A-01D-A22D-08.1.bam
THCA	TCGA-EL-A4K2	0	0	0	0	0	0	0	0	0	0	14964	6992	125809	0	0	31731	21489	68400	26145	NA	C499.TCGA-EL-A4K2-01A-11D-A257-08.2.bam	C499.TCGA-EL-A4K2-11A-11D-A25A-08.5.bam
THCA	TCGA-EM-A2CJ	0	0	0	0	0	0	0	0	0	0	15203	7675	129635	0	0	32597	22003	71021	26892	NA	C499.TCGA-EM-A2CJ-01A-11D-A17V-08.1.bam	C499.TCGA-EM-A2CJ-10A-01D-A17V-08.1.bam
THCA	TCGA-EM-A1CU	0	0	0	0	0	0	0	0	0	0	15998	6456	123552	0	0	32320	21524	66207	25955	NA	C499.TCGA-EM-A1CU-01A-11D-A13W-08.3.bam	C499.TCGA-EM-A1CU-11A-11D-A13W-08.3.bam
THCA	TCGA-DJ-A3VL	0	0	0	0	0	0	0	0	0	0	15823	7681	129352	0	0	32829	22155	70909	26963	NA	C499.TCGA-DJ-A3VL-01A-11D-A23M-08.1.bam	C499.TCGA-DJ-A3VL-10A-01D-A23K-08.1.bam
THCA	TCGA-EL-A3GZ	1	0	0	1	0	0	0	0	0	1	13062	7815	133473	0	0	32185	22029	73119	27017	NA	C499.TCGA-EL-A3GZ-01A-11D-A20C-08.3.bam	C499.TCGA-EL-A3GZ-11A-11D-A20C-08.2.bam
THCA	TCGA-BJ-A45J	0	0	0	0	0	0	0	0	0	0	12129	6454	124768	0	0	30126	20787	67213	25225	NA	C499.TCGA-BJ-A45J-01A-11D-A23U-08.3.bam	C499.TCGA-BJ-A45J-11A-11D-A23U-08.3.bam
THCA	TCGA-FY-A3NN	0	0	0	0	0	0	0	0	0	0	10098	6735	129614	0	0	29684	20933	70183	25647	NA	C499.TCGA-FY-A3NN-01A-11D-A21A-08.2.bam	C499.TCGA-FY-A3NN-10A-01D-A21A-08.2.bam
THCA	TCGA-EM-A3SU	0	0	0	0	0	0	0	0	0	0	12324	6688	126313	0	0	30591	21023	68215	25496	NA	C499.TCGA-EM-A3SU-01A-11D-A22Z-08.6.bam	C499.TCGA-EM-A3SU-10A-01D-A22Z-08.6.bam
THCA	TCGA-FK-A3SD	0	0	0	0	0	0	0	0	0	0	12265	6938	129605	0	0	30964	21425	70229	26190	NA	C499.TCGA-FK-A3SD-01A-11D-A22D-08.1.bam	C499.TCGA-FK-A3SD-10A-01D-A22D-08.1.bam
THCA	TCGA-EM-A1YC	0	0	0	0	0	0	0	0	0	0	13981	6500	125812	0	0	31398	21260	67856	25779	NA	C499.TCGA-EM-A1YC-01A-11D-A14W-08.3.bam	C499.TCGA-EM-A1YC-11A-11D-A14W-08.3.bam
THCA	TCGA-DO-A1JZ	4	0	0	4	0	0	0	0	1	3	15230	6750	126138	0	0	32219	21669	68021	26209	NA	C499.TCGA-DO-A1JZ-01A-11D-A13W-08.5.bam	C499.TCGA-DO-A1JZ-11A-11D-A13W-08.3.bam
THCA	TCGA-EM-A4FQ	0	0	0	0	0	0	0	0	0	0	14613	7087	126661	0	0	31713	21537	68869	26242	NA	C499.TCGA-EM-A4FQ-01A-11D-A257-08.2.bam	C499.TCGA-EM-A4FQ-10A-01D-A25A-08.5.bam
THCA	TCGA-EM-A2CM	0	0	0	0	0	0	0	0	0	0	14713	7678	130330	0	0	32468	21985	71394	26874	NA	C499.TCGA-EM-A2CM-01A-11D-A17V-08.1.bam	C499.TCGA-EM-A2CM-10A-01D-A17V-08.1.bam
THCA	TCGA-EL-A3T9	0	0	0	0	0	0	0	0	0	0	12412	7103	130517	0	0	31184	21563	70889	26396	NA	C499.TCGA-EL-A3T9-01A-21D-A22D-08.1.bam	C499.TCGA-EL-A3T9-11A-11D-A22D-08.1.bam
THCA	TCGA-L6-A4EU	0	0	0	0	0	0	0	0	0	0	16899	7645	126161	0	0	32638	21920	69329	26818	NA	C499.TCGA-L6-A4EU-01A-11D-A257-08.4.bam	C499.TCGA-L6-A4EU-10A-01D-A25A-08.4.bam
THCA	TCGA-E8-A415	0	0	0	0	0	0	0	0	0	0	15344	8258	130752	0	0	32600	22260	72244	27250	NA	C499.TCGA-E8-A415-01A-11D-A23M-08.1.bam	C499.TCGA-E8-A415-10A-01D-A23K-08.1.bam
THCA	TCGA-QD-A8IV	0	0	0	0	0	0	0	0	0	0	14981	7423	128804	0	0	32261	21923	70343	26681	NA	C499.TCGA-QD-A8IV-01A-11D-A397-08.2.bam	C499.TCGA-QD-A8IV-10A-01D-A39A-08.2.bam
THCA	TCGA-EM-A3FL	0	0	0	0	0	0	0	0	0	0	11088	7538	131435	0	0	30459	21452	71881	26269	NA	C499.TCGA-EM-A3FL-01A-11D-A21A-08.2.bam	C499.TCGA-EM-A3FL-10A-01D-A21A-08.2.bam
THCA	TCGA-EL-A3ZO	1	0	0	1	0	0	0	0	0	1	15080	8106	131494	0	0	32751	22213	72435	27281	NA	C499.TCGA-EL-A3ZO-01A-11D-A23M-08.1.bam	C499.TCGA-EL-A3ZO-11A-12D-A23K-08.2.bam
THCA	TCGA-MK-A4N6	0	0	0	0	0	0	0	0	0	0	13632	7160	125363	0	0	30354	21218	68679	25904	NA	C499.TCGA-MK-A4N6-01A-11D-A257-08.4.bam	C499.TCGA-MK-A4N6-10A-01D-A25A-08.4.bam
THCA	TCGA-DJ-A1QH	0	0	0	0	0	0	0	0	0	0	13123	6229	124988	0	0	30953	20955	67089	25343	NA	C499.TCGA-DJ-A1QH-01A-21D-A14W-08.3.bam	C499.TCGA-DJ-A1QH-10A-01D-A14W-08.3.bam
THCA	TCGA-H2-A3RI	0	0	0	0	0	0	0	0	0	0	12363	6750	129145	0	0	31383	21308	69622	25945	NA	C499.TCGA-H2-A3RI-01A-11D-A21Z-08.2.bam	C499.TCGA-H2-A3RI-11A-11D-A21Z-08.2.bam
THCA	TCGA-BJ-A191	0	0	0	0	0	0	0	0	0	0	15617	6627	125364	0	0	32339	21621	67475	26173	NA	C499.TCGA-BJ-A191-01A-11D-A13W-08.3.bam	C499.TCGA-BJ-A191-10A-01D-A13W-08.3.bam
THCA	TCGA-DJ-A3VA	0	0	0	0	0	0	0	0	0	0	16895	8134	130958	0	0	33516	22544	72303	27624	NA	C499.TCGA-DJ-A3VA-01A-11D-A23M-08.1.bam	C499.TCGA-DJ-A3VA-10A-01D-A23K-08.1.bam
THCA	TCGA-L6-A4ET	0	0	0	0	0	0	0	0	0	0	15215	7261	126761	0	0	32010	21704	69092	26431	NA	C499.TCGA-L6-A4ET-01A-11D-A257-08.4.bam	C499.TCGA-L6-A4ET-10A-01D-A25A-08.4.bam
THCA	TCGA-DE-A7U5	0	0	0	0	0	0	0	0	0	0	14777	7296	127695	0	0	32044	21722	69523	26479	NA	C499.TCGA-DE-A7U5-01A-11D-A397-08.2.bam	C499.TCGA-DE-A7U5-10A-01D-A39A-08.2.bam
THCA	TCGA-E8-A2JQ	0	0	0	0	0	0	0	0	0	0	13268	6901	128212	0	0	31477	21369	69453	26082	NA	C499.TCGA-E8-A2JQ-01A-11D-A19J-08.1.bam	C499.TCGA-E8-A2JQ-11A-11D-A19J-08.1.bam
THCA	TCGA-CE-A482	0	0	0	0	0	0	0	0	0	0	13369	7190	126695	0	0	30846	21358	69074	25976	NA	C499.TCGA-CE-A482-01A-11D-A23U-08.3.bam	C499.TCGA-CE-A482-10A-01D-A23U-08.3.bam
THCA	TCGA-EM-A2OX	0	0	0	0	0	0	0	0	0	0	13089	6962	128125	0	0	31235	21431	69498	26012	NA	C499.TCGA-EM-A2OX-01A-11D-A202-08.1.bam	C499.TCGA-EM-A2OX-10A-01D-A202-08.1.bam
THCA	TCGA-EL-A3T0	0	0	0	0	0	0	0	0	0	0	12850	7190	130580	0	0	31512	21641	71022	26445	NA	C499.TCGA-EL-A3T0-01A-22D-A22D-08.1.bam	C499.TCGA-EL-A3T0-11A-12D-A22D-08.1.bam
THCA	TCGA-EM-A22K	0	0	0	0	0	0	0	0	0	0	13699	7456	129451	0	0	31854	21695	70590	26467	NA	C499.TCGA-EM-A22K-01A-11D-A17V-08.1.bam	C499.TCGA-EM-A22K-10A-01D-A17V-08.1.bam
THCA	TCGA-EL-A3ZN	0	0	0	0	0	0	0	0	0	0	14600	7330	129073	0	0	32150	21835	70402	26616	NA	C499.TCGA-EL-A3ZN-01A-11D-A23M-08.1.bam	C499.TCGA-EL-A3ZN-11A-11D-A23K-08.1.bam
THCA	TCGA-BJ-A3EZ	0	0	0	0	0	0	0	0	0	0	14518	7396	129721	0	0	32273	21921	70742	26699	NA	C499.TCGA-BJ-A3EZ-01A-11D-A202-08.1.bam	C499.TCGA-BJ-A3EZ-10A-01D-A202-08.1.bam
THCA	TCGA-EL-A3N2	0	0	0	0	0	0	0	0	0	0	10638	6313	128278	0	0	30059	20846	68918	25406	NA	C499.TCGA-EL-A3N2-01A-11D-A20C-08.2.bam	C499.TCGA-EL-A3N2-11A-11D-A20C-08.2.bam
THCA	TCGA-E3-A3E3	0	0	0	0	0	0	0	0	0	0	10604	6215	127355	0	0	29857	20800	68294	25223	NA	C499.TCGA-E3-A3E3-01A-11D-A20C-08.2.bam	C499.TCGA-E3-A3E3-10A-01D-A20C-08.2.bam
THCA	TCGA-DJ-A4V5	0	0	0	0	0	0	0	0	0	0	15258	7151	125183	0	0	31500	21526	68376	26190	NA	C499.TCGA-DJ-A4V5-01A-11D-A257-08.2.bam	C499.TCGA-DJ-A4V5-10A-01D-A25A-08.5.bam
THCA	TCGA-EL-A3GU	0	0	0	0	0	0	0	0	0	0	11122	6939	130384	0	0	30483	21270	70708	25984	NA	C499.TCGA-EL-A3GU-01A-11D-A21A-08.2.bam	C499.TCGA-EL-A3GU-11A-21D-A21A-08.2.bam
THCA	TCGA-FE-A3PD	0	0	0	0	0	0	0	0	0	0	12479	6841	129059	0	0	31317	21337	69700	26025	NA	C499.TCGA-FE-A3PD-01A-11D-A21Z-08.2.bam	C499.TCGA-FE-A3PD-10A-01D-A21Z-08.2.bam
THCA	TCGA-EL-A3H4	0	0	0	0	0	0	0	0	0	0	13636	7028	128347	0	0	31584	21519	69672	26236	NA	C499.TCGA-EL-A3H4-01A-11D-A202-08.1.bam	C499.TCGA-EL-A3H4-10A-01D-A202-08.1.bam
THCA	TCGA-DE-A4M8	0	0	0	0	0	0	0	0	0	0	13467	7058	124487	0	0	29996	21147	68178	25691	NA	C499.TCGA-DE-A4M8-01A-21D-A257-08.2.bam	C499.TCGA-DE-A4M8-10A-01D-A25A-08.5.bam
THCA	TCGA-EM-A3FR	0	0	0	0	0	0	0	0	0	0	12703	6954	129779	0	0	31600	21437	70244	26155	NA	C499.TCGA-EM-A3FR-01A-11D-A21Z-08.2.bam	C499.TCGA-EM-A3FR-10A-01D-A21Z-08.2.bam
THCA	TCGA-L6-A4EP	0	0	0	0	0	0	0	0	0	0	14337	6008	117430	0	0	29694	20372	63139	24570	NA	C499.TCGA-L6-A4EP-01A-11D-A257-08.4.bam	C499.TCGA-L6-A4EP-10A-01D-A25A-08.4.bam
THCA	TCGA-J8-A3YH	0	0	0	0	0	0	0	0	0	0	11896	6644	126061	0	0	30270	20942	68006	25383	NA	C499.TCGA-J8-A3YH-01A-11D-A22Z-08.7.bam	C499.TCGA-J8-A3YH-10A-01D-A22Z-08.7.bam
THCA	TCGA-ET-A39O	0	0	0	0	0	0	0	0	0	0	13462	6860	127089	0	0	31355	21359	68759	25938	NA	C499.TCGA-ET-A39O-01A-11D-A19J-08.1.bam	C499.TCGA-ET-A39O-10A-01D-A19M-08.1.bam
THCA	TCGA-DJ-A2PO	0	0	0	0	0	0	0	0	0	0	14195	7028	128372	0	0	31898	21622	69731	26344	NA	C499.TCGA-DJ-A2PO-01A-21D-A19J-08.2.bam	C499.TCGA-DJ-A2PO-10A-01D-A19M-08.3.bam
THCA	TCGA-BJ-A45E	0	0	0	0	0	0	0	0	0	0	12611	7206	126845	0	0	30448	21182	69183	25849	NA	C499.TCGA-BJ-A45E-01A-11D-A23U-08.3.bam	C499.TCGA-BJ-A45E-11A-11D-A23U-08.3.bam
THCA	TCGA-ET-A3BW	0	0	0	0	0	0	0	0	0	0	12886	6469	125402	0	0	30758	21049	67540	25410	NA	C499.TCGA-ET-A3BW-01A-11D-A19J-08.2.bam	C499.TCGA-ET-A3BW-10A-01D-A19M-08.3.bam
THCA	TCGA-EL-A3MY	0	0	0	0	0	0	0	0	0	0	9523	6902	128960	0	0	28694	20822	70335	25534	NA	C499.TCGA-EL-A3MY-01A-11D-A21A-08.2.bam	C499.TCGA-EL-A3MY-11A-12D-A21A-08.2.bam
THCA	TCGA-J8-A3O0	0	0	0	0	0	0	0	0	0	0	8990	6778	127688	0	0	27950	20587	69738	25181	NA	C499.TCGA-J8-A3O0-01A-11D-A21A-08.2.bam	C499.TCGA-J8-A3O0-10A-01D-A21A-08.2.bam
THCA	TCGA-FE-A230	0	0	0	0	0	0	0	0	0	0	14324	6799	126310	0	0	31576	21373	68460	26024	NA	C499.TCGA-FE-A230-01A-11D-A14W-08.3.bam	C499.TCGA-FE-A230-10A-01D-A14W-08.3.bam
THCA	TCGA-FY-A3NM	0	0	0	0	0	0	0	0	0	0	10195	6850	129560	0	0	29659	20973	70235	25738	NA	C499.TCGA-FY-A3NM-01A-11D-A21A-08.2.bam	C499.TCGA-FY-A3NM-10A-01D-A21A-08.2.bam
THCA	TCGA-EL-A3ZK	0	0	0	0	0	0	0	0	0	0	13739	7127	127607	0	0	31385	21495	69444	26149	NA	C499.TCGA-EL-A3ZK-01A-21D-A23M-08.1.bam	C499.TCGA-EL-A3ZK-11A-11D-A23K-08.1.bam
THCA	TCGA-BJ-A18Y	0	0	0	0	0	0	0	0	0	0	14185	6360	124618	0	0	31335	21267	66850	25711	NA	C499.TCGA-BJ-A18Y-01A-11D-A13W-08.3.bam	C499.TCGA-BJ-A18Y-10A-01D-A13W-08.3.bam
THCA	TCGA-ET-A40T	2	0	0	2	0	0	0	0	0	2	19550	8968	133364	0	0	35321	23401	74415	28745	NA	C499.TCGA-ET-A40T-01A-11D-A23M-08.7.bam	C499.TCGA-ET-A40T-10A-01D-A23K-08.6.bam
THCA	TCGA-DJ-A2PZ	0	0	0	0	0	0	0	0	0	0	13785	7148	128511	0	0	31844	21597	69731	26272	NA	C499.TCGA-DJ-A2PZ-01A-21D-A18F-08.1.bam	C499.TCGA-DJ-A2PZ-10A-01D-A18F-08.1.bam
THCA	TCGA-GE-A2C6	0	0	0	0	0	0	0	0	0	0	12285	6637	126404	0	0	30521	21030	68254	25521	NA	C499.TCGA-GE-A2C6-01A-11D-A17V-08.2.bam	C499.TCGA-GE-A2C6-11A-11D-A16O-08.4.bam
THCA	TCGA-DJ-A1QF	0	0	0	0	0	0	0	0	0	0	14129	6380	125641	0	0	31554	21252	67607	25737	NA	C499.TCGA-DJ-A1QF-01A-12D-A14W-08.3.bam	C499.TCGA-DJ-A1QF-10A-01D-A14W-08.3.bam
THCA	TCGA-EL-A3ZL	1	0	0	1	0	0	0	0	0	1	13636	7362	129667	0	0	31809	21709	70696	26451	NA	C499.TCGA-EL-A3ZL-01A-11D-A23M-08.2.bam	C499.TCGA-EL-A3ZL-11A-11D-A23K-08.1.bam
THCA	TCGA-BJ-A0ZE	0	0	0	0	0	0	0	0	0	0	17043	7691	129534	0	0	33590	22449	70826	27403	NA	C499.TCGA-BJ-A0ZE-01A-11D-A10S-08.5.bam	C499.TCGA-BJ-A0ZE-10A-01D-A10S-08.5.bam
THCA	TCGA-DJ-A4V2	0	0	0	0	0	0	0	0	0	0	14852	7171	125640	0	0	31382	21458	68606	26217	NA	C499.TCGA-DJ-A4V2-01A-11D-A257-08.2.bam	C499.TCGA-DJ-A4V2-10A-01D-A25A-08.5.bam
THCA	TCGA-DO-A1K0	0	0	0	0	0	0	0	0	0	0	15432	6295	123498	0	0	32027	21395	66020	25783	NA	C499.TCGA-DO-A1K0-01A-11D-A13W-08.3.bam	C499.TCGA-DO-A1K0-10A-01D-A13W-08.3.bam
THCA	TCGA-EM-A2OV	0	0	0	0	0	0	0	0	0	0	14712	7568	129982	0	0	32430	21983	70991	26858	NA	C499.TCGA-EM-A2OV-01A-11D-A202-08.1.bam	C499.TCGA-EM-A2OV-10A-01D-A202-08.1.bam
THCA	TCGA-EM-A3AK	0	0	0	0	0	0	0	0	0	0	13741	7059	128445	0	0	31709	21545	69646	26345	NA	C499.TCGA-EM-A3AK-01A-11D-A202-08.1.bam	C499.TCGA-EM-A3AK-10A-01D-A202-08.1.bam
THCA	TCGA-EM-A3O8	0	0	0	0	0	0	0	0	0	0	13050	7083	129646	0	0	31803	21512	70215	26249	NA	C499.TCGA-EM-A3O8-01A-11D-A21Z-08.2.bam	C499.TCGA-EM-A3O8-10A-01D-A21Z-08.2.bam
THCA	TCGA-E8-A2EA	0	0	0	0	0	0	0	0	0	0	15672	7573	129612	0	0	32809	22100	71003	26945	NA	C499.TCGA-E8-A2EA-01A-11D-A17V-08.1.bam	C499.TCGA-E8-A2EA-10A-01D-A17V-08.1.bam
THCA	TCGA-IM-A420	1	0	0	1	0	0	1	0	0	0	12505	7228	128850	0	0	30997	21365	70141	26080	NA	C499.TCGA-IM-A420-01A-11D-A23M-08.2.bam	C499.TCGA-IM-A420-10A-01D-A23K-08.1.bam
THCA	TCGA-ET-A2N0	0	0	0	0	0	0	0	0	0	0	13121	6731	127339	0	0	31359	21243	68768	25821	NA	C499.TCGA-ET-A2N0-01A-11D-A18F-08.1.bam	C499.TCGA-ET-A2N0-10A-01D-A18F-08.1.bam
THCA	TCGA-DJ-A2Q0	1	0	0	1	0	0	0	0	1	0	13345	6861	127130	0	0	31239	21284	68857	25956	NA	C499.TCGA-DJ-A2Q0-01A-11D-A202-08.1.bam	C499.TCGA-DJ-A2Q0-10A-01D-A202-08.1.bam
THCA	TCGA-DJ-A4V0	0	0	0	0	0	0	0	0	0	0	15231	6920	124799	0	0	31762	21423	67709	26056	NA	C499.TCGA-DJ-A4V0-01A-11D-A257-08.2.bam	C499.TCGA-DJ-A4V0-10A-01D-A25A-08.5.bam
THCA	TCGA-MK-A4N7	0	0	0	0	0	0	0	0	0	0	14197	7544	127245	0	0	31062	21642	69894	26388	NA	C499.TCGA-MK-A4N7-01A-11D-A257-08.4.bam	C499.TCGA-MK-A4N7-10A-01D-A25A-08.4.bam
THCA	TCGA-ET-A3BU	0	0	0	0	0	0	0	0	0	0	13453	6773	126789	0	0	31265	21338	68548	25864	NA	C499.TCGA-ET-A3BU-01A-11D-A19J-08.2.bam	C499.TCGA-ET-A3BU-10A-01D-A19M-08.2.bam
THCA	TCGA-ET-A4KN	0	0	0	0	0	0	0	0	0	0	15077	7098	125294	0	0	31497	21498	68335	26139	NA	C499.TCGA-ET-A4KN-01A-11D-A257-08.4.bam	C499.TCGA-ET-A4KN-10A-01D-A25A-08.4.bam
THCA	TCGA-EM-A22M	0	0	0	0	0	0	0	0	0	0	13180	6919	127768	0	0	31407	21387	69124	25949	NA	C499.TCGA-EM-A22M-01A-11D-A17V-08.1.bam	C499.TCGA-EM-A22M-10A-01D-A17V-08.1.bam
THCA	TCGA-ET-A40R	0	0	0	0	0	0	0	0	0	0	16444	8728	132339	0	0	33382	22697	73565	27867	NA	C499.TCGA-ET-A40R-01A-11D-A23M-08.6.bam	C499.TCGA-ET-A40R-10A-01D-A23K-08.7.bam
THCA	TCGA-DJ-A3VG	1	0	0	1	0	0	0	0	0	1	16356	8142	130563	0	0	33196	22400	72071	27394	NA	C499.TCGA-DJ-A3VG-01A-11D-A23M-08.2.bam	C499.TCGA-DJ-A3VG-10A-01D-A23K-08.1.bam
THCA	TCGA-FY-A76V	0	0	0	0	0	0	0	0	0	0	14633	7514	129316	0	0	32168	21922	70694	26679	NA	C499.TCGA-FY-A76V-01A-11D-A397-08.2.bam	C499.TCGA-FY-A76V-10A-01D-A39A-08.2.bam
THCA	TCGA-EM-A3FP	0	0	0	0	0	0	0	0	0	0	10119	6723	129020	0	0	29550	20908	69865	25539	NA	C499.TCGA-EM-A3FP-01A-11D-A21A-08.2.bam	C499.TCGA-EM-A3FP-10A-01D-A21A-08.2.bam
THCA	TCGA-EM-A2P1	0	0	0	0	0	0	0	0	0	0	14129	7499	129660	0	0	32020	21844	70788	26636	NA	C499.TCGA-EM-A2P1-01A-11D-A202-08.1.bam	C499.TCGA-EM-A2P1-10A-01D-A202-08.1.bam
THCA	TCGA-ET-A3DO	0	0	0	0	0	0	0	0	0	0	13283	6540	125237	0	0	30962	21122	67438	25538	NA	C499.TCGA-ET-A3DO-01A-11D-A19J-08.1.bam	C499.TCGA-ET-A3DO-10A-01D-A19M-08.1.bam
THCA	TCGA-BJ-A45F	0	0	0	0	0	0	0	0	0	0	11309	6046	122267	0	0	29089	20376	65584	24573	NA	C499.TCGA-BJ-A45F-01A-12D-A23U-08.3.bam	C499.TCGA-BJ-A45F-11A-21D-A23U-08.3.bam
THCA	TCGA-ET-A3BX	0	0	0	0	0	0	0	0	0	0	13305	6694	126331	0	0	31185	21209	68217	25719	NA	C499.TCGA-ET-A3BX-01A-11D-A19J-08.1.bam	C499.TCGA-ET-A3BX-10A-01D-A19M-08.1.bam
THCA	TCGA-DE-A69J	0	0	0	0	0	0	0	0	0	0	14429	7252	128273	0	0	32086	21698	69792	26378	NA	C499.TCGA-DE-A69J-01A-21D-A397-08.2.bam	C499.TCGA-DE-A69J-10A-01D-A39A-08.2.bam
THCA	TCGA-L6-A4EQ	0	0	0	0	0	0	0	0	0	0	13360	7649	130681	0	0	31768	21859	71433	26630	NA	C499.TCGA-L6-A4EQ-01A-11D-A257-08.5.bam	C499.TCGA-L6-A4EQ-10A-01D-A25A-08.5.bam
THCA	TCGA-EM-A3SX	1	0	0	1	0	0	0	0	1	0	11792	6504	125668	0	0	30207	20816	67652	25289	NA	C499.TCGA-EM-A3SX-01A-11D-A22Z-08.6.bam	C499.TCGA-EM-A3SX-10A-01D-A22Z-08.6.bam
THCA	TCGA-FE-A23A	0	0	0	0	0	0	0	0	0	0	13321	7368	129293	0	0	31442	21576	70553	26411	NA	C499.TCGA-FE-A23A-01A-11D-A17V-08.2.bam	C499.TCGA-FE-A23A-10A-01D-A17V-08.2.bam
THCA	TCGA-CE-A483	0	0	0	0	0	0	0	0	0	0	12459	7273	128371	0	0	30757	21334	69987	26025	NA	C499.TCGA-CE-A483-01A-11D-A23U-08.3.bam	C499.TCGA-CE-A483-10A-01D-A23U-08.4.bam
THCA	TCGA-FY-A3I4	0	0	0	0	0	0	0	0	0	0	9572	6354	127907	0	0	29008	20633	68966	25226	NA	C499.TCGA-FY-A3I4-01A-11D-A21A-08.2.bam	C499.TCGA-FY-A3I4-10A-01D-A21A-08.2.bam
THCA	TCGA-FY-A40M	1	0	0	1	0	0	0	0	0	1	14331	7318	128639	0	0	31980	21753	70084	26471	NA	C499.TCGA-FY-A40M-01A-11D-A23M-08.2.bam	C499.TCGA-FY-A40M-10A-01D-A23K-08.1.bam
THCA	TCGA-ET-A3DQ	0	0	0	0	0	0	0	0	0	0	13650	6755	126527	0	0	31431	21359	68308	25834	NA	C499.TCGA-ET-A3DQ-01A-11D-A19J-08.1.bam	C499.TCGA-ET-A3DQ-10A-01D-A19M-08.1.bam
THCA	TCGA-DJ-A13M	0	0	0	0	0	0	0	0	0	0	16854	7532	128863	0	0	33417	22366	70278	27188	NA	C499.TCGA-DJ-A13M-01A-11D-A10S-08.6.bam	C499.TCGA-DJ-A13M-10A-01D-A10S-08.5.bam
THCA	TCGA-BJ-A0Z0	0	0	0	0	0	0	0	0	0	0	16150	7502	129700	0	0	33178	22261	70681	27232	NA	C499.TCGA-BJ-A0Z0-01A-11D-A10S-08.5.bam	C499.TCGA-BJ-A0Z0-10A-01D-A10S-08.5.bam
THCA	TCGA-DJ-A1QN	0	0	0	0	0	0	0	0	0	0	14241	6657	126307	0	0	31644	21385	68210	25966	NA	C499.TCGA-DJ-A1QN-01A-11D-A14W-08.3.bam	C499.TCGA-DJ-A1QN-10A-01D-A14W-08.3.bam
THCA	TCGA-CE-A485	0	0	0	0	0	0	0	0	0	0	12320	7260	127259	0	0	30335	21226	69388	25890	NA	C499.TCGA-CE-A485-01A-11D-A23U-08.3.bam	C499.TCGA-CE-A485-10A-01D-A23U-08.3.bam
THCA	TCGA-BJ-A45H	0	0	0	0	0	0	0	0	0	0	14162	8002	131549	0	0	32271	22120	72309	27013	NA	C499.TCGA-BJ-A45H-01A-12D-A23U-08.5.bam	C499.TCGA-BJ-A45H-10A-01D-A23U-08.5.bam
THCA	TCGA-EL-A4KH	0	0	0	0	0	0	0	0	0	0	14998	7086	126242	0	0	31774	21570	68723	26259	NA	C499.TCGA-EL-A4KH-01A-11D-A257-08.2.bam	C499.TCGA-EL-A4KH-10A-01D-A25A-08.5.bam
THCA	TCGA-DJ-A13V	0	0	0	0	0	0	0	0	0	0	16032	7475	129292	0	0	33089	22247	70399	27064	NA	C499.TCGA-DJ-A13V-01A-11D-A10S-08.5.bam	C499.TCGA-DJ-A13V-10A-01D-A10S-08.5.bam
THCA	TCGA-E3-A3E5	0	0	0	0	0	0	0	0	0	0	11401	6573	129111	0	0	30642	21141	69543	25759	NA	C499.TCGA-E3-A3E5-01A-11D-A20C-08.2.bam	C499.TCGA-E3-A3E5-10A-01D-A20C-08.2.bam
THCA	TCGA-BJ-A0ZG	0	0	0	0	0	0	0	0	0	0	16903	7839	130616	0	0	33687	22586	71504	27581	NA	C499.TCGA-BJ-A0ZG-01A-11D-A10S-08.5.bam	C499.TCGA-BJ-A0ZG-10A-01D-A10S-08.5.bam
THCA	TCGA-FE-A237	0	0	0	0	0	0	0	0	0	0	13510	6908	128554	0	0	31864	21476	69575	26057	NA	C499.TCGA-FE-A237-01A-11D-A16O-08.2.bam	C499.TCGA-FE-A237-10A-01D-A16O-08.2.bam
THCA	TCGA-EM-A4FM	0	0	0	0	0	0	0	0	0	0	14585	6792	125205	0	0	31463	21347	67839	25933	NA	C499.TCGA-EM-A4FM-01A-11D-A257-08.2.bam	C499.TCGA-EM-A4FM-10A-01D-A25A-08.5.bam
THCA	TCGA-FY-A3TY	0	0	0	0	0	0	0	0	0	0	11827	6545	125896	0	0	30267	20854	67861	25286	NA	C499.TCGA-FY-A3TY-01A-11D-A22Z-08.7.bam	C499.TCGA-FY-A3TY-11A-12D-A22Z-08.7.bam
THCA	TCGA-EM-A3FM	0	0	0	0	0	0	0	0	0	0	9325	6175	127481	0	0	28829	20527	68542	25083	NA	C499.TCGA-EM-A3FM-01A-11D-A21A-08.2.bam	C499.TCGA-EM-A3FM-10A-01D-A21A-08.2.bam
THCA	TCGA-EM-A2P3	12	2	1	9	0	0	3	2	6	1	14365	7550	130081	0	0	32254	21885	71119	26738	NA	C499.TCGA-EM-A2P3-01A-11D-A202-08.1.bam	C499.TCGA-EM-A2P3-10A-01D-A202-08.1.bam
THCA	TCGA-EM-A3AR	0	0	0	0	0	0	0	0	0	0	11821	6911	130462	0	0	31084	21392	70564	26154	NA	C499.TCGA-EM-A3AR-01A-12D-A20C-08.2.bam	C499.TCGA-EM-A3AR-10A-01D-A20C-08.2.bam
THCA	TCGA-EL-A3TA	0	0	0	0	0	0	0	0	0	0	10809	6425	127104	0	0	29506	20848	68650	25334	NA	C499.TCGA-EL-A3TA-01A-12D-A22D-08.1.bam	C499.TCGA-EL-A3TA-11A-12D-A22D-08.1.bam
THCA	TCGA-DJ-A1QQ	0	0	0	0	0	0	0	0	0	0	13843	6509	126253	0	0	31507	21303	68037	25758	NA	C499.TCGA-DJ-A1QQ-01A-11D-A14W-08.3.bam	C499.TCGA-DJ-A1QQ-10A-01D-A14W-08.3.bam
THCA	TCGA-DJ-A4UL	0	0	0	0	0	0	0	0	0	0	15562	6810	123410	0	0	31555	21357	67001	25869	NA	C499.TCGA-DJ-A4UL-01A-11D-A257-08.2.bam	C499.TCGA-DJ-A4UL-10A-01D-A25A-08.5.bam
THCA	TCGA-EL-A3CN	0	0	0	0	0	0	0	0	0	0	12092	7110	131398	0	0	31446	21550	71237	26367	NA	C499.TCGA-EL-A3CN-01A-12D-A20C-08.2.bam	C499.TCGA-EL-A3CN-10A-01D-A20C-08.2.bam
THCA	TCGA-DJ-A2PV	0	0	0	0	0	0	0	0	0	0	13259	6427	125588	0	0	31076	21075	67561	25562	NA	C499.TCGA-DJ-A2PV-01A-11D-A19J-08.1.bam	C499.TCGA-DJ-A2PV-10A-01D-A19M-08.1.bam
THCA	TCGA-BJ-A2N8	0	0	0	0	0	0	0	0	0	0	14221	7362	129110	0	0	32190	21717	70325	26461	NA	C499.TCGA-BJ-A2N8-01A-11D-A18F-08.1.bam	C499.TCGA-BJ-A2N8-11A-11D-A18F-08.1.bam
THCA	TCGA-DE-A4MD	0	0	0	0	0	0	0	0	0	0	13777	6970	126502	0	0	31306	21394	68631	25918	NA	C499.TCGA-DE-A4MD-01A-11D-A257-08.3.bam	C499.TCGA-DE-A4MD-10A-01D-A25A-08.5.bam
THCA	TCGA-EL-A3D5	0	0	0	0	0	0	0	0	0	0	14400	7605	130180	0	0	32216	21911	71244	26814	NA	C499.TCGA-EL-A3D5-01A-22D-A202-08.1.bam	C499.TCGA-EL-A3D5-10A-01D-A202-08.1.bam
THCA	TCGA-DJ-A2Q5	0	0	0	0	0	0	0	0	0	0	14479	7227	128403	0	0	32205	21727	69819	26358	NA	C499.TCGA-DJ-A2Q5-01A-11D-A18F-08.1.bam	C499.TCGA-DJ-A2Q5-10A-01D-A18F-08.1.bam
THCA	TCGA-DJ-A3UW	0	0	0	0	0	0	0	0	0	0	12594	6975	129829	0	0	31225	21507	70401	26265	NA	C499.TCGA-DJ-A3UW-01A-11D-A22D-08.1.bam	C499.TCGA-DJ-A3UW-10A-01D-A22D-08.1.bam
THCA	TCGA-ET-A2N1	0	0	0	0	0	0	0	0	0	0	13371	6691	126694	0	0	31443	21239	68339	25735	NA	C499.TCGA-ET-A2N1-01A-11D-A18F-08.1.bam	C499.TCGA-ET-A2N1-10A-01D-A18F-08.1.bam
THCA	TCGA-DJ-A13X	0	0	0	0	0	0	0	0	0	0	16193	7337	128446	0	0	33011	22167	69812	26986	NA	C499.TCGA-DJ-A13X-01A-11D-A10S-08.6.bam	C499.TCGA-DJ-A13X-10A-01D-A10S-08.5.bam
THCA	TCGA-EM-A3FQ	0	0	0	0	0	0	0	0	0	0	11255	7276	131282	0	0	30677	21367	71569	26200	NA	C499.TCGA-EM-A3FQ-01A-11D-A21A-08.2.bam	C499.TCGA-EM-A3FQ-10A-01D-A21A-08.2.bam
THCA	TCGA-EL-A3H2	2	0	0	2	0	0	1	0	1	0	11886	6843	130370	0	0	31143	21373	70457	26126	NA	C499.TCGA-EL-A3H2-01A-11D-A20C-08.2.bam	C499.TCGA-EL-A3H2-11A-11D-A20C-08.2.bam
THCA	TCGA-EL-A4JZ	0	0	0	0	0	0	0	0	0	0	13710	6510	123902	0	0	30781	21004	66898	25439	NA	C499.TCGA-EL-A4JZ-01A-11D-A257-08.2.bam	C499.TCGA-EL-A4JZ-11A-11D-A25A-08.5.bam
THCA	TCGA-EM-A2P2	0	0	0	0	0	0	0	0	0	0	14547	7844	130745	0	0	32315	22025	71773	27023	NA	C499.TCGA-EM-A2P2-01A-11D-A202-08.1.bam	C499.TCGA-EM-A2P2-10A-01D-A202-08.1.bam
THCA	TCGA-DJ-A3UN	0	0	0	0	0	0	0	0	0	0	12867	7298	131106	0	0	31566	21726	71407	26572	NA	C499.TCGA-DJ-A3UN-01A-11D-A22D-08.1.bam	C499.TCGA-DJ-A3UN-10A-01D-A22D-08.1.bam
THCA	TCGA-DJ-A13T	0	0	0	0	0	0	0	0	0	0	16803	7733	129703	0	0	33536	22439	70887	27377	NA	C499.TCGA-DJ-A13T-01A-11D-A10S-08.5.bam	C499.TCGA-DJ-A13T-10A-01D-A10S-08.5.bam
THCA	TCGA-EM-A2CR	0	0	0	0	0	0	0	0	0	0	14122	7319	128881	0	0	31965	21669	70226	26462	NA	C499.TCGA-EM-A2CR-01A-11D-A17V-08.1.bam	C499.TCGA-EM-A2CR-10A-01D-A17V-08.1.bam
THCA	TCGA-EM-A2CL	0	0	0	0	0	0	0	0	0	0	16021	7893	130440	0	0	32989	22295	71765	27305	NA	C499.TCGA-EM-A2CL-01A-11D-A17V-08.1.bam	C499.TCGA-EM-A2CL-10A-01D-A17V-08.1.bam
THCA	TCGA-EM-A4FN	0	0	0	0	0	0	0	0	0	0	13385	7063	127135	0	0	31267	21342	68938	26036	NA	C499.TCGA-EM-A4FN-01A-11D-A257-08.3.bam	C499.TCGA-EM-A4FN-10A-01D-A25A-08.5.bam
THCA	TCGA-ET-A25K	0	0	0	0	0	0	0	0	0	0	13911	7086	128753	0	0	32033	21591	69819	26307	NA	C499.TCGA-ET-A25K-01A-11D-A16O-08.2.bam	C499.TCGA-ET-A25K-10A-01D-A16O-08.2.bam
THCA	TCGA-BJ-A28R	0	0	0	0	0	0	0	0	0	0	15219	7647	130260	0	0	32851	22037	71255	26983	NA	C499.TCGA-BJ-A28R-01A-11D-A16O-08.2.bam	C499.TCGA-BJ-A28R-11A-11D-A16O-08.2.bam
THCA	TCGA-DJ-A2PQ	0	0	0	0	0	0	0	0	0	0	13918	7269	128988	0	0	31919	21640	70218	26398	NA	C499.TCGA-DJ-A2PQ-01A-11D-A18F-08.1.bam	C499.TCGA-DJ-A2PQ-10A-01D-A18F-08.1.bam
THCA	TCGA-4C-A93U	0	0	0	0	0	0	0	0	0	0	15382	7876	130636	0	0	32853	22173	71765	27103	NA	C499.TCGA-4C-A93U-01A-11D-A397-08.2.bam	C499.TCGA-4C-A93U-10A-01D-A39A-08.2.bam
THCA	TCGA-J8-A3YE	0	0	0	0	0	0	0	0	0	0	16703	8368	131177	0	0	33425	22555	72620	27648	NA	C499.TCGA-J8-A3YE-01A-12D-A23M-08.1.bam	C499.TCGA-J8-A3YE-10A-01D-A23K-08.1.bam
THCA	TCGA-DE-A4MA	0	0	0	0	0	0	0	0	0	0	15018	7118	125908	0	0	31827	21482	68485	26250	NA	C499.TCGA-DE-A4MA-01A-11D-A257-08.3.bam	C499.TCGA-DE-A4MA-10A-01D-A25A-08.5.bam
THCA	TCGA-J8-A3YF	0	0	0	0	0	0	0	0	0	0	13301	7790	131402	0	0	31899	21882	71962	26750	NA	C499.TCGA-J8-A3YF-01A-12D-A23M-08.2.bam	C499.TCGA-J8-A3YF-10A-01D-A23K-08.2.bam
THCA	TCGA-BJ-A2NA	0	0	0	0	0	0	0	0	0	0	13442	6812	126902	0	0	31341	21309	68621	25885	NA	C499.TCGA-BJ-A2NA-01A-12D-A19J-08.2.bam	C499.TCGA-BJ-A2NA-11A-11D-A19J-08.2.bam
THCA	TCGA-ET-A39N	0	0	0	0	0	0	0	0	0	0	12743	6729	126278	0	0	30680	21126	68245	25699	NA	C499.TCGA-ET-A39N-01A-11D-A19J-08.1.bam	C499.TCGA-ET-A39N-10A-01D-A19M-08.1.bam
THCA	TCGA-EL-A3TB	0	0	0	0	0	0	0	0	0	0	11859	6766	129013	0	0	30751	21227	69754	25906	NA	C499.TCGA-EL-A3TB-01A-11D-A22D-08.1.bam	C499.TCGA-EL-A3TB-11A-11D-A22D-08.1.bam
THCA	TCGA-EL-A3GR	0	0	0	0	0	0	0	0	0	0	14401	7626	130540	0	0	32320	22018	71367	26862	NA	C499.TCGA-EL-A3GR-01A-21D-A202-08.1.bam	C499.TCGA-EL-A3GR-10A-01D-A202-08.1.bam
THCA	TCGA-KS-A4IB	0	0	0	0	0	0	0	0	0	0	14464	7619	127267	0	0	31330	21615	69936	26469	NA	C499.TCGA-KS-A4IB-01A-11D-A257-08.4.bam	C499.TCGA-KS-A4IB-11A-11D-A25A-08.4.bam
THCA	TCGA-EL-A3GY	0	0	0	0	0	0	0	0	0	0	14462	7688	130974	0	0	32408	22013	71733	26970	NA	C499.TCGA-EL-A3GY-01A-21D-A202-08.1.bam	C499.TCGA-EL-A3GY-10A-01D-A202-08.1.bam
THCA	TCGA-CE-A3ME	0	0	0	0	0	0	0	0	0	0	11666	6888	131004	0	0	31134	21385	70879	26160	NA	C499.TCGA-CE-A3ME-01A-11D-A20C-08.2.bam	C499.TCGA-CE-A3ME-10A-01D-A20C-08.2.bam
THCA	TCGA-EL-A3N3	0	0	0	0	0	0	0	0	0	0	12377	7433	132655	0	0	31769	21774	72258	26664	NA	C499.TCGA-EL-A3N3-01A-11D-A20C-08.2.bam	C499.TCGA-EL-A3N3-11A-11D-A20C-08.2.bam
THCA	TCGA-EM-A4FU	0	0	0	0	0	0	0	0	0	0	14688	7706	127359	0	0	31434	21750	70039	26530	NA	C499.TCGA-EM-A4FU-01A-11D-A257-08.4.bam	C499.TCGA-EM-A4FU-10A-01D-A25A-08.4.bam
THCA	TCGA-BJ-A45D	1	0	0	1	0	0	0	0	1	0	12028	7073	126168	0	0	29970	21018	68697	25584	NA	C499.TCGA-BJ-A45D-01A-11D-A23U-08.3.bam	C499.TCGA-BJ-A45D-11A-11D-A23U-08.3.bam
THCA	TCGA-FE-A233	1	0	0	1	0	0	0	0	0	1	14353	6760	126379	0	0	31713	21410	68363	26006	NA	C499.TCGA-FE-A233-01A-11D-A14W-08.3.v1.bam	C499.TCGA-FE-A233-10A-01D-A14W-08.6.bam
THCA	TCGA-ET-A4KQ	0	0	0	0	0	0	0	0	0	0	14612	7264	126153	0	0	31536	21486	68807	26200	NA	C499.TCGA-ET-A4KQ-01A-12D-A257-08.5.bam	C499.TCGA-ET-A4KQ-10A-01D-A25A-08.4.bam
THCA	TCGA-IM-A3U2	0	0	0	0	0	0	0	0	0	0	13223	7405	131265	0	0	31756	21856	71577	26704	NA	C499.TCGA-IM-A3U2-01A-21D-A22D-08.1.bam	C499.TCGA-IM-A3U2-10A-01D-A22D-08.1.bam
THCA	TCGA-KS-A41I	0	0	0	0	0	0	0	0	0	0	13107	7290	129459	0	0	31541	21592	70410	26313	NA	C499.TCGA-KS-A41I-01A-11D-A23M-08.2.bam	C499.TCGA-KS-A41I-11A-11D-A23K-08.2.bam
THCA	TCGA-ET-A39T	0	0	0	0	0	0	0	0	0	0	13236	6958	127604	0	0	31291	21371	69139	25997	NA	C499.TCGA-ET-A39T-01A-11D-A19J-08.2.bam	C499.TCGA-ET-A39T-10A-01D-A19M-08.2.bam
THCA	TCGA-FY-A40L	0	0	0	0	0	0	0	0	0	0	15403	8233	131792	0	0	32912	22355	72754	27407	NA	C499.TCGA-FY-A40L-01A-11D-A23M-08.1.bam	C499.TCGA-FY-A40L-10A-01D-A23K-08.2.bam
THCA	TCGA-DJ-A2PP	0	0	0	0	0	0	0	0	0	0	14290	7148	128288	0	0	31885	21639	69779	26423	NA	C499.TCGA-DJ-A2PP-01A-11D-A19J-08.2.bam	C499.TCGA-DJ-A2PP-10A-01D-A19M-08.2.bam
THCA	TCGA-E8-A418	0	0	0	0	0	0	0	0	0	0	16806	8614	132600	0	0	33672	22776	73617	27955	NA	C499.TCGA-E8-A418-01A-11D-A23M-08.1.bam	C499.TCGA-E8-A418-10A-01D-A23K-08.1.bam
THCA	TCGA-EL-A3H1	0	0	0	0	0	0	0	0	0	0	8248	5842	124492	0	0	26875	20034	67243	24430	NA	C499.TCGA-EL-A3H1-01A-11D-A21A-08.2.bam	C499.TCGA-EL-A3H1-11A-11D-A21A-08.2.bam
THCA	TCGA-ET-A3DP	0	0	0	0	0	0	0	0	0	0	9238	6392	127263	0	0	28428	20545	68871	25049	NA	C499.TCGA-ET-A3DP-01A-11D-A21A-08.2.bam	C499.TCGA-ET-A3DP-11A-22D-A21A-08.2.bam
THCA	TCGA-BJ-A0Z9	5	0	0	5	0	0	1	0	1	3	16037	7140	126632	0	0	32513	21897	68868	26531	NA	C499.TCGA-BJ-A0Z9-01A-11D-A10S-08.1.bam	C499.TCGA-BJ-A0Z9-10A-01D-A10S-08.6.bam
THCA	TCGA-EL-A4K1	0	0	0	0	0	0	0	0	0	0	14780	7380	126952	0	0	31502	21646	69543	26421	NA	C499.TCGA-EL-A4K1-01A-11D-A257-08.2.bam	C499.TCGA-EL-A4K1-11A-11D-A25A-08.5.bam
THCA	TCGA-DJ-A4UT	0	0	0	0	0	0	0	0	0	0	14478	6469	122450	0	0	30884	21017	66085	25411	NA	C499.TCGA-DJ-A4UT-01A-11D-A257-08.2.bam	C499.TCGA-DJ-A4UT-10A-01D-A25A-08.5.bam
THCA	TCGA-E8-A416	0	0	0	0	0	0	0	0	0	0	14988	7523	129231	0	0	32306	21919	70720	26797	NA	C499.TCGA-E8-A416-01A-11D-A23M-08.1.bam	C499.TCGA-E8-A416-10A-01D-A23K-08.1.bam
THCA	TCGA-DJ-A1QL	0	0	0	0	0	0	0	0	0	0	13730	6294	125171	0	0	31265	21127	67264	25539	NA	C499.TCGA-DJ-A1QL-01A-11D-A14W-08.3.bam	C499.TCGA-DJ-A1QL-10A-01D-A14W-08.3.bam
THCA	TCGA-DJ-A3V0	1	0	0	1	0	0	0	0	1	0	14607	7920	130771	0	0	32387	22080	71833	26998	NA	C499.TCGA-DJ-A3V0-01A-11D-A22Z-08.3.bam	C499.TCGA-DJ-A3V0-10A-01D-A22Z-08.4.bam
THCA	TCGA-EM-A22P	0	0	0	0	0	0	0	0	0	0	14056	6905	127363	0	0	31762	21494	68992	26076	NA	C499.TCGA-EM-A22P-01A-11D-A19J-08.2.bam	C499.TCGA-EM-A22P-10A-01D-A19M-08.2.bam
THCA	TCGA-IM-A3ED	0	0	0	0	0	0	0	0	0	0	14306	7246	128818	0	0	31993	21715	70163	26499	NA	C499.TCGA-IM-A3ED-01A-11D-A202-08.1.bam	C499.TCGA-IM-A3ED-10A-01D-A202-08.1.bam
THCA	TCGA-BJ-A3F0	0	0	0	0	0	0	0	0	0	0	13124	6776	127178	0	0	31177	21243	68777	25881	NA	C499.TCGA-BJ-A3F0-01A-11D-A202-08.1.bam	C499.TCGA-BJ-A3F0-10A-01D-A202-08.1.bam
THCA	TCGA-DJ-A3VF	0	0	0	0	0	0	0	0	0	0	15434	8035	130608	0	0	32688	22188	72014	27187	NA	C499.TCGA-DJ-A3VF-01A-11D-A23M-08.1.bam	C499.TCGA-DJ-A3VF-10A-01D-A23K-08.1.bam
THCA	TCGA-H2-A2K9	0	0	0	0	0	0	0	0	0	0	13380	6914	127412	0	0	31492	21363	68907	25944	NA	C499.TCGA-H2-A2K9-01A-11D-A17V-08.1.bam	C499.TCGA-H2-A2K9-11A-11D-A17V-08.1.bam
THCA	TCGA-J8-A3O2	0	0	0	0	0	0	0	0	0	0	13207	7397	129398	0	0	31413	21648	70576	26365	NA	C499.TCGA-J8-A3O2-01A-11D-A23M-08.2.bam	C499.TCGA-J8-A3O2-10A-01D-A23K-08.2.bam
THCA	TCGA-BJ-A0ZB	1	0	0	1	0	0	0	0	1	0	16810	7605	129445	0	0	33437	22375	70715	27333	NA	C499.TCGA-BJ-A0ZB-01A-11D-A10S-08.6.bam	C499.TCGA-BJ-A0ZB-10A-01D-A10S-08.5.bam
THCA	TCGA-FY-A3R8	0	0	0	0	0	0	0	0	0	0	11550	6228	126054	0	0	30404	20781	67458	25189	NA	C499.TCGA-FY-A3R8-01A-11D-A21Z-08.2.bam	C499.TCGA-FY-A3R8-10A-01D-A21Z-08.2.bam
THCA	TCGA-EL-A3T1	0	0	0	0	0	0	0	0	0	0	12326	7049	129609	0	0	31015	21464	70312	26193	NA	C499.TCGA-EL-A3T1-01A-11D-A22D-08.1.bam	C499.TCGA-EL-A3T1-11A-11D-A22D-08.1.bam
THCA	TCGA-FY-A4B0	0	0	0	0	0	0	0	0	0	0	13186	6513	124333	0	0	30581	20949	67083	25419	NA	C499.TCGA-FY-A4B0-01A-21D-A23U-08.5.bam	C499.TCGA-FY-A4B0-10A-01D-A23U-08.5.bam
THCA	TCGA-KS-A41J	0	0	0	0	0	0	0	0	0	0	14679	7621	129694	0	0	32276	21880	71046	26792	NA	C499.TCGA-KS-A41J-01A-11D-A23M-08.2.bam	C499.TCGA-KS-A41J-11A-12D-A23K-08.2.bam
THCA	TCGA-EM-A2CO	1	1	0	0	0	0	1	0	0	0	12951	6449	125522	0	0	30857	20995	67599	25471	NA	C499.TCGA-EM-A2CO-01A-11D-A19J-08.1.bam	C499.TCGA-EM-A2CO-10A-01D-A19M-08.1.bam
THCA	TCGA-J8-A4HW	0	0	0	0	0	0	0	0	0	0	15319	6770	123555	0	0	31469	21293	66997	25885	NA	C499.TCGA-J8-A4HW-01A-11D-A257-08.4.bam	C499.TCGA-J8-A4HW-10A-01D-A25A-08.4.bam
THCA	TCGA-EM-A3O7	0	0	0	0	0	0	0	0	0	0	12419	6646	128600	0	0	31217	21279	69317	25852	NA	C499.TCGA-EM-A3O7-01A-11D-A21Z-08.2.bam	C499.TCGA-EM-A3O7-10A-01D-A21Z-08.2.bam
THCA	TCGA-EM-A2P0	0	0	0	0	0	0	0	0	0	0	14395	7741	130914	0	0	32327	22054	71709	26960	NA	C499.TCGA-EM-A2P0-01A-11D-A202-08.1.bam	C499.TCGA-EM-A2P0-10A-01D-A202-08.1.bam
THCA	TCGA-FY-A3R9	0	0	0	0	0	0	0	0	0	0	12890	7014	129532	0	0	31629	21469	70096	26242	NA	C499.TCGA-FY-A3R9-01A-11D-A21Z-08.2.bam	C499.TCGA-FY-A3R9-10A-01D-A21Z-08.2.bam
THCA	TCGA-EM-A4FO	0	0	0	0	0	0	0	0	0	0	14875	6856	125472	0	0	31688	21418	68038	26059	NA	C499.TCGA-EM-A4FO-01A-11D-A257-08.2.bam	C499.TCGA-EM-A4FO-10A-01D-A25A-08.5.bam
THCA	TCGA-BJ-A3PU	0	0	0	0	0	0	0	0	0	0	11059	6234	127287	0	0	30305	20850	68103	25322	NA	C499.TCGA-BJ-A3PU-01A-11D-A21Z-08.2.bam	C499.TCGA-BJ-A3PU-11A-11D-A21Z-08.2.bam
THCA	TCGA-ET-A3BO	0	0	0	0	0	0	0	0	0	0	14692	7214	127749	0	0	31983	21651	69610	26411	NA	C499.TCGA-ET-A3BO-01A-11D-A19J-08.3.bam	C499.TCGA-ET-A3BO-10A-01D-A19M-08.4.bam
THCA	TCGA-EL-A3H8	0	0	0	0	0	0	0	0	0	0	10977	6562	129634	0	0	30480	21099	69823	25771	NA	C499.TCGA-EL-A3H8-01A-11D-A20C-08.2.bam	C499.TCGA-EL-A3H8-10A-01D-A20C-08.2.bam
THCA	TCGA-EL-A3CU	0	0	0	0	0	0	0	0	0	0	13383	6524	125306	0	0	30987	21126	67485	25615	NA	C499.TCGA-EL-A3CU-01A-11D-A19J-08.1.bam	C499.TCGA-EL-A3CU-10A-01D-A19M-08.1.bam
THCA	TCGA-EM-A22O	0	0	0	0	0	0	0	0	0	0	14800	7745	130161	0	0	32357	22023	71384	26942	NA	C499.TCGA-EM-A22O-01A-11D-A17V-08.1.bam	C499.TCGA-EM-A22O-10A-01D-A17V-08.1.bam
THCA	TCGA-DJ-A13L	0	0	0	0	0	0	0	0	0	0	12742	6752	128087	0	0	31328	21358	69054	25841	NA	C499.TCGA-DJ-A13L-01A-11D-A21Z-08.2.bam	C499.TCGA-DJ-A13L-10A-01D-A21Z-08.2.bam
THCA	TCGA-EM-A4FF	0	0	0	0	0	0	0	0	0	0	14649	7246	127679	0	0	31957	21621	69597	26399	NA	C499.TCGA-EM-A4FF-01A-11D-A257-08.2.bam	C499.TCGA-EM-A4FF-10A-01D-A25A-08.6.bam
THCA	TCGA-FY-A40N	1	0	0	1	0	0	0	0	0	1	14535	7652	130019	0	0	32242	21929	71244	26791	NA	C499.TCGA-FY-A40N-01A-11D-A23M-08.2.bam	C499.TCGA-FY-A40N-10A-01D-A23K-08.1.bam
THCA	TCGA-EM-A2CU	0	0	0	0	0	0	0	0	0	0	12671	6541	125833	0	0	30739	21056	67758	25492	NA	C499.TCGA-EM-A2CU-01A-12D-A17V-08.1.bam	C499.TCGA-EM-A2CU-10A-01D-A17V-08.1.bam
THCA	TCGA-BJ-A0ZH	0	0	0	0	0	0	0	0	0	0	16188	7371	128626	0	0	33000	22153	70005	27027	NA	C499.TCGA-BJ-A0ZH-01A-11D-A10S-08.5.bam	C499.TCGA-BJ-A0ZH-10A-01D-A10S-08.6.bam
THCA	TCGA-EL-A3ZM	1	0	0	1	0	0	0	0	0	1	14334	7372	128716	0	0	31870	21755	70284	26513	NA	C499.TCGA-EL-A3ZM-01A-12D-A23M-08.1.bam	C499.TCGA-EL-A3ZM-11A-12D-A23K-08.2.bam
THCA	TCGA-DJ-A2Q1	0	0	0	0	0	0	0	0	0	0	12939	6471	125746	0	0	30887	21073	67665	25531	NA	C499.TCGA-DJ-A2Q1-01A-22D-A19J-08.1.bam	C499.TCGA-DJ-A2Q1-10A-01D-A19M-08.1.bam
THCA	TCGA-FK-A3SE	0	0	0	0	0	0	0	0	0	0	12592	6964	129558	0	0	31208	21490	70196	26220	NA	C499.TCGA-FK-A3SE-01A-11D-A22D-08.1.bam	C499.TCGA-FK-A3SE-10A-01D-A22D-08.1.bam
THCA	TCGA-EM-A2CN	0	0	0	0	0	0	0	0	0	0	13712	6813	126628	0	0	31306	21420	68481	25946	NA	C499.TCGA-EM-A2CN-01A-11D-A19J-08.2.bam	C499.TCGA-EM-A2CN-10B-01D-A19M-08.2.bam
THCA	TCGA-ET-A25G	0	0	0	0	0	0	0	0	0	0	13631	7048	129140	0	0	31928	21594	70003	26294	NA	C499.TCGA-ET-A25G-01A-11D-A16O-08.2.bam	C499.TCGA-ET-A25G-10A-01D-A16O-08.2.bam
THCA	TCGA-EM-A2CS	0	0	0	0	0	0	0	0	0	0	13149	6730	127537	0	0	31368	21307	68866	25875	NA	C499.TCGA-EM-A2CS-01A-11D-A19J-08.1.bam	C499.TCGA-EM-A2CS-10A-01D-A19M-08.1.bam
THCA	TCGA-DE-A4MC	0	0	0	0	0	0	0	0	0	0	12620	7359	129981	0	0	31321	21585	70785	26269	NA	C499.TCGA-DE-A4MC-01A-11D-A257-08.3.bam	C499.TCGA-DE-A4MC-10A-01D-A25A-08.6.bam
THCA	TCGA-EL-A3D4	0	0	0	0	0	0	0	0	0	0	13846	6846	126643	0	0	31520	21379	68492	25944	NA	C499.TCGA-EL-A3D4-01A-11D-A19J-08.3.bam	C499.TCGA-EL-A3D4-10A-01D-A19M-08.4.bam
THCA	TCGA-E3-A3DY	0	0	0	0	0	0	0	0	0	0	11506	6831	130825	0	0	31013	21361	70726	26062	NA	C499.TCGA-E3-A3DY-01A-11D-A20C-08.2.bam	C499.TCGA-E3-A3DY-10A-01D-A20C-08.2.bam
THCA	TCGA-BJ-A45G	0	0	0	0	0	0	0	0	0	0	12913	6465	124064	0	0	30392	20902	66897	25251	NA	C499.TCGA-BJ-A45G-01A-11D-A23U-08.4.bam	C499.TCGA-BJ-A45G-11A-11D-A23U-08.4.bam
THCA	TCGA-DJ-A2PW	0	0	0	0	0	0	0	0	0	0	12744	6377	125388	0	0	30907	20977	67283	25342	NA	C499.TCGA-DJ-A2PW-01A-11D-A19J-08.1.bam	C499.TCGA-DJ-A2PW-10A-01D-A19M-08.1.bam
THCA	TCGA-BJ-A3PT	0	0	0	0	0	0	0	0	0	0	12680	6879	129782	0	0	31577	21505	70141	26118	NA	C499.TCGA-BJ-A3PT-01A-12D-A21Z-08.2.bam	C499.TCGA-BJ-A3PT-10A-01D-A21Z-08.2.bam
THCA	TCGA-ET-A25R	0	0	0	0	0	0	0	0	0	0	13525	7253	129085	0	0	31588	21613	70313	26349	NA	C499.TCGA-ET-A25R-01A-11D-A17V-08.2.bam	C499.TCGA-ET-A25R-10A-01D-A16O-08.2.bam
THCA	TCGA-EL-A4K0	0	0	0	0	0	0	0	0	0	0	15076	7462	126949	0	0	31717	21719	69577	26474	NA	C499.TCGA-EL-A4K0-01A-11D-A257-08.2.bam	C499.TCGA-EL-A4K0-11A-11D-A25A-08.5.bam
THCA	TCGA-EL-A3H5	0	0	0	0	0	0	0	0	0	0	14267	7495	130269	0	0	32251	21915	71134	26731	NA	C499.TCGA-EL-A3H5-01A-11D-A202-08.1.bam	C499.TCGA-EL-A3H5-10A-01D-A202-08.1.bam
THCA	TCGA-DJ-A4V4	0	0	0	0	0	0	0	0	0	0	14848	6881	124846	0	0	31472	21389	67720	25994	NA	C499.TCGA-DJ-A4V4-01A-11D-A257-08.2.bam	C499.TCGA-DJ-A4V4-10A-01D-A25A-08.5.bam
THCA	TCGA-DJ-A2Q4	0	0	0	0	0	0	0	0	0	0	13530	7017	128269	0	0	31650	21497	69573	26096	NA	C499.TCGA-DJ-A2Q4-01A-21D-A18F-08.1.bam	C499.TCGA-DJ-A2Q4-10A-01D-A18F-08.1.bam
THCA	TCGA-DE-A2OL	0	0	0	0	0	0	0	0	0	0	13660	7005	127990	0	0	31762	21455	69388	26050	NA	C499.TCGA-DE-A2OL-01A-11D-A18F-08.1.bam	C499.TCGA-DE-A2OL-10A-01D-A18F-08.1.bam
THCA	TCGA-CE-A481	0	0	0	0	0	0	0	0	0	0	11692	6849	126356	0	0	30043	20884	68485	25485	NA	C499.TCGA-CE-A481-01A-21D-A23U-08.3.bam	C499.TCGA-CE-A481-10A-01D-A23U-08.3.bam
THCA	TCGA-EL-A3ZR	0	0	0	0	0	0	0	0	0	0	16448	8076	130751	0	0	33285	22453	72126	27411	NA	C499.TCGA-EL-A3ZR-01A-11D-A23M-08.1.bam	C499.TCGA-EL-A3ZR-11A-11D-A23K-08.1.bam
THCA	TCGA-BJ-A0ZC	1	0	0	1	0	0	0	0	1	0	16317	6666	125439	0	0	32684	21837	67526	26375	NA	C499.TCGA-BJ-A0ZC-01A-12D-A13W-08.3.bam	C499.TCGA-BJ-A0ZC-10A-01D-A13W-08.3.bam
THCA	TCGA-ET-A3DW	0	0	0	0	0	0	0	0	0	0	13896	6916	127475	0	0	31597	21497	69059	26134	NA	C499.TCGA-ET-A3DW-01A-11D-A19J-08.2.bam	C499.TCGA-ET-A3DW-11A-11D-A19J-08.2.bam
THCA	TCGA-FE-A231	1	0	0	1	0	0	0	0	1	0	14154	6770	126773	0	0	31713	21422	68564	25998	NA	C499.TCGA-FE-A231-01A-11D-A14W-08.3.bam	C499.TCGA-FE-A231-10A-01D-A14W-08.3.bam
THCA	TCGA-EM-A2CT	0	0	0	0	0	0	0	0	0	0	13719	7222	128615	0	0	31657	21582	69968	26349	NA	C499.TCGA-EM-A2CT-01A-11D-A17V-08.1.bam	C499.TCGA-EM-A2CT-10A-01D-A17V-08.1.bam
THCA	TCGA-EM-A4FH	0	0	0	0	0	0	0	0	0	0	13954	7133	127435	0	0	31528	21497	69294	26203	NA	C499.TCGA-EM-A4FH-01A-11D-A257-08.3.bam	C499.TCGA-EM-A4FH-10A-01D-A25A-08.5.bam
THCA	TCGA-ET-A3BT	1	0	0	1	0	0	1	0	0	0	12657	6409	125066	0	0	30710	20920	67195	25307	NA	C499.TCGA-ET-A3BT-01A-11D-A19J-08.1.bam	C499.TCGA-ET-A3BT-10A-01D-A19M-08.1.bam
THCA	TCGA-EL-A3CL	0	0	0	0	0	0	0	0	0	0	13212	6647	126432	0	0	31122	21224	68215	25730	NA	C499.TCGA-EL-A3CL-01A-11D-A19J-08.2.bam	C499.TCGA-EL-A3CL-10A-01D-A19M-08.2.bam
THCA	TCGA-DJ-A13W	0	0	0	0	0	0	0	0	0	0	16519	7600	129723	0	0	33386	22379	70765	27312	NA	C499.TCGA-DJ-A13W-01A-11D-A10S-08.5.bam	C499.TCGA-DJ-A13W-10A-01D-A10S-08.5.bam
THCA	TCGA-ET-A25J	0	0	0	0	0	0	0	0	0	0	13821	6888	127994	0	0	31822	21505	69242	26134	NA	C499.TCGA-ET-A25J-01A-11D-A16O-08.2.bam	C499.TCGA-ET-A25J-11A-01D-A16O-08.2.bam
THCA	TCGA-EM-A3AO	0	0	0	0	0	0	0	0	0	0	14210	7484	129936	0	0	32086	21850	70951	26743	NA	C499.TCGA-EM-A3AO-01A-11D-A202-08.1.bam	C499.TCGA-EM-A3AO-10A-01D-A202-08.1.bam
THCA	TCGA-EM-A4FR	0	0	0	0	0	0	0	0	0	0	14627	7188	126513	0	0	31590	21556	68941	26241	NA	C499.TCGA-EM-A4FR-01A-11D-A257-08.2.bam	C499.TCGA-EM-A4FR-10A-01D-A25A-08.5.bam
THCA	TCGA-EL-A3ZG	1	0	0	1	0	0	0	0	1	0	15250	8448	131698	0	0	32630	22441	72924	27401	NA	C499.TCGA-EL-A3ZG-01A-11D-A23M-08.2.bam	C499.TCGA-EL-A3ZG-11A-13D-A23K-08.3.bam
THCA	TCGA-EL-A4KI	2	0	0	2	0	0	0	0	2	0	14146	7025	125870	0	0	31245	21384	68438	25974	NA	C499.TCGA-EL-A4KI-01A-11D-A257-08.2.bam	C499.TCGA-EL-A4KI-10A-01D-A25A-08.5.bam
THCA	TCGA-EM-A3OB	0	0	0	0	0	0	0	0	0	0	13182	7122	129728	0	0	31887	21606	70266	26273	NA	C499.TCGA-EM-A3OB-01A-11D-A21Z-08.2.bam	C499.TCGA-EM-A3OB-10A-01D-A21Z-08.2.bam
THCA	TCGA-FY-A40K	1	0	0	1	0	0	0	0	1	0	16347	7939	130207	0	0	33292	22337	71571	27293	NA	C499.TCGA-FY-A40K-01A-11D-A23M-08.1.bam	C499.TCGA-FY-A40K-10A-01D-A23K-08.1.bam
THCA	TCGA-DJ-A1QE	0	0	0	0	0	0	0	0	0	0	13702	6478	125831	0	0	31333	21203	67776	25699	NA	C499.TCGA-DJ-A1QE-01A-21D-A14W-08.3.bam	C499.TCGA-DJ-A1QE-10A-01D-A14W-08.3.bam
THCA	TCGA-DJ-A4UW	0	0	0	0	0	0	0	0	0	0	14746	6631	123604	0	0	31260	21179	66856	25686	NA	C499.TCGA-DJ-A4UW-01A-11D-A257-08.2.bam	C499.TCGA-DJ-A4UW-10A-01D-A25A-08.5.bam
THCA	TCGA-EL-A4JX	0	0	0	0	0	0	0	0	0	0	14485	7129	126119	0	0	31397	21444	68778	26114	NA	C499.TCGA-EL-A4JX-01A-12D-A257-08.2.bam	C499.TCGA-EL-A4JX-11A-11D-A25A-08.5.bam
THCA	TCGA-DJ-A2QB	0	0	0	0	0	0	0	0	0	0	12806	6143	124137	0	0	30648	20829	66570	25039	NA	C499.TCGA-DJ-A2QB-01A-11D-A19J-08.2.bam	C499.TCGA-DJ-A2QB-10A-01D-A19M-08.2.bam
THCA	TCGA-BJ-A290	0	0	0	0	0	0	0	0	0	0	15582	7583	129762	0	0	32796	22094	71087	26950	NA	C499.TCGA-BJ-A290-01A-11D-A17V-08.1.bam	C499.TCGA-BJ-A290-11A-11D-A17V-08.1.bam
THCA	TCGA-EL-A3GV	0	0	0	0	0	0	0	0	0	0	10737	7159	130075	0	0	29974	21116	70979	25902	NA	C499.TCGA-EL-A3GV-01A-11D-A21A-08.2.bam	C499.TCGA-EL-A3GV-10A-01D-A21A-08.2.bam
THCA	TCGA-EL-A3CT	0	0	0	0	0	0	0	0	0	0	14367	7682	130770	0	0	32263	21973	71656	26927	NA	C499.TCGA-EL-A3CT-01A-12D-A202-08.1.bam	C499.TCGA-EL-A3CT-10A-01D-A202-08.1.bam
THCA	TCGA-EL-A3CO	0	0	0	0	0	0	0	0	0	0	13933	6957	127465	0	0	31616	21510	69143	26086	NA	C499.TCGA-EL-A3CO-01A-11D-A19J-08.1.bam	C499.TCGA-EL-A3CO-10A-01D-A19M-08.1.bam
THCA	TCGA-EL-A3GX	0	0	0	0	0	0	0	0	0	0	14684	7663	130368	0	0	32340	22037	71381	26957	NA	C499.TCGA-EL-A3GX-01A-11D-A202-08.1.bam	C499.TCGA-EL-A3GX-10A-01D-A202-08.1.bam
THCA	TCGA-FY-A2QD	0	0	0	0	0	0	0	0	0	0	12947	6440	125466	0	0	30887	21028	67479	25459	NA	C499.TCGA-FY-A2QD-01A-11D-A19J-08.1.bam	C499.TCGA-FY-A2QD-10A-01D-A19M-08.1.bam
THCA	TCGA-DJ-A3VJ	0	0	0	0	0	0	0	0	0	0	17143	7841	130497	0	0	33760	22532	71726	27463	NA	C499.TCGA-DJ-A3VJ-01A-11D-A23M-08.1.bam	C499.TCGA-DJ-A3VJ-10A-01D-A23K-08.1.bam
THCA	TCGA-ET-A3BQ	0	0	0	0	0	0	0	0	0	0	14362	7410	129348	0	0	32081	21800	70596	26643	NA	C499.TCGA-ET-A3BQ-01B-11D-A202-08.1.bam	C499.TCGA-ET-A3BQ-10A-01D-A202-08.1.bam
THCA	TCGA-IM-A3EB	0	0	0	0	0	0	0	0	0	0	13720	7178	128761	0	0	31690	21642	69974	26353	NA	C499.TCGA-IM-A3EB-01A-11D-A202-08.1.bam	C499.TCGA-IM-A3EB-10A-01D-A202-08.1.bam
THCA	TCGA-IM-A3U3	0	0	0	0	0	0	0	0	0	0	11174	6444	127857	0	0	30072	21015	68835	25553	NA	C499.TCGA-IM-A3U3-01A-11D-A22D-08.1.bam	C499.TCGA-IM-A3U3-10A-01D-A22D-08.1.bam
THCA	TCGA-DJ-A3UZ	0	0	0	0	0	0	0	0	0	0	11942	6691	128587	0	0	30547	21218	69561	25894	NA	C499.TCGA-DJ-A3UZ-01A-11D-A22Z-08.1.bam	C499.TCGA-DJ-A3UZ-10A-01D-A22Z-08.1.bam
THCA	TCGA-ET-A3BS	0	0	0	0	0	0	0	0	0	0	13433	7308	129010	0	0	31515	21605	70335	26296	NA	C499.TCGA-ET-A3BS-01A-11D-A202-08.1.bam	C499.TCGA-ET-A3BS-10A-01D-A202-08.1.bam
THCA	TCGA-DJ-A2Q9	0	0	0	0	0	0	0	0	0	0	14160	7018	127805	0	0	31940	21520	69285	26238	NA	C499.TCGA-DJ-A2Q9-01A-21D-A18F-08.1.bam	C499.TCGA-DJ-A2Q9-10A-01D-A18F-08.1.bam
THCA	TCGA-EM-A1YD	0	0	0	0	0	0	0	0	0	0	13736	6618	125935	0	0	31337	21277	67895	25780	NA	C499.TCGA-EM-A1YD-01A-11D-A14W-08.3.bam	C499.TCGA-EM-A1YD-11A-11D-A14W-08.3.bam
THCA	TCGA-DJ-A3UU	0	0	0	0	0	0	0	0	0	0	12924	7251	130980	0	0	31585	21735	71235	26600	NA	C499.TCGA-DJ-A3UU-01A-11D-A22D-08.1.bam	C499.TCGA-DJ-A3UU-10A-01D-A22D-08.1.bam
THCA	TCGA-BJ-A3PR	0	0	0	0	0	0	0	0	0	0	13836	7207	129840	0	0	32206	21696	70484	26497	NA	C499.TCGA-BJ-A3PR-01A-11D-A21Z-08.2.bam	C499.TCGA-BJ-A3PR-11A-11D-A21Z-08.2.bam
THCA	TCGA-IM-A41Z	0	0	0	0	0	0	0	0	0	0	15813	7798	130495	0	0	33067	22240	71626	27173	NA	C499.TCGA-IM-A41Z-01A-11D-A23M-08.1.bam	C499.TCGA-IM-A41Z-10A-01D-A23K-08.1.bam
THCA	TCGA-EL-A3GW	0	0	0	0	0	0	0	0	0	0	13085	6858	127903	0	0	31305	21367	69184	25990	NA	C499.TCGA-EL-A3GW-01A-11D-A202-08.1.bam	C499.TCGA-EL-A3GW-10A-01D-A202-08.1.bam
THCA	TCGA-EM-A22N	0	0	0	0	0	0	0	0	0	0	13305	6980	127693	0	0	31367	21382	69204	26025	NA	C499.TCGA-EM-A22N-01A-11D-A17V-08.1.bam	C499.TCGA-EM-A22N-10A-01D-A17V-08.1.bam
THCA	TCGA-FE-A236	1	0	0	1	0	0	0	0	0	1	14299	6941	127625	0	0	31959	21524	69168	26214	NA	C499.TCGA-FE-A236-01A-11D-A16O-08.3.bam	C499.TCGA-FE-A236-10A-01D-A16O-08.5.bam
THCA	TCGA-FY-A4B4	0	0	0	0	0	0	0	0	0	0	13835	7594	129043	0	0	31484	21723	70728	26537	NA	C499.TCGA-FY-A4B4-01A-11D-A23U-08.4.bam	C499.TCGA-FY-A4B4-10A-01D-A23U-08.5.bam
THCA	TCGA-DO-A2HM	0	0	0	0	0	0	0	0	0	0	11479	6670	128795	0	0	30366	21144	69602	25832	NA	C499.TCGA-DO-A2HM-01B-11D-A22D-08.1.bam	C499.TCGA-DO-A2HM-10B-01D-A22D-08.1.bam
THCA	TCGA-FE-A235	0	0	0	0	0	0	0	0	0	0	13888	6866	128100	0	0	31991	21496	69296	26071	NA	C499.TCGA-FE-A235-01A-11D-A16O-08.2.bam	C499.TCGA-FE-A235-10A-01D-A16O-08.2.bam
THCA	TCGA-EM-A3FN	0	0	0	0	0	0	0	0	0	0	10471	6787	129785	0	0	30020	21022	70240	25761	NA	C499.TCGA-EM-A3FN-01A-11D-A21A-08.2.bam	C499.TCGA-EM-A3FN-10A-01D-A21A-08.2.bam
THCA	TCGA-KS-A4I9	0	0	0	0	0	0	0	0	0	0	14127	6765	124276	0	0	30896	21184	67363	25725	NA	C499.TCGA-KS-A4I9-01A-11D-A257-08.4.bam	C499.TCGA-KS-A4I9-11A-11D-A25A-08.4.bam
THCA	TCGA-EM-A1CW	0	0	0	0	0	0	0	0	0	0	15569	6557	125002	0	0	32330	21623	67090	26085	NA	C499.TCGA-EM-A1CW-01A-21D-A13W-08.3.bam	C499.TCGA-EM-A1CW-11A-12D-A13W-08.3.bam
THCA	TCGA-DJ-A2PU	0	0	0	0	0	0	0	0	0	0	13285	6504	126305	0	0	31182	21218	68010	25684	NA	C499.TCGA-DJ-A2PU-01A-12D-A19J-08.1.bam	C499.TCGA-DJ-A2PU-10A-01D-A19M-08.1.bam
THCA	TCGA-DJ-A3UY	0	0	0	0	0	0	0	0	0	0	11172	6503	128516	0	0	30226	21035	69254	25676	NA	C499.TCGA-DJ-A3UY-01A-21D-A22D-08.1.bam	C499.TCGA-DJ-A3UY-10A-01D-A22D-08.1.bam
THCA	TCGA-E8-A44K	0	0	0	0	0	0	0	0	0	0	13417	6772	125283	0	0	30756	21184	67857	25675	NA	C499.TCGA-E8-A44K-01A-21D-A23U-08.5.bam	C499.TCGA-E8-A44K-10A-01D-A23U-08.5.bam
THCA	TCGA-EL-A4K9	0	0	0	0	0	0	0	0	0	0	14528	7862	130831	0	0	32471	22064	71730	26956	NA	C499.TCGA-EL-A4K9-01A-11D-A257-08.3.bam	C499.TCGA-EL-A4K9-11A-11D-A25A-08.6.bam
THCA	TCGA-EL-A3CZ	0	0	0	0	0	0	0	0	0	0	13515	6693	126117	0	0	31238	21272	68076	25739	NA	C499.TCGA-EL-A3CZ-01A-11D-A19J-08.1.bam	C499.TCGA-EL-A3CZ-10A-01D-A19M-08.1.bam
THCA	TCGA-EM-A3FJ	0	0	0	0	0	0	0	0	0	0	9762	6523	127971	0	0	28935	20682	69371	25268	NA	C499.TCGA-EM-A3FJ-01A-11D-A21A-08.2.bam	C499.TCGA-EM-A3FJ-10A-01D-A21A-08.2.bam
THCA	TCGA-EM-A3SY	4	1	0	3	0	0	1	1	1	1	14482	7957	130967	0	0	32286	22096	71958	27066	NA	C499.TCGA-EM-A3SY-01A-11D-A22Z-08.12.bam	C499.TCGA-EM-A3SY-10A-01D-A22Z-08.5.bam
THCA	TCGA-BJ-A18Z	6	0	0	6	0	0	1	0	1	4	16131	6807	125996	0	0	32630	21864	68024	26416	NA	C499.TCGA-BJ-A18Z-01A-21D-A13W-08.1.bam	C499.TCGA-BJ-A18Z-10A-01D-A13W-08.4.bam
THCA	TCGA-E8-A438	0	0	0	0	0	0	0	0	0	0	13539	7898	127539	0	0	30473	21518	70621	26364	NA	C499.TCGA-E8-A438-01A-11D-A23U-08.4.bam	C499.TCGA-E8-A438-10B-01D-A23U-08.3.bam
THCA	TCGA-EL-A3T8	0	0	0	0	0	0	0	0	0	0	12059	6833	128950	0	0	30706	21366	69812	25958	NA	C499.TCGA-EL-A3T8-01A-21D-A22D-08.1.bam	C499.TCGA-EL-A3T8-11A-11D-A22D-08.1.bam
THCA	TCGA-ET-A39L	0	0	0	0	0	0	0	0	0	0	13056	6387	125366	0	0	30984	21013	67393	25419	NA	C499.TCGA-ET-A39L-01A-12D-A19J-08.3.bam	C499.TCGA-ET-A39L-10A-01D-A19M-08.4.bam
THCA	TCGA-KS-A4I3	0	0	0	0	0	0	0	0	0	0	13756	6879	125965	0	0	31101	21308	68294	25897	NA	C499.TCGA-KS-A4I3-01A-11D-A257-08.5.bam	C499.TCGA-KS-A4I3-11A-11D-A25A-08.4.bam
THCA	TCGA-ET-A40P	2	0	0	2	0	0	1	0	0	1	14505	7918	131027	0	0	32320	22112	72026	26992	NA	C499.TCGA-ET-A40P-01A-11D-A23M-08.2.bam	C499.TCGA-ET-A40P-10A-01D-A23K-08.1.bam
THCA	TCGA-EL-A3ZP	0	0	0	0	0	0	0	0	0	0	16934	8598	132604	0	0	33790	22762	73561	28023	NA	C499.TCGA-EL-A3ZP-01A-11D-A23M-08.1.bam	C499.TCGA-EL-A3ZP-11A-11D-A23K-08.2.bam
THCA	TCGA-EM-A3SZ	0	0	0	0	0	0	0	0	0	0	12599	6761	126626	0	0	30631	21131	68554	25670	NA	C499.TCGA-EM-A3SZ-01A-11D-A22Z-08.4.bam	C499.TCGA-EM-A3SZ-10A-01D-A22Z-08.3.bam
THCA	TCGA-E3-A3DZ	0	0	0	0	0	0	0	0	0	0	12412	7053	131357	0	0	31608	21575	71241	26398	NA	C499.TCGA-E3-A3DZ-01A-11D-A20C-08.2.bam	C499.TCGA-E3-A3DZ-10A-01D-A20C-08.2.bam
THCA	TCGA-DJ-A3UQ	0	0	0	0	0	0	0	0	0	0	11797	6793	128975	0	0	30566	21279	69770	25950	NA	C499.TCGA-DJ-A3UQ-01A-11D-A22D-08.1.bam	C499.TCGA-DJ-A3UQ-10A-01D-A22D-08.1.bam
THCA	TCGA-DJ-A1QD	0	0	0	0	0	0	0	0	0	0	13723	6587	126458	0	0	31413	21247	68259	25849	NA	C499.TCGA-DJ-A1QD-01A-11D-A14W-08.3.bam	C499.TCGA-DJ-A1QD-10A-01D-A14W-08.3.bam
THCA	TCGA-BJ-A4O8	0	0	0	0	0	0	0	0	0	0	15312	7479	128563	0	0	32353	21916	70339	26746	NA	C499.TCGA-BJ-A4O8-01A-11D-A257-08.2.bam	C499.TCGA-BJ-A4O8-11A-11D-A25A-08.2.bam
THCA	TCGA-EL-A4K7	0	0	0	0	0	0	0	0	0	0	15521	8183	131299	0	0	32945	22352	72389	27317	NA	C499.TCGA-EL-A4K7-01A-11D-A257-08.3.bam	C499.TCGA-EL-A4K7-11A-11D-A25A-08.6.bam
THCA	TCGA-EM-A22Q	0	0	0	0	0	0	0	0	0	0	14305	7327	129167	0	0	32081	21791	70373	26554	NA	C499.TCGA-EM-A22Q-01A-11D-A17V-08.1.bam	C499.TCGA-EM-A22Q-10A-01D-A17V-08.1.bam
THCA	TCGA-EM-A1CS	4	0	0	4	0	0	1	0	0	3	15308	6738	125973	0	0	32281	21695	67799	26244	NA	C499.TCGA-EM-A1CS-01A-11D-A13W-08.5.bam	C499.TCGA-EM-A1CS-11A-21D-A13W-08.5.bam
THCA	TCGA-FE-A234	0	0	0	0	0	0	0	0	0	0	13558	6637	125644	0	0	31042	21174	67922	25701	NA	C499.TCGA-FE-A234-01A-11D-A14W-08.3.bam	C499.TCGA-FE-A234-10A-01D-A14W-08.3.bam
THCA	TCGA-DJ-A13S	0	0	0	0	0	0	0	0	0	0	15769	7463	129533	0	0	32987	22239	70498	27041	NA	C499.TCGA-DJ-A13S-01A-11D-A10S-08.5.bam	C499.TCGA-DJ-A13S-10A-01D-A10S-08.5.bam
THCA	TCGA-DJ-A2PY	0	0	0	0	0	0	0	0	0	0	13897	7110	128318	0	0	31881	21538	69671	26235	NA	C499.TCGA-DJ-A2PY-01A-11D-A18F-08.1.bam	C499.TCGA-DJ-A2PY-10A-01D-A18F-08.1.bam
THCA	TCGA-EM-A2OY	3	0	0	3	0	0	1	0	2	0	14275	7609	130239	0	0	32206	21932	71184	26801	NA	C499.TCGA-EM-A2OY-01A-11D-A202-08.1.bam	C499.TCGA-EM-A2OY-10A-01D-A202-08.1.bam
THCA	TCGA-E8-A436	0	0	0	0	0	0	0	0	0	0	11520	6388	123998	0	0	29424	20600	66934	24948	NA	C499.TCGA-E8-A436-01A-12D-A23U-08.4.bam	C499.TCGA-E8-A436-10A-01D-A23U-08.4.bam
THCA	TCGA-DJ-A3V6	1	0	0	1	0	0	0	0	1	0	14632	7305	128591	0	0	32140	21785	70061	26542	NA	C499.TCGA-DJ-A3V6-01A-11D-A22Z-08.4.bam	C499.TCGA-DJ-A3V6-10A-01D-A22Z-08.8.bam
THCA	TCGA-BJ-A0YZ	0	0	0	0	0	0	0	0	0	0	16384	7601	129751	0	0	33227	22414	70822	27273	NA	C499.TCGA-BJ-A0YZ-01A-11D-A10S-08.5.bam	C499.TCGA-BJ-A0YZ-10A-01D-A10S-08.5.bam
THCA	TCGA-EL-A3ZQ	0	0	0	0	0	0	0	0	0	0	15679	8272	131283	0	0	32880	22340	72586	27428	NA	C499.TCGA-EL-A3ZQ-01A-11D-A23M-08.1.bam	C499.TCGA-EL-A3ZQ-11A-11D-A23K-08.1.bam
THCA	TCGA-EL-A4JV	0	0	0	0	0	0	0	0	0	0	13955	7270	125732	0	0	30786	21383	68775	26013	NA	C499.TCGA-EL-A4JV-01A-11D-A257-08.2.bam	C499.TCGA-EL-A4JV-11A-11D-A25A-08.5.bam
THCA	TCGA-EM-A3O9	0	0	0	0	0	0	0	0	0	0	12863	6847	129132	0	0	31594	21438	69738	26072	NA	C499.TCGA-EM-A3O9-01A-11D-A21Z-08.2.bam	C499.TCGA-EM-A3O9-10A-01D-A21Z-08.2.bam
THCA	TCGA-DE-A4MB	0	0	0	0	0	0	0	0	0	0	14882	7770	129717	0	0	32377	21969	71176	26847	NA	C499.TCGA-DE-A4MB-01A-11D-A257-08.3.bam	C499.TCGA-DE-A4MB-10A-01D-A25A-08.6.bam
THCA	TCGA-EL-A3T7	0	0	0	0	0	0	0	0	0	0	12382	7040	130186	0	0	31230	21494	70618	26266	NA	C499.TCGA-EL-A3T7-01A-11D-A22D-08.1.bam	C499.TCGA-EL-A3T7-11A-21D-A22D-08.1.bam
THCA	TCGA-EL-A3CR	0	0	0	0	0	0	0	0	0	0	12728	6652	126781	0	0	30825	21153	68445	25738	NA	C499.TCGA-EL-A3CR-01A-12D-A202-08.1.bam	C499.TCGA-EL-A3CR-10A-01D-A202-08.1.bam
THCA	TCGA-EL-A3MW	0	0	0	0	0	0	0	0	0	0	11936	6876	130256	0	0	31133	21365	70511	26059	NA	C499.TCGA-EL-A3MW-01A-11D-A20C-08.2.bam	C499.TCGA-EL-A3MW-11A-11D-A20C-08.2.bam
THCA	TCGA-DE-A69K	0	0	0	0	0	0	0	0	0	0	13596	6887	126953	0	0	31380	21349	68737	25970	NA	C499.TCGA-DE-A69K-01A-11D-A397-08.2.bam	C499.TCGA-DE-A69K-10A-01D-A39A-08.2.bam
THCA	TCGA-DJ-A3UK	0	0	0	0	0	0	0	0	0	0	12038	6974	129716	0	0	30848	21429	70321	26130	NA	C499.TCGA-DJ-A3UK-01A-11D-A22D-08.1.bam	C499.TCGA-DJ-A3UK-10A-01D-A22D-08.1.bam
THCA	TCGA-EM-A3AI	0	0	0	0	0	0	0	0	0	0	14326	7419	129401	0	0	32111	21769	70587	26679	NA	C499.TCGA-EM-A3AI-01A-11D-A202-08.1.bam	C499.TCGA-EM-A3AI-10A-01D-A202-08.1.bam
THCA	TCGA-FY-A4B3	0	0	0	0	0	0	0	0	0	0	12443	6681	125627	0	0	30317	20966	67968	25500	NA	C499.TCGA-FY-A4B3-01A-11D-A23U-08.3.bam	C499.TCGA-FY-A4B3-10A-01D-A23U-08.3.bam
THCA	TCGA-EM-A3AN	1	0	0	1	0	0	1	0	0	0	14273	7580	130358	0	0	32254	21941	71227	26789	NA	C499.TCGA-EM-A3AN-01A-11D-A202-08.1.bam	C499.TCGA-EM-A3AN-10A-01D-A202-08.1.bam
THCA	TCGA-FE-A232	0	0	0	0	0	0	0	0	0	0	14267	6886	127225	0	0	31793	21492	68942	26151	NA	C499.TCGA-FE-A232-01A-11D-A14W-08.3.bam	C499.TCGA-FE-A232-10A-01D-A14W-08.3.bam
THCA	TCGA-FY-A3YR	0	0	0	0	0	0	0	0	0	0	13616	7283	127879	0	0	31414	21549	69666	26149	NA	C499.TCGA-FY-A3YR-01A-11D-A22Z-08.10.bam	C499.TCGA-FY-A3YR-10A-01D-A22Z-08.11.bam
THCA	TCGA-EL-A3D1	0	0	0	0	0	0	0	0	0	0	14604	6987	127101	0	0	31878	21581	68942	26291	NA	C499.TCGA-EL-A3D1-01A-11D-A19J-08.3.bam	C499.TCGA-EL-A3D1-10A-01D-A19M-08.4.bam
THCA	TCGA-DJ-A2QA	0	0	0	0	0	0	0	0	0	0	14263	7211	128837	0	0	32088	21676	70094	26453	NA	C499.TCGA-DJ-A2QA-01A-11D-A18F-08.1.bam	C499.TCGA-DJ-A2QA-10A-01D-A18F-08.1.bam
THCA	TCGA-IM-A41Y	0	0	0	0	0	0	0	0	0	0	13787	7037	127621	0	0	31553	21400	69332	26160	NA	C499.TCGA-IM-A41Y-01A-11D-A23U-08.4.bam	C499.TCGA-IM-A41Y-10A-01D-A23U-08.3.bam
THCA	TCGA-EM-A22J	0	0	0	0	0	0	0	0	0	0	13686	7102	128445	0	0	31683	21529	69824	26197	NA	C499.TCGA-EM-A22J-01A-11D-A17V-08.1.bam	C499.TCGA-EM-A22J-10A-01D-A17V-08.1.bam
THCA	TCGA-DJ-A2Q2	0	0	0	0	0	0	0	0	0	0	12871	6167	124484	0	0	30716	20873	66689	25244	NA	C499.TCGA-DJ-A2Q2-01A-11D-A19J-08.1.bam	C499.TCGA-DJ-A2Q2-10A-01D-A19M-08.1.bam
THCA	TCGA-DJ-A2Q8	0	0	0	0	0	0	0	0	0	0	13651	7127	128504	0	0	31857	21519	69691	26215	NA	C499.TCGA-DJ-A2Q8-01A-11D-A18F-08.1.bam	C499.TCGA-DJ-A2Q8-10A-01D-A18F-08.1.bam
THCA	TCGA-EL-A4K4	0	0	0	0	0	0	0	0	0	0	14440	7070	126390	0	0	31559	21471	68749	26121	NA	C499.TCGA-EL-A4K4-01A-11D-A257-08.2.bam	C499.TCGA-EL-A4K4-11A-21D-A25A-08.5.bam
THCA	TCGA-E8-A3X7	0	0	0	0	0	0	0	0	0	0	12792	7205	128867	0	0	31238	21452	70060	26114	NA	C499.TCGA-E8-A3X7-01A-11D-A22Z-08.7.bam	C499.TCGA-E8-A3X7-10A-01D-A22Z-08.7.bam
THCA	TCGA-FK-A3SB	0	0	0	0	0	0	0	0	0	0	12549	6957	129583	0	0	31202	21459	70248	26180	NA	C499.TCGA-FK-A3SB-01A-11D-A22D-08.1.bam	C499.TCGA-FK-A3SB-10A-01D-A22D-08.1.bam
THCA	TCGA-BJ-A45I	0	0	0	0	0	0	0	0	0	0	11928	6338	124229	0	0	29827	20675	66873	25120	NA	C499.TCGA-BJ-A45I-01A-11D-A23U-08.3.bam	C499.TCGA-BJ-A45I-11A-11D-A23U-08.3.bam
THCA	TCGA-FK-A3SG	0	0	0	0	0	0	0	0	0	0	12553	7177	130672	0	0	31298	21653	71039	26412	NA	C499.TCGA-FK-A3SG-01A-11D-A22D-08.1.bam	C499.TCGA-FK-A3SG-10A-01D-A22D-08.1.bam
THCA	TCGA-EL-A3CM	0	0	0	0	0	0	0	0	0	0	13012	6324	124668	0	0	30806	20929	66942	25327	NA	C499.TCGA-EL-A3CM-01A-11D-A19J-08.1.bam	C499.TCGA-EL-A3CM-10A-01D-A19M-08.1.bam
THCA	TCGA-KS-A4ID	0	0	0	0	0	0	0	0	0	0	14502	7628	129655	0	0	32091	21919	70978	26797	NA	C499.TCGA-KS-A4ID-01A-11D-A257-08.5.bam	C499.TCGA-KS-A4ID-11A-11D-A25A-08.4.bam
THCA	TCGA-DJ-A4UR	0	0	0	0	0	0	0	0	0	0	15086	7354	127766	0	0	32196	21737	69722	26551	NA	C499.TCGA-DJ-A4UR-01A-11D-A257-08.2.bam	C499.TCGA-DJ-A4UR-10A-01D-A25A-08.3.bam
THCA	TCGA-EL-A3MZ	0	0	0	0	0	0	0	0	0	0	9463	6797	127939	0	0	28315	20740	69807	25337	NA	C499.TCGA-EL-A3MZ-01A-11D-A21A-08.2.bam	C499.TCGA-EL-A3MZ-11A-11D-A21A-08.2.bam
THCA	TCGA-DJ-A2PS	0	0	0	0	0	0	0	0	0	0	14873	7638	130080	0	0	32622	21986	71137	26846	NA	C499.TCGA-DJ-A2PS-01A-11D-A18F-08.1.bam	C499.TCGA-DJ-A2PS-10A-01D-A18F-08.1.bam
THCA	TCGA-FY-A3RA	0	0	0	0	0	0	0	0	0	0	11605	6340	127277	0	0	30658	20935	68209	25420	NA	C499.TCGA-FY-A3RA-01A-11D-A21Z-08.2.bam	C499.TCGA-FY-A3RA-10A-01D-A21Z-08.2.bam
THCA	TCGA-CE-A13K	0	0	0	0	0	0	0	0	0	0	16283	7561	129232	0	0	33162	22270	70474	27170	NA	C499.TCGA-CE-A13K-01A-11D-A10S-08.5.bam	C499.TCGA-CE-A13K-10A-01D-A10S-08.5.bam
THCA	TCGA-EM-A2CK	0	0	0	0	0	0	0	0	0	0	14614	7678	129944	0	0	32248	21979	71123	26886	NA	C499.TCGA-EM-A2CK-01A-11D-A17V-08.1.bam	C499.TCGA-EM-A2CK-10A-01D-A17V-08.1.bam
THCA	TCGA-EL-A3ZS	1	0	0	1	0	0	0	0	0	1	14569	7516	129133	0	0	32184	21868	70496	26670	NA	C499.TCGA-EL-A3ZS-01A-12D-A23M-08.2.bam	C499.TCGA-EL-A3ZS-11A-11D-A23K-08.1.bam
THCA	TCGA-EM-A2OZ	0	0	0	0	0	0	0	0	0	0	12832	6618	127470	0	0	31177	21262	68712	25769	NA	C499.TCGA-EM-A2OZ-01A-11D-A202-08.1.bam	C499.TCGA-EM-A2OZ-10A-01D-A202-08.2.bam
THCA	TCGA-KS-A4IC	0	0	0	0	0	0	0	0	0	0	14263	6686	124374	0	0	31228	21157	67250	25688	NA	C499.TCGA-KS-A4IC-01A-11D-A257-08.4.bam	C499.TCGA-KS-A4IC-11A-11D-A25A-08.5.bam
THCA	TCGA-MK-A4N9	0	0	0	0	0	0	0	0	0	0	14274	7435	126163	0	0	31127	21479	69055	26211	NA	C499.TCGA-MK-A4N9-01A-11D-A257-08.4.bam	C499.TCGA-MK-A4N9-10A-01D-A25A-08.4.bam
THCA	TCGA-DJ-A3VI	1	0	0	1	0	0	0	0	0	1	14021	7379	129432	0	0	31962	21774	70597	26499	NA	C499.TCGA-DJ-A3VI-01A-11D-A23M-08.2.bam	C499.TCGA-DJ-A3VI-10A-01D-A23K-08.1.bam
THCA	TCGA-EL-A3H7	0	0	0	0	0	0	0	0	0	0	11445	7239	131249	0	0	30865	21409	71386	26273	NA	C499.TCGA-EL-A3H7-01A-11D-A21A-08.2.bam	C499.TCGA-EL-A3H7-11A-11D-A21A-08.2.bam
THCA	TCGA-EM-A2OW	0	0	0	0	0	0	0	0	0	0	14539	7565	130294	0	0	32394	21967	71212	26825	NA	C499.TCGA-EM-A2OW-01A-11D-A202-08.1.bam	C499.TCGA-EM-A2OW-10A-01D-A202-08.1.bam
THCA	TCGA-EM-A3AJ	0	0	0	0	0	0	0	0	0	0	13646	7230	129415	0	0	31826	21652	70395	26418	NA	C499.TCGA-EM-A3AJ-01A-11D-A202-08.1.bam	C499.TCGA-EM-A3AJ-10A-01D-A202-08.1.bam
THCA	TCGA-EM-A3AL	0	0	0	0	0	0	0	0	0	0	13670	7201	129006	0	0	31731	21622	70164	26360	NA	C499.TCGA-EM-A3AL-01A-11D-A202-08.1.bam	C499.TCGA-EM-A3AL-10A-01D-A202-08.1.bam
THCA	TCGA-EL-A3T3	0	0	0	0	0	0	0	0	0	0	12451	7160	130511	0	0	31097	21579	71034	26412	NA	C499.TCGA-EL-A3T3-01A-11D-A22D-08.1.bam	C499.TCGA-EL-A3T3-11A-11D-A22D-08.1.bam
THCA	TCGA-EM-A3O6	0	0	0	0	0	0	0	0	0	0	13663	7063	128999	0	0	31980	21574	69922	26249	NA	C499.TCGA-EM-A3O6-01A-11D-A21Z-08.2.bam	C499.TCGA-EM-A3O6-10A-01D-A21Z-08.2.bam
THCA	TCGA-EL-A3MX	1	0	0	1	0	0	1	0	0	0	10632	6780	130194	0	0	30146	21098	70498	25864	NA	C499.TCGA-EL-A3MX-01A-11D-A21A-08.2.bam	C499.TCGA-EL-A3MX-11A-11D-A21A-08.2.bam
THCA	TCGA-FK-A3SH	0	0	0	0	0	0	0	0	0	0	12762	7081	130311	0	0	31354	21595	70797	26408	NA	C499.TCGA-FK-A3SH-01A-11D-A22D-08.1.bam	C499.TCGA-FK-A3SH-10A-01D-A22D-08.1.bam
THCA	TCGA-DJ-A3VK	0	0	0	0	0	0	0	0	0	0	15013	7511	128621	0	0	32229	21882	70392	26642	NA	C499.TCGA-DJ-A3VK-01A-11D-A23M-08.1.bam	C499.TCGA-DJ-A3VK-10A-01D-A23K-08.1.bam
THCA	TCGA-EM-A3ST	0	0	0	0	0	0	0	0	0	0	12750	6779	127023	0	0	30969	21141	68741	25701	NA	C499.TCGA-EM-A3ST-01A-11D-A22Z-08.6.bam	C499.TCGA-EM-A3ST-11A-11D-A22Z-08.6.bam
THCA	TCGA-EM-A1YE	1	0	0	1	0	0	1	0	0	0	13291	6422	125396	0	0	31022	21050	67499	25538	NA	C499.TCGA-EM-A1YE-01A-11D-A14W-08.3.bam	C499.TCGA-EM-A1YE-11A-11D-A14W-08.3.bam
THCA	TCGA-EL-A3CX	0	0	0	0	0	0	0	0	0	0	14298	6968	126723	0	0	31661	21485	68721	26122	NA	C499.TCGA-EL-A3CX-01A-11D-A19J-08.3.bam	C499.TCGA-EL-A3CX-10A-01D-A19M-08.4.bam
THCA	TCGA-DJ-A2QC	0	0	0	0	0	0	0	0	0	0	13869	7209	128827	0	0	31916	21630	69973	26386	NA	C499.TCGA-DJ-A2QC-01A-11D-A18F-08.1.bam	C499.TCGA-DJ-A2QC-10A-01D-A18F-08.1.bam
THCA	TCGA-BJ-A2P4	0	0	0	0	0	0	0	0	0	0	14043	7192	128354	0	0	31970	21608	69670	26341	NA	C499.TCGA-BJ-A2P4-01A-11D-A18F-08.1.bam	C499.TCGA-BJ-A2P4-10A-01D-A18F-08.1.bam
THCA	TCGA-EM-A4G1	0	0	0	0	0	0	0	0	0	0	14644	6668	122981	0	0	31103	21118	66456	25616	NA	C499.TCGA-EM-A4G1-01A-11D-A257-08.4.bam	C499.TCGA-EM-A4G1-10A-01D-A25A-08.4.bam
THCA	TCGA-EM-A1CT	0	0	0	0	0	0	0	0	0	0	16103	6483	124027	0	0	32441	21569	66543	26060	NA	C499.TCGA-EM-A1CT-01A-11D-A13W-08.3.bam	C499.TCGA-EM-A1CT-11A-11D-A13W-08.3.bam
THCA	TCGA-BJ-A0ZF	0	0	0	0	0	0	0	0	0	0	16900	7574	129545	0	0	33533	22421	70673	27392	NA	C499.TCGA-BJ-A0ZF-01A-11D-A10S-08.4.bam	C499.TCGA-BJ-A0ZF-10A-01D-A10S-08.4.bam
THCA	TCGA-EL-A3D0	0	0	0	0	0	0	0	0	0	0	14006	7241	129076	0	0	31921	21696	70222	26484	NA	C499.TCGA-EL-A3D0-01A-12D-A202-08.1.bam	C499.TCGA-EL-A3D0-10A-01D-A202-08.1.bam
THCA	TCGA-DJ-A2Q3	0	0	0	0	0	0	0	0	0	0	13513	7000	128081	0	0	31650	21446	69426	26072	NA	C499.TCGA-DJ-A2Q3-01A-11D-A18F-08.1.bam	C499.TCGA-DJ-A2Q3-10A-01D-A18F-08.1.bam
THCA	TCGA-DJ-A2PX	0	0	0	0	0	0	0	0	0	0	13857	6953	127938	0	0	31781	21506	69315	26146	NA	C499.TCGA-DJ-A2PX-01A-11D-A18F-08.1.bam	C499.TCGA-DJ-A2PX-10A-01D-A18F-08.1.bam
THCA	TCGA-E8-A432	1	0	0	1	0	0	0	0	1	0	13008	7204	128796	0	0	31251	21495	70081	26181	NA	C499.TCGA-E8-A432-01A-11D-A23M-08.2.bam	C499.TCGA-E8-A432-10A-01D-A23K-08.2.bam
THCA	TCGA-EL-A3T2	0	0	0	0	0	0	0	0	0	0	11173	6369	127232	0	0	29935	20893	68481	25465	NA	C499.TCGA-EL-A3T2-01A-11D-A22D-08.1.bam	C499.TCGA-EL-A3T2-11A-11D-A22D-08.1.bam
THCA	TCGA-EL-A3ZT	0	0	0	0	0	0	0	0	0	0	15909	7358	128648	0	0	32862	22026	70179	26848	NA	C499.TCGA-EL-A3ZT-01A-12D-A23M-08.1.bam	C499.TCGA-EL-A3ZT-11A-13D-A23K-08.1.bam
THCA	TCGA-DJ-A3UP	1	0	0	1	0	0	0	0	1	0	12808	7097	129963	0	0	31334	21606	70577	26351	NA	C499.TCGA-DJ-A3UP-01A-11D-A22D-08.1.bam	C499.TCGA-DJ-A3UP-10A-01D-A22D-08.1.bam
THCA	TCGA-J8-A42S	3	1	0	2	0	0	1	0	1	1	15387	8062	131276	0	0	32769	22267	72359	27330	NA	C499.TCGA-J8-A42S-01A-11D-A23M-08.2.bam	C499.TCGA-J8-A42S-10A-01D-A23K-08.1.bam
THCA	TCGA-BJ-A28V	0	0	0	0	0	0	0	0	0	0	13396	6685	126066	0	0	31117	21190	68071	25769	NA	C499.TCGA-BJ-A28V-01A-11D-A19J-08.1.bam	C499.TCGA-BJ-A28V-10A-01D-A19M-08.1.bam
THCA	TCGA-DJ-A3UO	0	0	0	0	0	0	0	0	0	0	11537	6999	128919	0	0	29926	21296	70219	26014	NA	C499.TCGA-DJ-A3UO-01A-11D-A22D-08.1.bam	C499.TCGA-DJ-A3UO-10A-01D-A22D-08.1.bam
THCA	TCGA-DJ-A1QO	0	0	0	0	0	0	0	0	0	0	14059	6630	126117	0	0	31538	21310	68091	25867	NA	C499.TCGA-DJ-A1QO-01A-11D-A14W-08.3.bam	C499.TCGA-DJ-A1QO-10A-01D-A14W-08.3.bam
THCA	TCGA-FY-A3W9	2	0	1	1	0	0	0	1	1	0	12091	6757	129002	0	0	30814	21285	69755	25996	NA	C499.TCGA-FY-A3W9-01A-11D-A22D-08.1.bam	C499.TCGA-FY-A3W9-10A-01D-A22D-08.1.bam
THCA	TCGA-DJ-A3UR	0	0	0	0	0	0	0	0	0	0	13334	7347	131006	0	0	31820	21794	71393	26680	NA	C499.TCGA-DJ-A3UR-01A-11D-A22D-08.1.bam	C499.TCGA-DJ-A3UR-10A-01D-A22D-08.1.bam
THCA	TCGA-ET-A3BP	0	0	0	0	0	0	0	0	0	0	12957	6417	125008	0	0	30745	20977	67288	25372	NA	C499.TCGA-ET-A3BP-01A-21D-A19J-08.1.bam	C499.TCGA-ET-A3BP-10A-01D-A19M-08.1.bam
THCA	TCGA-DJ-A1QG	0	0	0	0	0	0	0	0	0	0	14077	6570	125720	0	0	31430	21284	67866	25787	NA	C499.TCGA-DJ-A1QG-01A-11D-A14W-08.3.bam	C499.TCGA-DJ-A1QG-10A-01D-A14W-08.3.bam
THCA	TCGA-EM-A3AP	0	0	0	0	0	0	0	0	0	0	8434	5196	123784	0	0	27914	19904	65453	24143	NA	C499.TCGA-EM-A3AP-01A-12D-A20C-08.2.bam	C499.TCGA-EM-A3AP-10A-01D-A20C-08.2.bam
THCA	TCGA-DJ-A3V2	0	0	0	0	0	0	0	0	0	0	11765	6296	124582	0	0	30002	20631	66922	25088	NA	C499.TCGA-DJ-A3V2-01A-11D-A22Z-08.6.bam	C499.TCGA-DJ-A3V2-10A-01D-A22Z-08.6.bam
THCA	TCGA-EM-A3OA	0	0	0	0	0	0	0	0	0	0	12673	6789	129103	0	0	31510	21386	69727	25942	NA	C499.TCGA-EM-A3OA-01A-11D-A21Z-08.2.bam	C499.TCGA-EM-A3OA-10A-01D-A21Z-08.2.bam
THCA	TCGA-BJ-A4O9	0	0	0	0	0	0	0	0	0	0	14746	7139	126866	0	0	31775	21576	69093	26307	NA	C499.TCGA-BJ-A4O9-01A-11D-A257-08.2.bam	C499.TCGA-BJ-A4O9-11A-11D-A25A-08.6.bam
THCA	TCGA-FY-A3ON	0	0	0	0	0	0	0	0	0	0	12476	6803	128740	0	0	31337	21305	69444	25933	NA	C499.TCGA-FY-A3ON-01A-11D-A21Z-08.2.bam	C499.TCGA-FY-A3ON-10A-01D-A21Z-08.2.bam
THCA	TCGA-ET-A3BN	0	0	0	0	0	0	0	0	0	0	12588	6359	125224	0	0	30741	20908	67262	25260	NA	C499.TCGA-ET-A3BN-01A-11D-A19J-08.1.bam	C499.TCGA-ET-A3BN-10A-01D-A19M-08.1.bam
THCA	TCGA-DJ-A4UP	0	0	0	0	0	0	0	0	0	0	15042	7069	126166	0	0	31837	21572	68605	26263	NA	C499.TCGA-DJ-A4UP-01A-11D-A257-08.2.bam	C499.TCGA-DJ-A4UP-10A-01D-A25A-08.5.bam
THCA	TCGA-BJ-A28X	0	0	0	0	0	0	0	0	0	0	13363	7390	131225	0	0	31946	21817	71505	26710	NA	C499.TCGA-BJ-A28X-01A-11D-A22D-08.1.bam	C499.TCGA-BJ-A28X-11A-11D-A22D-08.1.bam
THCA	TCGA-EL-A3ZH	0	0	0	0	0	0	0	0	0	0	15571	7991	130703	0	0	32809	22254	71963	27239	NA	C499.TCGA-EL-A3ZH-01A-31D-A23M-08.1.bam	C499.TCGA-EL-A3ZH-11A-11D-A23K-08.1.bam
THCA	TCGA-DJ-A3V5	0	0	0	0	0	0	0	0	0	0	11491	6211	124639	0	0	29935	20615	66829	24962	NA	C499.TCGA-DJ-A3V5-01A-11D-A22Z-08.6.bam	C499.TCGA-DJ-A3V5-10A-01D-A22Z-08.6.bam
THCA	TCGA-EL-A4KG	0	0	0	0	0	0	0	0	0	0	16495	7271	125240	0	0	32290	21785	68428	26503	NA	C499.TCGA-EL-A4KG-01A-11D-A257-08.2.bam	C499.TCGA-EL-A4KG-10A-01D-A25A-08.5.bam
THCA	TCGA-E8-A417	2	0	0	2	0	0	1	0	0	1	15448	7829	130530	0	0	32901	22227	71593	27086	NA	C499.TCGA-E8-A417-01A-21D-A23M-08.2.bam	C499.TCGA-E8-A417-10A-01D-A23K-08.1.bam
THCA	TCGA-EL-A3GS	0	0	0	0	0	0	0	0	0	0	11147	6627	129310	0	0	30512	21139	69669	25764	NA	C499.TCGA-EL-A3GS-01A-11D-A20C-08.2.bam	C499.TCGA-EL-A3GS-10A-01D-A20C-08.2.bam
THCA	TCGA-E8-A433	0	0	0	0	0	0	0	0	0	0	16775	7574	128823	0	0	33285	22208	70592	27087	NA	C499.TCGA-E8-A433-01A-11D-A23M-08.1.bam	C499.TCGA-E8-A433-10A-01D-A23K-08.1.bam
THCA	TCGA-J8-A3YD	0	0	0	0	0	0	0	0	0	0	12636	6824	126893	0	0	30838	21128	68690	25697	NA	C499.TCGA-J8-A3YD-01A-11D-A22Z-08.6.bam	C499.TCGA-J8-A3YD-10A-01D-A22Z-08.6.bam
THCA	TCGA-DJ-A3US	0	0	0	0	0	0	0	0	0	0	12076	6860	129420	0	0	30815	21364	70063	26114	NA	C499.TCGA-DJ-A3US-01A-11D-A22D-08.1.bam	C499.TCGA-DJ-A3US-10A-01D-A22D-08.1.bam
THCA	TCGA-E8-A434	1	0	0	1	0	0	0	0	0	1	14207	7386	128710	0	0	31892	21697	70222	26492	NA	C499.TCGA-E8-A434-01A-11D-A23M-08.3.bam	C499.TCGA-E8-A434-10A-01D-A23K-08.2.bam
THCA	TCGA-H2-A421	0	0	0	0	0	0	0	0	0	0	16804	7863	129907	0	0	33418	22360	71462	27334	NA	C499.TCGA-H2-A421-01A-11D-A23M-08.1.bam	C499.TCGA-H2-A421-10A-01D-A23K-08.1.bam
THCA	TCGA-EL-A4KD	0	0	0	0	0	0	0	0	0	0	15183	6906	124970	0	0	31665	21480	67827	26087	NA	C499.TCGA-EL-A4KD-01A-11D-A257-08.2.bam	C499.TCGA-EL-A4KD-11A-11D-A25A-08.5.bam
THCA	TCGA-FK-A4UB	0	0	0	0	0	0	0	0	0	0	14324	7378	128371	0	0	31869	21714	70001	26489	NA	C499.TCGA-FK-A4UB-01A-11D-A257-08.7.bam	C499.TCGA-FK-A4UB-10A-01D-A25A-08.3.bam
THCA	TCGA-EM-A2CQ	0	0	0	0	0	0	0	0	0	0	15108	7745	130398	0	0	32706	22041	71460	27044	NA	C499.TCGA-EM-A2CQ-01A-11D-A17V-08.1.bam	C499.TCGA-EM-A2CQ-10A-01D-A17V-08.1.bam
THCA	TCGA-ET-A3DS	0	0	0	0	0	0	0	0	0	0	13913	6931	127149	0	0	31535	21438	68938	26082	NA	C499.TCGA-ET-A3DS-01A-11D-A19J-08.2.bam	C499.TCGA-ET-A3DS-10A-01D-A19M-08.2.bam
THCA	TCGA-CE-A27D	0	0	0	0	0	0	0	0	0	0	13102	6783	127130	0	0	31207	21302	68709	25797	NA	C499.TCGA-CE-A27D-01A-11D-A16O-08.2.bam	C499.TCGA-CE-A27D-10A-01D-A17V-08.2.bam
THCA	TCGA-ET-A39I	0	0	0	0	0	0	0	0	0	0	12904	6649	126443	0	0	30996	21103	68272	25625	NA	C499.TCGA-ET-A39I-01A-11D-A19J-08.1.bam	C499.TCGA-ET-A39I-10A-01D-A19M-08.1.bam
THCA	TCGA-DJ-A3V8	2	0	0	2	0	0	1	0	0	1	14313	7311	128377	0	0	31928	21723	69960	26390	NA	C499.TCGA-DJ-A3V8-01A-11D-A23M-08.2.bam	C499.TCGA-DJ-A3V8-10A-01D-A23K-08.1.bam
THCA	TCGA-DJ-A13U	0	0	0	0	0	0	0	0	0	0	15916	7130	127764	0	0	32726	22074	69232	26778	NA	C499.TCGA-DJ-A13U-01A-11D-A10S-08.6.bam	C499.TCGA-DJ-A13U-10A-01D-A10S-08.6.bam
THCA	TCGA-BJ-A0ZA	0	0	0	0	0	0	0	0	0	0	16959	7639	129087	0	0	33437	22396	70566	27286	NA	C499.TCGA-BJ-A0ZA-01A-11D-A10S-08.6.bam	C499.TCGA-BJ-A0ZA-10A-02D-A10S-08.5.bam
THCA	TCGA-EL-A3CY	0	0	0	0	0	0	0	0	0	0	13456	6621	125876	0	0	31068	21215	67942	25728	NA	C499.TCGA-EL-A3CY-01A-11D-A19J-08.1.bam	C499.TCGA-EL-A3CY-10A-01D-A19M-08.1.bam
THCA	TCGA-H2-A422	1	0	0	1	0	0	0	0	0	1	14372	7949	131976	0	0	32498	22199	72463	27137	NA	C499.TCGA-H2-A422-01A-11D-A23M-08.1.bam	C499.TCGA-H2-A422-10A-01D-A23K-08.2.bam
THCA	TCGA-E3-A3E1	0	0	0	0	0	0	0	0	0	0	11482	6810	130477	0	0	30907	21269	70513	26080	NA	C499.TCGA-E3-A3E1-01A-11D-A20C-08.2.bam	C499.TCGA-E3-A3E1-10A-01D-A20C-08.2.bam
THCA	TCGA-DJ-A13O	1	0	0	1	0	0	0	0	1	0	16146	7419	128904	0	0	33069	22161	70158	27081	NA	C499.TCGA-DJ-A13O-01A-11D-A10S-08.7.bam	C499.TCGA-DJ-A13O-10A-01D-A10S-08.5.bam
THCA	TCGA-DJ-A3V9	0	0	0	0	0	0	0	0	0	0	14911	8068	131197	0	0	32607	22225	72181	27163	NA	C499.TCGA-DJ-A3V9-01A-11D-A23M-08.3.bam	C499.TCGA-DJ-A3V9-10A-01D-A23K-08.2.bam
THCA	TCGA-ET-A3DR	0	0	0	0	0	0	0	0	0	0	19666	8726	131765	0	0	35147	23216	73330	28464	NA	C499.TCGA-ET-A3DR-01A-11D-A19J-08.4.bam	C499.TCGA-ET-A3DR-10A-01D-A19M-08.4.bam
THCA	TCGA-DJ-A13P	0	0	0	0	0	0	0	0	0	0	16673	7600	129481	0	0	33389	22401	70661	27303	NA	C499.TCGA-DJ-A13P-01A-11D-A10S-08.5.bam	C499.TCGA-DJ-A13P-10A-01D-A10S-08.5.bam
THCA	TCGA-DJ-A3V3	0	0	0	0	0	0	0	0	0	0	11617	6432	125078	0	0	30034	20692	67306	25095	NA	C499.TCGA-DJ-A3V3-01A-11D-A22Z-08.6.bam	C499.TCGA-DJ-A3V3-10A-01D-A22Z-08.6.bam
THCA	TCGA-FY-A3WA	1	0	0	1	0	0	0	0	1	0	12163	6588	127507	0	0	30548	21196	68768	25746	NA	C499.TCGA-FY-A3WA-01A-11D-A22D-08.1.bam	C499.TCGA-FY-A3WA-10A-01D-A22D-08.1.bam
THCA	TCGA-KS-A41F	0	0	0	0	0	0	0	0	0	0	14834	7924	130607	0	0	32448	22138	71770	27009	NA	C499.TCGA-KS-A41F-01A-11D-A23M-08.2.bam	C499.TCGA-KS-A41F-11A-11D-A23K-08.1.bam
THCA	TCGA-EL-A3H3	0	0	0	0	0	0	0	0	0	0	13475	6919	127696	0	0	31414	21421	69120	26135	NA	C499.TCGA-EL-A3H3-01A-11D-A202-08.1.bam	C499.TCGA-EL-A3H3-10A-01D-A202-08.1.bam
THCA	TCGA-BJ-A0ZJ	0	0	0	0	0	0	0	0	0	0	16103	7477	129316	0	0	33138	22243	70426	27089	NA	C499.TCGA-BJ-A0ZJ-01A-11D-A10S-08.5.bam	C499.TCGA-BJ-A0ZJ-10A-01D-A10S-08.5.bam
THCA	TCGA-KS-A4I7	0	0	0	0	0	0	0	0	0	0	14627	7909	128027	0	0	31359	21794	70784	26626	NA	C499.TCGA-KS-A4I7-01A-11D-A257-08.4.bam	C499.TCGA-KS-A4I7-11A-11D-A25A-08.2.bam
THCA	TCGA-EL-A3GQ	0	0	0	0	0	0	0	0	0	0	13502	7239	129052	0	0	31615	21640	70177	26361	NA	C499.TCGA-EL-A3GQ-01A-11D-A202-08.1.bam	C499.TCGA-EL-A3GQ-10A-01D-A202-08.1.bam
THCA	TCGA-J8-A3NZ	0	0	0	0	0	0	0	0	0	0	10429	6829	129960	0	0	29939	21048	70454	25777	NA	C499.TCGA-J8-A3NZ-01A-11D-A21A-08.2.bam	C499.TCGA-J8-A3NZ-10A-01D-A21A-08.2.bam
THCA	TCGA-BJ-A2N9	1	1	0	0	0	0	1	0	0	0	13954	7138	128270	0	0	31898	21534	69649	26281	NA	C499.TCGA-BJ-A2N9-01A-11D-A18F-08.1.bam	C499.TCGA-BJ-A2N9-11A-11D-A18F-08.1.bam
THCA	TCGA-CE-A3MD	0	0	0	0	0	0	0	0	0	0	12385	7118	131540	0	0	31619	21615	71394	26415	NA	C499.TCGA-CE-A3MD-01A-11D-A20C-08.2.bam	C499.TCGA-CE-A3MD-10A-01D-A20C-08.2.bam
THCA	TCGA-FY-A3NP	0	0	0	0	0	0	0	0	0	0	9204	6136	126197	0	0	28417	20379	67909	24832	NA	C499.TCGA-FY-A3NP-01A-11D-A21A-08.2.bam	C499.TCGA-FY-A3NP-10A-01D-A21A-08.2.bam
THCA	TCGA-FE-A3PB	0	0	0	0	0	0	0	0	0	0	13085	6911	128933	0	0	31637	21433	69740	26119	NA	C499.TCGA-FE-A3PB-01A-11D-A21Z-08.2.bam	C499.TCGA-FE-A3PB-10A-01D-A21Z-08.2.bam
THCA	TCGA-BJ-A28Z	0	0	0	0	0	0	0	0	0	0	15899	7896	131247	0	0	33277	22321	72140	27304	NA	C499.TCGA-BJ-A28Z-01A-11D-A16O-08.2.bam	C499.TCGA-BJ-A28Z-10A-01D-A16O-08.2.bam
THCA	TCGA-DJ-A2PR	0	0	0	0	0	0	0	0	0	0	13771	7067	127849	0	0	31476	21507	69533	26171	NA	C499.TCGA-DJ-A2PR-01A-11D-A19J-08.2.bam	C499.TCGA-DJ-A2PR-10A-01D-A19M-08.2.bam
THCA	TCGA-DJ-A3VM	0	0	0	0	0	0	0	0	0	0	16346	7892	130573	0	0	33338	22344	71819	27310	NA	C499.TCGA-DJ-A3VM-01A-11D-A23M-08.1.bam	C499.TCGA-DJ-A3VM-10A-01D-A23K-08.1.bam
THCA	TCGA-EL-A3D6	0	0	0	0	0	0	0	0	0	0	14441	7601	130407	0	0	32316	21963	71316	26854	NA	C499.TCGA-EL-A3D6-01A-12D-A202-08.1.bam	C499.TCGA-EL-A3D6-10A-01D-A202-08.1.bam
THCA	TCGA-ET-A3DU	0	0	0	0	0	0	0	0	0	0	13831	7254	128368	0	0	31633	21622	69822	26376	NA	C499.TCGA-ET-A3DU-01A-11D-A19J-08.2.bam	C499.TCGA-ET-A3DU-10A-01D-A19M-08.2.bam
THCA	TCGA-H2-A26U	0	0	0	0	0	0	0	0	0	0	14837	7593	130541	0	0	32662	22014	71381	26914	NA	C499.TCGA-H2-A26U-01A-11D-A16O-08.3.bam	C499.TCGA-H2-A26U-10A-01D-A16O-08.3.bam
THCA	TCGA-DJ-A1QM	0	0	0	0	0	0	0	0	0	0	13854	6343	125516	0	0	31372	21205	67523	25613	NA	C499.TCGA-DJ-A1QM-01A-11D-A14W-08.3.bam	C499.TCGA-DJ-A1QM-10A-01D-A14W-08.3.bam
THCA	TCGA-EM-A4FK	0	0	0	0	0	0	0	0	0	0	14821	6423	122128	0	0	30997	21002	65925	25448	NA	C499.TCGA-EM-A4FK-01A-11D-A257-08.2.bam	C499.TCGA-EM-A4FK-10A-01D-A25A-08.5.bam
THCA	TCGA-DE-A0Y3	0	0	0	0	0	0	0	0	0	0	16363	7417	129032	0	0	33202	22251	70278	27081	NA	C499.TCGA-DE-A0Y3-01B-11D-A10S-08.5.bam	C499.TCGA-DE-A0Y3-10A-01D-A10S-08.5.bam
THCA	TCGA-EL-A3CS	0	0	0	0	0	0	0	0	0	0	13300	6515	125783	0	0	31101	21132	67785	25580	NA	C499.TCGA-EL-A3CS-01A-21D-A19J-08.1.bam	C499.TCGA-EL-A3CS-10A-01D-A19M-08.1.bam
THCA	TCGA-E8-A413	0	0	0	0	0	0	0	0	0	0	15908	7529	129447	0	0	32971	22124	70767	27022	NA	C499.TCGA-E8-A413-01A-21D-A23M-08.1.bam	C499.TCGA-E8-A413-10A-01D-A23K-08.1.bam
THCA	TCGA-ET-A39M	0	0	0	0	0	0	0	0	0	0	15405	7888	130735	0	0	32953	22180	71779	27116	NA	C499.TCGA-ET-A39M-01A-11D-A19J-08.2.bam	C499.TCGA-ET-A39M-10A-01D-A19M-08.2.bam
THCA	TCGA-DJ-A2PN	0	0	0	0	0	0	0	0	0	0	12795	6481	126164	0	0	30805	21125	67966	25544	NA	C499.TCGA-DJ-A2PN-01A-21D-A19J-08.1.bam	C499.TCGA-DJ-A2PN-10A-01D-A19M-08.1.bam
THCA	TCGA-EL-A3CW	0	0	0	0	0	0	0	0	0	0	14382	7200	128306	0	0	32045	21690	69772	26381	NA	C499.TCGA-EL-A3CW-01A-11D-A19J-08.2.bam	C499.TCGA-EL-A3CW-10A-01D-A19M-08.2.bam
THCA	TCGA-FY-A3BL	0	0	0	0	0	0	0	0	0	0	12474	6111	124256	0	0	30430	20839	66495	25077	NA	C499.TCGA-FY-A3BL-01A-11D-A19J-08.1.bam	C499.TCGA-FY-A3BL-10A-01D-A19M-08.1.bam
THCA	TCGA-ET-A3DV	0	0	0	0	0	0	0	0	0	0	13837	7239	128774	0	0	31803	21619	70068	26360	NA	C499.TCGA-ET-A3DV-01A-12D-A202-08.1.bam	C499.TCGA-ET-A3DV-11A-11D-A202-08.1.bam
THCA	TCGA-E3-A3E0	0	0	0	0	0	0	0	0	0	0	12627	7392	132271	0	0	31817	21784	72054	26635	NA	C499.TCGA-E3-A3E0-01A-11D-A20C-08.2.bam	C499.TCGA-E3-A3E0-10A-01D-A20C-08.2.bam
THCA	TCGA-H2-A3RH	0	0	0	0	0	0	0	0	0	0	12548	6777	129256	0	0	31438	21356	69781	26006	NA	C499.TCGA-H2-A3RH-01A-11D-A21Z-08.2.bam	C499.TCGA-H2-A3RH-10A-01D-A21Z-08.2.bam
THCA	TCGA-EM-A3O3	0	0	0	0	0	0	0	0	0	0	11967	6981	129188	0	0	30958	21309	69921	25948	NA	C499.TCGA-EM-A3O3-01A-11D-A21Z-08.2.bam	C499.TCGA-EM-A3O3-10A-01D-A21Z-08.2.bam
THCA	TCGA-DJ-A3UV	0	0	0	0	0	0	0	0	0	0	11946	6715	128910	0	0	30675	21232	69693	25971	NA	C499.TCGA-DJ-A3UV-01A-11D-A22D-08.1.bam	C499.TCGA-DJ-A3UV-10A-01D-A22D-08.1.bam
THCA	TCGA-BJ-A28T	0	0	0	0	0	0	0	0	0	0	14607	7465	129299	0	0	32272	21860	70573	26666	NA	C499.TCGA-BJ-A28T-01A-11D-A16O-08.4.bam	C499.TCGA-BJ-A28T-11A-11D-A17V-08.1.bam
THCA	TCGA-DE-A4M9	0	0	0	0	0	0	0	0	0	0	14837	6698	123777	0	0	31252	21238	67018	25804	NA	C499.TCGA-DE-A4M9-01A-11D-A257-08.2.bam	C499.TCGA-DE-A4M9-10A-01D-A25A-08.5.bam
THCA	TCGA-CE-A484	0	0	0	0	0	0	0	0	0	0	13448	6500	124604	0	0	30896	21048	67120	25488	NA	C499.TCGA-CE-A484-01A-11D-A23U-08.3.bam	C499.TCGA-CE-A484-10A-01D-A23U-08.3.bam
THCA	TCGA-EL-A3T6	0	0	0	0	0	0	0	0	0	0	10656	6194	127192	0	0	30018	20726	68080	25218	NA	C499.TCGA-EL-A3T6-01A-11D-A21Z-08.2.bam	C499.TCGA-EL-A3T6-11A-11D-A21Z-08.2.bam
THCA	TCGA-EL-A3GO	0	0	0	0	0	0	0	0	0	0	13496	7049	128670	0	0	31563	21562	69865	26225	NA	C499.TCGA-EL-A3GO-01A-11D-A202-08.1.bam	C499.TCGA-EL-A3GO-10A-01D-A202-08.1.bam
THCA	TCGA-EL-A3GP	1	0	0	1	0	0	0	0	1	0	14343	7598	130021	0	0	32177	21956	71076	26753	NA	C499.TCGA-EL-A3GP-01A-11D-A202-08.1.bam	C499.TCGA-EL-A3GP-10A-01D-A202-08.1.bam
THCA	TCGA-IM-A4EB	0	0	0	0	0	0	0	0	0	0	13933	7933	128477	0	0	31056	21772	70962	26553	NA	C499.TCGA-IM-A4EB-01A-11D-A257-08.5.bam	C499.TCGA-IM-A4EB-10A-01D-A25A-08.4.bam
THCA	TCGA-DJ-A3UX	0	0	0	0	0	0	0	0	0	0	13325	7386	131163	0	0	31894	21795	71469	26716	NA	C499.TCGA-DJ-A3UX-01A-11D-A22D-08.1.bam	C499.TCGA-DJ-A3UX-10A-01D-A22D-08.1.bam
THCA	TCGA-DJ-A2Q7	0	0	0	0	0	0	0	0	0	0	13859	7203	128885	0	0	31995	21612	70011	26329	NA	C499.TCGA-DJ-A2Q7-01A-11D-A18F-08.1.bam	C499.TCGA-DJ-A2Q7-10A-01D-A18F-08.1.bam
THCA	TCGA-KS-A41L	0	0	0	0	0	0	0	0	0	0	13864	8016	131778	0	0	32191	22092	72424	26951	NA	C499.TCGA-KS-A41L-01A-11D-A23M-08.2.bam	C499.TCGA-KS-A41L-11A-11D-A23K-08.2.bam
THCA	TCGA-EM-A1YB	1	0	0	1	0	0	0	0	1	0	14032	6594	125979	0	0	31534	21319	67957	25795	NA	C499.TCGA-EM-A1YB-01A-11D-A14W-08.3.bam	C499.TCGA-EM-A1YB-10A-01D-A14W-08.3.bam
THCA	TCGA-EM-A4FV	0	0	0	0	0	0	0	0	0	0	15747	6871	121989	0	0	30995	21228	66646	25738	NA	C499.TCGA-EM-A4FV-01A-11D-A257-08.4.bam	C499.TCGA-EM-A4FV-10A-01D-A25A-08.4.bam
THCA	TCGA-EM-A3FO	0	0	0	0	0	0	0	0	0	0	10809	6915	130326	0	0	30343	21171	70664	25872	NA	C499.TCGA-EM-A3FO-01A-11D-A21A-08.2.bam	C499.TCGA-EM-A3FO-10A-01D-A21A-08.2.bam
THCA	TCGA-BJ-A45K	0	0	0	0	0	0	0	0	0	0	11693	6747	125873	0	0	29820	20870	68237	25386	NA	C499.TCGA-BJ-A45K-01A-11D-A23U-08.3.bam	C499.TCGA-BJ-A45K-11A-11D-A23U-08.3.bam
THCA	TCGA-EM-A22I	0	0	0	0	0	0	0	0	0	0	13672	7377	129031	0	0	31693	21635	70316	26436	NA	C499.TCGA-EM-A22I-01A-11D-A17V-08.1.bam	C499.TCGA-EM-A22I-10A-01D-A17V-08.1.bam
THCA	TCGA-ET-A2N3	2	0	0	2	0	0	1	0	0	1	13849	7304	129034	0	0	31850	21654	70295	26388	NA	C499.TCGA-ET-A2N3-01B-21D-A23M-08.1.bam	C499.TCGA-ET-A2N3-10A-01D-A23K-08.2.bam
THCA	TCGA-J8-A3O1	0	0	0	0	0	0	0	0	0	0	9765	6843	129461	0	0	29288	20889	70282	25610	NA	C499.TCGA-J8-A3O1-01A-11D-A21A-08.2.bam	C499.TCGA-J8-A3O1-10A-01D-A21A-08.2.bam
THCA	TCGA-EM-A1YA	0	0	0	0	0	0	0	0	0	0	14056	6657	125919	0	0	31542	21273	67954	25863	NA	C499.TCGA-EM-A1YA-01A-11D-A14W-08.3.bam	C499.TCGA-EM-A1YA-10A-01D-A14W-08.3.bam
THCA	TCGA-ET-A40S	0	0	0	0	0	0	0	0	0	0	16957	8019	130437	0	0	33508	22527	71875	27503	NA	C499.TCGA-ET-A40S-01A-11D-A23M-08.1.bam	C499.TCGA-ET-A40S-10A-01D-A23K-08.1.bam
THCA	TCGA-DJ-A3UT	0	0	0	0	0	0	0	0	0	0	12786	7045	130060	0	0	31404	21519	70630	26338	NA	C499.TCGA-DJ-A3UT-01A-11D-A22D-08.1.bam	C499.TCGA-DJ-A3UT-10A-01D-A22D-08.1.bam
THCA	TCGA-KS-A4I5	0	0	0	0	0	0	0	0	0	0	14260	7057	126115	0	0	31374	21397	68597	26064	NA	C499.TCGA-KS-A4I5-01A-11D-A257-08.4.bam	C499.TCGA-KS-A4I5-11A-11D-A25A-08.4.bam
THCA	TCGA-E8-A414	1	0	0	1	0	0	0	0	0	1	13538	7393	129469	0	0	31724	21655	70580	26441	NA	C499.TCGA-E8-A414-01A-11D-A23M-08.2.bam	C499.TCGA-E8-A414-10A-01D-A23K-08.1.bam
THCA	TCGA-MK-A84Z	0	0	0	0	0	0	0	0	0	0	14151	7198	128432	0	0	31814	21659	69916	26392	NA	C499.TCGA-MK-A84Z-01A-11D-A397-08.2.bam	C499.TCGA-MK-A84Z-10A-01D-A39A-08.2.bam
THCA	TCGA-ET-A39P	0	0	0	0	0	0	0	0	0	0	13051	6572	125845	0	0	30968	21137	67861	25502	NA	C499.TCGA-ET-A39P-01A-21D-A19J-08.1.bam	C499.TCGA-ET-A39P-10A-01D-A19M-08.1.bam
THCA	TCGA-ET-A40Q	2	0	0	2	0	0	1	0	0	1	15499	7731	130122	0	0	32786	22144	71321	27101	NA	C499.TCGA-ET-A40Q-01A-11D-A23M-08.1.bam	C499.TCGA-ET-A40Q-10A-01D-A23K-08.2.bam
THCA	TCGA-FY-A3I5	0	0	0	0	0	0	0	0	0	0	13241	7108	130056	0	0	31920	21641	70487	26357	NA	C499.TCGA-FY-A3I5-01B-11D-A21Z-08.2.bam	C499.TCGA-FY-A3I5-10A-01D-A21Z-08.2.bam
THCA	TCGA-E8-A44M	0	0	0	0	0	0	0	0	0	0	13546	6790	126094	0	0	31221	21224	68200	25785	NA	C499.TCGA-E8-A44M-01A-21D-A23U-08.3.bam	C499.TCGA-E8-A44M-10A-01D-A23U-08.3.bam
THCA	TCGA-FE-A3PC	1	0	0	1	0	0	0	0	1	0	13083	7097	129852	0	0	31800	21558	70380	26294	NA	C499.TCGA-FE-A3PC-01A-11D-A21Z-08.2.bam	C499.TCGA-FE-A3PC-10A-01D-A21Z-08.2.bam
THCA	TCGA-FY-A3R6	0	0	0	0	0	0	0	0	0	0	13234	7145	130270	0	0	31942	21656	70645	26406	NA	C499.TCGA-FY-A3R6-01A-11D-A21Z-08.2.bam	C499.TCGA-FY-A3R6-10A-01D-A21Z-08.2.bam
THCA	TCGA-E3-A3E2	0	0	0	0	0	0	0	0	0	0	11051	6758	129751	0	0	30397	21154	70146	25863	NA	C499.TCGA-E3-A3E2-01A-11D-A20C-08.2.bam	C499.TCGA-E3-A3E2-10A-01D-A20C-08.2.bam
THCA	TCGA-BJ-A0Z2	1	0	0	1	0	0	1	0	0	0	16667	7693	129925	0	0	33450	22448	70989	27398	NA	C499.TCGA-BJ-A0Z2-01A-11D-A10S-08.5.bam	C499.TCGA-BJ-A0Z2-10A-01D-A10S-08.5.bam
THCA	TCGA-EM-A2CP	0	0	0	0	0	0	0	0	0	0	12850	6765	127256	0	0	30958	21225	68809	25879	NA	C499.TCGA-EM-A2CP-01A-11D-A17V-08.1.bam	C499.TCGA-EM-A2CP-10A-01D-A17V-08.1.bam
THCA	TCGA-DE-A0Y2	0	0	0	0	0	0	0	0	0	0	16619	7704	129715	0	0	33427	22418	70864	27329	NA	C499.TCGA-DE-A0Y2-01A-11D-A10S-08.5.bam	C499.TCGA-DE-A0Y2-10A-01D-A10S-08.5.bam
THCA	TCGA-FE-A3PA	1	1	0	0	0	0	0	0	1	0	14282	7659	131893	0	0	32650	22073	72083	27028	NA	C499.TCGA-FE-A3PA-01A-12D-A21Z-08.3.bam	C499.TCGA-FE-A3PA-10A-01D-A21Z-08.6.bam
THCA	TCGA-ET-A25O	0	0	0	0	0	0	0	0	0	0	14473	7352	129028	0	0	32105	21802	70322	26624	NA	C499.TCGA-ET-A25O-01A-11D-A17V-08.2.bam	C499.TCGA-ET-A25O-10A-01D-A17V-08.2.bam
THCA	TCGA-DJ-A4UQ	0	0	0	0	0	0	0	0	0	0	14074	7406	128805	0	0	31763	21735	70288	26499	NA	C499.TCGA-DJ-A4UQ-01A-11D-A257-08.2.bam	C499.TCGA-DJ-A4UQ-10A-01D-A25A-08.6.bam
THCA	TCGA-BJ-A0Z3	0	0	0	0	0	0	0	0	0	0	15761	6586	125548	0	0	32431	21695	67561	26208	NA	C499.TCGA-BJ-A0Z3-01A-11D-A13W-08.3.bam	C499.TCGA-BJ-A0Z3-10A-01D-A13W-08.3.bam
THCA	TCGA-DE-A0XZ	0	0	0	0	0	0	0	0	0	0	16273	8017	130956	0	0	33289	22426	72114	27417	NA	C499.TCGA-DE-A0XZ-01A-11D-A17V-08.1.bam	C499.TCGA-DE-A0XZ-10A-01D-A17V-08.1.bam
THCA	TCGA-BJ-A28S	0	0	0	0	0	0	0	0	0	0	13726	6695	126730	0	0	31429	21335	68461	25926	NA	C499.TCGA-BJ-A28S-01A-11D-A19J-08.2.bam	C499.TCGA-BJ-A28S-10A-01D-A19M-08.3.bam
THCA	TCGA-FE-A22Z	0	0	0	0	0	0	0	0	0	0	12622	6846	127292	0	0	30868	21184	68942	25766	NA	C499.TCGA-FE-A22Z-01A-11D-A17V-08.2.bam	C499.TCGA-FE-A22Z-10A-01D-A17V-08.2.bam
THCA	TCGA-DJ-A1QI	0	0	0	0	0	0	0	0	0	0	13308	6344	125282	0	0	31034	21051	67374	25475	NA	C499.TCGA-DJ-A1QI-01A-11D-A14W-08.3.bam	C499.TCGA-DJ-A1QI-10A-01D-A14W-08.3.bam
THCA	TCGA-DJ-A3VD	0	0	0	0	0	0	0	0	0	0	13731	7211	128620	0	0	31602	21599	70036	26325	NA	C499.TCGA-DJ-A3VD-01A-11D-A23M-08.1.bam	C499.TCGA-DJ-A3VD-10A-01D-A23K-08.2.bam
THCA	TCGA-DJ-A3VB	0	0	0	0	0	0	0	0	0	0	16437	7834	129753	0	0	33102	22306	71383	27233	NA	C499.TCGA-DJ-A3VB-01A-11D-A23M-08.1.bam	C499.TCGA-DJ-A3VB-10A-01D-A23K-08.1.bam
THCA	TCGA-ET-A39J	0	0	0	0	0	0	0	0	0	0	12988	6706	127055	0	0	31144	21245	68609	25751	NA	C499.TCGA-ET-A39J-01A-11D-A19J-08.1.bam	C499.TCGA-ET-A39J-10A-01D-A19M-08.1.bam
THCA	TCGA-ET-A39R	0	0	0	0	0	0	0	0	0	0	13433	6712	126750	0	0	31198	21307	68559	25831	NA	C499.TCGA-ET-A39R-01A-11D-A19J-08.1.bam	C499.TCGA-ET-A39R-10A-01D-A19M-08.1.bam
HNSC	TCGA-BA-6872	1	0	0	1	0	0	0	0	1	0	13975	7392	129784	0	0	32058	21793	70739	26561	NA	C495.TCGA-BA-6872-01A-11D-1870-08.3.bam	C495.TCGA-BA-6872-10A-01D-1870-08.3.bam
HNSC	TCGA-CN-A640	0	0	0	0	0	0	0	0	0	0	15781	8196	130999	0	0	32986	22327	72286	27377	NA	C495.TCGA-CN-A640-01A-21D-A30E-08.2.bam	C495.TCGA-CN-A640-10A-01D-A30H-08.2.bam
HNSC	TCGA-CV-A6JN	1	0	1	0	0	0	1	0	0	0	13914	7538	130454	0	0	32009	21856	71332	26709	NA	C495.TCGA-CV-A6JN-01A-11D-A31L-08.1.bam	C495.TCGA-CV-A6JN-10A-01D-A31J-08.1.bam
HNSC	TCGA-CV-7261	0	0	0	0	0	0	0	0	0	0	14689	7520	129633	0	0	32349	21909	70868	26716	NA	C495.TCGA-CV-7261-01A-11D-2012-08.1.bam	C495.TCGA-CV-7261-11A-01D-2012-08.1.bam
HNSC	TCGA-MT-A67G	1	0	1	0	0	0	0	1	0	0	15858	8145	131226	0	0	33071	22366	72339	27453	NA	C495.TCGA-MT-A67G-01A-11D-A30E-08.2.bam	C495.TCGA-MT-A67G-10A-01D-A30H-08.2.bam
HNSC	TCGA-CX-7082	2	0	0	2	0	0	1	1	0	0	13988	7295	129054	0	0	31879	21708	70317	26433	NA	C495.TCGA-CX-7082-01A-11D-2012-08.1.bam	C495.TCGA-CX-7082-10A-01D-2013-08.1.bam
HNSC	TCGA-CV-7254	0	0	0	0	0	0	0	0	0	0	14789	7670	129907	0	0	32414	21978	71137	26837	NA	C495.TCGA-CV-7254-01A-11D-2012-08.1.bam	C495.TCGA-CV-7254-10A-01D-2013-08.1.bam
HNSC	TCGA-CV-7097	0	0	0	0	0	0	0	0	0	0	15356	7634	129780	0	0	32709	22100	71019	26942	NA	C495.TCGA-CV-7097-01A-11D-2012-08.1.bam	C495.TCGA-CV-7097-11A-01D-2012-08.1.bam
HNSC	TCGA-CN-A6V3	1	0	0	1	0	0	0	0	1	0	16625	8091	131529	0	0	33636	22553	72478	27578	NA	C495.TCGA-CN-A6V3-01A-12D-A34J-08.2.bam	C495.TCGA-CN-A6V3-10A-01D-A34M-08.2.bam
HNSC	TCGA-CQ-6220	0	0	0	0	0	0	0	0	0	0	13611	7308	129190	0	0	31738	21619	70308	26444	NA	C495.TCGA-CQ-6220-01A-11D-1912-08.4.bam	C495.TCGA-CQ-6220-10A-01D-1912-08.4.bam
HNSC	TCGA-CQ-A4CD	0	0	0	0	0	0	0	0	0	0	14463	6969	126213	0	0	31577	21465	68514	26089	NA	C495.TCGA-CQ-A4CD-01A-21D-A25D-08.2.bam	C495.TCGA-CQ-A4CD-10A-01D-A25E-08.2.bam
HNSC	TCGA-H7-7774	0	0	0	0	0	0	0	0	0	0	13035	6599	125886	0	0	30949	21102	67929	25540	NA	C495.TCGA-H7-7774-01A-21D-2078-08.1.bam	C495.TCGA-H7-7774-10A-01D-2078-08.1.bam
HNSC	TCGA-CQ-A4C7	0	0	0	0	0	0	0	0	0	0	14225	6867	125988	0	0	31408	21408	68295	25969	NA	C495.TCGA-CQ-A4C7-01A-11D-A25D-08.2.bam	C495.TCGA-CQ-A4C7-10A-01D-A25E-08.2.bam
HNSC	TCGA-HD-A633	1	0	0	1	0	0	0	1	0	0	14358	7645	129187	0	0	31805	21847	70835	26703	NA	C495.TCGA-HD-A633-01A-11D-A28R-08.1.bam	C495.TCGA-HD-A633-10A-01D-A28U-08.1.bam
HNSC	TCGA-CN-A49A	0	0	0	0	0	0	0	0	0	0	15384	6933	124580	0	0	31652	21483	67704	26058	NA	C495.TCGA-CN-A49A-01A-11D-A24D-08.2.bam	C495.TCGA-CN-A49A-10A-01D-A24F-08.1.bam
HNSC	TCGA-CV-A468	0	0	0	0	0	0	0	0	0	0	18528	8038	128754	0	0	34080	22604	71038	27598	NA	C495.TCGA-CV-A468-01A-11D-A25Y-08.2.bam	C495.TCGA-CV-A468-10A-01D-A25Y-08.2.bam
HNSC	TCGA-CN-5373	7	0	0	7	0	0	4	1	1	1	17227	7898	130738	0	0	33893	22683	71609	27678	NA	C495.TCGA-CN-5373-01A-01D-1434-08.3.bam	C495.TCGA-CN-5373-10A-01D-1434-08.3.bam
HNSC	TCGA-CV-7178	2	0	0	2	0	0	0	0	2	0	15132	7603	129831	0	0	32570	22037	71051	26908	NA	C495.TCGA-CV-7178-01A-21D-2012-08.1.bam	C495.TCGA-CV-7178-11A-01D-2012-08.1.bam
HNSC	TCGA-DQ-7596	1	0	0	1	0	0	0	0	0	1	14612	7377	128458	0	0	31991	21778	70109	26569	NA	C495.TCGA-DQ-7596-01A-11D-2229-08.1.bam	C495.TCGA-DQ-7596-10D-01D-2229-08.5.bam
HNSC	TCGA-TN-A7HL	0	0	0	0	0	0	0	0	0	0	16135	6902	124649	0	0	32342	21594	67534	26216	NA	C495.TCGA-TN-A7HL-01A-11D-A34J-08.2.bam	C495.TCGA-TN-A7HL-10A-01D-A34M-08.2.bam
HNSC	TCGA-CQ-5326	0	0	0	0	0	0	0	0	0	0	14432	7585	130744	0	0	32504	21979	71394	26884	NA	C495.TCGA-CQ-5326-01A-01D-1870-08.3.bam	C495.TCGA-CQ-5326-10A-01D-1870-08.3.bam
HNSC	TCGA-D6-A6EM	0	0	0	0	0	0	0	0	0	0	13177	7085	128252	0	0	31366	21402	69637	26109	NA	C495.TCGA-D6-A6EM-01A-21D-A31L-08.1.bam	C495.TCGA-D6-A6EM-10A-01D-A31J-08.1.bam
HNSC	TCGA-F7-A620	1	0	0	1	0	0	0	0	1	0	13916	7483	128580	0	0	31534	21675	70335	26435	NA	C495.TCGA-F7-A620-01A-11D-A28R-08.1.bam	C495.TCGA-F7-A620-10A-01D-A28U-08.1.bam
HNSC	TCGA-F7-8298	2	0	0	2	0	0	1	0	1	0	14684	8302	131333	0	0	32213	22248	72671	27187	NA	C495.TCGA-F7-8298-01A-11D-2394-08.1.bam	C495.TCGA-F7-8298-10A-01D-2394-08.1.bam
HNSC	TCGA-BA-A6DF	0	0	0	0	0	0	0	0	0	0	15425	6953	126302	0	0	32249	21540	68566	26325	NA	C495.TCGA-BA-A6DF-01A-11D-A30E-08.2.bam	C495.TCGA-BA-A6DF-10A-01D-A30H-08.2.bam
HNSC	TCGA-BA-4075	7	5	0	2	0	0	2	2	3	0	16995	7688	129774	0	0	33653	22507	70869	27428	NA	C495.TCGA-BA-4075-01A-01D-1434-08.3.bam	C495.TCGA-BA-4075-10A-01D-1434-08.3.bam
HNSC	TCGA-CR-6487	0	0	0	0	0	0	0	0	0	0	14366	7141	128805	0	0	32186	21679	70005	26442	NA	C495.TCGA-CR-6487-01A-11D-1870-08.4.bam	C495.TCGA-CR-6487-10A-01D-1870-08.4.bam
HNSC	TCGA-CN-5366	1	0	0	1	0	0	0	0	0	1	16959	7796	130271	0	0	33726	22570	71243	27487	NA	C495.TCGA-CN-5366-01A-01D-1434-08.3.bam	C495.TCGA-CN-5366-10A-01D-1434-08.3.bam
HNSC	TCGA-CV-7416	3	0	1	2	0	0	0	1	2	0	12674	6327	124641	0	0	30553	20821	66935	25333	NA	C495.TCGA-CV-7416-01A-11D-2078-08.1.bam	C495.TCGA-CV-7416-11A-01D-2078-08.1.bam
HNSC	TCGA-CV-7425	0	0	0	0	0	0	0	0	0	0	12865	6500	125762	0	0	30955	21040	67670	25462	NA	C495.TCGA-CV-7425-01A-11D-2078-08.1.bam	C495.TCGA-CV-7425-11A-01D-2078-08.1.bam
HNSC	TCGA-QK-A6VC	0	0	0	0	0	0	0	0	0	0	16341	7861	130290	0	0	33304	22371	71521	27296	NA	C495.TCGA-QK-A6VC-01A-23D-A34J-08.2.bam	C495.TCGA-QK-A6VC-10B-01D-A34M-08.2.bam
HNSC	TCGA-CV-7407	2	1	0	1	0	0	2	0	0	0	13153	6725	126496	0	0	31160	21189	68314	25711	NA	C495.TCGA-CV-7407-01A-11D-2078-08.1.bam	C495.TCGA-CV-7407-10A-01D-2078-08.1.bam
HNSC	TCGA-HD-7229	1	0	0	1	0	0	0	0	1	0	15242	7828	130325	0	0	32652	22120	71587	27036	NA	C495.TCGA-HD-7229-01A-11D-2012-08.1.bam	C495.TCGA-HD-7229-10A-01D-2013-08.1.bam
HNSC	TCGA-CN-5363	2	0	0	2	0	0	1	0	1	0	16733	7661	130215	0	0	33604	22508	71069	27428	NA	C495.TCGA-CN-5363-01A-01D-1434-08.3.bam	C495.TCGA-CN-5363-10A-01D-1434-08.3.bam
HNSC	TCGA-F7-A50J	1	0	0	1	0	0	0	0	1	0	15460	7878	129522	0	0	32504	22086	71257	27013	NA	C495.TCGA-F7-A50J-01A-21D-A28R-08.1.bam	C495.TCGA-F7-A50J-10A-01D-A28U-08.1.bam
HNSC	TCGA-F7-A50G	0	0	0	0	0	0	0	0	0	0	15649	8200	130997	0	0	32937	22351	72233	27325	NA	C495.TCGA-F7-A50G-01A-11D-A25Y-08.4.bam	C495.TCGA-F7-A50G-10A-01D-A25Y-08.4.bam
HNSC	TCGA-DQ-5625	3	0	1	2	0	0	2	0	1	0	13918	7130	128856	0	0	32000	21604	69927	26373	NA	C495.TCGA-DQ-5625-01A-01D-1870-08.4.bam	C495.TCGA-DQ-5625-10A-01D-1870-08.4.bam
HNSC	TCGA-H7-A6C4	0	0	0	0	0	0	0	0	0	0	15875	7979	130372	0	0	32943	22267	71733	27283	NA	C495.TCGA-H7-A6C4-01A-11D-A30E-08.2.bam	C495.TCGA-H7-A6C4-10A-01D-A30H-08.2.bam
HNSC	TCGA-CN-5364	0	0	0	0	0	0	0	0	0	0	15969	7402	129476	0	0	33138	22219	70467	27023	NA	C495.TCGA-CN-5364-01A-01D-1434-08.4.bam	C495.TCGA-CN-5364-10A-01D-1434-08.3.bam
HNSC	TCGA-UF-A7JK	7	1	2	4	0	0	2	2	2	1	15170	7731	130277	0	0	32759	22121	71285	27013	NA	C495.TCGA-UF-A7JK-01A-11D-A34J-08.3.bam	C495.TCGA-UF-A7JK-10A-01D-A34M-08.3.bam
HNSC	TCGA-CN-4736	7	0	0	7	0	0	2	0	1	4	15339	7261	127899	0	0	32502	21895	69455	26647	NA	C495.TCGA-CN-4736-01A-01D-1434-08.4.bam	C495.TCGA-CN-4736-10A-01D-1434-08.6.bam
HNSC	TCGA-CR-6493	3	2	0	1	0	0	2	0	1	0	14232	7428	130566	0	0	32389	21862	71240	26735	NA	C495.TCGA-CR-6493-01A-11D-1870-08.4.bam	C495.TCGA-CR-6493-10A-01D-1870-08.4.bam
HNSC	TCGA-CV-7255	0	0	0	0	0	0	0	0	0	0	14750	7602	129764	0	0	32358	21914	71023	26821	NA	C495.TCGA-CV-7255-01A-11D-2012-08.1.bam	C495.TCGA-CV-7255-11A-01D-2012-08.1.bam
HNSC	TCGA-BB-A6UM	0	0	0	0	0	0	0	0	0	0	15214	7579	129717	0	0	32665	22077	70887	26881	NA	C495.TCGA-BB-A6UM-01A-12D-A34J-08.2.bam	C495.TCGA-BB-A6UM-10A-01D-A34M-08.2.bam
HNSC	TCGA-CN-4735	2	0	0	2	0	0	1	0	1	0	16718	7861	130761	0	0	33658	22565	71598	27519	NA	C495.TCGA-CN-4735-01A-01D-1434-08.3.bam	C495.TCGA-CN-4735-10A-01D-1434-08.3.bam
HNSC	TCGA-CV-A6JU	0	0	0	0	0	0	0	0	0	0	13766	7189	128276	0	0	31629	21493	69846	26263	NA	C495.TCGA-CV-A6JU-01A-11D-A31L-08.1.bam	C495.TCGA-CV-A6JU-10A-01D-A31J-08.1.bam
HNSC	TCGA-CV-7238	0	0	0	0	0	0	0	0	0	0	14711	7379	129144	0	0	32287	21849	70485	26613	NA	C495.TCGA-CV-7238-01A-11D-2012-08.1.bam	C495.TCGA-CV-7238-11A-01D-2012-08.1.bam
HNSC	TCGA-MT-A67A	1	0	0	1	0	0	1	0	0	0	16095	8278	131529	0	0	33274	22454	72637	27537	NA	C495.TCGA-MT-A67A-01A-11D-A30E-08.2.bam	C495.TCGA-MT-A67A-10A-01D-A30H-08.2.bam
HNSC	TCGA-CV-7446	13	2	0	11	0	0	8	0	4	1	14251	7529	130080	0	0	32163	21865	71113	26719	NA	C495.TCGA-CV-7446-01A-11D-2229-08.3.bam	C495.TCGA-CV-7446-10A-01D-2229-08.3.bam
HNSC	TCGA-QK-A6V9	1	0	0	1	0	0	0	0	0	1	17058	8239	131843	0	0	33909	22685	72799	27747	NA	C495.TCGA-QK-A6V9-01A-11D-A34J-08.2.bam	C495.TCGA-QK-A6V9-10B-01D-A34M-08.2.bam
HNSC	TCGA-CV-7430	0	0	0	0	0	0	0	0	0	0	14761	7180	128354	0	0	32168	21700	69884	26543	NA	C495.TCGA-CV-7430-01A-11D-2129-08.3.bam	C495.TCGA-CV-7430-11A-01D-2129-08.1.bam
HNSC	TCGA-CV-A45V	2	0	0	2	0	0	0	0	2	0	15040	7076	126561	0	0	31904	21571	68862	26340	NA	C495.TCGA-CV-A45V-01A-21D-A25D-08.2.bam	C495.TCGA-CV-A45V-10A-01D-A25E-08.2.bam
HNSC	TCGA-BA-6871	2	0	0	2	0	0	0	0	2	0	13531	7144	128975	0	0	31766	21564	70065	26255	NA	C495.TCGA-BA-6871-01A-11D-1870-08.3.bam	C495.TCGA-BA-6871-10A-01D-1870-08.3.bam
HNSC	TCGA-CV-7177	0	0	0	0	0	0	0	0	0	0	14684	7626	129715	0	0	32267	21922	71012	26824	NA	C495.TCGA-CV-7177-01A-11D-2012-08.1.bam	C495.TCGA-CV-7177-11A-01D-2012-08.1.bam
HNSC	TCGA-CV-7410	0	0	0	0	0	0	0	0	0	0	13872	6786	126199	0	0	31428	21310	68292	25827	NA	C495.TCGA-CV-7410-01A-21D-2078-08.1.v1.bam	C495.TCGA-CV-7410-10A-01D-2078-08.3.bam
HNSC	TCGA-UF-A718	0	0	0	0	0	0	0	0	0	0	16446	7894	130487	0	0	33347	22374	71743	27363	NA	C495.TCGA-UF-A718-01A-22D-A34J-08.2.bam	C495.TCGA-UF-A718-10A-01D-A34M-08.2.bam
HNSC	TCGA-CQ-5327	1	0	0	1	0	0	0	0	1	0	13416	6574	126236	0	0	31294	21215	67924	25793	NA	C495.TCGA-CQ-5327-01A-01D-1683-08.2.bam	C495.TCGA-CQ-5327-10A-01D-1683-08.2.bam
HNSC	TCGA-CN-A498	2	0	0	2	0	0	0	0	2	0	13819	7169	126629	0	0	31000	21409	69115	26093	NA	C495.TCGA-CN-A498-01A-11D-A24D-08.2.bam	C495.TCGA-CN-A498-10A-01D-A24F-08.2.bam
HNSC	TCGA-HD-7832	0	0	0	0	0	0	0	0	0	0	13702	6810	127947	0	0	31666	21413	69289	26091	NA	C495.TCGA-HD-7832-01A-11D-2129-08.1.bam	C495.TCGA-HD-7832-10A-01D-2129-08.1.bam
HNSC	TCGA-CN-A49C	0	0	0	0	0	0	0	0	0	0	15642	7631	128648	0	0	32546	21999	70506	26870	NA	C495.TCGA-CN-A49C-01A-11D-A24D-08.1.bam	C495.TCGA-CN-A49C-10B-01D-A24F-08.1.bam
HNSC	TCGA-P3-A6T6	0	0	0	0	0	0	0	0	0	0	15425	7890	130609	0	0	32860	22235	71697	27132	NA	C495.TCGA-P3-A6T6-01A-11D-A34J-08.2.bam	C495.TCGA-P3-A6T6-10A-01D-A34M-08.2.bam
HNSC	TCGA-CR-7395	0	0	0	0	0	0	0	0	0	0	14986	7694	129831	0	0	32454	22022	71112	26923	NA	C495.TCGA-CR-7395-01A-11D-2012-08.1.bam	C495.TCGA-CR-7395-10A-01D-2013-08.1.bam
HNSC	TCGA-CR-6492	0	0	0	0	0	0	0	0	0	0	12317	6441	125884	0	0	30545	20947	67754	25396	NA	C495.TCGA-CR-6492-01A-12D-2078-08.1.bam	C495.TCGA-CR-6492-10A-01D-2078-08.1.bam
HNSC	TCGA-UF-A7JH	8	3	1	4	0	0	3	1	4	0	15055	7665	129671	0	0	32605	22023	70873	26890	NA	C495.TCGA-UF-A7JH-01A-21D-A34J-08.3.bam	C495.TCGA-UF-A7JH-10A-01D-A34M-08.3.bam
HNSC	TCGA-CN-6012	0	0	0	0	0	0	0	0	0	0	13539	6735	126962	0	0	31425	21366	68499	25946	NA	C495.TCGA-CN-6012-01A-11D-1683-08.2.bam	C495.TCGA-CN-6012-10A-01D-1683-08.2.bam
HNSC	TCGA-CV-A461	2	0	0	2	0	0	1	1	0	0	18178	8142	129764	0	0	34065	22702	71614	27703	NA	C495.TCGA-CV-A461-01A-41D-A25Y-08.2.bam	C495.TCGA-CV-A461-10A-01D-A25Y-08.2.bam
HNSC	TCGA-BA-6869	7	3	1	3	0	0	5	1	1	0	14462	7391	129623	0	0	32327	21840	70655	26654	NA	C495.TCGA-BA-6869-01A-11D-1870-08.3.bam	C495.TCGA-BA-6869-10A-01D-1870-08.3.bam
HNSC	TCGA-D6-A6ES	1	0	0	1	0	0	0	0	1	0	14275	7599	130045	0	0	32121	21857	71218	26723	NA	C495.TCGA-D6-A6ES-01A-12D-A31L-08.1.bam	C495.TCGA-D6-A6ES-10A-01D-A31J-08.1.bam
HNSC	TCGA-CR-7368	0	0	0	0	0	0	0	0	0	0	13323	6740	127652	0	0	31346	21323	69069	25977	NA	C495.TCGA-CR-7368-01A-11D-2129-08.1.bam	C495.TCGA-CR-7368-10A-01D-2129-08.1.bam
HNSC	TCGA-UF-A7JD	1	0	0	1	0	0	1	0	0	0	15447	7543	129710	0	0	32730	22111	70946	26913	NA	C495.TCGA-UF-A7JD-01A-11D-A34J-08.3.bam	C495.TCGA-UF-A7JD-10A-01D-A34M-08.3.bam
HNSC	TCGA-CN-6019	0	0	0	0	0	0	0	0	0	0	12784	6377	126024	0	0	30946	21073	67626	25540	NA	C495.TCGA-CN-6019-01A-11D-1683-08.2.bam	C495.TCGA-CN-6019-10A-01D-1683-08.2.bam
HNSC	TCGA-UF-A7JF	1	0	0	1	0	0	1	0	0	0	15096	7841	130933	0	0	32779	22178	71826	27087	NA	C495.TCGA-UF-A7JF-01A-11D-A34J-08.3.bam	C495.TCGA-UF-A7JF-10A-01D-A34M-08.3.bam
HNSC	TCGA-CR-5249	0	0	0	0	0	0	0	0	0	0	16976	7380	128245	0	0	33454	22299	69800	27048	NA	C495.TCGA-CR-5249-01A-01D-1512-08.5.bam	C495.TCGA-CR-5249-10A-01D-1512-08.5.bam
HNSC	TCGA-CQ-6223	0	0	0	0	0	0	0	0	0	0	13213	6994	128317	0	0	31361	21408	69601	26154	NA	C495.TCGA-CQ-6223-01A-11D-1912-08.4.bam	C495.TCGA-CQ-6223-10A-01D-1912-08.4.bam
HNSC	TCGA-BA-A4IF	0	0	0	0	0	0	0	0	0	0	16319	8391	131541	0	0	33388	22543	72745	27575	NA	C495.TCGA-BA-A4IF-01A-11D-A25Y-08.4.bam	C495.TCGA-BA-A4IF-10A-01D-A25Y-08.4.bam
HNSC	TCGA-DQ-7588	3	0	0	3	0	0	1	0	2	0	12845	6626	126281	0	0	30917	21100	68073	25662	NA	C495.TCGA-DQ-7588-01A-11D-2078-08.1.bam	C495.TCGA-DQ-7588-10B-01D-2078-08.1.bam
HNSC	TCGA-P3-A5QE	0	0	0	0	0	0	0	0	0	0	13832	7752	129820	0	0	31705	21855	71196	26648	NA	C495.TCGA-P3-A5QE-01A-11D-A28R-08.1.bam	C495.TCGA-P3-A5QE-10A-01D-A28U-08.1.bam
HNSC	TCGA-CV-7422	1	0	0	1	0	0	1	0	0	0	13483	6651	126919	0	0	31495	21299	68487	25772	NA	C495.TCGA-CV-7422-01A-21D-2078-08.1.bam	C495.TCGA-CV-7422-10A-01D-2078-08.1.bam
HNSC	TCGA-QK-A8Z8	4	2	0	2	0	0	2	0	1	1	15421	7768	129994	0	0	32726	22137	71306	27014	NA	C495.TCGA-QK-A8Z8-01A-11D-A391-08.2.bam	C495.TCGA-QK-A8Z8-10A-01D-A394-08.2.bam
HNSC	TCGA-CN-6011	6	1	1	4	0	0	3	1	2	0	12741	6406	126122	0	0	30944	21064	67703	25558	NA	C495.TCGA-CN-6011-01A-11D-1683-08.2.bam	C495.TCGA-CN-6011-10A-01D-1683-08.2.bam
HNSC	TCGA-CR-5247	6	2	1	3	0	0	4	0	1	1	14592	7663	130052	0	0	32239	21990	71248	26830	NA	C495.TCGA-CR-5247-01A-01D-2012-08.1.bam	C495.TCGA-CR-5247-10A-01D-2013-08.1.bam
HNSC	TCGA-CQ-5331	1	0	0	1	0	0	0	0	1	0	14285	7346	129936	0	0	32337	21836	70734	26660	NA	C495.TCGA-CQ-5331-01A-02D-1870-08.3.bam	C495.TCGA-CQ-5331-10A-01D-1870-08.4.bam
HNSC	TCGA-CQ-5323	0	0	0	0	0	0	0	0	0	0	12703	6446	126215	0	0	30902	21076	67765	25621	NA	C495.TCGA-CQ-5323-01A-01D-1683-08.2.bam	C495.TCGA-CQ-5323-10A-01D-1683-08.2.bam
HNSC	TCGA-CR-6478	0	0	0	0	0	0	0	0	0	0	13830	7065	128954	0	0	31976	21576	69981	26316	NA	C495.TCGA-CR-6478-01A-11D-1870-08.4.bam	C495.TCGA-CR-6478-10A-01D-1870-08.4.bam
HNSC	TCGA-CN-6016	0	0	0	0	0	0	0	0	0	0	12578	6367	126122	0	0	30811	21052	67713	25491	NA	C495.TCGA-CN-6016-01A-11D-1683-08.2.bam	C495.TCGA-CN-6016-10A-01D-1683-08.2.bam
HNSC	TCGA-CN-6992	8	1	0	7	0	0	2	1	3	2	12602	6747	127514	0	0	31061	21170	68852	25780	NA	C495.TCGA-CN-6992-01A-11D-1912-08.4.bam	C495.TCGA-CN-6992-10A-01D-1912-08.4.bam
HNSC	TCGA-CV-A45P	0	0	0	0	0	0	0	0	0	0	14145	7245	127122	0	0	31414	21544	69361	26193	NA	C495.TCGA-CV-A45P-01A-11D-A24D-08.2.bam	C495.TCGA-CV-A45P-10A-01D-A24F-08.1.bam
HNSC	TCGA-CR-7367	0	0	0	0	0	0	0	0	0	0	15019	7701	130325	0	0	32612	22059	71367	27007	NA	C495.TCGA-CR-7367-01A-11D-2012-08.1.bam	C495.TCGA-CR-7367-10A-01D-2013-08.1.bam
HNSC	TCGA-CV-7424	1	0	0	1	0	0	0	0	0	1	14457	7035	127297	0	0	31858	21565	69124	26242	NA	C495.TCGA-CV-7424-01A-11D-2078-08.1.v1.bam	C495.TCGA-CV-7424-11A-01D-2078-08.1.bam
HNSC	TCGA-CV-7245	1	0	0	1	0	0	0	0	1	0	15353	7836	130375	0	0	32744	22140	71586	27094	NA	C495.TCGA-CV-7245-01A-11D-2012-08.1.bam	C495.TCGA-CV-7245-11A-01D-2012-08.1.bam
HNSC	TCGA-CV-5444	0	0	0	0	0	0	0	0	0	0	17043	7631	128214	0	0	33309	22419	69930	27230	NA	C495.TCGA-CV-5444-01A-02D-1512-08.6.bam	C495.TCGA-CV-5444-11A-01D-1512-08.5.bam
HNSC	TCGA-P3-A6T5	3	2	1	0	0	0	2	1	0	0	16170	7917	130502	0	0	33238	22319	71776	27256	NA	C495.TCGA-P3-A6T5-01A-11D-A34J-08.2.bam	C495.TCGA-P3-A6T5-10A-01D-A34M-08.2.bam
HNSC	TCGA-CQ-5332	4	0	0	4	0	0	0	1	1	2	13701	6767	126798	0	0	31456	21387	68459	25964	NA	C495.TCGA-CQ-5332-01A-01D-1683-08.1.bam	C495.TCGA-CQ-5332-10A-01D-1683-08.4.bam
HNSC	TCGA-CN-5359	0	0	0	0	0	0	0	0	0	0	16681	7705	130631	0	0	33643	22501	71371	27502	NA	C495.TCGA-CN-5359-01A-01D-1434-08.3.bam	C495.TCGA-CN-5359-10A-01D-1434-08.3.bam
HNSC	TCGA-CN-4731	5	1	1	3	0	0	2	0	2	1	16763	7730	130674	0	0	33621	22560	71447	27539	NA	C495.TCGA-CN-4731-01A-01D-1434-08.3.bam	C495.TCGA-CN-4731-10A-01D-1434-08.3.bam
HNSC	TCGA-BA-6870	2	0	0	2	0	0	1	0	1	0	14579	7438	130121	0	0	32499	21874	70968	26797	NA	C495.TCGA-BA-6870-01A-11D-1870-08.3.bam	C495.TCGA-BA-6870-10A-01D-1870-08.3.bam
HNSC	TCGA-F7-8489	0	0	0	0	0	0	0	0	0	0	15658	7607	128948	0	0	32532	22076	70718	26887	NA	C495.TCGA-F7-8489-01A-31D-2394-08.1.bam	C495.TCGA-F7-8489-10A-01D-2394-08.1.bam
HNSC	TCGA-CV-6945	0	0	0	0	0	0	0	0	0	0	13360	7132	128896	0	0	31556	21540	70023	26269	NA	C495.TCGA-CV-6945-01A-11D-1912-08.3.bam	C495.TCGA-CV-6945-10A-01D-1912-08.4.bam
HNSC	TCGA-CN-5356	1	0	0	1	0	0	0	0	0	1	15267	7033	127600	0	0	32495	21868	68980	26557	NA	C495.TCGA-CN-5356-01A-01D-1434-08.3.bam	C495.TCGA-CN-5356-10A-01D-1434-08.4.bam
HNSC	TCGA-MT-A67F	0	0	0	0	0	0	0	0	0	0	16372	8601	132411	0	0	33526	22673	73453	27732	NA	C495.TCGA-MT-A67F-01A-11D-A30E-08.2.bam	C495.TCGA-MT-A67F-10A-01D-A30H-08.2.bam
HNSC	TCGA-CV-6938	0	0	0	0	0	0	0	0	0	0	13638	7310	129569	0	0	31776	21694	70562	26485	NA	C495.TCGA-CV-6938-01A-11D-1912-08.4.bam	C495.TCGA-CV-6938-11A-01D-1912-08.4.bam
HNSC	TCGA-CN-4727	4	1	0	3	0	0	3	0	1	0	17198	7852	130600	0	0	33858	22646	71552	27594	NA	C495.TCGA-CN-4727-01A-01D-1434-08.3.bam	C495.TCGA-CN-4727-10A-01D-1434-08.3.bam
HNSC	TCGA-BA-A4IG	0	0	0	0	0	0	0	0	0	0	17895	7747	127535	0	0	33611	22296	70065	27205	NA	C495.TCGA-BA-A4IG-01A-11D-A25Y-08.2.bam	C495.TCGA-BA-A4IG-10A-01D-A25Y-08.2.bam
HNSC	TCGA-CV-7252	1	0	0	1	0	0	1	0	0	0	15234	7665	130069	0	0	32676	22124	71258	26910	NA	C495.TCGA-CV-7252-01A-11D-2012-08.1.bam	C495.TCGA-CV-7252-11A-01D-2012-08.1.bam
HNSC	TCGA-CV-A465	0	0	0	0	0	0	0	0	0	0	17638	8245	130919	0	0	34045	22644	72353	27760	NA	C495.TCGA-CV-A465-01A-11D-A25Y-08.2.bam	C495.TCGA-CV-A465-10A-01D-A25Y-08.2.bam
HNSC	TCGA-CR-7392	0	0	0	0	0	0	0	0	0	0	15821	7987	131181	0	0	33152	22341	72125	27371	NA	C495.TCGA-CR-7392-01A-11D-2012-08.1.bam	C495.TCGA-CR-7392-10A-01D-2013-08.1.bam
HNSC	TCGA-CR-5243	4	1	0	3	0	0	2	1	1	0	16963	7359	127553	0	0	33272	22270	69390	26943	NA	C495.TCGA-CR-5243-01A-01D-1512-08.5.bam	C495.TCGA-CR-5243-10A-01D-1512-08.6.bam
HNSC	TCGA-BA-A4IH	6	4	0	2	0	0	4	0	2	0	17342	7937	128886	0	0	33517	22375	70918	27355	NA	C495.TCGA-BA-A4IH-01A-11D-A25Y-08.2.bam	C495.TCGA-BA-A4IH-10A-01D-A25Y-08.2.bam
HNSC	TCGA-T2-A6WZ	5	0	1	4	0	0	1	2	2	0	16636	8037	131135	0	0	33605	22513	72224	27466	NA	C495.TCGA-T2-A6WZ-01A-21D-A34J-08.2.bam	C495.TCGA-T2-A6WZ-10B-01D-A34M-08.2.bam
HNSC	TCGA-UF-A7JA	0	0	0	0	0	0	0	0	0	0	15881	7935	131024	0	0	33195	22367	71969	27309	NA	C495.TCGA-UF-A7JA-01A-12D-A34J-08.2.bam	C495.TCGA-UF-A7JA-10A-01D-A34M-08.2.bam
HNSC	TCGA-CR-6480	0	0	0	0	0	0	0	0	0	0	13356	7085	128934	0	0	31683	21543	69930	26219	NA	C495.TCGA-CR-6480-01A-11D-1870-08.4.bam	C495.TCGA-CR-6480-10A-01D-1870-08.4.bam
HNSC	TCGA-CV-7433	0	0	0	0	0	0	0	0	0	0	13960	7098	128481	0	0	31845	21606	69805	26283	NA	C495.TCGA-CV-7433-01A-11D-2129-08.3.bam	C495.TCGA-CV-7433-10A-01D-2129-08.4.bam
HNSC	TCGA-CV-7423	0	0	0	0	0	0	0	0	0	0	12817	6481	125093	0	0	30718	20945	67296	25432	NA	C495.TCGA-CV-7423-01A-11D-2078-08.1.bam	C495.TCGA-CV-7423-11A-01D-2078-08.1.bam
HNSC	TCGA-WA-A7GZ	2	0	0	2	0	0	1	0	0	1	14778	7596	130010	0	0	32516	22008	70994	26866	NA	C495.TCGA-WA-A7GZ-01A-11D-A34J-08.3.bam	C495.TCGA-WA-A7GZ-10A-01D-A34M-08.3.bam
HNSC	TCGA-CN-A497	0	0	0	0	0	0	0	0	0	0	13471	7246	127110	0	0	30987	21397	69403	26040	NA	C495.TCGA-CN-A497-01A-11D-A24D-08.2.bam	C495.TCGA-CN-A497-10A-01D-A24F-08.1.bam
HNSC	TCGA-CV-A6JD	0	0	0	0	0	0	0	0	0	0	14004	7417	129632	0	0	31935	21736	70807	26575	NA	C495.TCGA-CV-A6JD-01A-11D-A31L-08.1.bam	C495.TCGA-CV-A6JD-10A-01D-A31J-08.1.bam
HNSC	TCGA-CX-7086	3	1	0	2	0	0	2	0	0	1	12882	6354	124821	0	0	30679	20919	67089	25370	NA	C495.TCGA-CX-7086-01A-11D-2078-08.1.bam	C495.TCGA-CX-7086-10D-01D-2078-08.1.bam
HNSC	TCGA-BA-6868	7	2	0	5	0	0	3	1	3	0	13373	6973	128263	0	0	31466	21490	69549	26104	NA	C495.TCGA-BA-6868-01B-12D-1912-08.4.bam	C495.TCGA-BA-6868-10A-01D-1912-08.4.bam
HNSC	TCGA-CV-7429	0	0	0	0	0	0	0	0	0	0	14116	6762	127491	0	0	31799	21485	68946	26139	NA	C495.TCGA-CV-7429-01A-11D-2129-08.1.bam	C495.TCGA-CV-7429-10A-01D-2129-08.1.bam
HNSC	TCGA-T2-A6X2	1	0	0	1	0	0	0	0	1	0	16898	8399	132450	0	0	33853	22761	73292	27841	NA	C495.TCGA-T2-A6X2-01A-12D-A34J-08.2.bam	C495.TCGA-T2-A6X2-10B-01D-A34M-08.2.bam
HNSC	TCGA-BA-A6DI	0	0	0	0	0	0	0	0	0	0	15827	8328	131848	0	0	33151	22520	72815	27517	NA	C495.TCGA-BA-A6DI-01A-11D-A30E-08.2.bam	C495.TCGA-BA-A6DI-10A-01D-A30H-08.2.bam
HNSC	TCGA-CR-7388	0	0	0	0	0	0	0	0	0	0	15119	7616	129780	0	0	32553	22022	71069	26871	NA	C495.TCGA-CR-7388-01A-11D-2012-08.1.bam	C495.TCGA-CR-7388-10A-01D-2013-08.1.bam
HNSC	TCGA-UF-A719	5	1	0	4	0	0	3	0	1	1	16113	7874	130843	0	0	33324	22376	71846	27284	NA	C495.TCGA-UF-A719-01A-12D-A34J-08.2.bam	C495.TCGA-UF-A719-10A-01D-A34M-08.2.bam
HNSC	TCGA-CN-4742	1	0	0	1	0	0	0	0	1	0	16504	7408	128489	0	0	33189	22235	69938	27039	NA	C495.TCGA-CN-4742-01A-02D-1512-08.5.bam	C495.TCGA-CN-4742-10A-01D-1512-08.6.bam
HNSC	TCGA-KU-A6H7	0	0	0	0	0	0	0	0	0	0	14051	7473	129624	0	0	31996	21730	70836	26586	NA	C495.TCGA-KU-A6H7-01A-11D-A31L-08.1.bam	C495.TCGA-KU-A6H7-10A-01D-A31J-08.1.bam
HNSC	TCGA-CV-7090	0	0	0	0	0	0	0	0	0	0	14379	7405	128857	0	0	32031	21768	70308	26534	NA	C495.TCGA-CV-7090-01A-11D-2012-08.1.bam	C495.TCGA-CV-7090-10A-01D-2013-08.1.bam
HNSC	TCGA-CR-6481	0	0	0	0	0	0	0	0	0	0	14408	7319	129111	0	0	32238	21779	70256	26565	NA	C495.TCGA-CR-6481-01A-11D-1870-08.4.bam	C495.TCGA-CR-6481-10A-01D-1870-08.4.bam
HNSC	TCGA-CV-7250	0	0	0	0	0	0	0	0	0	0	14226	7381	129344	0	0	31975	21779	70611	26586	NA	C495.TCGA-CV-7250-01A-11D-2012-08.1.bam	C495.TCGA-CV-7250-11A-01D-2012-08.1.bam
HNSC	TCGA-CV-6939	0	0	0	0	0	0	0	0	0	0	13663	7182	128942	0	0	31694	21599	70130	26364	NA	C495.TCGA-CV-6939-01A-11D-1912-08.4.bam	C495.TCGA-CV-6939-11A-01D-1912-08.4.bam
HNSC	TCGA-CV-A6K0	0	0	0	0	0	0	0	0	0	0	13716	7316	129237	0	0	31786	21684	70438	26361	NA	C495.TCGA-CV-A6K0-01B-21D-A31L-08.1.bam	C495.TCGA-CV-A6K0-10A-01D-A31J-08.1.bam
HNSC	TCGA-CN-6998	1	0	0	1	0	0	0	1	0	0	14403	7557	130002	0	0	32179	21888	71101	26794	NA	C495.TCGA-CN-6998-01A-23D-2012-08.1.bam	C495.TCGA-CN-6998-10A-01D-2013-08.1.bam
HNSC	TCGA-CV-7413	0	0	0	0	0	0	0	0	0	0	12638	6173	124098	0	0	30482	20764	66508	25155	NA	C495.TCGA-CV-7413-01A-11D-2078-08.1.bam	C495.TCGA-CV-7413-11A-01D-2078-08.1.bam
HNSC	TCGA-DQ-5624	0	0	0	0	0	0	0	0	0	0	14650	7138	128000	0	0	32206	21646	69544	26392	NA	C495.TCGA-DQ-5624-01A-01D-1870-08.4.bam	C495.TCGA-DQ-5624-10A-01D-1870-08.4.bam
HNSC	TCGA-F7-A61S	2	0	0	2	0	0	1	1	0	0	15705	8155	130728	0	0	32809	22321	72158	27300	NA	C495.TCGA-F7-A61S-01A-11D-A28R-08.1.bam	C495.TCGA-F7-A61S-10A-01D-A28U-08.1.bam
HNSC	TCGA-CR-6472	5	1	2	2	0	0	1	1	2	1	13996	7082	128706	0	0	31980	21597	69898	26309	NA	C495.TCGA-CR-6472-01A-11D-1870-08.4.bam	C495.TCGA-CR-6472-10A-01D-1870-08.4.bam
HNSC	TCGA-CV-7100	1	0	0	1	0	0	0	1	0	0	15061	7636	129741	0	0	32439	22049	71037	26913	NA	C495.TCGA-CV-7100-01A-11D-2012-08.1.bam	C495.TCGA-CV-7100-10A-01D-2013-08.1.bam
HNSC	TCGA-CV-6003	5	2	0	3	0	0	2	1	1	1	13480	6777	126724	0	0	31258	21342	68467	25914	NA	C495.TCGA-CV-6003-01A-11D-1683-08.1.bam	C495.TCGA-CV-6003-11A-01D-1683-08.4.bam
HNSC	TCGA-CV-5977	2	0	0	2	0	0	1	0	1	0	12562	6280	125223	0	0	30664	20926	67125	25350	NA	C495.TCGA-CV-5977-01A-11D-1683-08.2.bam	C495.TCGA-CV-5977-11A-01D-1683-08.2.bam
HNSC	TCGA-CR-7398	4	0	1	3	0	0	1	1	1	1	14704	7598	129742	0	0	32343	21954	70993	26754	NA	C495.TCGA-CR-7398-01A-11D-2012-08.1.bam	C495.TCGA-CR-7398-10A-01D-2013-08.1.bam
HNSC	TCGA-CN-4733	0	0	0	0	0	0	0	0	0	0	14421	7418	129977	0	0	32412	21871	70828	26705	NA	C495.TCGA-CN-4733-01A-02D-1870-08.3.bam	C495.TCGA-CN-4733-10A-01D-1870-08.3.bam
HNSC	TCGA-CR-7399	2	0	0	2	0	0	1	0	1	0	14973	7467	129217	0	0	32362	21906	70663	26726	NA	C495.TCGA-CR-7399-01A-11D-2012-08.1.bam	C495.TCGA-CR-7399-10A-01D-2013-08.1.bam
HNSC	TCGA-CR-6474	0	0	0	0	0	0	0	0	0	0	14373	7399	129614	0	0	32169	21819	70702	26696	NA	C495.TCGA-CR-6474-01A-11D-1870-08.4.bam	C495.TCGA-CR-6474-10A-01D-1870-08.4.bam
HNSC	TCGA-BA-4074	4	0	0	4	0	0	0	0	4	0	17408	7940	130745	0	0	34008	22769	71622	27694	NA	C495.TCGA-BA-4074-01A-01D-1434-08.3.bam	C495.TCGA-BA-4074-10A-01D-1434-08.3.bam
HNSC	TCGA-KU-A66T	7	1	1	5	0	0	3	2	2	0	15921	8238	131343	0	0	33093	22386	72579	27444	NA	C495.TCGA-KU-A66T-01A-11D-A30E-08.2.bam	C495.TCGA-KU-A66T-10A-01D-A30H-08.2.bam
HNSC	TCGA-CV-6954	2	1	0	1	0	0	1	0	1	0	13385	7264	129170	0	0	31521	21594	70332	26372	NA	C495.TCGA-CV-6954-01A-11D-1912-08.4.bam	C495.TCGA-CV-6954-11A-01D-1912-08.4.bam
HNSC	TCGA-QK-A8Z7	5	0	1	4	0	0	2	1	2	0	15845	7904	130586	0	0	32961	22336	71793	27245	NA	C495.TCGA-QK-A8Z7-01A-11D-A391-08.2.bam	C495.TCGA-QK-A8Z7-10A-01D-A394-08.2.bam
HNSC	TCGA-CN-4737	0	0	0	0	0	0	0	0	0	0	17829	8010	131182	0	0	34199	22902	72020	27900	NA	C495.TCGA-CN-4737-01A-01D-1434-08.3.bam	C495.TCGA-CN-4737-10A-01D-1434-08.3.bam
HNSC	TCGA-CR-7365	3	0	0	3	0	0	1	0	2	0	15645	7943	130809	0	0	32879	22273	71958	27287	NA	C495.TCGA-CR-7365-01A-11D-2012-08.1.bam	C495.TCGA-CR-7365-10A-01D-2013-08.1.bam
HNSC	TCGA-D6-A6EK	0	0	0	0	0	0	0	0	0	0	13723	7458	129742	0	0	31851	21714	70817	26541	NA	C495.TCGA-D6-A6EK-01A-11D-A31L-08.1.bam	C495.TCGA-D6-A6EK-10A-01D-A31J-08.1.bam
HNSC	TCGA-CR-7380	2	0	0	2	0	0	2	0	0	0	14913	7677	129964	0	0	32457	21977	71166	26954	NA	C495.TCGA-CR-7380-01A-11D-2012-08.1.bam	C495.TCGA-CR-7380-10A-01D-2013-08.1.bam
HNSC	TCGA-QK-A8ZA	3	0	0	3	0	0	2	1	0	0	14389	7367	128993	0	0	31947	21791	70464	26547	NA	C495.TCGA-QK-A8ZA-01A-11D-A391-08.2.bam	C495.TCGA-QK-A8ZA-10A-01D-A394-08.2.bam
HNSC	TCGA-D6-6517	1	0	0	1	0	0	0	0	0	1	13576	6962	128583	0	0	31821	21497	69663	26140	NA	C495.TCGA-D6-6517-01A-11D-1870-08.4.bam	C495.TCGA-D6-6517-10A-01D-1870-08.4.bam
HNSC	TCGA-CV-6950	3	0	0	3	0	0	1	0	2	0	13301	7082	128644	0	0	31447	21503	69838	26239	NA	C495.TCGA-CV-6950-01A-11D-1912-08.3.bam	C495.TCGA-CV-6950-10A-01D-1912-08.4.bam
HNSC	TCGA-CQ-6225	8	1	1	6	0	0	3	1	3	1	12982	6839	127405	0	0	31165	21246	68946	25869	NA	C495.TCGA-CQ-6225-01A-11D-1912-08.4.bam	C495.TCGA-CQ-6225-10A-01D-1912-08.4.bam
HNSC	TCGA-CQ-A4C6	0	0	0	0	0	0	0	0	0	0	13972	6783	125526	0	0	31212	21316	67936	25817	NA	C495.TCGA-CQ-A4C6-01A-11D-A25D-08.2.bam	C495.TCGA-CQ-A4C6-10A-01D-A25E-08.2.bam
HNSC	TCGA-HD-A6I0	0	0	0	0	0	0	0	0	0	0	13569	7245	128713	0	0	31593	21579	70058	26297	NA	C495.TCGA-HD-A6I0-01A-11D-A31L-08.1.bam	C495.TCGA-HD-A6I0-10A-01D-A31J-08.1.bam
HNSC	TCGA-UF-A71A	6	1	0	5	0	0	2	0	4	0	16036	7964	130915	0	0	33289	22363	71933	27330	NA	C495.TCGA-UF-A71A-01A-22D-A34J-08.2.bam	C495.TCGA-UF-A71A-10A-01D-A34M-08.2.bam
HNSC	TCGA-P3-A6T7	0	0	0	0	0	0	0	0	0	0	15752	7676	129905	0	0	32946	22165	71139	27083	NA	C495.TCGA-P3-A6T7-01A-11D-A34J-08.2.bam	C495.TCGA-P3-A6T7-10A-01D-A34M-08.2.bam
HNSC	TCGA-BA-A6DB	0	0	0	0	0	0	0	0	0	0	16719	8482	131713	0	0	33668	22646	72941	27659	NA	C495.TCGA-BA-A6DB-01A-11D-A30E-08.2.bam	C495.TCGA-BA-A6DB-10A-01D-A30H-08.2.bam
HNSC	TCGA-CR-5250	0	0	0	0	0	0	0	0	0	0	16606	7907	129329	0	0	33127	22272	71156	27287	NA	C495.TCGA-CR-5250-01A-01D-1512-08.3.bam	C495.TCGA-CR-5250-10A-01D-1512-08.10.bam
HNSC	TCGA-BA-4078	18	7	2	9	0	0	9	4	4	1	16958	7693	129897	0	0	33678	22518	70928	27424	NA	C495.TCGA-BA-4078-01A-01D-1434-08.3.bam	C495.TCGA-BA-4078-10A-01D-1434-08.3.bam
HNSC	TCGA-T2-A6WX	2	0	0	2	0	0	1	0	1	0	16445	8151	131515	0	0	33554	22530	72488	27539	NA	C495.TCGA-T2-A6WX-01A-12D-A34J-08.2.bam	C495.TCGA-T2-A6WX-10B-01D-A34M-08.2.bam
HNSC	TCGA-DQ-7591	2	0	0	2	0	0	1	0	1	0	12706	6463	125460	0	0	30691	20964	67582	25392	NA	C495.TCGA-DQ-7591-01A-11D-2078-08.1.bam	C495.TCGA-DQ-7591-10A-01D-2078-08.1.bam
HNSC	TCGA-HD-7831	0	0	0	0	0	0	0	0	0	0	13831	6987	127714	0	0	31539	21481	69343	26169	NA	C495.TCGA-HD-7831-01A-11D-2129-08.1.bam	C495.TCGA-HD-7831-10A-01D-2129-08.1.bam
HNSC	TCGA-HD-8314	1	0	1	0	0	0	0	1	0	0	14771	7266	128019	0	0	31966	21734	69867	26489	NA	C495.TCGA-HD-8314-01A-11D-2394-08.1.bam	C495.TCGA-HD-8314-10A-01D-2394-08.1.bam
HNSC	TCGA-CN-4725	4	0	0	4	0	0	3	0	1	0	17226	7827	130707	0	0	33914	22683	71591	27572	NA	C495.TCGA-CN-4725-01A-01D-1434-08.3.bam	C495.TCGA-CN-4725-10A-01D-1434-08.3.bam
HNSC	TCGA-CN-6994	2	0	0	2	0	0	1	0	1	0	13098	6869	127749	0	0	31119	21322	69261	26014	NA	C495.TCGA-CN-6994-01A-11D-1912-08.4.bam	C495.TCGA-CN-6994-10A-01D-1912-08.4.bam
HNSC	TCGA-CR-6470	0	0	0	0	0	0	0	0	0	0	14073	7207	128886	0	0	32065	21630	70053	26418	NA	C495.TCGA-CR-6470-01A-11D-1870-08.4.bam	C495.TCGA-CR-6470-10A-01D-1870-08.4.bam
HNSC	TCGA-BA-5556	1	0	0	1	0	0	0	0	1	0	16914	7339	128616	0	0	33611	22304	69876	27078	NA	C495.TCGA-BA-5556-01A-01D-1512-08.6.bam	C495.TCGA-BA-5556-10A-01D-1512-08.6.bam
HNSC	TCGA-P3-A6T4	0	0	0	0	0	0	0	0	0	0	16305	8113	131449	0	0	33483	22479	72432	27473	NA	C495.TCGA-P3-A6T4-01A-11D-A34J-08.2.bam	C495.TCGA-P3-A6T4-10A-01D-A34M-08.2.bam
HNSC	TCGA-CQ-5325	0	0	0	0	0	0	0	0	0	0	12845	6439	126429	0	0	31083	21173	67858	25599	NA	C495.TCGA-CQ-5325-01A-01D-1683-08.2.bam	C495.TCGA-CQ-5325-10A-01D-1683-08.2.bam
HNSC	TCGA-CQ-A4CG	2	0	0	2	0	0	1	0	1	0	18736	8272	129744	0	0	34354	22761	71743	27894	NA	C495.TCGA-CQ-A4CG-01A-11D-A25Y-08.2.bam	C495.TCGA-CQ-A4CG-10A-01D-A25Y-08.2.bam
HNSC	TCGA-CQ-6221	0	0	0	0	0	0	0	0	0	0	13621	6794	126478	0	0	31338	21312	68399	25844	NA	C495.TCGA-CQ-6221-01A-11D-2078-08.1.bam	C495.TCGA-CQ-6221-10A-01D-2078-08.1.bam
HNSC	TCGA-CN-A49B	2	1	0	1	0	0	0	1	1	0	15514	7316	127159	0	0	32261	21827	69365	26536	NA	C495.TCGA-CN-A49B-01A-31D-A24D-08.1.bam	C495.TCGA-CN-A49B-10A-01D-A24F-08.1.bam
HNSC	TCGA-CR-7404	0	0	0	0	0	0	0	0	0	0	13754	6524	126280	0	0	31398	21265	68039	25856	NA	C495.TCGA-CR-7404-01A-11D-2129-08.1.bam	C495.TCGA-CR-7404-10A-01D-2129-08.1.bam
HNSC	TCGA-DQ-5629	2	0	0	2	0	0	1	0	1	0	14004	7087	128454	0	0	31958	21543	69752	26292	NA	C495.TCGA-DQ-5629-01A-01D-1870-08.4.bam	C495.TCGA-DQ-5629-10A-01D-1870-08.4.bam
HNSC	TCGA-CV-A6JE	1	0	0	1	0	0	1	0	0	0	13434	7183	128541	0	0	31434	21518	69989	26217	NA	C495.TCGA-CV-A6JE-01A-11D-A31L-08.1.bam	C495.TCGA-CV-A6JE-10A-01D-A31J-08.1.bam
HNSC	TCGA-H7-A6C5	3	0	1	2	0	0	1	0	2	0	16088	8496	132123	0	0	33307	22601	73143	27656	NA	C495.TCGA-H7-A6C5-01A-11D-A30E-08.2.bam	C495.TCGA-H7-A6C5-10A-01D-A30H-08.2.bam
HNSC	TCGA-HD-A634	0	0	0	0	0	0	0	0	0	0	15911	8338	131533	0	0	33019	22498	72697	27568	NA	C495.TCGA-HD-A634-01A-11D-A28R-08.1.bam	C495.TCGA-HD-A634-10A-01D-A28U-08.1.bam
HNSC	TCGA-QK-A64Z	0	0	0	0	0	0	0	0	0	0	15768	8322	131757	0	0	33091	22421	72799	27536	NA	C495.TCGA-QK-A64Z-01A-11D-A30E-08.2.bam	C495.TCGA-QK-A64Z-10A-01D-A30H-08.2.bam
HNSC	TCGA-BA-A6D8	2	0	0	2	0	0	1	0	0	1	13965	7344	128981	0	0	31894	21644	70298	26454	NA	C495.TCGA-BA-A6D8-01A-31D-A31L-08.1.bam	C495.TCGA-BA-A6D8-10A-01D-A31J-08.1.bam
HNSC	TCGA-P3-A6SX	1	0	0	1	0	0	0	0	1	0	16533	7950	130363	0	0	33407	22391	71705	27343	NA	C495.TCGA-P3-A6SX-01A-11D-A34J-08.2.bam	C495.TCGA-P3-A6SX-10A-01D-A34M-08.2.bam
HNSC	TCGA-UF-A71E	3	0	0	3	0	0	2	0	1	0	16042	7702	130231	0	0	33167	22194	71412	27202	NA	C495.TCGA-UF-A71E-01A-31D-A34J-08.2.bam	C495.TCGA-UF-A71E-10B-01D-A34M-08.2.bam
HNSC	TCGA-WA-A7H4	0	0	0	0	0	0	0	0	0	0	15594	7776	130695	0	0	33011	22226	71646	27182	NA	C495.TCGA-WA-A7H4-01A-21D-A34J-08.3.bam	C495.TCGA-WA-A7H4-10A-01D-A34M-08.3.bam
HNSC	TCGA-CQ-7069	1	0	0	1	0	0	0	0	0	1	16253	7945	130020	0	0	32972	22326	71615	27305	NA	C495.TCGA-CQ-7069-01A-11D-2394-08.1.bam	C495.TCGA-CQ-7069-10A-01D-2394-08.1.bam
HNSC	TCGA-F7-A624	119	30	11	78	0	0	111	5	3	0	15943	8264	131648	0	0	33133	22484	72720	27518	NA	C495.TCGA-F7-A624-01A-22D-A30E-08.2.bam	C495.TCGA-F7-A624-10A-01D-A30H-08.2.bam
HNSC	TCGA-CV-7247	2	2	0	0	0	0	1	1	0	0	14802	7622	129920	0	0	32396	21991	71140	26817	NA	C495.TCGA-CV-7247-01A-11D-2012-08.1.bam	C495.TCGA-CV-7247-11A-01D-2012-08.1.bam
HNSC	TCGA-CX-A4AQ	1	0	0	1	0	0	0	0	1	0	14541	7092	127277	0	0	31817	21605	69185	26303	NA	C495.TCGA-CX-A4AQ-01A-11D-A25D-08.2.bam	C495.TCGA-CX-A4AQ-10A-01D-A25E-08.2.bam
HNSC	TCGA-CV-6942	0	0	0	0	0	0	0	0	0	0	14402	7552	129674	0	0	32157	21873	70865	26733	NA	C495.TCGA-CV-6942-01A-21D-2012-08.1.bam	C495.TCGA-CV-6942-10A-01D-2013-08.1.bam
HNSC	TCGA-UF-A7JJ	0	0	0	0	0	0	0	0	0	0	16663	7568	127865	0	0	33083	22154	69926	26933	NA	C495.TCGA-UF-A7JJ-01A-11D-A34J-08.3.bam	C495.TCGA-UF-A7JJ-10A-01D-A34M-08.3.bam
HNSC	TCGA-MZ-A6I9	1	0	1	0	0	0	0	1	0	0	13611	7332	129476	0	0	31751	21667	70589	26412	NA	C495.TCGA-MZ-A6I9-01A-11D-A31L-08.1.bam	C495.TCGA-MZ-A6I9-10A-01D-A31J-08.1.bam
HNSC	TCGA-CR-7382	0	0	0	0	0	0	0	0	0	0	14160	6914	128176	0	0	31872	21593	69519	26266	NA	C495.TCGA-CR-7382-01A-11D-2129-08.1.bam	C495.TCGA-CR-7382-10A-01D-2129-08.1.bam
HNSC	TCGA-CR-5248	2	1	1	0	0	0	2	0	0	0	14366	7507	129581	0	0	32147	21851	70788	26668	NA	C495.TCGA-CR-5248-01A-01D-2012-08.1.bam	C495.TCGA-CR-5248-10A-01D-2013-08.1.bam
HNSC	TCGA-CV-6943	0	0	0	0	0	0	0	0	0	0	13154	6932	128221	0	0	31360	21421	69518	26008	NA	C495.TCGA-CV-6943-01A-11D-1912-08.4.bam	C495.TCGA-CV-6943-11A-01D-1912-08.4.bam
HNSC	TCGA-D6-A6EN	0	0	0	0	0	0	0	0	0	0	12884	6974	128127	0	0	31119	21305	69549	26012	NA	C495.TCGA-D6-A6EN-01A-11D-A31L-08.1.bam	C495.TCGA-D6-A6EN-10A-01D-A31J-08.1.bam
HNSC	TCGA-CN-4726	1	0	0	1	0	0	1	0	0	0	17523	7926	131075	0	0	34098	22799	71855	27772	NA	C495.TCGA-CN-4726-01A-01D-1434-08.3.bam	C495.TCGA-CN-4726-10A-01D-1434-08.3.bam
HNSC	TCGA-CV-7263	2	2	0	0	0	0	1	0	1	0	15062	7651	130144	0	0	32583	22111	71206	26957	NA	C495.TCGA-CV-7263-01A-11D-2012-08.1.bam	C495.TCGA-CV-7263-11A-01D-2012-08.1.bam
HNSC	TCGA-CV-7103	0	0	0	0	0	0	0	0	0	0	15028	7645	130026	0	0	32494	22062	71175	26968	NA	C495.TCGA-CV-7103-01A-21D-2012-08.1.bam	C495.TCGA-CV-7103-11A-01D-2012-08.1.bam
HNSC	TCGA-CV-7437	4	0	1	3	0	0	1	1	2	0	13561	6687	127019	0	0	31370	21316	68648	25933	NA	C495.TCGA-CV-7437-01A-21D-2129-08.1.bam	C495.TCGA-CV-7437-11A-01D-2129-08.1.bam
HNSC	TCGA-CV-7091	1	0	0	1	0	0	0	0	1	0	14123	7539	129495	0	0	31956	21764	70819	26618	NA	C495.TCGA-CV-7091-01A-11D-2012-08.1.bam	C495.TCGA-CV-7091-11A-01D-2012-08.1.bam
HNSC	TCGA-CV-5442	12	4	2	6	0	0	8	1	3	0	17960	7743	128778	0	0	33904	22672	70381	27524	NA	C495.TCGA-CV-5442-01A-01D-1512-08.5.bam	C495.TCGA-CV-5442-11A-01D-1512-08.5.bam
HNSC	TCGA-BA-7269	1	1	0	0	0	0	0	0	0	1	14450	7499	129073	0	0	32007	21796	70558	26661	NA	C495.TCGA-BA-7269-01A-11D-2012-08.1.bam	C495.TCGA-BA-7269-10A-01D-2013-08.1.bam
HNSC	TCGA-D6-8569	0	0	0	0	0	0	0	0	0	0	14962	7232	127831	0	0	32123	21802	69638	26462	NA	C495.TCGA-D6-8569-01A-11D-2394-08.1.bam	C495.TCGA-D6-8569-10A-01D-2394-08.1.bam
HNSC	TCGA-CN-6017	0	0	0	0	0	0	0	0	0	0	12665	6362	125936	0	0	30857	21030	67558	25518	NA	C495.TCGA-CN-6017-01A-11D-1683-08.2.bam	C495.TCGA-CN-6017-10A-01D-1683-08.2.bam
HNSC	TCGA-BA-5555	11	7	2	2	0	0	6	2	3	0	18154	7507	128473	0	0	33991	22524	70120	27499	NA	C495.TCGA-BA-5555-01A-01D-1512-08.5.bam	C495.TCGA-BA-5555-10A-01D-1512-08.6.bam
HNSC	TCGA-BA-A6DG	0	0	0	0	0	0	0	0	0	0	15855	8236	131360	0	0	33107	22446	72468	27430	NA	C495.TCGA-BA-A6DG-01A-21D-A30E-08.2.bam	C495.TCGA-BA-A6DG-10A-01D-A30H-08.2.bam
HNSC	TCGA-CN-5361	3	0	0	3	0	0	1	1	1	0	17412	7843	130499	0	0	33960	22649	71472	27673	NA	C495.TCGA-CN-5361-01A-01D-1434-08.3.bam	C495.TCGA-CN-5361-10A-01D-1434-08.3.bam
HNSC	TCGA-D6-A4ZB	0	0	0	0	0	0	0	0	0	0	14387	7061	127038	0	0	31682	21561	69058	26185	NA	C495.TCGA-D6-A4ZB-01A-11D-A25D-08.2.bam	C495.TCGA-D6-A4ZB-10A-01D-A25E-08.2.bam
HNSC	TCGA-D6-A6EQ	4	2	0	2	0	0	2	1	0	1	13811	7391	129611	0	0	31809	21685	70777	26542	NA	C495.TCGA-D6-A6EQ-01A-11D-A31L-08.1.bam	C495.TCGA-D6-A6EQ-10A-01D-A31J-08.1.bam
HNSC	TCGA-CN-6989	1	0	0	1	0	0	1	0	0	0	13849	7315	129155	0	0	31839	21682	70300	26498	NA	C495.TCGA-CN-6989-01A-11D-1912-08.4.bam	C495.TCGA-CN-6989-10A-01D-1912-08.4.bam
HNSC	TCGA-CQ-5333	0	0	0	0	0	0	0	0	0	0	14223	7330	128228	0	0	31621	21707	70030	26423	NA	C495.TCGA-CQ-5333-01A-01D-2394-08.1.bam	C495.TCGA-CQ-5333-10A-01D-2394-08.1.bam
HNSC	TCGA-CV-A45T	0	0	0	0	0	0	0	0	0	0	13179	7092	126475	0	0	30797	21262	68862	25825	NA	C495.TCGA-CV-A45T-01A-11D-A24D-08.2.bam	C495.TCGA-CV-A45T-10A-01D-A24F-08.1.bam
HNSC	TCGA-CV-6956	3	0	1	2	0	0	2	0	0	1	14073	7543	129685	0	0	31942	21793	70907	26659	NA	C495.TCGA-CV-6956-01A-21D-2012-08.1.bam	C495.TCGA-CV-6956-11A-01D-2012-08.1.bam
HNSC	TCGA-C9-A480	0	0	0	0	0	0	0	0	0	0	14644	7425	127350	0	0	31678	21714	69642	26385	NA	C495.TCGA-C9-A480-01A-12D-A24D-08.2.bam	C495.TCGA-C9-A480-10A-01D-A24F-08.2.bam
HNSC	TCGA-CQ-7065	3	0	0	3	0	0	1	0	1	1	12358	6028	124304	0	0	30515	20733	66381	25061	NA	C495.TCGA-CQ-7065-01A-11D-2078-08.1.bam	C495.TCGA-CQ-7065-10A-01D-2078-08.1.bam
HNSC	TCGA-CV-A464	0	0	0	0	0	0	0	0	0	0	16902	7858	129541	0	0	33465	22347	71147	27342	NA	C495.TCGA-CV-A464-01A-11D-A25Y-08.2.bam	C495.TCGA-CV-A464-10A-01D-A25Y-08.2.bam
HNSC	TCGA-BA-A6DA	0	0	0	0	0	0	0	0	0	0	13938	7369	129329	0	0	31894	21714	70546	26482	NA	C495.TCGA-BA-A6DA-01A-31D-A31L-08.1.bam	C495.TCGA-BA-A6DA-10A-01D-A31J-08.1.bam
HNSC	TCGA-BA-A6DE	4	0	1	3	0	0	1	2	0	1	13640	7371	129462	0	0	31766	21655	70611	26441	NA	C495.TCGA-BA-A6DE-01A-22D-A31L-08.1.bam	C495.TCGA-BA-A6DE-10A-01D-A31J-08.1.bam
HNSC	TCGA-BA-5153	3	0	0	3	0	0	2	0	1	0	17988	7844	130329	0	0	34253	22747	71412	27749	NA	C495.TCGA-BA-5153-01A-01D-1434-08.3.bam	C495.TCGA-BA-5153-10A-01D-1434-08.3.bam
HNSC	TCGA-QK-A6IG	3	0	0	3	0	0	0	1	1	1	14047	7495	130167	0	0	32034	21817	71190	26668	NA	C495.TCGA-QK-A6IG-01A-11D-A31L-08.1.bam	C495.TCGA-QK-A6IG-10A-01D-A31J-08.1.bam
HNSC	TCGA-CN-A499	0	0	0	0	0	0	0	0	0	0	14074	7479	127797	0	0	31358	21644	69974	26374	NA	C495.TCGA-CN-A499-01A-11D-A24D-08.2.bam	C495.TCGA-CN-A499-10A-01D-A24F-08.2.bam
HNSC	TCGA-C9-A47Z	2	0	0	2	0	0	0	1	1	0	14811	7621	128311	0	0	31879	21818	70402	26644	NA	C495.TCGA-C9-A47Z-01A-11D-A24D-08.2.bam	C495.TCGA-C9-A47Z-10A-01D-A24F-08.1.bam
HNSC	TCGA-CV-A6K2	0	0	0	0	0	0	0	0	0	0	13971	7469	129784	0	0	31946	21824	70884	26570	NA	C495.TCGA-CV-A6K2-01A-11D-A31L-08.1.bam	C495.TCGA-CV-A6K2-10A-01D-A31J-08.1.bam
HNSC	TCGA-CN-4740	0	0	0	0	0	0	0	0	0	0	16853	7662	129993	0	0	33619	22522	70992	27375	NA	C495.TCGA-CN-4740-01A-01D-1434-08.3.bam	C495.TCGA-CN-4740-10A-01D-1434-08.3.bam
HNSC	TCGA-T3-A92M	0	0	0	0	0	0	0	0	0	0	15096	7705	130117	0	0	32545	22080	71341	26952	NA	C495.TCGA-T3-A92M-01A-31D-A391-08.2.bam	C495.TCGA-T3-A92M-10A-01D-A394-08.2.bam
HNSC	TCGA-CV-A6K1	24	5	4	15	0	0	24	0	0	0	13423	7332	129730	0	0	31616	21635	70810	26424	NA	C495.TCGA-CV-A6K1-01A-11D-A31L-08.1.bam	C495.TCGA-CV-A6K1-10A-01D-A31J-08.1.bam
HNSC	TCGA-KU-A6H8	0	0	0	0	0	0	0	0	0	0	16211	7856	130709	0	0	33336	22368	71754	27318	NA	C495.TCGA-KU-A6H8-01A-21D-A34J-08.2.bam	C495.TCGA-KU-A6H8-10A-01D-A34M-08.2.bam
HNSC	TCGA-CV-6436	0	0	0	0	0	0	0	0	0	0	12490	6408	126339	0	0	30827	21028	67874	25508	NA	C495.TCGA-CV-6436-01A-11D-1683-08.2.bam	C495.TCGA-CV-6436-11A-01D-1683-08.2.bam
HNSC	TCGA-CV-6940	4	1	0	3	0	0	2	0	2	0	13439	6990	128420	0	0	31618	21452	69613	26166	NA	C495.TCGA-CV-6940-01A-11D-1912-08.4.bam	C495.TCGA-CV-6940-10A-01D-1912-08.4.bam
HNSC	TCGA-CN-4734	0	0	0	0	0	0	0	0	0	0	16407	7601	130178	0	0	33476	22360	71002	27348	NA	C495.TCGA-CN-4734-01A-01D-1434-08.3.bam	C495.TCGA-CN-4734-10A-01D-1434-08.3.bam
HNSC	TCGA-CR-7385	0	0	0	0	0	0	0	0	0	0	15057	7577	129864	0	0	32495	22045	71109	26849	NA	C495.TCGA-CR-7385-01A-11D-2012-08.1.bam	C495.TCGA-CR-7385-10A-01D-2013-08.1.bam
HNSC	TCGA-T3-A92N	6	2	0	4	0	0	5	1	0	0	15138	7726	130061	0	0	32519	22118	71291	26997	NA	C495.TCGA-T3-A92N-01A-11D-A391-08.2.bam	C495.TCGA-T3-A92N-10A-01D-A394-08.2.bam
HNSC	TCGA-UP-A6WW	3	0	0	3	0	0	2	0	1	0	14259	7244	128605	0	0	32009	21756	69885	26458	NA	C495.TCGA-UP-A6WW-01A-12D-A34J-08.3.bam	C495.TCGA-UP-A6WW-10B-01D-A34M-08.3.bam
HNSC	TCGA-CR-7377	0	0	0	0	0	0	0	0	0	0	16040	8010	130944	0	0	33149	22383	72066	27396	NA	C495.TCGA-CR-7377-01A-11D-2012-08.1.bam	C495.TCGA-CR-7377-10A-01D-2013-08.1.bam
HNSC	TCGA-CQ-5334	0	0	0	0	0	0	0	0	0	0	12550	6254	125361	0	0	30705	20991	67149	25320	NA	C495.TCGA-CQ-5334-01A-01D-1683-08.2.bam	C495.TCGA-CQ-5334-10A-01D-1683-08.2.bam
HNSC	TCGA-CN-A63V	0	0	0	0	0	0	0	0	0	0	15821	8215	131248	0	0	32975	22414	72476	27419	NA	C495.TCGA-CN-A63V-01A-11D-A28R-08.1.bam	C495.TCGA-CN-A63V-10A-01D-A28U-08.1.bam
HNSC	TCGA-CN-5360	2	0	0	2	0	0	0	0	2	0	16451	7337	128442	0	0	33269	22184	69802	26975	NA	C495.TCGA-CN-5360-01A-01D-1434-08.4.bam	C495.TCGA-CN-5360-10A-01D-1434-08.3.bam
HNSC	TCGA-CN-A63Y	0	0	0	0	0	0	0	0	0	0	15622	8204	131564	0	0	32932	22379	72659	27420	NA	C495.TCGA-CN-A63Y-01A-11D-A30E-08.2.bam	C495.TCGA-CN-A63Y-10A-01D-A30H-08.2.bam
HNSC	TCGA-BB-4224	19	5	2	12	0	0	8	2	7	2	17243	7688	129753	0	0	33794	22565	70867	27458	NA	C495.TCGA-BB-4224-01A-01D-1434-08.3.bam	C495.TCGA-BB-4224-10A-01D-1434-08.3.bam
HNSC	TCGA-CV-6960	3	0	0	3	0	0	0	1	1	1	13908	7500	129652	0	0	31813	21800	70865	26582	NA	C495.TCGA-CV-6960-01A-41D-2012-08.1.bam	C495.TCGA-CV-6960-11A-01D-2012-08.1.bam
HNSC	TCGA-P3-A5QA	3	1	0	2	0	0	1	0	2	0	15389	8454	131661	0	0	32759	22400	72889	27456	NA	C495.TCGA-P3-A5QA-01A-11D-A28R-08.1.bam	C495.TCGA-P3-A5QA-10A-01D-A28U-08.1.bam
HNSC	TCGA-CN-5365	20	4	0	16	0	0	4	2	9	5	15698	7335	129119	0	0	32955	22106	70194	26897	NA	C495.TCGA-CN-5365-01A-01D-1434-08.3.bam	C495.TCGA-CN-5365-10A-01D-1434-08.11.bam
HNSC	TCGA-CV-7089	1	0	0	1	0	0	0	0	1	0	14673	7815	130585	0	0	32475	22075	71559	26964	NA	C495.TCGA-CV-7089-01A-11D-2012-08.1.bam	C495.TCGA-CV-7089-11A-01D-2012-08.1.bam
HNSC	TCGA-BB-4217	0	0	0	0	0	0	0	0	0	0	14570	6740	125545	0	0	31659	21400	67855	25941	NA	C495.TCGA-BB-4217-01A-11D-2078-08.1.v1.bam	C495.TCGA-BB-4217-10A-01D-2078-08.3.bam
HNSC	TCGA-CV-7568	4	0	0	4	0	0	1	1	2	0	13265	6842	127686	0	0	31328	21330	69107	26028	NA	C495.TCGA-CV-7568-01A-11D-2229-08.1.bam	C495.TCGA-CV-7568-10A-01D-2229-08.1.bam
HNSC	TCGA-BA-6873	1	0	0	1	0	0	0	1	0	0	14083	7476	130818	0	0	32317	21886	71397	26777	NA	C495.TCGA-BA-6873-01A-11D-1870-08.3.bam	C495.TCGA-BA-6873-10A-01D-1870-08.3.bam
HNSC	TCGA-CV-A45X	0	0	0	0	0	0	0	0	0	0	14336	6909	126221	0	0	31484	21424	68543	26015	NA	C495.TCGA-CV-A45X-01A-21D-A25D-08.2.bam	C495.TCGA-CV-A45X-10A-01D-A25E-08.2.bam
HNSC	TCGA-D6-6825	0	0	0	0	0	0	0	0	0	0	13094	6782	127585	0	0	31227	21336	68952	25946	NA	C495.TCGA-D6-6825-01A-21D-1912-08.4.bam	C495.TCGA-D6-6825-10A-01D-1912-08.4.bam
HNSC	TCGA-CV-5966	0	0	0	0	0	0	0	0	0	0	12704	6359	125731	0	0	30818	21033	67451	25492	NA	C495.TCGA-CV-5966-01A-11D-1683-08.2.bam	C495.TCGA-CV-5966-11A-01D-1683-08.2.bam
HNSC	TCGA-D6-A4Z9	0	0	0	0	0	0	0	0	0	0	14616	7201	127470	0	0	31871	21585	69473	26358	NA	C495.TCGA-D6-A4Z9-01A-11D-A25D-08.2.bam	C495.TCGA-D6-A4Z9-10A-01D-A25E-08.2.bam
HNSC	TCGA-CR-6484	1	0	0	1	0	0	0	0	1	0	13858	7187	129208	0	0	31993	21643	70175	26442	NA	C495.TCGA-CR-6484-01A-11D-1870-08.4.bam	C495.TCGA-CR-6484-10A-01D-1870-08.4.bam
HNSC	TCGA-CN-A6V1	0	0	0	0	0	0	0	0	0	0	15535	7717	130257	0	0	32935	22181	71349	27044	NA	C495.TCGA-CN-A6V1-01A-12D-A34J-08.2.bam	C495.TCGA-CN-A6V1-10B-01D-A34M-08.2.bam
HNSC	TCGA-BB-A5HU	0	0	0	0	0	0	0	0	0	0	15198	8029	130693	0	0	32537	22220	71974	27189	NA	C495.TCGA-BB-A5HU-01A-11D-A28R-08.1.bam	C495.TCGA-BB-A5HU-10A-01D-A28U-08.1.bam
HNSC	TCGA-BA-5149	3	1	0	2	0	0	2	1	0	0	18135	7348	127875	0	0	34101	22424	69545	27288	NA	C495.TCGA-BA-5149-01A-01D-1512-08.5.bam	C495.TCGA-BA-5149-10A-01D-1512-08.5.bam
HNSC	TCGA-CV-5976	0	0	0	0	0	0	0	0	0	0	13122	6447	125370	0	0	30989	21069	67334	25547	NA	C495.TCGA-CV-5976-01A-11D-1683-08.2.bam	C495.TCGA-CV-5976-11A-01D-1683-08.2.bam
HNSC	TCGA-HD-7754	0	0	0	0	0	0	0	0	0	0	13059	6513	125279	0	0	30896	20972	67517	25466	NA	C495.TCGA-HD-7754-01A-11D-2078-08.1.bam	C495.TCGA-HD-7754-10A-01D-2078-08.1.bam
HNSC	TCGA-CR-7379	0	0	0	0	0	0	0	0	0	0	15296	7821	130624	0	0	32770	22151	71708	27112	NA	C495.TCGA-CR-7379-01A-11D-2012-08.1.bam	C495.TCGA-CR-7379-10A-01D-2013-08.1.bam
HNSC	TCGA-BB-7870	2	1	0	1	0	0	1	0	0	1	16580	8017	129847	0	0	33132	22331	71670	27311	NA	C495.TCGA-BB-7870-01A-11D-2229-08.9.bam	C495.TCGA-BB-7870-10A-01D-2229-08.11.bam
HNSC	TCGA-CV-7243	0	0	0	0	0	0	0	0	0	0	15535	7755	130386	0	0	32845	22217	71492	27122	NA	C495.TCGA-CV-7243-01A-11D-2012-08.1.bam	C495.TCGA-CV-7243-10A-01D-2013-08.1.bam
HNSC	TCGA-CN-4739	1	0	0	1	0	0	0	0	1	0	17213	7511	129089	0	0	33710	22474	70327	27302	NA	C495.TCGA-CN-4739-01A-02D-1512-08.5.bam	C495.TCGA-CN-4739-10A-01D-1512-08.6.bam
HNSC	TCGA-BA-A8YP	6	1	0	5	0	0	0	0	5	1	14658	7356	128722	0	0	32108	21833	70200	26595	NA	C495.TCGA-BA-A8YP-01A-11D-A391-08.2.bam	C495.TCGA-BA-A8YP-10A-01D-A394-08.2.bam
HNSC	TCGA-CR-7397	0	0	0	0	0	0	0	0	0	0	15202	7927	130810	0	0	32626	22181	71926	27206	NA	C495.TCGA-CR-7397-01A-11D-2012-08.1.bam	C495.TCGA-CR-7397-10A-01D-2013-08.1.bam
HNSC	TCGA-CR-7372	2	0	1	1	0	0	1	1	0	0	14734	7854	130540	0	0	32375	22105	71654	26994	NA	C495.TCGA-CR-7372-01A-11D-2012-08.1.bam	C495.TCGA-CR-7372-10A-01D-2013-08.1.bam
HNSC	TCGA-CV-5978	0	0	0	0	0	0	0	0	0	0	13418	6608	126534	0	0	31316	21243	68139	25862	NA	C495.TCGA-CV-5978-01A-11D-1683-08.2.bam	C495.TCGA-CV-5978-11A-01D-1683-08.2.bam
HNSC	TCGA-CV-A45Q	0	0	0	0	0	0	0	0	0	0	13792	7188	126903	0	0	31085	21464	69229	26105	NA	C495.TCGA-CV-A45Q-01A-11D-A24D-08.2.bam	C495.TCGA-CV-A45Q-10A-01D-A24F-08.1.bam
HNSC	TCGA-BA-A6DJ	0	0	0	0	0	0	0	0	0	0	16124	8527	132452	0	0	33454	22659	73281	27709	NA	C495.TCGA-BA-A6DJ-01A-11D-A30E-08.2.bam	C495.TCGA-BA-A6DJ-10A-01D-A30H-08.2.bam
HNSC	TCGA-DQ-7593	1	0	0	1	0	0	0	0	0	1	14760	8165	131296	0	0	32429	22237	72369	27186	NA	C495.TCGA-DQ-7593-01A-11D-2229-08.2.bam	C495.TCGA-DQ-7593-10D-01D-2229-08.6.bam
HNSC	TCGA-BA-5151	0	0	0	0	0	0	0	0	0	0	17392	7973	131083	0	0	34108	22764	71832	27744	NA	C495.TCGA-BA-5151-01A-01D-1434-08.3.bam	C495.TCGA-BA-5151-10A-01D-1434-08.3.bam
HNSC	TCGA-CN-6988	3	1	0	2	0	0	1	0	2	0	13043	6818	127678	0	0	31260	21333	69003	25943	NA	C495.TCGA-CN-6988-01A-11D-1912-08.3.bam	C495.TCGA-CN-6988-10A-01D-1912-08.4.bam
HNSC	TCGA-HD-A6HZ	0	0	0	0	0	0	0	0	0	0	13025	7245	129209	0	0	31414	21502	70352	26211	NA	C495.TCGA-HD-A6HZ-01A-12D-A31L-08.1.bam	C495.TCGA-HD-A6HZ-10A-01D-A31J-08.1.bam
HNSC	TCGA-CV-7183	0	0	0	0	0	0	0	0	0	0	15071	7792	130487	0	0	32591	22124	71567	27068	NA	C495.TCGA-CV-7183-01A-11D-2012-08.1.bam	C495.TCGA-CV-7183-11A-01D-2012-08.1.bam
HNSC	TCGA-CV-7236	0	0	0	0	0	0	0	0	0	0	15407	7803	130281	0	0	32771	22144	71489	27087	NA	C495.TCGA-CV-7236-01A-11D-2012-08.1.bam	C495.TCGA-CV-7236-10A-01D-2013-08.1.bam
HNSC	TCGA-P3-A5Q6	1	0	1	0	0	0	0	1	0	0	16006	7945	129549	0	0	32721	22232	71374	27173	NA	C495.TCGA-P3-A5Q6-01A-11D-A28R-08.1.bam	C495.TCGA-P3-A5Q6-10A-01D-A28U-08.1.bam
HNSC	TCGA-BA-A4II	0	0	0	0	0	0	0	0	0	0	16064	7451	127983	0	0	32808	21981	69962	26747	NA	C495.TCGA-BA-A4II-01A-11D-A25Y-08.2.bam	C495.TCGA-BA-A4II-10A-01D-A25Y-08.2.bam
HNSC	TCGA-DQ-5631	3	1	0	2	0	0	1	0	2	0	13918	7143	129191	0	0	31957	21643	70222	26430	NA	C495.TCGA-DQ-5631-01A-01D-1870-08.4.bam	C495.TCGA-DQ-5631-10A-01D-1870-08.4.bam
HNSC	TCGA-BB-A6UO	0	0	0	0	0	0	0	0	0	0	16072	7746	129905	0	0	33116	22239	71244	27124	NA	C495.TCGA-BB-A6UO-01A-12D-A34J-08.2.bam	C495.TCGA-BB-A6UO-10A-01D-A34M-08.2.bam
HNSC	TCGA-CN-4730	11	4	0	7	0	0	5	3	3	0	17473	7911	130789	0	0	34040	22715	71700	27718	NA	C495.TCGA-CN-4730-01A-01D-1434-08.3.bam	C495.TCGA-CN-4730-10A-01D-1434-08.3.bam
HNSC	TCGA-BB-4223	2	2	0	0	0	0	1	1	0	0	17249	8162	131867	0	0	34088	22878	72420	27892	NA	C495.TCGA-BB-4223-01A-01D-1434-08.3.bam	C495.TCGA-BB-4223-10A-01D-1434-08.3.bam
HNSC	TCGA-QK-A6II	1	0	0	1	0	0	0	0	1	0	13473	7177	129032	0	0	31600	21524	70211	26347	NA	C495.TCGA-QK-A6II-01A-11D-A31L-08.1.bam	C495.TCGA-QK-A6II-10A-01D-A31J-08.1.bam
HNSC	TCGA-CQ-5329	0	0	0	0	0	0	0	0	0	0	12844	6429	125944	0	0	30903	21099	67653	25562	NA	C495.TCGA-CQ-5329-01A-01D-1683-08.2.bam	C495.TCGA-CQ-5329-10A-01D-1683-08.2.bam
HNSC	TCGA-CQ-5324	0	0	0	0	0	0	0	0	0	0	12844	6281	125142	0	0	30815	20992	67039	25421	NA	C495.TCGA-CQ-5324-01A-01D-1683-08.2.bam	C495.TCGA-CQ-5324-10A-01D-1683-08.2.bam
HNSC	TCGA-CQ-6229	0	0	0	0	0	0	0	0	0	0	13397	7208	129023	0	0	31670	21553	70092	26313	NA	C495.TCGA-CQ-6229-01A-11D-1912-08.4.bam	C495.TCGA-CQ-6229-10A-01D-1912-08.4.bam
HNSC	TCGA-CN-6023	0	0	0	0	0	0	0	0	0	0	12699	6258	125384	0	0	30739	20979	67222	25401	NA	C495.TCGA-CN-6023-01A-11D-1683-08.2.bam	C495.TCGA-CN-6023-10A-01D-1683-08.2.bam
HNSC	TCGA-D6-8568	5	0	0	5	0	0	1	0	1	3	15775	8293	131467	0	0	33008	22409	72645	27473	NA	C495.TCGA-D6-8568-01A-11D-2394-08.4.bam	C495.TCGA-D6-8568-10A-01D-2394-08.3.bam
HNSC	TCGA-CV-6961	2	0	1	1	0	0	0	1	1	0	13222	7073	128233	0	0	31347	21429	69615	26137	NA	C495.TCGA-CV-6961-01A-21D-1912-08.4.bam	C495.TCGA-CV-6961-11A-01D-1912-08.4.bam
HNSC	TCGA-CQ-6222	0	0	0	0	0	0	0	0	0	0	13397	7111	128566	0	0	31507	21526	69828	26213	NA	C495.TCGA-CQ-6222-01A-11D-1912-08.4.bam	C495.TCGA-CQ-6222-10A-01D-1912-08.4.bam
HNSC	TCGA-CV-7440	2	0	1	1	0	0	1	1	0	0	14092	6823	127571	0	0	31783	21451	69100	26152	NA	C495.TCGA-CV-7440-01A-11D-2129-08.1.bam	C495.TCGA-CV-7440-11A-01D-2129-08.1.bam
HNSC	TCGA-CR-7391	0	0	0	0	0	0	0	0	0	0	14856	7696	130092	0	0	32447	22015	71301	26881	NA	C495.TCGA-CR-7391-01A-11D-2012-08.1.bam	C495.TCGA-CR-7391-10A-01D-2013-08.1.bam
HNSC	TCGA-BB-A5HY	10	0	1	9	0	0	0	1	8	1	16162	8413	131483	0	0	33131	22542	72802	27583	NA	C495.TCGA-BB-A5HY-01A-11D-A28R-08.1.bam	C495.TCGA-BB-A5HY-10A-01D-A28U-08.1.bam
HNSC	TCGA-CQ-6228	2	1	0	1	0	0	0	0	1	1	13268	6949	127807	0	0	31404	21357	69207	26056	NA	C495.TCGA-CQ-6228-01A-11D-1912-08.4.bam	C495.TCGA-CQ-6228-10A-01D-1912-08.4.bam
HNSC	TCGA-CX-7085	0	0	0	0	0	0	0	0	0	0	14353	7662	129949	0	0	32136	21844	71146	26838	NA	C495.TCGA-CX-7085-01A-21D-2012-08.1.bam	C495.TCGA-CX-7085-10A-01D-2013-08.1.bam
HNSC	TCGA-CN-5358	0	0	0	0	0	0	0	0	0	0	17072	7417	128357	0	0	33478	22347	69884	27137	NA	C495.TCGA-CN-5358-01A-01D-1512-08.5.bam	C495.TCGA-CN-5358-10A-01D-1512-08.6.bam
HNSC	TCGA-P3-A5Q5	0	0	0	0	0	0	0	0	0	0	14751	7804	129488	0	0	32086	21980	71112	26865	NA	C495.TCGA-P3-A5Q5-01A-11D-A28R-08.1.bam	C495.TCGA-P3-A5Q5-10A-01D-A28U-08.1.bam
HNSC	TCGA-IQ-A61I	0	0	0	0	0	0	0	0	0	0	14987	7676	129529	0	0	32389	21992	70958	26853	NA	C495.TCGA-IQ-A61I-01A-11D-A30E-08.2.bam	C495.TCGA-IQ-A61I-10A-01D-A30H-08.2.bam
HNSC	TCGA-CR-6491	3	2	0	1	0	0	3	0	0	0	14458	7383	129818	0	0	32302	21847	70778	26732	NA	C495.TCGA-CR-6491-01A-11D-1870-08.4.bam	C495.TCGA-CR-6491-10A-01D-1870-08.4.bam
HNSC	TCGA-UF-A7J9	1	0	0	1	0	0	0	0	1	0	15939	7396	127792	0	0	32741	21995	69722	26669	NA	C495.TCGA-UF-A7J9-01A-12D-A34J-08.2.bam	C495.TCGA-UF-A7J9-10A-01D-A34M-08.2.bam
HNSC	TCGA-CV-6953	0	0	0	0	0	0	0	0	0	0	13310	7098	128666	0	0	31460	21520	69869	26225	NA	C495.TCGA-CV-6953-01A-11D-1912-08.4.bam	C495.TCGA-CV-6953-11A-01D-1912-08.4.bam
HNSC	TCGA-CN-5355	1	0	0	1	0	0	1	0	0	0	17137	7605	129776	0	0	33784	22532	70813	27389	NA	C495.TCGA-CN-5355-01A-01D-1434-08.3.bam	C495.TCGA-CN-5355-10A-01D-1434-08.3.bam
HNSC	TCGA-4P-AA8J	0	0	0	0	0	0	0	0	0	0	15060	7777	130229	0	0	32570	22129	71352	27015	NA	C495.TCGA-4P-AA8J-01A-11D-A391-08.2.bam	C495.TCGA-4P-AA8J-10A-01D-A394-08.2.bam
HNSC	TCGA-F7-A622	5	0	0	5	0	0	1	0	3	1	14224	7438	128479	0	0	31665	21729	70285	26462	NA	C495.TCGA-F7-A622-01A-11D-A28R-08.1.bam	C495.TCGA-F7-A622-10A-01D-A28U-08.1.bam
HNSC	TCGA-CV-A460	1	0	0	1	0	0	0	0	1	0	14128	7132	127123	0	0	31404	21519	69256	26204	NA	C495.TCGA-CV-A460-01A-21D-A25D-08.2.bam	C495.TCGA-CV-A460-10A-01D-A25E-08.2.bam
HNSC	TCGA-CQ-A4CI	3	0	0	3	0	0	0	0	3	0	17370	7988	129708	0	0	33710	22502	71370	27484	NA	C495.TCGA-CQ-A4CI-01A-11D-A25Y-08.2.bam	C495.TCGA-CQ-A4CI-10A-01D-A25Y-08.2.bam
HNSC	TCGA-IQ-A61L	0	0	0	0	0	0	0	0	0	0	16059	8278	131392	0	0	33129	22458	72591	27551	NA	C495.TCGA-IQ-A61L-01A-11D-A30E-08.2.bam	C495.TCGA-IQ-A61L-10A-01D-A30H-08.2.bam
HNSC	TCGA-CQ-7068	1	0	0	1	0	0	0	0	1	0	13193	6579	126136	0	0	31123	21133	67972	25680	NA	C495.TCGA-CQ-7068-01A-11D-2078-08.1.bam	C495.TCGA-CQ-7068-10A-01D-2078-08.2.bam
HNSC	TCGA-CV-7432	0	0	0	0	0	0	0	0	0	0	14067	6844	127527	0	0	31827	21473	68989	26149	NA	C495.TCGA-CV-7432-01A-11D-2129-08.1.bam	C495.TCGA-CV-7432-11A-01D-2129-08.1.bam
HNSC	TCGA-CR-6477	0	0	0	0	0	0	0	0	0	0	14017	7450	129782	0	0	32133	21797	70733	26586	NA	C495.TCGA-CR-6477-01A-11D-1870-08.4.bam	C495.TCGA-CR-6477-10A-01D-1870-08.4.bam
HNSC	TCGA-CV-7095	0	0	0	0	0	0	0	0	0	0	14505	7383	128990	0	0	32113	21826	70390	26549	NA	C495.TCGA-CV-7095-01A-21D-2012-08.1.bam	C495.TCGA-CV-7095-11A-01D-2012-08.1.bam
HNSC	TCGA-CQ-6227	0	0	0	0	0	0	0	0	0	0	13521	7250	128958	0	0	31624	21602	70145	26358	NA	C495.TCGA-CQ-6227-01A-11D-1912-08.4.bam	C495.TCGA-CQ-6227-10A-01D-1912-08.4.bam
HNSC	TCGA-BB-4227	3	1	0	2	0	0	3	0	0	0	13858	7410	130326	0	0	32168	21772	71010	26644	NA	C495.TCGA-BB-4227-01A-01D-1870-08.3.bam	C495.TCGA-BB-4227-10A-01D-1870-08.3.bam
HNSC	TCGA-CR-7383	1	0	0	1	0	0	0	1	0	0	14765	7297	129447	0	0	32383	21825	70579	26722	NA	C495.TCGA-CR-7383-01A-11D-2129-08.1.v1.bam	C495.TCGA-CR-7383-10A-01D-2129-08.3.bam
HNSC	TCGA-UF-A7JO	0	0	0	0	0	0	0	0	0	0	15414	7587	129873	0	0	32786	22042	71097	26949	NA	C495.TCGA-UF-A7JO-01A-11D-A34J-08.3.bam	C495.TCGA-UF-A7JO-10A-01D-A34M-08.3.bam
HNSC	TCGA-CV-A45Z	0	0	0	0	0	0	0	0	0	0	15145	6794	124371	0	0	31614	21381	67352	25963	NA	C495.TCGA-CV-A45Z-01A-21D-A25D-08.2.bam	C495.TCGA-CV-A45Z-10A-01D-A25E-08.2.bam
HNSC	TCGA-UF-A7JT	0	0	0	0	0	0	0	0	0	0	15056	7620	129612	0	0	32575	22048	70846	26819	NA	C495.TCGA-UF-A7JT-01A-11D-A34J-08.3.bam	C495.TCGA-UF-A7JT-10A-01D-A34M-08.3.bam
HNSC	TCGA-D6-A74Q	3	1	0	2	0	0	2	0	1	0	15322	7520	129317	0	0	32704	22022	70622	26811	NA	C495.TCGA-D6-A74Q-01A-11D-A34J-08.2.bam	C495.TCGA-D6-A74Q-10A-02D-A34M-08.2.bam
HNSC	TCGA-CN-6018	0	0	0	0	0	0	0	0	0	0	12874	6419	125882	0	0	30960	21058	67579	25578	NA	C495.TCGA-CN-6018-01A-11D-1683-08.2.bam	C495.TCGA-CN-6018-10A-01D-1683-08.2.bam
HNSC	TCGA-QK-AA3K	2	0	0	2	0	0	0	0	1	1	15386	7813	130503	0	0	32753	22207	71611	27131	NA	C495.TCGA-QK-AA3K-01A-11D-A391-08.2.bam	C495.TCGA-QK-AA3K-10A-01D-A394-08.2.bam
HNSC	TCGA-BA-5557	0	0	0	0	0	0	0	0	0	0	16302	7086	126926	0	0	32831	22034	68702	26747	NA	C495.TCGA-BA-5557-01A-01D-1512-08.6.bam	C495.TCGA-BA-5557-10A-01D-1512-08.6.bam
HNSC	TCGA-CR-7373	0	0	0	0	0	0	0	0	0	0	15935	7820	130375	0	0	33020	22251	71610	27249	NA	C495.TCGA-CR-7373-01A-11D-2012-08.1.bam	C495.TCGA-CR-7373-10A-01D-2013-08.1.bam
HNSC	TCGA-CR-7394	0	0	0	0	0	0	0	0	0	0	14938	7698	130161	0	0	32445	22049	71317	26986	NA	C495.TCGA-CR-7394-01A-11D-2012-08.1.bam	C495.TCGA-CR-7394-10A-01D-2013-08.1.bam
HNSC	TCGA-CV-6952	0	0	0	0	0	0	0	0	0	0	13460	7164	128853	0	0	31512	21562	70093	26310	NA	C495.TCGA-CV-6952-01A-11D-1912-08.4.bam	C495.TCGA-CV-6952-11A-01D-1912-08.4.bam
HNSC	TCGA-IQ-A61O	4	0	0	4	0	0	0	1	2	1	16627	8572	132335	0	0	33622	22685	73372	27855	NA	C495.TCGA-IQ-A61O-01A-11D-A30E-08.2.bam	C495.TCGA-IQ-A61O-10A-01D-A30H-08.2.bam
HNSC	TCGA-CV-5440	10	0	0	10	0	0	3	0	2	5	14322	6981	126490	0	0	31509	21572	68542	26170	NA	C495.TCGA-CV-5440-01A-01D-1512-08.9.bam	C495.TCGA-CV-5440-11A-01D-1512-08.5.bam
HNSC	TCGA-CV-6955	0	0	0	0	0	0	0	0	0	0	13995	7407	129184	0	0	31922	21698	70430	26536	NA	C495.TCGA-CV-6955-01A-11D-2012-08.1.bam	C495.TCGA-CV-6955-11A-01D-2012-08.1.bam
HNSC	TCGA-CN-A6V6	0	0	0	0	0	0	0	0	0	0	15827	7704	129943	0	0	33051	22196	71202	27025	NA	C495.TCGA-CN-A6V6-01A-12D-A34J-08.2.bam	C495.TCGA-CN-A6V6-10A-01D-A34M-08.2.bam
HNSC	TCGA-CN-6013	1	0	0	1	0	0	1	0	0	0	12889	6308	125715	0	0	30902	21058	67436	25516	NA	C495.TCGA-CN-6013-01A-11D-1683-08.2.bam	C495.TCGA-CN-6013-10A-01D-1683-08.2.bam
HNSC	TCGA-CR-7390	0	0	0	0	0	0	0	0	0	0	15078	7720	130191	0	0	32561	22084	71367	26977	NA	C495.TCGA-CR-7390-01A-11D-2012-08.1.bam	C495.TCGA-CR-7390-10A-01D-2013-08.1.bam
HNSC	TCGA-BB-4225	7	4	0	3	0	0	3	1	2	1	14022	7108	129318	0	0	32187	21850	69923	26488	NA	C495.TCGA-BB-4225-01A-01D-1434-08.3.bam	C495.TCGA-BB-4225-10A-01D-1434-08.3.bam
HNSC	TCGA-IQ-7630	2	0	0	2	0	0	0	0	1	1	13327	6759	126681	0	0	31279	21274	68432	25782	NA	C495.TCGA-IQ-7630-01A-11D-2078-08.1.bam	C495.TCGA-IQ-7630-10A-01D-2078-08.1.bam
HNSC	TCGA-MZ-A7D7	4	1	0	3	0	0	2	1	1	0	16765	8243	131745	0	0	33728	22620	72740	27665	NA	C495.TCGA-MZ-A7D7-01A-21D-A34J-08.2.bam	C495.TCGA-MZ-A7D7-10A-01D-A34M-08.2.bam
HNSC	TCGA-DQ-5630	1	0	0	1	0	0	0	0	1	0	14112	7205	129258	0	0	32107	21689	70283	26496	NA	C495.TCGA-DQ-5630-01A-01D-1870-08.4.bam	C495.TCGA-DQ-5630-10A-01D-1870-08.4.bam
HNSC	TCGA-CV-7242	2	0	0	2	0	0	0	0	2	0	15068	7669	130057	0	0	32591	22023	71259	26921	NA	C495.TCGA-CV-7242-01A-11D-2012-08.1.bam	C495.TCGA-CV-7242-11A-01D-2012-08.1.bam
HNSC	TCGA-CN-6010	0	0	0	0	0	0	0	0	0	0	11630	5533	122515	0	0	29871	20412	64948	24447	NA	C495.TCGA-CN-6010-01A-11D-1683-08.2.bam	C495.TCGA-CN-6010-10A-01D-1683-08.2.bam
HNSC	TCGA-F7-7848	0	0	0	0	0	0	0	0	0	0	15033	6925	126476	0	0	32055	21576	68620	26183	NA	C495.TCGA-F7-7848-01A-11D-2129-08.3.bam	C495.TCGA-F7-7848-10A-01D-2129-08.4.bam
HNSC	TCGA-CQ-A4CH	0	0	0	0	0	0	0	0	0	0	17515	7916	128744	0	0	33639	22405	70808	27323	NA	C495.TCGA-CQ-A4CH-01A-11D-A25Y-08.2.bam	C495.TCGA-CQ-A4CH-10A-01D-A25Y-08.2.bam
HNSC	TCGA-D6-6515	0	0	0	0	0	0	0	0	0	0	13679	7058	128825	0	0	31822	21547	69916	26277	NA	C495.TCGA-D6-6515-01A-21D-1870-08.4.bam	C495.TCGA-D6-6515-10A-01D-1870-08.4.bam
HNSC	TCGA-HD-8634	1	0	1	0	0	0	1	0	0	0	14939	7417	128185	0	0	32052	21764	70098	26627	NA	C495.TCGA-HD-8634-01A-11D-2394-08.1.bam	C495.TCGA-HD-8634-10A-01D-2394-08.1.bam
HNSC	TCGA-CQ-6218	0	0	0	0	0	0	0	0	0	0	13481	7214	128857	0	0	31631	21558	70052	26311	NA	C495.TCGA-CQ-6218-01A-11D-1912-08.4.bam	C495.TCGA-CQ-6218-10A-01D-1912-08.4.bam
HNSC	TCGA-CV-7104	0	0	0	0	0	0	0	0	0	0	15443	7822	130288	0	0	32763	22177	71547	27066	NA	C495.TCGA-CV-7104-01A-11D-2012-08.1.bam	C495.TCGA-CV-7104-10A-01D-2013-08.1.bam
HNSC	TCGA-CN-6997	4	0	1	3	0	0	2	0	1	1	13492	7200	128782	0	0	31655	21596	69979	26244	NA	C495.TCGA-CN-6997-01A-11D-2012-08.1.bam	C495.TCGA-CN-6997-10A-01D-2013-08.1.bam
HNSC	TCGA-BA-4077	5	0	1	4	0	0	1	1	3	0	16975	7801	130411	0	0	33728	22581	71364	27514	NA	C495.TCGA-BA-4077-01B-01D-1434-08.3.bam	C495.TCGA-BA-4077-10A-01D-1434-08.3.bam
HNSC	TCGA-CR-7386	0	0	0	0	0	0	0	0	0	0	15029	7828	130572	0	0	32518	22128	71699	27084	NA	C495.TCGA-CR-7386-01A-11D-2012-08.1.bam	C495.TCGA-CR-7386-10A-01D-2013-08.1.bam
HNSC	TCGA-CV-5443	0	0	0	0	0	0	0	0	0	0	18085	7781	128635	0	0	33953	22648	70352	27548	NA	C495.TCGA-CV-5443-01A-01D-1512-08.5.bam	C495.TCGA-CV-5443-11A-01D-1512-08.5.bam
HNSC	TCGA-CV-A45U	2	1	0	1	0	0	1	0	1	0	14279	7808	128661	0	0	31318	21855	70980	26595	NA	C495.TCGA-CV-A45U-01A-12D-A24D-08.2.bam	C495.TCGA-CV-A45U-10A-01D-A24F-08.1.bam
HNSC	TCGA-CV-7418	5	1	1	3	0	0	2	1	2	0	13045	6749	126961	0	0	31099	21215	68669	25772	NA	C495.TCGA-CV-7418-01A-11D-2078-08.1.bam	C495.TCGA-CV-7418-11A-01D-2078-08.1.bam
HNSC	TCGA-T2-A6X0	2	1	0	1	0	0	2	0	0	0	16106	7928	130756	0	0	33260	22368	71855	27307	NA	C495.TCGA-T2-A6X0-01A-11D-A34J-08.2.bam	C495.TCGA-T2-A6X0-10B-01D-A34M-08.2.bam
HNSC	TCGA-CV-7253	3	0	1	2	0	0	2	1	0	0	14458	7863	130132	0	0	32189	21949	71420	26895	NA	C495.TCGA-CV-7253-01A-11D-2012-08.1.bam	C495.TCGA-CV-7253-10A-01D-2013-08.1.bam
HNSC	TCGA-F7-A61V	3	1	0	2	0	0	1	0	1	1	15258	8012	130847	0	0	32562	22220	72144	27191	NA	C495.TCGA-F7-A61V-01A-11D-A28R-08.1.bam	C495.TCGA-F7-A61V-10A-01D-A28U-08.1.bam
HNSC	TCGA-D6-6824	0	0	0	0	0	0	0	0	0	0	13079	7025	128474	0	0	31292	21405	69746	26135	NA	C495.TCGA-D6-6824-01A-11D-1912-08.4.bam	C495.TCGA-D6-6824-10A-01D-1912-08.4.bam
HNSC	TCGA-CV-5971	0	0	0	0	0	0	0	0	0	0	12537	6377	125794	0	0	30768	20986	67499	25455	NA	C495.TCGA-CV-5971-01A-11D-1683-08.2.bam	C495.TCGA-CV-5971-11A-01D-1683-08.2.bam
HNSC	TCGA-CN-6996	0	0	0	0	0	0	0	0	0	0	13358	7092	128354	0	0	31477	21467	69685	26175	NA	C495.TCGA-CN-6996-01A-11D-1912-08.4.bam	C495.TCGA-CN-6996-10A-01D-1912-08.4.bam
HNSC	TCGA-HD-A4C1	2	0	0	2	0	0	1	0	1	0	15089	7705	128736	0	0	32083	21937	70682	26828	NA	C495.TCGA-HD-A4C1-01A-11D-A24D-08.4.bam	C495.TCGA-HD-A4C1-10A-02D-A24F-08.4.bam
HNSC	TCGA-CR-6471	0	0	0	0	0	0	0	0	0	0	12599	6244	125385	0	0	30802	20927	67240	25259	NA	C495.TCGA-CR-6471-01A-11D-1870-08.4.bam	C495.TCGA-CR-6471-10A-01D-1870-08.4.bam
HNSC	TCGA-QK-A8ZB	0	0	0	0	0	0	0	0	0	0	15072	7582	129410	0	0	32387	22039	70840	26798	NA	C495.TCGA-QK-A8ZB-01A-11D-A391-08.2.bam	C495.TCGA-QK-A8ZB-10A-01D-A394-08.2.bam
HNSC	TCGA-MZ-A5BI	2	0	0	2	0	0	0	0	1	1	16643	8180	131832	0	0	33720	22610	72712	27613	NA	C495.TCGA-MZ-A5BI-01A-31D-A34J-08.2.bam	C495.TCGA-MZ-A5BI-10C-01D-A34M-08.2.bam
HNSC	TCGA-HD-8224	4	1	0	3	0	0	2	0	2	0	14948	7194	127777	0	0	32014	21770	69653	26482	NA	C495.TCGA-HD-8224-01A-11D-2394-08.1.bam	C495.TCGA-HD-8224-10A-01D-2394-08.1.bam
HNSC	TCGA-CV-7438	2	0	0	2	0	0	0	0	2	0	14161	6978	128080	0	0	31854	21603	69460	26302	NA	C495.TCGA-CV-7438-01A-21D-2129-08.1.bam	C495.TCGA-CV-7438-11A-01D-2129-08.1.bam
HNSC	TCGA-QK-AA3J	3	0	2	1	0	0	1	1	0	1	15699	7833	130432	0	0	32924	22258	71634	27148	NA	C495.TCGA-QK-AA3J-01A-11D-A391-08.2.bam	C495.TCGA-QK-AA3J-10A-01D-A394-08.2.bam
HNSC	TCGA-CV-6936	0	0	0	0	0	0	0	0	0	0	13112	6982	128139	0	0	31231	21398	69501	26103	NA	C495.TCGA-CV-6936-01A-11D-1912-08.4.bam	C495.TCGA-CV-6936-11A-01D-1912-08.4.bam
HNSC	TCGA-KU-A66S	1	0	0	1	0	0	1	0	0	0	15322	8036	130964	0	0	32777	22248	72084	27213	NA	C495.TCGA-KU-A66S-01A-21D-A30E-08.2.bam	C495.TCGA-KU-A66S-10A-01D-A30H-08.2.bam
HNSC	TCGA-DQ-7592	0	0	0	0	0	0	0	0	0	0	13220	6721	126220	0	0	31083	21197	68180	25701	NA	C495.TCGA-DQ-7592-01A-11D-2078-08.1.bam	C495.TCGA-DQ-7592-10A-01D-2078-08.1.bam
HNSC	TCGA-CV-A6JM	7	2	1	4	0	0	3	1	3	0	14092	7410	129650	0	0	31945	21730	70920	26557	NA	C495.TCGA-CV-A6JM-01A-11D-A31L-08.1.bam	C495.TCGA-CV-A6JM-10A-01D-A31J-08.1.bam
HNSC	TCGA-CV-7415	1	0	0	1	0	0	1	0	0	0	12759	6247	125068	0	0	30798	20915	67076	25285	NA	C495.TCGA-CV-7415-01A-11D-2078-08.1.bam	C495.TCGA-CV-7415-10A-01D-2078-08.1.bam
HNSC	TCGA-CV-6941	1	0	0	1	0	0	1	0	0	0	13259	7075	128250	0	0	31428	21441	69645	26070	NA	C495.TCGA-CV-6941-01A-11D-1912-08.4.bam	C495.TCGA-CV-6941-10A-01D-1912-08.4.bam
HNSC	TCGA-CV-6934	0	0	0	0	0	0	0	0	0	0	13352	7125	128747	0	0	31484	21525	69939	26276	NA	C495.TCGA-CV-6934-01A-11D-1912-08.3.bam	C495.TCGA-CV-6934-11A-01D-1912-08.4.bam
HNSC	TCGA-CQ-6224	0	0	0	0	0	0	0	0	0	0	13167	7183	128666	0	0	31350	21503	69930	26233	NA	C495.TCGA-CQ-6224-01A-11D-1912-08.4.bam	C495.TCGA-CQ-6224-10A-01D-1912-08.3.bam
HNSC	TCGA-CV-7406	1	0	0	1	0	0	0	0	1	0	13394	6767	126560	0	0	31259	21308	68377	25777	NA	C495.TCGA-CV-7406-01A-11D-2078-08.1.bam	C495.TCGA-CV-7406-11A-01D-2078-08.1.bam
HNSC	TCGA-RS-A6TP	4	4	0	0	0	0	3	1	0	0	15825	7851	130571	0	0	33091	22294	71667	27195	NA	C495.TCGA-RS-A6TP-01A-12D-A34J-08.2.bam	C495.TCGA-RS-A6TP-10A-01D-A34M-08.2.bam
HNSC	TCGA-CN-6020	0	0	0	0	0	0	0	0	0	0	13136	6512	126457	0	0	31176	21169	68021	25739	NA	C495.TCGA-CN-6020-01A-11D-1683-08.2.bam	C495.TCGA-CN-6020-10A-01D-1683-08.2.bam
HNSC	TCGA-MT-A7BN	2	0	0	2	0	0	0	0	2	0	16218	7959	130403	0	0	33251	22332	71694	27303	NA	C495.TCGA-MT-A7BN-01A-12D-A34J-08.2.bam	C495.TCGA-MT-A7BN-10A-01D-A34M-08.2.bam
HNSC	TCGA-P3-A6T2	2	0	0	2	0	0	2	0	0	0	16190	7984	131096	0	0	33309	22431	72116	27414	NA	C495.TCGA-P3-A6T2-01A-11D-A34J-08.2.bam	C495.TCGA-P3-A6T2-10A-01D-A34M-08.2.bam
HNSC	TCGA-D6-6823	3	0	0	3	0	0	1	0	1	1	12907	6810	127854	0	0	31177	21317	69170	25907	NA	C495.TCGA-D6-6823-01A-11D-1912-08.4.bam	C495.TCGA-D6-6823-10A-01D-1912-08.4.bam
HNSC	TCGA-D6-A6EP	8	2	0	6	0	0	3	1	4	0	13247	7288	128813	0	0	31387	21504	70166	26291	NA	C495.TCGA-D6-A6EP-01A-11D-A31L-08.1.bam	C495.TCGA-D6-A6EP-10A-01D-A31J-08.1.bam
HNSC	TCGA-CV-6937	0	0	0	0	0	0	0	0	0	0	14532	7645	129991	0	0	32256	21913	71133	26866	NA	C495.TCGA-CV-6937-01A-11D-2012-08.1.bam	C495.TCGA-CV-6937-10A-01D-2013-08.1.bam
HNSC	TCGA-CQ-A4CE	0	0	0	0	0	0	0	0	0	0	18377	7770	126862	0	0	33742	22340	69717	27210	NA	C495.TCGA-CQ-A4CE-01A-11D-A25Y-08.2.bam	C495.TCGA-CQ-A4CE-10A-01D-A25Y-08.2.bam
HNSC	TCGA-UF-A7JS	1	0	0	1	0	0	0	0	1	0	15796	7466	129008	0	0	32804	22107	70470	26889	NA	C495.TCGA-UF-A7JS-01A-11D-A34J-08.3.bam	C495.TCGA-UF-A7JS-10A-01D-A34M-08.3.bam
HNSC	TCGA-CV-6933	2	0	0	2	0	0	0	1	1	0	13611	7058	128619	0	0	31674	21540	69843	26231	NA	C495.TCGA-CV-6933-01A-11D-1912-08.4.bam	C495.TCGA-CV-6933-11A-01D-1912-08.4.bam
HNSC	TCGA-CN-A6UY	2	1	0	1	0	0	2	0	0	0	16299	7878	130443	0	0	33360	22357	71628	27275	NA	C495.TCGA-CN-A6UY-01A-12D-A34J-08.2.bam	C495.TCGA-CN-A6UY-10B-01D-A34M-08.2.bam
HNSC	TCGA-F7-A623	2	0	1	1	0	0	2	0	0	0	14820	7524	128386	0	0	31958	21850	70281	26641	NA	C495.TCGA-F7-A623-01A-11D-A28R-08.1.bam	C495.TCGA-F7-A623-10A-01D-A28U-08.1.bam
HNSC	TCGA-CN-6995	2	1	0	1	0	0	1	0	1	0	14222	7503	129596	0	0	32016	21856	70789	26660	NA	C495.TCGA-CN-6995-01A-31D-2012-08.1.bam	C495.TCGA-CN-6995-10A-01D-2013-08.1.bam
HNSC	TCGA-CQ-7071	1	0	0	1	0	0	0	0	1	0	15978	8014	130220	0	0	32972	22268	71722	27250	NA	C495.TCGA-CQ-7071-01A-12D-A30E-08.2.bam	C495.TCGA-CQ-7071-10A-01D-A30H-08.2.bam
HNSC	TCGA-IQ-A6SH	6	2	1	3	0	0	3	2	1	0	16434	8065	131255	0	0	33500	22526	72271	27457	NA	C495.TCGA-IQ-A6SH-01A-12D-A34J-08.2.bam	C495.TCGA-IQ-A6SH-10A-01D-A34M-08.2.bam
HNSC	TCGA-CR-7369	5	0	1	4	0	0	2	1	2	0	14824	7060	128734	0	0	32230	21818	69994	26576	NA	C495.TCGA-CR-7369-01A-11D-2129-08.1.bam	C495.TCGA-CR-7369-10A-01D-2129-08.1.bam
HNSC	TCGA-CQ-A4CA	0	0	0	0	0	0	0	0	0	0	15506	7321	127679	0	0	32322	21835	69744	26605	NA	C495.TCGA-CQ-A4CA-01A-11D-A25D-08.2.bam	C495.TCGA-CQ-A4CA-10A-01D-A25E-08.2.bam
HNSC	TCGA-CR-7371	1	0	0	1	0	0	0	0	1	0	14905	7654	130099	0	0	32429	22008	71313	26908	NA	C495.TCGA-CR-7371-01A-11D-2012-08.1.bam	C495.TCGA-CR-7371-10A-01D-2013-08.1.bam
HNSC	TCGA-CV-7101	1	0	0	1	0	0	1	0	0	0	14559	7628	129883	0	0	32268	21951	71059	26792	NA	C495.TCGA-CV-7101-01A-11D-2012-08.1.bam	C495.TCGA-CV-7101-11A-01D-2012-08.1.bam
HNSC	TCGA-F7-A61W	2	0	1	1	0	0	2	0	0	0	14919	7728	129396	0	0	32208	21995	70987	26853	NA	C495.TCGA-F7-A61W-01A-11D-A28R-08.1.bam	C495.TCGA-F7-A61W-10A-01D-A28U-08.1.bam
HNSC	TCGA-D6-A6EO	9	3	0	6	0	0	3	2	4	0	14006	7490	129693	0	0	31918	21750	70925	26596	NA	C495.TCGA-D6-A6EO-01A-11D-A31L-08.1.bam	C495.TCGA-D6-A6EO-10A-01D-A31J-08.1.bam
HNSC	TCGA-CV-A6JO	0	0	0	0	0	0	0	0	0	0	15319	7574	129356	0	0	32647	22078	70716	26808	NA	C495.TCGA-CV-A6JO-01B-11D-A34J-08.2.bam	C495.TCGA-CV-A6JO-10A-01D-A34M-08.2.bam
HNSC	TCGA-QK-A8Z9	3	0	0	3	0	0	0	0	3	0	15413	7755	130137	0	0	32700	22169	71403	27033	NA	C495.TCGA-QK-A8Z9-01B-11D-A391-08.2.bam	C495.TCGA-QK-A8Z9-10A-01D-A394-08.2.bam
HNSC	TCGA-QK-A6IH	4	0	0	4	0	0	1	1	2	0	13295	7188	128969	0	0	31518	21539	70137	26258	NA	C495.TCGA-QK-A6IH-01A-11D-A31L-08.1.bam	C495.TCGA-QK-A6IH-10A-01D-A31J-08.1.bam
HNSC	TCGA-IQ-A61G	3	1	1	1	0	0	1	0	1	1	15188	7950	130350	0	0	32582	22128	71717	27061	NA	C495.TCGA-IQ-A61G-01A-11D-A30E-08.2.bam	C495.TCGA-IQ-A61G-10A-01D-A30H-08.2.bam
HNSC	TCGA-H7-8502	0	0	0	0	0	0	0	0	0	0	13178	7424	128094	0	0	30847	21450	70144	26255	NA	C495.TCGA-H7-8502-01A-11D-2394-08.1.bam	C495.TCGA-H7-8502-10A-01D-2394-08.1.bam
HNSC	TCGA-CR-7374	1	0	0	1	0	0	0	0	1	0	16952	8270	131439	0	0	33660	22597	72640	27764	NA	C495.TCGA-CR-7374-01A-11D-2012-08.1.bam	C495.TCGA-CR-7374-10A-01D-2013-08.1.bam
HNSC	TCGA-CN-4728	0	0	0	0	0	0	0	0	0	0	17643	7963	130535	0	0	34095	22715	71574	27757	NA	C495.TCGA-CN-4728-01A-01D-1434-08.3.bam	C495.TCGA-CN-4728-10A-01D-1434-08.3.bam
HNSC	TCGA-CV-6948	8	1	0	7	0	0	3	1	3	1	13150	7204	129050	0	0	31503	21514	70116	26271	NA	C495.TCGA-CV-6948-01A-11D-1912-08.4.bam	C495.TCGA-CV-6948-10A-01D-1912-08.4.bam
HNSC	TCGA-CV-A45O	0	0	0	0	0	0	0	0	0	0	13715	7220	126918	0	0	31047	21432	69307	26067	NA	C495.TCGA-CV-A45O-01A-21D-A24D-08.2.bam	C495.TCGA-CV-A45O-10A-01D-A24F-08.1.bam
HNSC	TCGA-CQ-7064	0	0	0	0	0	0	0	0	0	0	15289	8047	130378	0	0	32531	22182	71854	27147	NA	C495.TCGA-CQ-7064-01A-11D-2394-08.1.bam	C495.TCGA-CQ-7064-10A-01D-2394-08.1.bam
HNSC	TCGA-BB-4228	3	0	0	3	0	0	1	0	2	0	16004	7720	130700	0	0	33326	22416	71326	27356	NA	C495.TCGA-BB-4228-01A-01D-1434-08.3.bam	C495.TCGA-BB-4228-10A-01D-1434-08.3.bam
HNSC	TCGA-CV-7434	2	0	0	2	0	0	1	1	0	0	13528	6885	127906	0	0	31516	21455	69295	26053	NA	C495.TCGA-CV-7434-01A-11D-2129-08.1.bam	C495.TCGA-CV-7434-11A-01D-2129-08.1.bam
HNSC	TCGA-BA-5558	0	0	0	0	0	0	0	0	0	0	16424	7300	128667	0	0	33296	22203	69853	27039	NA	C495.TCGA-BA-5558-01A-01D-1512-08.5.bam	C495.TCGA-BA-5558-10A-01D-1512-08.6.bam
HNSC	TCGA-CN-6024	0	0	0	0	0	0	0	0	0	0	12597	6445	126524	0	0	30888	21086	67977	25615	NA	C495.TCGA-CN-6024-01A-11D-1683-08.2.bam	C495.TCGA-CN-6024-10A-01D-1683-08.2.bam
HNSC	TCGA-CN-A641	2	0	0	2	0	0	1	0	1	0	15970	7292	127602	0	0	32609	21845	69671	26739	NA	C495.TCGA-CN-A641-01A-11D-A30E-08.2.bam	C495.TCGA-CN-A641-10A-01D-A30H-08.2.bam
HNSC	TCGA-CV-7411	0	0	0	0	0	0	0	0	0	0	13640	6702	126151	0	0	31290	21250	68155	25798	NA	C495.TCGA-CV-7411-01A-11D-2078-08.1.bam	C495.TCGA-CV-7411-10A-01D-2078-08.1.bam
HNSC	TCGA-CV-7427	0	0	0	0	0	0	0	0	0	0	13095	6444	125527	0	0	31067	21048	67499	25452	NA	C495.TCGA-CV-7427-01A-11D-2078-08.1.bam	C495.TCGA-CV-7427-10A-01D-2078-08.1.bam
HNSC	TCGA-CV-5973	4	1	0	3	0	0	1	1	1	1	12964	6488	126103	0	0	31125	21115	67719	25596	NA	C495.TCGA-CV-5973-01A-11D-1683-08.2.bam	C495.TCGA-CV-5973-11A-01D-1683-08.2.bam
HNSC	TCGA-CV-6935	2	0	0	2	0	0	2	0	0	0	13161	7066	128543	0	0	31376	21409	69781	26204	NA	C495.TCGA-CV-6935-01A-11D-1912-08.4.bam	C495.TCGA-CV-6935-11A-01D-1912-08.4.bam
HNSC	TCGA-CV-6441	5	1	0	4	0	0	3	1	1	0	13096	6387	125399	0	0	30949	21073	67313	25547	NA	C495.TCGA-CV-6441-01A-11D-1683-08.2.bam	C495.TCGA-CV-6441-11A-01D-1683-08.2.bam
HNSC	TCGA-MT-A51X	4	0	1	3	0	0	2	1	1	0	17533	7751	128496	0	0	33616	22350	70561	27253	NA	C495.TCGA-MT-A51X-01A-11D-A25Y-08.2.bam	C495.TCGA-MT-A51X-10A-01D-A25Y-08.2.bam
HNSC	TCGA-CN-A63U	9	2	0	7	0	0	4	0	4	1	15356	7065	126965	0	0	32310	21639	69025	26412	NA	C495.TCGA-CN-A63U-01A-11D-A30E-08.2.bam	C495.TCGA-CN-A63U-10A-01D-A30H-08.2.bam
HNSC	TCGA-CV-6433	0	0	0	0	0	0	0	0	0	0	12712	6416	125867	0	0	30857	21068	67549	25521	NA	C495.TCGA-CV-6433-01A-11D-1683-08.2.bam	C495.TCGA-CV-6433-11A-01D-1683-08.2.bam
HNSC	TCGA-BA-5559	6	1	1	4	0	0	3	2	1	0	17004	7359	128303	0	0	33428	22330	69821	27087	NA	C495.TCGA-BA-5559-01A-01D-1512-08.5.bam	C495.TCGA-BA-5559-10A-01D-1512-08.5.bam
HNSC	TCGA-UF-A7JC	2	0	0	2	0	0	0	0	1	1	15802	8122	132072	0	0	33302	22485	72716	27493	NA	C495.TCGA-UF-A7JC-01A-21D-A34J-08.4.bam	C495.TCGA-UF-A7JC-10A-01D-A34M-08.3.bam
HNSC	TCGA-CV-5979	0	0	0	0	0	0	0	0	0	0	12760	6302	125794	0	0	30915	21006	67460	25475	NA	C495.TCGA-CV-5979-01A-11D-1683-08.2.bam	C495.TCGA-CV-5979-11A-01D-1683-08.2.bam
HNSC	TCGA-CV-7435	0	0	0	0	0	0	0	0	0	0	14008	6747	127316	0	0	31688	21459	68835	26089	NA	C495.TCGA-CV-7435-01A-11D-2129-08.1.bam	C495.TCGA-CV-7435-11A-01D-2129-08.1.bam
HNSC	TCGA-CV-A45Y	0	0	0	0	0	0	0	0	0	0	15047	7288	127251	0	0	32034	21713	69367	26472	NA	C495.TCGA-CV-A45Y-01A-11D-A25D-08.2.bam	C495.TCGA-CV-A45Y-10A-01D-A25E-08.2.bam
HNSC	TCGA-P3-A6T8	0	0	0	0	0	0	0	0	0	0	14841	7488	129540	0	0	32397	21967	70744	26761	NA	C495.TCGA-P3-A6T8-01A-11D-A34J-08.2.bam	C495.TCGA-P3-A6T8-10A-01D-A34M-08.2.bam
HNSC	TCGA-CN-6021	2	0	0	2	0	0	0	0	2	0	12819	6458	126328	0	0	31052	21062	67828	25663	NA	C495.TCGA-CN-6021-01A-11D-1683-08.2.bam	C495.TCGA-CN-6021-10A-01D-1683-08.2.bam
HNSC	TCGA-BA-4076	23	9	3	11	0	0	11	3	7	2	16693	7661	130145	0	0	33553	22436	71131	27379	NA	C495.TCGA-BA-4076-01A-01D-1434-08.3.bam	C495.TCGA-BA-4076-10A-01D-1434-08.3.bam
HNSC	TCGA-CR-7389	1	0	0	1	0	0	1	0	0	0	14887	7676	130267	0	0	32493	22066	71297	26974	NA	C495.TCGA-CR-7389-01A-11D-2012-08.1.bam	C495.TCGA-CR-7389-10A-01D-2013-08.1.bam
HNSC	TCGA-CQ-7072	0	0	0	0	0	0	0	0	0	0	15636	8113	130265	0	0	32759	22277	71812	27166	NA	C495.TCGA-CQ-7072-01A-21D-A30E-08.2.bam	C495.TCGA-CQ-7072-10A-01D-A30H-08.2.bam
HNSC	TCGA-BB-A5HZ	0	0	0	0	0	0	0	0	0	0	16007	8345	131387	0	0	33070	22463	72668	27538	NA	C495.TCGA-BB-A5HZ-01A-21D-A28R-08.1.bam	C495.TCGA-BB-A5HZ-10A-01D-A28U-08.1.bam
HNSC	TCGA-UF-A71B	0	0	0	0	0	0	0	0	0	0	16826	8338	132271	0	0	33866	22698	73099	27772	NA	C495.TCGA-UF-A71B-01A-12D-A34J-08.2.bam	C495.TCGA-UF-A71B-10B-01D-A34M-08.2.bam
HNSC	TCGA-CR-6473	3	0	1	2	0	0	0	2	1	0	14242	6921	127279	0	0	31910	21456	68925	26151	NA	C495.TCGA-CR-6473-01A-11D-1870-08.4.bam	C495.TCGA-CR-6473-10A-01D-1870-08.4.bam
HNSC	TCGA-P3-A6T3	3	0	0	3	0	0	0	0	2	1	16739	8362	132188	0	0	33743	22722	73072	27752	NA	C495.TCGA-P3-A6T3-01A-11D-A34J-08.2.bam	C495.TCGA-P3-A6T3-10A-01D-A34M-08.2.bam
HNSC	TCGA-CV-A6JT	0	0	0	0	0	0	0	0	0	0	13511	7417	129693	0	0	31720	21649	70765	26487	NA	C495.TCGA-CV-A6JT-01A-11D-A31L-08.1.bam	C495.TCGA-CV-A6JT-10A-01D-A31J-08.1.bam
HNSC	TCGA-CV-A45R	3	1	0	2	0	0	2	1	0	0	15383	8319	131694	0	0	32871	22375	72731	27419	NA	C495.TCGA-CV-A45R-01A-11D-A24D-08.4.bam	C495.TCGA-CV-A45R-10A-01D-A24F-08.3.bam
HNSC	TCGA-P3-A6T0	3	0	0	3	0	0	2	0	0	1	16113	8139	131456	0	0	33352	22434	72487	27435	NA	C495.TCGA-P3-A6T0-01A-12D-A34J-08.2.bam	C495.TCGA-P3-A6T0-10A-01D-A34M-08.2.bam
HNSC	TCGA-IQ-7631	0	0	0	0	0	0	0	0	0	0	13326	6638	126299	0	0	31175	21170	68185	25733	NA	C495.TCGA-IQ-7631-01A-11D-2078-08.1.bam	C495.TCGA-IQ-7631-10A-01D-2078-08.1.bam
HNSC	TCGA-CN-4729	1	0	0	1	0	0	0	0	1	0	16656	7576	129835	0	0	33511	22395	70855	27306	NA	C495.TCGA-CN-4729-01A-01D-1434-08.3.bam	C495.TCGA-CN-4729-10A-01D-1434-08.3.bam
HNSC	TCGA-CQ-5330	0	0	0	0	0	0	0	0	0	0	13083	6333	125163	0	0	30947	21002	67166	25464	NA	C495.TCGA-CQ-5330-01A-01D-1683-08.2.bam	C495.TCGA-CQ-5330-10A-01D-1683-08.2.bam
HNSC	TCGA-UF-A71D	2	0	0	2	0	0	1	1	0	0	16189	7901	130498	0	0	33289	22311	71695	27293	NA	C495.TCGA-UF-A71D-01A-12D-A34J-08.2.bam	C495.TCGA-UF-A71D-10B-01D-A34M-08.2.bam
HNSC	TCGA-BB-8596	0	0	0	0	0	0	0	0	0	0	14079	7541	129101	0	0	31749	21742	70659	26571	NA	C495.TCGA-BB-8596-01A-11D-2394-08.1.bam	C495.TCGA-BB-8596-10A-01D-2394-08.1.bam
HNSC	TCGA-CV-A45W	0	0	0	0	0	0	0	0	0	0	15515	7548	128730	0	0	32460	22004	70524	26805	NA	C495.TCGA-CV-A45W-01A-11D-A25D-08.2.bam	C495.TCGA-CV-A45W-10A-01D-A25E-08.2.bam
HNSC	TCGA-H7-8501	0	0	0	0	0	0	0	0	0	0	15488	7327	128490	0	0	32401	21909	70203	26792	NA	C495.TCGA-H7-8501-01A-11D-2394-08.1.bam	C495.TCGA-H7-8501-10A-01D-2394-08.1.bam
HNSC	TCGA-CR-7402	2	1	0	1	0	0	2	0	0	0	15299	7670	129929	0	0	32673	22088	71116	27021	NA	C495.TCGA-CR-7402-01A-11D-2012-08.1.bam	C495.TCGA-CR-7402-10A-01D-2013-08.1.bam
HNSC	TCGA-CV-5436	1	0	0	1	0	0	1	0	0	0	15228	6772	124612	0	0	31927	21568	67083	26034	NA	C495.TCGA-CV-5436-01A-01D-1512-08.5.bam	C495.TCGA-CV-5436-11A-01D-1512-08.5.bam
HNSC	TCGA-CN-5374	3	1	0	2	0	0	3	0	0	0	17615	7976	130800	0	0	34102	22762	71716	27811	NA	C495.TCGA-CN-5374-01A-01D-1434-08.3.bam	C495.TCGA-CN-5374-10A-01D-1434-08.4.bam
HNSC	TCGA-IQ-A61K	6	1	1	4	0	0	2	2	2	0	15052	8218	131519	0	0	32680	22276	72559	27274	NA	C495.TCGA-IQ-A61K-01A-11D-A30E-08.2.bam	C495.TCGA-IQ-A61K-10A-01D-A30H-08.2.bam
HNSC	TCGA-CN-A63T	0	0	0	0	0	0	0	0	0	0	14820	8028	130717	0	0	32336	22119	72015	27095	NA	C495.TCGA-CN-A63T-01A-11D-A28R-08.1.bam	C495.TCGA-CN-A63T-10A-01D-A28U-08.1.bam
HNSC	TCGA-CX-7219	3	0	0	3	0	0	1	0	2	0	15064	7559	129982	0	0	32525	22046	71153	26881	NA	C495.TCGA-CX-7219-01A-11D-2012-08.1.bam	C495.TCGA-CX-7219-10A-01D-2013-08.1.bam
HNSC	TCGA-MT-A67D	0	0	0	0	0	0	0	0	0	0	15666	8058	130467	0	0	32864	22239	71848	27240	NA	C495.TCGA-MT-A67D-01A-31D-A30E-08.2.bam	C495.TCGA-MT-A67D-10A-01D-A30H-08.2.bam
HNSC	TCGA-QK-A6IF	1	0	0	1	0	0	0	0	1	0	13565	7375	129400	0	0	31655	21646	70558	26481	NA	C495.TCGA-QK-A6IF-01A-11D-A31L-08.1.bam	C495.TCGA-QK-A6IF-10A-01D-A31J-08.1.bam
HNSC	TCGA-CN-A6V7	2	0	1	1	0	0	1	1	0	0	15567	7583	129817	0	0	32832	22112	71027	26996	NA	C495.TCGA-CN-A6V7-01A-12D-A34J-08.2.bam	C495.TCGA-CN-A6V7-10A-01D-A34M-08.2.bam
HNSC	TCGA-MT-A51W	0	0	0	0	0	0	0	0	0	0	19285	8212	128706	0	0	34481	22772	71155	27795	NA	C495.TCGA-MT-A51W-01A-21D-A25Y-08.2.bam	C495.TCGA-MT-A51W-10A-01D-A25Y-08.2.bam
HNSC	TCGA-CN-4741	4	2	0	2	0	0	3	0	1	0	16615	7641	130209	0	0	33513	22484	71084	27384	NA	C495.TCGA-CN-4741-01A-01D-1434-08.3.bam	C495.TCGA-CN-4741-10A-01D-1434-08.3.bam
HNSC	TCGA-CV-7102	1	0	0	1	0	0	0	0	1	0	15071	7564	129639	0	0	32559	21963	70886	26866	NA	C495.TCGA-CV-7102-01A-11D-2012-08.1.bam	C495.TCGA-CV-7102-10A-01D-2013-08.1.bam
HNSC	TCGA-CN-4723	3	0	0	3	0	0	1	1	1	0	16982	7785	130595	0	0	33727	22627	71433	27575	NA	C495.TCGA-CN-4723-01A-01D-1434-08.3.bam	C495.TCGA-CN-4723-10A-01D-1434-08.3.bam
HNSC	TCGA-IQ-A61E	1	0	0	1	0	0	1	0	0	0	15996	8423	131718	0	0	33246	22511	72836	27544	NA	C495.TCGA-IQ-A61E-01A-22D-A30E-08.2.bam	C495.TCGA-IQ-A61E-10A-01D-A30H-08.2.bam
HNSC	TCGA-CN-4738	0	0	0	0	0	0	0	0	0	0	16631	7420	128821	0	0	33367	22289	70082	27134	NA	C495.TCGA-CN-4738-01A-02D-1512-08.5.bam	C495.TCGA-CN-4738-10A-01D-1512-08.6.bam
HNSC	TCGA-BA-A6DL	0	0	0	0	0	0	0	0	0	0	15440	8220	131385	0	0	32880	22347	72461	27357	NA	C495.TCGA-BA-A6DL-01A-21D-A30E-08.2.bam	C495.TCGA-BA-A6DL-10A-01D-A30H-08.2.bam
HNSC	TCGA-CR-7393	0	0	0	0	0	0	0	0	0	0	15231	7935	130824	0	0	32615	22193	71987	27195	NA	C495.TCGA-CR-7393-01A-11D-2012-08.1.bam	C495.TCGA-CR-7393-10A-01D-2013-08.1.bam
HNSC	TCGA-CV-7248	0	0	0	0	0	0	0	0	0	0	14926	7860	130707	0	0	32521	22114	71796	27062	NA	C495.TCGA-CV-7248-01A-11D-2012-08.1.bam	C495.TCGA-CV-7248-11A-01D-2012-08.1.bam
HNSC	TCGA-BB-8601	2	1	0	1	0	0	1	0	1	0	13978	7198	127772	0	0	31434	21543	69709	26262	NA	C495.TCGA-BB-8601-01A-11D-2394-08.1.bam	C495.TCGA-BB-8601-10A-01D-2394-08.1.bam
HNSC	TCGA-CR-6467	2	1	0	1	0	0	2	0	0	0	13823	7178	129325	0	0	31929	21676	70286	26435	NA	C495.TCGA-CR-6467-01A-11D-1870-08.4.bam	C495.TCGA-CR-6467-10A-01D-1870-08.4.bam
HNSC	TCGA-CN-A642	1	0	0	1	0	0	0	0	1	0	15567	7834	130160	0	0	32814	22155	71462	27130	NA	C495.TCGA-CN-A642-01A-12D-A30E-08.2.bam	C495.TCGA-CN-A642-10A-01D-A30H-08.2.bam
HNSC	TCGA-CV-A6JY	0	0	0	0	0	0	0	0	0	0	13547	7226	128898	0	0	31566	21536	70232	26337	NA	C495.TCGA-CV-A6JY-01A-11D-A31L-08.1.bam	C495.TCGA-CV-A6JY-10A-01D-A31J-08.1.bam
HNSC	TCGA-IQ-7632	0	0	0	0	0	0	0	0	0	0	12789	6399	125362	0	0	30787	20930	67431	25402	NA	C495.TCGA-IQ-7632-01A-11D-2078-08.1.bam	C495.TCGA-IQ-7632-10A-01D-2078-08.1.bam
HNSC	TCGA-QK-A6VB	74	19	4	51	0	0	62	3	7	2	16054	7944	130949	0	0	33267	22332	72015	27333	NA	C495.TCGA-QK-A6VB-01A-12D-A34J-08.2.bam	C495.TCGA-QK-A6VB-10B-01D-A34M-08.2.bam
HNSC	TCGA-D6-6826	1	0	0	1	0	0	1	0	0	0	12986	6878	127941	0	0	31276	21320	69226	25983	NA	C495.TCGA-D6-6826-01A-11D-1912-08.3.bam	C495.TCGA-D6-6826-10A-01D-1912-08.4.bam
HNSC	TCGA-CR-6488	0	0	0	0	0	0	0	0	0	0	12895	6469	125485	0	0	30864	20996	67522	25467	NA	C495.TCGA-CR-6488-01A-12D-2078-08.1.bam	C495.TCGA-CR-6488-10A-01D-2078-08.1.bam
HNSC	TCGA-CN-6022	1	0	0	1	0	0	0	1	0	0	13480	6780	127780	0	0	31485	21445	69012	26098	NA	C495.TCGA-CN-6022-01A-21D-1683-08.2.bam	C495.TCGA-CN-6022-10A-01D-1683-08.2.bam
HNSC	TCGA-CR-7364	2	0	0	2	0	0	0	1	1	0	15307	7924	130861	0	0	32745	22217	71960	27170	NA	C495.TCGA-CR-7364-01A-11D-2012-08.1.bam	C495.TCGA-CR-7364-10A-01D-2013-08.1.bam
HNSC	TCGA-CV-A463	3	2	0	1	0	0	2	0	1	0	17400	8106	130336	0	0	33813	22570	71856	27603	NA	C495.TCGA-CV-A463-01A-11D-A25Y-08.2.bam	C495.TCGA-CV-A463-10A-01D-A25Y-08.2.bam
HNSC	TCGA-CQ-A4CB	0	0	0	0	0	0	0	0	0	0	14511	7018	126320	0	0	31643	21496	68570	26140	NA	C495.TCGA-CQ-A4CB-01A-11D-A25D-08.2.bam	C495.TCGA-CQ-A4CB-10A-01D-A25E-08.2.bam
HNSC	TCGA-CR-6482	0	0	0	0	0	0	0	0	0	0	13813	6997	128200	0	0	31825	21517	69473	26195	NA	C495.TCGA-CR-6482-01A-11D-1870-08.4.bam	C495.TCGA-CR-6482-10A-01D-1870-08.4.bam
HNSC	TCGA-IQ-A61H	0	0	0	0	0	0	0	0	0	0	16579	8533	132504	0	0	33659	22689	73426	27842	NA	C495.TCGA-IQ-A61H-01A-11D-A30E-08.2.bam	C495.TCGA-IQ-A61H-10A-01D-A30H-08.2.bam
HNSC	TCGA-UF-A7JV	1	0	0	1	0	0	0	0	1	0	15778	7694	129828	0	0	32955	22169	71115	27061	NA	C495.TCGA-UF-A7JV-01A-11D-A34J-08.3.bam	C495.TCGA-UF-A7JV-10A-01D-A34M-08.3.bam
HNSC	TCGA-D6-6516	0	0	0	0	0	0	0	0	0	0	13793	7123	129226	0	0	31999	21679	70149	26315	NA	C495.TCGA-D6-6516-01A-11D-1870-08.4.bam	C495.TCGA-D6-6516-10A-01D-1870-08.4.bam
HNSC	TCGA-CN-5370	0	0	0	0	0	0	0	0	0	0	14464	7788	130402	0	0	32300	22006	71446	26902	NA	C495.TCGA-CN-5370-01A-01D-2012-08.1.bam	C495.TCGA-CN-5370-10A-01D-2013-08.1.bam
HNSC	TCGA-CV-6959	0	0	0	0	0	0	0	0	0	0	13651	7140	128997	0	0	31708	21618	70104	26358	NA	C495.TCGA-CV-6959-01A-11D-1912-08.3.bam	C495.TCGA-CV-6959-11A-01D-1912-08.4.bam
HNSC	TCGA-HD-7753	1	0	1	0	0	0	0	1	0	0	13639	6837	126976	0	0	31339	21377	68789	25947	NA	C495.TCGA-HD-7753-01A-11D-2078-08.1.v1.bam	C495.TCGA-HD-7753-10A-01D-2078-08.3.bam
HNSC	TCGA-CV-7099	3	1	0	2	0	0	3	0	0	0	14960	7177	128301	0	0	32166	21810	69957	26505	NA	C495.TCGA-CV-7099-01A-41D-2012-08.1.bam	C495.TCGA-CV-7099-10A-01D-2013-08.1.bam
HNSC	TCGA-CV-6951	0	0	0	0	0	0	0	0	0	0	13294	6891	128039	0	0	31442	21390	69392	26000	NA	C495.TCGA-CV-6951-01A-11D-1912-08.4.bam	C495.TCGA-CV-6951-11A-01D-1912-08.4.bam
HNSC	TCGA-IQ-A61J	0	0	0	0	0	0	0	0	0	0	15704	8285	131665	0	0	33085	22402	72708	27459	NA	C495.TCGA-IQ-A61J-01A-11D-A30E-08.2.bam	C495.TCGA-IQ-A61J-10A-01D-A30H-08.2.bam
HNSC	TCGA-CN-5367	1	0	0	1	0	0	0	0	1	0	15472	7094	127802	0	0	32635	21946	69185	26602	NA	C495.TCGA-CN-5367-01A-01D-1434-08.4.bam	C495.TCGA-CN-5367-10A-01D-1434-08.4.bam
HNSC	TCGA-CV-A6JZ	1	0	1	0	0	0	0	1	0	0	13860	7468	129961	0	0	31904	21755	71024	26606	NA	C495.TCGA-CV-A6JZ-01A-11D-A31L-08.1.bam	C495.TCGA-CV-A6JZ-10A-01D-A31J-08.1.bam
HNSC	TCGA-BA-A6DD	0	0	0	0	0	0	0	0	0	0	14094	7363	128984	0	0	31960	21690	70333	26458	NA	C495.TCGA-BA-A6DD-01A-12D-A31L-08.1.bam	C495.TCGA-BA-A6DD-10A-01D-A31J-08.1.bam
HNSC	TCGA-CV-5441	8	1	0	7	0	0	4	1	2	1	18540	8028	130093	0	0	34396	22945	71408	27912	NA	C495.TCGA-CV-5441-01A-01D-1512-08.5.bam	C495.TCGA-CV-5441-11A-01D-1512-08.5.bam
HNSC	TCGA-RS-A6TO	0	0	0	0	0	0	0	0	0	0	16321	8063	130859	0	0	33371	22436	72032	27404	NA	C495.TCGA-RS-A6TO-01A-32D-A34J-08.2.bam	C495.TCGA-RS-A6TO-10A-01D-A34M-08.2.bam
HNSC	TCGA-H7-A76A	0	0	0	0	0	0	0	0	0	0	17080	8317	131888	0	0	33913	22709	72952	27711	NA	C495.TCGA-H7-A76A-01A-51D-A34J-08.2.bam	C495.TCGA-H7-A76A-10A-01D-A34M-08.2.bam
HNSC	TCGA-QK-A652	0	0	0	0	0	0	0	0	0	0	15755	8087	130962	0	0	32974	22359	72150	27321	NA	C495.TCGA-QK-A652-01A-11D-A30E-08.2.bam	C495.TCGA-QK-A652-10A-01D-A30H-08.2.bam
HNSC	TCGA-CV-7180	1	0	0	1	0	0	0	0	1	0	15159	7801	129945	0	0	32544	22110	71205	27046	NA	C495.TCGA-CV-7180-01A-11D-2012-08.1.bam	C495.TCGA-CV-7180-10A-01D-2013-08.1.bam
HNSC	TCGA-CN-5369	7	0	0	7	0	0	2	0	2	3	16747	7469	128311	0	0	33196	22265	70012	27054	NA	C495.TCGA-CN-5369-01A-01D-1434-08.3.v1.bam	C495.TCGA-CN-5369-10A-01D-1434-08.7.bam
HNSC	TCGA-CV-6962	7	0	1	6	0	0	3	1	2	1	12964	7044	128062	0	0	31208	21335	69512	26015	NA	C495.TCGA-CV-6962-01A-11D-1912-08.4.bam	C495.TCGA-CV-6962-11A-01D-1912-08.3.bam
HNSC	TCGA-CR-7376	0	0	0	0	0	0	0	0	0	0	14096	6780	127630	0	0	31765	21489	69075	26177	NA	C495.TCGA-CR-7376-01A-11D-2129-08.1.bam	C495.TCGA-CR-7376-10A-01D-2129-08.1.bam
HNSC	TCGA-BA-5152	0	0	0	0	0	0	0	0	0	0	14736	7641	130959	0	0	32656	22027	71641	27012	NA	C495.TCGA-BA-5152-01A-02D-1870-08.3.bam	C495.TCGA-BA-5152-10A-01D-1870-08.3.bam
HNSC	TCGA-P3-A5QF	5	0	1	4	0	0	1	2	1	1	16430	8538	131973	0	0	33303	22639	73230	27769	NA	C495.TCGA-P3-A5QF-01A-11D-A28R-08.1.bam	C495.TCGA-P3-A5QF-10A-01D-A28U-08.1.bam
HNSC	TCGA-CQ-A4C9	0	0	0	0	0	0	0	0	0	0	14460	6952	126185	0	0	31584	21422	68536	26055	NA	C495.TCGA-CQ-A4C9-01A-11D-A25D-08.2.bam	C495.TCGA-CQ-A4C9-10A-01D-A25E-08.2.bam
HNSC	TCGA-HD-8635	0	0	0	0	0	0	0	0	0	0	13977	7377	128271	0	0	31536	21591	70107	26391	NA	C495.TCGA-HD-8635-01A-11D-2394-08.1.bam	C495.TCGA-HD-8635-11A-01D-2394-08.1.bam
HNSC	TCGA-TN-A7HJ	0	0	0	0	0	0	0	0	0	0	16657	8178	131454	0	0	33654	22582	72497	27556	NA	C495.TCGA-TN-A7HJ-01A-12D-A34J-08.2.bam	C495.TCGA-TN-A7HJ-10A-01D-A34M-08.2.bam
HNSC	TCGA-CV-7235	3	0	0	3	0	0	2	1	0	0	14693	7570	129695	0	0	32265	21945	70925	26823	NA	C495.TCGA-CV-7235-01A-11D-2012-08.1.bam	C495.TCGA-CV-7235-11A-01D-2012-08.1.bam
HNSC	TCGA-CR-7370	4	1	0	3	0	0	1	0	2	1	13694	6927	127908	0	0	31573	21461	69277	26218	NA	C495.TCGA-CR-7370-01A-11D-2129-08.1.bam	C495.TCGA-CR-7370-10A-01D-2129-08.1.bam
HNSC	TCGA-F7-A50I	1	0	0	1	0	0	0	0	1	0	14948	7848	130234	0	0	32345	22042	71593	27050	NA	C495.TCGA-F7-A50I-01A-11D-A28R-08.1.bam	C495.TCGA-F7-A50I-10A-01D-A28U-08.1.bam
HNSC	TCGA-CN-A63W	4	0	0	4	0	0	1	1	2	0	13672	6969	127552	0	0	31472	21407	69201	26113	NA	C495.TCGA-CN-A63W-01A-11D-A30E-08.1.bam	C495.TCGA-CN-A63W-10A-01D-A30H-08.2.bam
HNSC	TCGA-CQ-6219	0	0	0	0	0	0	0	0	0	0	12672	6725	128170	0	0	31200	21261	69225	25881	NA	C495.TCGA-CQ-6219-01A-11D-1912-08.4.bam	C495.TCGA-CQ-6219-10A-01D-1912-08.4.bam
HNSC	TCGA-CR-7401	0	0	0	0	0	0	0	0	0	0	15356	8000	130985	0	0	32807	22221	72046	27267	NA	C495.TCGA-CR-7401-01A-11D-2012-08.1.bam	C495.TCGA-CR-7401-10A-01D-2013-08.1.bam
HNSC	TCGA-CV-7414	0	0	0	0	0	0	0	0	0	0	13245	6512	125754	0	0	31131	21087	67701	25592	NA	C495.TCGA-CV-7414-01A-11D-2078-08.1.bam	C495.TCGA-CV-7414-10A-01D-2078-08.1.bam
HNSC	TCGA-CQ-7063	0	0	0	0	0	0	0	0	0	0	15785	7425	127888	0	0	32585	21931	69877	26705	NA	C495.TCGA-CQ-7063-01A-11D-2394-08.1.bam	C495.TCGA-CQ-7063-10A-01D-2394-08.1.bam
HNSC	TCGA-CV-7421	1	0	1	0	0	0	1	0	0	0	12885	6415	125866	0	0	31007	21072	67635	25452	NA	C495.TCGA-CV-7421-01A-11D-2078-08.1.bam	C495.TCGA-CV-7421-10A-01D-2078-08.1.bam
HNSC	TCGA-IQ-A6SG	2	0	0	2	0	0	0	0	2	0	16177	7892	130664	0	0	33231	22396	71846	27260	NA	C495.TCGA-IQ-A6SG-01A-12D-A34J-08.2.bam	C495.TCGA-IQ-A6SG-10A-01D-A34M-08.2.bam
HNSC	TCGA-D6-6827	0	0	0	0	0	0	0	0	0	0	13067	6766	127571	0	0	31248	21280	68978	25898	NA	C495.TCGA-D6-6827-01A-11D-1912-08.2.bam	C495.TCGA-D6-6827-10A-01D-1912-08.2.bam
HNSC	TCGA-CV-5970	1	0	0	1	0	0	0	0	1	0	12731	6479	126042	0	0	30903	21098	67723	25528	NA	C495.TCGA-CV-5970-01A-11D-1683-08.2.bam	C495.TCGA-CV-5970-11A-01D-1683-08.2.bam
HNSC	TCGA-TN-A7HI	3	1	0	2	0	0	1	0	2	0	16067	7931	130952	0	0	33243	22390	72013	27304	NA	C495.TCGA-TN-A7HI-01A-11D-A34J-08.2.bam	C495.TCGA-TN-A7HI-10A-01D-A34M-08.2.bam
HNSC	TCGA-P3-A6SW	0	0	0	0	0	0	0	0	0	0	15083	7522	129650	0	0	32586	22015	70861	26793	NA	C495.TCGA-P3-A6SW-01A-11D-A34J-08.2.bam	C495.TCGA-P3-A6SW-10A-01D-A34M-08.2.bam
HNSC	TCGA-QK-A6IJ	1	0	0	1	0	0	1	0	0	0	13569	7426	129809	0	0	31770	21700	70842	26492	NA	C495.TCGA-QK-A6IJ-01A-11D-A31L-08.1.bam	C495.TCGA-QK-A6IJ-10A-01D-A31J-08.1.bam
ACC	TCGA-OR-A5JX	10	1	3	6	0	0	4	0	6	0	17550	7580	129695	0	0	32670	22896	71430	27829	NA	TCGA-OR-A5JX-01A-11D-A29I-10_Illumina.bam	TCGA-OR-A5JX-10B-01D-A29L-10_Illumina.bam
ACC	TCGA-OR-A5LP	5	4	0	1	0	0	3	1	1	0	20652	8988	132860	0	0	35007	23954	74264	29275	NA	TCGA-OR-A5LP-01A-11D-A29I-10_Illumina.bam	TCGA-OR-A5LP-10A-01D-A29L-10_Illumina.bam
ACC	TCGA-OR-A5J6	3	1	1	1	0	0	1	0	2	0	18729	7539	127693	0	0	33114	22948	70173	27726	NA	TCGA-OR-A5J6-01A-31D-A29I-10_Illumina.bam	TCGA-OR-A5J6-10A-01D-A29L-10_Illumina.bam
ACC	TCGA-OR-A5L9	20	4	1	15	0	0	5	3	11	1	18772	8525	131561	0	0	33237	23571	73387	28663	NA	TCGA-OR-A5L9-01A-11D-A29I-10_Illumina.bam	TCGA-OR-A5L9-10B-01D-A29L-10_Illumina.bam
ACC	TCGA-OR-A5LL	2	0	0	2	0	0	1	0	1	0	20391	9151	134221	0	0	35222	23990	75072	29479	NA	TCGA-OR-A5LL-01A-11D-A29I-10_Illumina.bam	TCGA-OR-A5LL-10A-01D-A29L-10_Illumina.bam
ACC	TCGA-OR-A5LH	22	5	3	14	0	0	6	2	13	1	20577	9312	134280	0	0	35184	24113	75300	29572	NA	TCGA-OR-A5LH-01A-11D-A29I-10_Illumina.bam	TCGA-OR-A5LH-10A-01D-A29L-10_Illumina.bam
ACC	TCGA-OR-A5KP	4	1	1	2	0	0	1	0	3	0	20521	8865	133016	0	0	34959	23877	74214	29352	NA	TCGA-OR-A5KP-01A-11D-A30A-10_Illumina.bam	TCGA-OR-A5KP-10A-01D-A30A-10_Illumina.bam
ACC	TCGA-OR-A5JG	19	6	4	9	0	0	12	3	4	0	19738	8735	133039	0	0	34601	23746	74137	29028	NA	TCGA-OR-A5JG-01A-11D-A29I-10_Illumina.bam	TCGA-OR-A5JG-10A-01D-A29L-10_Illumina.bam
ACC	TCGA-OR-A5JK	11	1	1	9	0	0	3	0	7	1	20985	9810	135702	0	0	35584	24444	76506	29963	NA	TCGA-OR-A5JK-01A-11D-A29I-10_Illumina.bam	TCGA-OR-A5JK-10A-01D-A29L-10_Illumina.bam
ACC	TCGA-OR-A5JF	23	9	3	11	0	0	11	6	6	0	19614	8773	133430	0	0	34422	23757	74479	29159	NA	TCGA-OR-A5JF-01A-11D-A29I-10_Illumina.bam	TCGA-OR-A5JF-10A-01D-A29L-10_Illumina.bam
ACC	TCGA-OR-A5JJ	15	2	3	10	0	0	2	2	10	1	18123	7843	130154	0	0	33145	23046	71876	28053	NA	TCGA-OR-A5JJ-01A-11D-A29I-10_Illumina.bam	TCGA-OR-A5JJ-10A-01D-A29L-10_Illumina.bam
ACC	TCGA-OR-A5KT	0	0	0	0	0	0	0	0	0	0	21428	9373	133930	0	0	35589	24241	75192	29709	NA	TCGA-OR-A5KT-01A-11D-A29I-10_Illumina.bam	TCGA-OR-A5KT-10A-01D-A29L-10_Illumina.bam
ACC	TCGA-OR-A5KO	15	2	0	13	0	0	2	0	12	1	18199	7341	127823	0	0	32748	22833	70217	27565	NA	TCGA-OR-A5KO-01A-11D-A29I-10_Illumina.bam	TCGA-OR-A5KO-10A-01D-A29L-10_Illumina.bam
ACC	TCGA-OR-A5JP	2	0	0	2	0	0	1	0	1	0	17211	7789	130226	0	0	32448	22949	71913	27916	NA	TCGA-OR-A5JP-01A-11D-A29I-10_Illumina.bam	TCGA-OR-A5JP-10A-01D-A29L-10_Illumina.bam
ACC	TCGA-OR-A5L5	6	0	2	4	0	0	2	1	3	0	18130	7531	128445	0	0	32825	22890	70681	27710	NA	TCGA-OR-A5L5-01A-11D-A29I-10_Illumina.bam	TCGA-OR-A5L5-10A-01D-A29L-10_Illumina.bam
ACC	TCGA-OR-A5L1	34	12	7	15	0	0	18	5	9	2	22593	10208	136253	0	0	36541	24781	77212	30520	NA	TCGA-OR-A5L1-01A-11D-A30A-10_Illumina.bam	TCGA-OR-A5L1-10A-01D-A30A-10_Illumina.bam
ACC	TCGA-OR-A5K4	52	17	5	30	0	0	19	5	24	4	20966	9836	135345	0	0	35398	24397	76391	29961	NA	TCGA-OR-A5K4-01A-11D-A29I-10_Illumina.bam	TCGA-OR-A5K4-10A-01D-A29L-10_Illumina.bam
ACC	TCGA-PK-A5H9	0	0	0	0	0	0	0	0	0	0	19203	9273	134420	0	0	34386	23851	75321	29338	NA	TCGA-PK-A5H9-01A-11D-A29I-10_Illumina.bam	TCGA-PK-A5H9-10A-01D-A29L-10_Illumina.bam
ACC	TCGA-OR-A5J1	0	0	0	0	0	0	0	0	0	0	20155	9048	134015	0	0	34781	24053	74988	29396	NA	TCGA-OR-A5J1-01A-11D-A29I-10_Illumina.bam	TCGA-OR-A5J1-10A-01D-A29L-10_Illumina.bam
ACC	TCGA-OR-A5K0	8	1	0	7	0	0	0	1	7	0	19237	8986	134362	0	0	34320	23873	75146	29246	NA	TCGA-OR-A5K0-01A-11D-A29I-10_Illumina.bam	TCGA-OR-A5K0-10B-01D-A29L-10_Illumina.bam
ACC	TCGA-OR-A5KQ	0	0	0	0	0	0	0	0	0	0	20385	8611	131730	0	0	34618	23753	73336	29019	NA	TCGA-OR-A5KQ-01A-11D-A30A-10_Illumina.bam	TCGA-OR-A5KQ-10A-01D-A30A-10_Illumina.bam
ACC	TCGA-OR-A5K2	6	0	0	6	0	0	2	0	4	0	17522	8416	132708	0	0	32829	23371	73919	28527	NA	TCGA-OR-A5K2-01A-11D-A29I-10_Illumina.bam	TCGA-OR-A5K2-10B-01D-A29L-10_Illumina.bam
ACC	TCGA-OR-A5K6	4	0	0	4	0	0	0	0	4	0	17781	8157	131941	0	0	33129	23240	73193	28317	NA	TCGA-OR-A5K6-01A-11D-A29I-10_Illumina.bam	TCGA-OR-A5K6-10A-01D-A29L-10_Illumina.bam
ACC	TCGA-OR-A5LR	28	3	4	21	0	0	7	5	16	0	19954	8327	130690	0	0	34240	23527	72542	28662	NA	TCGA-OR-A5LR-01A-11D-A29I-10_Illumina.bam	TCGA-OR-A5LR-10A-01D-A29L-10_Illumina.bam
ACC	TCGA-OR-A5J4	15	7	1	7	0	0	6	1	7	1	19447	8334	131273	0	0	34141	23459	72815	28639	NA	TCGA-OR-A5J4-01A-11D-A29I-10_Illumina.bam	TCGA-OR-A5J4-10A-01D-A29L-10_Illumina.bam
ACC	TCGA-OR-A5J3	24	2	2	20	0	0	5	3	15	1	19308	8410	131834	0	0	34072	23533	73247	28700	NA	TCGA-OR-A5J3-01A-11D-A29I-10_Illumina.bam	TCGA-OR-A5J3-10A-01D-A29L-10_Illumina.bam
ACC	TCGA-OR-A5K9	17	5	2	10	0	0	8	2	5	2	18300	8341	132182	0	0	33311	23402	73509	28601	NA	TCGA-OR-A5K9-01A-11D-A29I-10_Illumina.bam	TCGA-OR-A5K9-11A-11D-A29L-10_Illumina.bam
ACC	TCGA-OR-A5JT	11	3	1	7	0	0	4	0	7	0	16774	7948	132169	0	0	32740	23007	73056	28088	NA	TCGA-OR-A5JT-01A-11D-A29I-10_Illumina.bam	TCGA-OR-A5JT-10A-01D-A29L-10_Illumina.bam
ACC	TCGA-OR-A5J7	3	1	0	2	0	0	1	0	2	0	1197	544	7604	0	0	1982	1278	4351	1734	NA	TCGA-OR-A5J7-01A-11D-A29I-10_Illumina.bam	TCGA-OR-A5J7-10A-01D-A29L-10_Illumina.bam
ACC	TCGA-OR-A5J8	10	0	1	9	0	0	2	0	8	0	21080	9397	134462	0	0	35463	24251	75460	29765	NA	TCGA-OR-A5J8-01A-11D-A29I-10_Illumina.bam	TCGA-OR-A5J8-10A-01D-A29L-10_Illumina.bam
ACC	TCGA-OR-A5KX	2	1	0	1	0	0	0	1	1	0	21788	9884	135411	0	0	35745	24639	76539	30160	NA	TCGA-OR-A5KX-01A-11D-A29I-10_Illumina.bam	TCGA-OR-A5KX-10A-01D-A29L-10_Illumina.bam
ACC	TCGA-OR-A5LJ	96	28	12	56	0	0	64	11	20	1	20326	9036	133518	0	0	34817	23956	74758	29349	NA	TCGA-OR-A5LJ-01A-11D-A29I-10_Illumina.bam	TCGA-OR-A5LJ-10A-01D-A29L-10_Illumina.bam
ACC	TCGA-PK-A5HA	5	0	1	4	0	0	1	0	4	0	20246	9024	133701	0	0	34953	23917	74727	29374	NA	TCGA-PK-A5HA-01A-11D-A29I-10_Illumina.bam	TCGA-PK-A5HA-10A-01D-A29L-10_Illumina.bam
ACC	TCGA-OR-A5JO	0	0	0	0	0	0	0	0	0	0	19286	8782	133037	0	0	34231	23661	74190	29023	NA	TCGA-OR-A5JO-01A-11D-A29I-10_Illumina.bam	TCGA-OR-A5JO-10A-01D-A29L-10_Illumina.bam
ACC	TCGA-OR-A5LI	2	1	0	1	0	0	1	0	1	0	20418	9203	134372	0	0	35008	24087	75298	29600	NA	TCGA-OR-A5LI-01A-11D-A30A-10_Illumina.bam	TCGA-OR-A5LI-10A-01D-A30A-10_Illumina.bam
ACC	TCGA-OR-A5LC	8	1	1	6	0	0	4	1	3	0	18945	8170	130697	0	0	33685	23312	72397	28418	NA	TCGA-OR-A5LC-01A-11D-A29I-10_Illumina.bam	TCGA-OR-A5LC-10A-01D-A29L-10_Illumina.bam
ACC	TCGA-P6-A5OF	27	7	3	17	0	0	4	7	14	2	20226	9993	135955	0	0	35089	24360	76796	29929	NA	TCGA-P6-A5OF-01A-11D-A29I-10_Illumina.bam	TCGA-P6-A5OF-10A-01D-A29L-10_Illumina.bam
ACC	TCGA-P6-A5OG	1	0	0	1	0	0	0	0	0	1	20663	9012	132713	0	0	35022	23947	74149	29270	NA	TCGA-P6-A5OG-01A-22D-A29I-10_Illumina.bam	TCGA-P6-A5OG-10A-01D-A29L-10_Illumina.bam
ACC	TCGA-OR-A5KB	9	0	0	9	0	0	3	1	4	1	21037	9179	133859	0	0	35304	24124	75014	29633	NA	TCGA-OR-A5KB-01A-11D-A30A-10_Illumina.bam	TCGA-OR-A5KB-11A-11D-A30A-10_Illumina.bam
ACC	TCGA-OR-A5LA	5	1	0	4	0	0	0	0	5	0	17697	8249	131980	0	0	33203	23187	73144	28392	NA	TCGA-OR-A5LA-01A-11D-A29I-10_Illumina.bam	TCGA-OR-A5LA-10A-01D-A29L-10_Illumina.bam
ACC	TCGA-OR-A5KY	12	3	2	7	0	0	7	0	5	0	21284	9320	133965	0	0	35291	24339	75243	29696	NA	TCGA-OR-A5KY-01A-11D-A29I-10_Illumina.bam	TCGA-OR-A5KY-10A-01D-A29L-10_Illumina.bam
ACC	TCGA-OR-A5L8	10	1	2	7	0	0	3	0	7	0	19618	9205	134149	0	0	34530	23943	75179	29320	NA	TCGA-OR-A5L8-01A-11D-A29I-10_Illumina.bam	TCGA-OR-A5L8-10A-01D-A29L-10_Illumina.bam
ACC	TCGA-OR-A5JY	10	4	1	5	0	0	6	0	3	1	20787	9546	134958	0	0	35334	24305	75890	29762	NA	TCGA-OR-A5JY-01A-31D-A29I-10_Illumina.bam	TCGA-OR-A5JY-10A-01D-A29L-10_Illumina.bam
ACC	TCGA-OR-A5KZ	24	5	2	17	0	0	8	1	14	1	20749	9208	133047	0	0	34708	24087	74726	29483	NA	TCGA-OR-A5KZ-01A-11D-A29I-10_Illumina.bam	TCGA-OR-A5KZ-10A-01D-A29L-10_Illumina.bam
ACC	TCGA-OR-A5LO	23	5	3	15	0	0	7	3	12	1	20010	8919	133073	0	0	34749	23809	74326	29118	NA	TCGA-OR-A5LO-01A-11D-A29I-10_Illumina.bam	TCGA-OR-A5LO-10A-01D-A29L-10_Illumina.bam
ACC	TCGA-OR-A5JA	9	4	0	5	0	0	4	1	4	0	19817	8779	133266	0	0	34719	23779	74277	29087	NA	TCGA-OR-A5JA-01A-11D-A29I-10_Illumina.bam	TCGA-OR-A5JA-10A-01D-A29L-10_Illumina.bam
ACC	TCGA-OR-A5K5	0	0	0	0	0	0	0	0	0	0	20039	9461	135032	0	0	34878	24108	75928	29618	NA	TCGA-OR-A5K5-01A-11D-A29I-10_Illumina.bam	TCGA-OR-A5K5-10A-01D-A29L-10_Illumina.bam
ACC	TCGA-OR-A5JC	7	0	0	7	0	0	2	0	5	0	18749	7478	128053	0	0	33192	22981	70349	27758	NA	TCGA-OR-A5JC-01A-11D-A29I-10_Illumina.bam	TCGA-OR-A5JC-10A-01D-A29L-10_Illumina.bam
ACC	TCGA-OR-A5J5	82	33	4	45	0	0	58	7	16	1	17985	7344	127174	0	0	32574	22765	69749	27415	NA	TCGA-OR-A5J5-01A-11D-A29I-10_Illumina.bam	TCGA-OR-A5J5-10A-01D-A29L-10_Illumina.bam
ACC	TCGA-OR-A5LB	88	30	4	54	0	0	64	6	18	0	20131	8834	132724	0	0	34562	23872	74084	29171	NA	TCGA-OR-A5LB-01A-11D-A29I-10_Illumina.bam	TCGA-OR-A5LB-10A-01D-A29L-10_Illumina.bam
ACC	TCGA-OR-A5JI	1	0	0	1	0	0	0	1	0	0	17444	8457	132813	0	0	32921	23341	73946	28506	NA	TCGA-OR-A5JI-01A-11D-A29I-10_Illumina.bam	TCGA-OR-A5JI-10A-01D-A29L-10_Illumina.bam
ACC	TCGA-OR-A5KS	15	4	2	9	0	0	5	3	6	1	20523	8049	129393	0	0	34307	23562	71534	28562	NA	TCGA-OR-A5KS-01A-11D-A30A-10_Illumina.bam	TCGA-OR-A5KS-10A-01D-A30A-10_Illumina.bam
ACC	TCGA-OR-A5KW	19	4	3	12	0	0	7	1	10	1	19910	8568	131693	0	0	34398	23626	73248	28899	NA	TCGA-OR-A5KW-01A-11D-A29I-10_Illumina.bam	TCGA-OR-A5KW-10A-01D-A29L-10_Illumina.bam
ACC	TCGA-OR-A5JZ	46	21	3	22	0	0	19	5	16	6	20510	9258	134326	0	0	35183	24071	75279	29561	NA	TCGA-OR-A5JZ-01A-11D-A29I-10_Illumina.bam	TCGA-OR-A5JZ-10A-01D-A29L-10_Illumina.bam
ACC	TCGA-PK-A5HC	14	3	3	8	0	0	5	2	7	0	19973	8256	131190	0	0	34453	23550	72714	28702	NA	TCGA-PK-A5HC-01A-11D-A30A-10_Illumina.bam	TCGA-PK-A5HC-11A-11D-A30A-10_Illumina.bam
ACC	TCGA-OR-A5JS	6	2	1	3	0	0	4	0	2	0	20562	8914	132881	0	0	34911	23910	74231	29305	NA	TCGA-OR-A5JS-01A-11D-A29I-10_Illumina.bam	TCGA-OR-A5JS-10A-01D-A29L-10_Illumina.bam
ACC	TCGA-OR-A5K8	15	5	0	10	0	0	5	4	5	1	18690	8548	133154	0	0	33982	23532	74067	28811	NA	TCGA-OR-A5K8-01A-11D-A29I-10_Illumina.bam	TCGA-OR-A5K8-10A-01D-A29L-10_Illumina.bam
ACC	TCGA-OR-A5L2	4	0	0	4	0	0	0	0	3	1	21562	9703	135271	0	0	35809	24429	76209	30089	NA	TCGA-OR-A5L2-01A-11D-A30A-10_Illumina.bam	TCGA-OR-A5L2-10A-01D-A30A-10_Illumina.bam
ACC	TCGA-OR-A5J2	13	3	3	7	0	0	5	2	6	0	20895	8990	133000	0	0	35247	23960	74311	29367	NA	TCGA-OR-A5J2-01A-11D-A29I-10_Illumina.bam	TCGA-OR-A5J2-10A-01D-A29L-10_Illumina.bam
ACC	TCGA-OR-A5JU	0	0	0	0	0	0	0	0	0	0	21484	9454	134424	0	0	35641	24293	75564	29864	NA	TCGA-OR-A5JU-01A-11D-A30A-10_Illumina.bam	TCGA-OR-A5JU-10A-01D-A30A-10_Illumina.bam
ACC	TCGA-PK-A5H8	19	1	3	15	0	0	1	4	14	0	19624	10049	136561	0	0	34870	24311	77167	29886	NA	TCGA-PK-A5H8-01A-11D-A29I-10_Illumina.bam	TCGA-PK-A5H8-10A-01D-A29L-10_Illumina.bam
ACC	TCGA-OR-A5JM	4	0	1	3	0	0	2	0	2	0	19127	8853	133512	0	0	34182	23750	74500	29060	NA	TCGA-OR-A5JM-01A-11D-A29I-10_Illumina.bam	TCGA-OR-A5JM-10B-01D-A29L-10_Illumina.bam
ACC	TCGA-OR-A5JH	0	0	0	0	0	0	0	0	0	0	22552	9953	135738	0	0	36449	24654	76754	30386	NA	TCGA-OR-A5JH-01A-11D-A30A-10_Illumina.bam	TCGA-OR-A5JH-10A-01D-A30A-10_Illumina.bam
ACC	TCGA-OR-A5LE	2	0	0	2	0	0	1	0	1	0	19868	9339	134876	0	0	34765	24116	75695	29507	NA	TCGA-OR-A5LE-01A-11D-A29I-10_Illumina.bam	TCGA-OR-A5LE-10A-01D-A29L-10_Illumina.bam
ACC	TCGA-OR-A5LF	19	0	3	16	0	0	6	0	12	1	20624	9533	135169	0	0	35247	24284	75969	29826	NA	TCGA-OR-A5LF-01A-11D-A30A-10_Illumina.bam	TCGA-OR-A5LF-10A-01D-A30A-10_Illumina.bam
ACC	TCGA-P6-A5OH	0	0	0	0	0	0	0	0	0	0	19793	8699	132738	0	0	34586	23697	73924	29023	NA	TCGA-P6-A5OH-01A-11D-A30A-10_Illumina.bam	TCGA-P6-A5OH-11A-01D-A30A-10_Illumina.bam
ACC	TCGA-OU-A5PI	6	1	1	4	0	0	2	1	3	0	19364	9259	134339	0	0	34340	23927	75359	29336	NA	TCGA-OU-A5PI-01A-12D-A29I-10_Illumina.bam	TCGA-OU-A5PI-10A-01D-A29L-10_Illumina.bam
ACC	TCGA-OR-A5K1	24	4	3	17	0	0	9	1	12	2	18736	8400	132423	0	0	33885	23454	73521	28699	NA	TCGA-OR-A5K1-01A-11D-A29I-10_Illumina.bam	TCGA-OR-A5K1-10A-01D-A29L-10_Illumina.bam
ACC	TCGA-OR-A5JW	17	3	1	13	0	0	6	2	8	1	16873	7788	131045	0	0	32427	22975	72366	27938	NA	TCGA-OR-A5JW-01A-11D-A29I-10_Illumina.bam	TCGA-OR-A5JW-10A-01D-A29L-10_Illumina.bam
ACC	TCGA-OR-A5L3	1	0	0	1	0	0	1	0	0	0	18927	8263	131418	0	0	33815	23363	72877	28553	NA	TCGA-OR-A5L3-01A-11D-A29I-10_Illumina.bam	TCGA-OR-A5L3-10A-01D-A29L-10_Illumina.bam
ACC	TCGA-OR-A5LG	4	0	1	3	0	0	0	0	4	0	21564	9348	133602	0	0	35630	24241	74918	29725	NA	TCGA-OR-A5LG-01A-11D-A29I-10_Illumina.bam	TCGA-OR-A5LG-10A-01D-A29L-10_Illumina.bam
ACC	TCGA-PA-A5YG	10	2	2	6	0	0	3	1	6	0	20289	8329	130509	0	0	34292	23660	72400	28775	NA	TCGA-PA-A5YG-01A-11D-A29I-10_Illumina.bam	TCGA-PA-A5YG-10A-01D-A29L-10_Illumina.bam
ACC	TCGA-OR-A5JL	21	6	1	14	0	0	5	5	10	1	19323	8906	133604	0	0	34290	23790	74665	29088	NA	TCGA-OR-A5JL-01A-11D-A29I-10_Illumina.bam	TCGA-OR-A5JL-10A-01D-A29L-10_Illumina.bam
ACC	TCGA-OR-A5LN	3	0	0	3	0	0	1	1	1	0	18848	8671	132654	0	0	33998	23539	73836	28800	NA	TCGA-OR-A5LN-01A-11D-A29I-10_Illumina.bam	TCGA-OR-A5LN-10A-01D-A29L-10_Illumina.bam
ACC	TCGA-OR-A5JQ	4	1	0	3	0	0	1	1	2	0	18609	8058	130457	0	0	33465	23212	72131	28316	NA	TCGA-OR-A5JQ-01A-11D-A29I-10_Illumina.bam	TCGA-OR-A5JQ-10A-01D-A29L-10_Illumina.bam
ACC	TCGA-OR-A5KV	1	0	0	1	0	0	0	0	1	0	20537	9073	133638	0	0	34946	24046	74820	29436	NA	TCGA-OR-A5KV-01A-11D-A29I-10_Illumina.bam	TCGA-OR-A5KV-10A-01D-A29L-10_Illumina.bam
ACC	TCGA-OR-A5JD	15	5	1	9	0	0	6	0	6	3	20362	9631	135498	0	0	35190	24281	76223	29797	NA	TCGA-OR-A5JD-01A-11D-A29I-10_Illumina.bam	TCGA-OR-A5JD-10B-01D-A29L-10_Illumina.bam
ACC	TCGA-OR-A5JR	15	4	2	9	0	0	6	2	7	0	21839	9649	134762	0	0	35894	24469	75879	30008	NA	TCGA-OR-A5JR-01A-11D-A29I-10_Illumina.bam	TCGA-OR-A5JR-10A-01D-A29L-10_Illumina.bam
ACC	TCGA-OR-A5L6	27	4	6	17	0	0	7	5	14	1	20748	9811	135700	0	0	35359	24424	76557	29919	NA	TCGA-OR-A5L6-01A-11D-A29I-10_Illumina.bam	TCGA-OR-A5L6-10C-01D-A29L-10_Illumina.bam
ACC	TCGA-OR-A5LD	3	0	0	3	0	0	0	0	3	0	21115	10085	136372	0	0	35719	24555	77106	30192	NA	TCGA-OR-A5LD-01A-11D-A29I-10_Illumina.bam	TCGA-OR-A5LD-10A-01D-A29L-10_Illumina.bam
ACC	TCGA-OR-A5L4	23	2	1	20	0	0	3	1	19	0	17455	7929	130990	0	0	32745	23111	72465	28053	NA	TCGA-OR-A5L4-01A-11D-A29I-10_Illumina.bam	TCGA-OR-A5L4-10A-01D-A29L-10_Illumina.bam
ACC	TCGA-OR-A5JV	0	0	0	0	0	0	0	0	0	0	17270	7813	131282	0	0	33017	22972	72355	28021	NA	TCGA-OR-A5JV-01A-11D-A29I-10_Illumina.bam	TCGA-OR-A5JV-10A-01D-A29L-10_Illumina.bam
ACC	TCGA-OR-A5KU	17	8	1	8	0	0	8	5	3	1	19451	8367	131050	0	0	34093	23437	72730	28608	NA	TCGA-OR-A5KU-01A-11D-A29I-10_Illumina.bam	TCGA-OR-A5KU-10A-01D-A29L-10_Illumina.bam
ACC	TCGA-OR-A5LM	12	3	1	8	0	0	5	1	6	0	18813	8369	131893	0	0	33774	23451	73251	28599	NA	TCGA-OR-A5LM-01A-11D-A29I-10_Illumina.bam	TCGA-OR-A5LM-10A-01D-A29L-10_Illumina.bam
ACC	TCGA-OR-A5K3	18	4	1	13	0	0	5	3	9	1	17669	7720	129700	0	0	32677	22960	71560	27892	NA	TCGA-OR-A5K3-01A-11D-A29I-10_Illumina.bam	TCGA-OR-A5K3-10A-01D-A29L-10_Illumina.bam
ACC	TCGA-OR-A5JB	5	1	1	3	0	0	2	1	2	0	18201	8195	131584	0	0	33259	23302	72970	28449	NA	TCGA-OR-A5JB-01A-11D-A29I-10_Illumina.bam	TCGA-OR-A5JB-10A-01D-A29L-10_Illumina.bam
ACC	TCGA-OR-A5LS	14	3	1	10	0	0	2	3	9	0	19744	7972	129235	0	0	33934	23341	71379	28297	NA	TCGA-OR-A5LS-01A-11D-A29I-10_Illumina.bam	TCGA-OR-A5LS-10A-01D-A29L-10_Illumina.bam
ACC	TCGA-PK-A5HB	90	20	9	61	0	0	82	1	7	0	20197	9241	134176	0	0	34974	24068	75147	29425	NA	TCGA-PK-A5HB-01A-11D-A29I-10_Illumina.bam	TCGA-PK-A5HB-11A-11D-A29L-10_Illumina.bam
ACC	TCGA-OR-A5JE	2	0	1	1	0	0	1	0	1	0	20224	9004	133493	0	0	34769	23953	74654	29345	NA	TCGA-OR-A5JE-01A-11D-A29I-10_Illumina.bam	TCGA-OR-A5JE-10A-01D-A29L-10_Illumina.bam
ACC	TCGA-OR-A5J9	18	7	1	10	0	0	4	3	10	1	20351	9263	134416	0	0	35077	24073	75342	29538	NA	TCGA-OR-A5J9-01A-11D-A29I-10_Illumina.bam	TCGA-OR-A5J9-10A-01D-A29L-10_Illumina.bam
ACC	TCGA-OR-A5LK	8	1	1	6	0	0	1	1	6	0	19539	8125	130069	0	0	33910	23408	71998	28417	NA	TCGA-OR-A5LK-01A-11D-A29I-10_Illumina.bam	TCGA-OR-A5LK-10A-01D-A29L-10_Illumina.bam
ACC	TCGA-OR-A5LT	25	7	3	15	0	0	9	2	11	3	19460	9115	134396	0	0	34511	23941	75166	29353	NA	TCGA-OR-A5LT-01A-11D-A29I-10_Illumina.bam	TCGA-OR-A5LT-10A-01D-A29L-10_Illumina.bam
PHPG	TCGA-W2-A7HB	0	0	0	0	0	0	0	0	0	0	12358	6586	126293	0	0	30766	21024	67985	25462	NA	C1663.TCGA-W2-A7HB-01A-11D-A35I-08.1.bam	C1663.TCGA-W2-A7HB-10A-01D-A35G-08.1.bam
PHPG	TCGA-SP-A6QF	0	0	0	0	0	0	0	0	0	0	12151	6306	124357	0	0	30290	20786	66610	25128	NA	C1663.TCGA-SP-A6QF-01A-12D-A35I-08.1.bam	C1663.TCGA-SP-A6QF-10A-21D-A35G-08.1.bam
PHPG	TCGA-QR-A707	1	1	0	0	0	0	1	0	0	0	13116	6640	126653	0	0	31290	21197	68244	25678	NA	C1663.TCGA-QR-A707-01A-11D-A35D-08.1.bam	C1663.TCGA-QR-A707-10A-01D-A35B-08.1.bam
PHPG	TCGA-QR-A703	0	0	0	0	0	0	0	0	0	0	11813	6227	125044	0	0	30269	20774	66952	25089	NA	C1663.TCGA-QR-A703-01A-11D-A35D-08.1.bam	C1663.TCGA-QR-A703-10A-01D-A35B-08.1.bam
PHPG	TCGA-S7-A7WQ	1	0	0	1	0	0	1	0	0	0	12809	6589	126464	0	0	30991	21180	68118	25573	NA	C1663.TCGA-S7-A7WQ-01A-12D-A35I-08.1.bam	C1663.TCGA-S7-A7WQ-10A-01D-A35G-08.1.bam
PHPG	TCGA-S7-A7WO	0	0	0	0	0	0	0	0	0	0	12015	6489	125823	0	0	30524	20899	67596	25308	NA	C1663.TCGA-S7-A7WO-01A-11D-A35I-08.1.bam	C1663.TCGA-S7-A7WO-10A-01D-A35G-08.1.bam
PHPG	TCGA-TT-A6YO	0	0	0	0	0	0	0	0	0	0	11796	5548	121035	0	0	29747	20193	64060	24379	NA	C1663.TCGA-TT-A6YO-01A-11D-A35I-08.2.bam	C1663.TCGA-TT-A6YO-10A-01D-A35G-08.2.bam
PHPG	TCGA-QR-A70X	0	0	0	0	0	0	0	0	0	0	11843	6119	124898	0	0	30327	20722	66744	25067	NA	C1663.TCGA-QR-A70X-01A-11D-A35D-08.1.bam	C1663.TCGA-QR-A70X-10A-01D-A35B-08.1.bam
PHPG	TCGA-WB-A822	0	0	0	0	0	0	0	0	0	0	11031	5897	123217	0	0	29601	20370	65608	24566	NA	C1663.TCGA-WB-A822-01A-11D-A35I-08.1.bam	C1663.TCGA-WB-A822-10A-01D-A35G-08.1.bam
PHPG	TCGA-RW-A686	0	0	0	0	0	0	0	0	0	0	13891	7022	128528	0	0	31940	21613	69650	26238	NA	C1663.TCGA-RW-A686-01A-11D-A35D-08.1.bam	C1663.TCGA-RW-A686-10A-01D-A35B-08.1.bam
PHPG	TCGA-QT-A5XO	0	0	0	0	0	0	0	0	0	0	11738	6161	124816	0	0	30208	20698	66807	25002	NA	C1663.TCGA-QT-A5XO-01A-11D-A35D-08.1.bam	C1663.TCGA-QT-A5XO-10A-01D-A35B-08.1.bam
PHPG	TCGA-S7-A7X2	1	1	0	0	0	0	1	0	0	0	11919	5361	119120	0	0	29534	20037	62795	24034	NA	C1663.TCGA-S7-A7X2-01A-12D-A35I-08.1.bam	C1663.TCGA-S7-A7X2-10A-01D-A35G-08.1.bam
PHPG	TCGA-QR-A708	0	0	0	0	0	0	0	0	0	0	13371	6731	127297	0	0	31522	21336	68695	25846	NA	C1663.TCGA-QR-A708-01A-11D-A35D-08.1.bam	C1663.TCGA-QR-A708-10A-01D-A35B-08.1.bam
PHPG	TCGA-WB-A81R	2	0	0	2	0	0	1	1	0	0	11811	5971	123656	0	0	30125	20544	65888	24881	NA	C1663.TCGA-WB-A81R-01A-11D-A35I-08.1.bam	C1663.TCGA-WB-A81R-10A-01D-A35G-08.1.bam
PHPG	TCGA-SR-A6MT	0	0	0	0	0	0	0	0	0	0	11658	6122	124153	0	0	30051	20594	66381	24907	NA	C1663.TCGA-SR-A6MT-01A-11D-A35I-08.1.bam	C1663.TCGA-SR-A6MT-10A-01D-A35G-08.1.bam
PHPG	TCGA-WB-A80Q	0	0	0	0	0	0	0	0	0	0	12082	6405	125585	0	0	30526	20883	67371	25292	NA	C1663.TCGA-WB-A80Q-01A-11D-A35I-08.1.bam	C1663.TCGA-WB-A80Q-10A-01D-A35G-08.1.bam
PHPG	TCGA-WB-A81M	2	2	0	0	0	0	2	0	0	0	12645	6383	125329	0	0	30756	20957	67281	25363	NA	C1663.TCGA-WB-A81M-01A-11D-A35I-08.2.bam	C1663.TCGA-WB-A81M-10A-01D-A35G-08.2.bam
PHPG	TCGA-QR-A6GS	0	0	0	0	0	0	0	0	0	0	12150	6214	124719	0	0	30447	20811	66710	25115	NA	C1663.TCGA-QR-A6GS-01A-11D-A35D-08.2.bam	C1663.TCGA-QR-A6GS-10A-01D-A35B-08.2.bam
[truncated: 925,072 more chars]
