# Supplementary material for: A molecular portrait of microsatellite instability across multiple cancers
Source: Nat Commun. 2017 Jun 6;8:15180. doi: 10.1038/ncomms15180 (PMC5467167; doi:10.1038/ncomms15180)
Supplement: Supplementary Data 2 — Results of the DAVID analysis [file ncomms15180-s3.xlsx]

## Sheet: COAD
Category	Term	Count	%	PValue	Genes	List Total	Pop Hits	Pop Total	Fold Enrichment	Bonferroni	Benjamini	FDR
GOTERM_CC_FAT	GO:0016021~integral to membrane	34	4.63847	0.000386572	ARV1, BMPR2, KIAA1919, LMAN1, OR7E24, SEC63, OR52N5, PRRT2, SRPR, SLC23A2, OR7C1, SLC35F5, OR14C36, ANO10, XPOT, TMEM97, PCDHGA10, CD3G, SLC22A9, TGFBR2, HIAT1, TMEM22, SLC3A2, TMBIM4, OR6C76, OR6C75, SLAMF1, RNF43, ACVR2A, EBPL, TRIM59, BAX, GBP3, ABCC5	51	5297	12782	1.60871	0.0545211	0.0545211	0.457959
GOTERM_CC_FAT	GO:0031224~intrinsic to membrane	34	4.63847	0.000819929	ARV1, BMPR2, KIAA1919, LMAN1, OR7E24, SEC63, OR52N5, PRRT2, SRPR, SLC23A2, OR7C1, SLC35F5, OR14C36, ANO10, XPOT, TMEM97, PCDHGA10, CD3G, SLC22A9, TGFBR2, HIAT1, TMEM22, SLC3A2, TMBIM4, OR6C76, OR6C75, SLAMF1, RNF43, ACVR2A, EBPL, TRIM59, BAX, GBP3, ABCC5	51	5485	12782	1.55357	0.112138	0.0577355	0.96906
UP_SEQ_FEATURE	transmembrane region	32	4.36562	0.00130611	ARV1, BMPR2, KIAA1919, LMAN1, OR7E24, SEC63, OR52N5, PRRT2, SLC23A2, OR7C1, SLC35F5, OR14C36, ANO10, TMEM97, PCDHGA10, CD3G, SLC22A9, TGFBR2, HIAT1, TMEM22, SLC3A2, TMBIM4, OR6C76, OR6C75, SLAMF1, RNF43, ACVR2A, EBPL, TRIM59, BAX, GBP3, ABCC5	74	4911	19113	1.68297	0.255747	0.255747	1.65701
SP_PIR_KEYWORDS	transmembrane	32	4.36562	0.00145537	ARV1, BMPR2, KIAA1919, LMAN1, OR7E24, SEC63, OR52N5, PRRT2, SLC23A2, OR7C1, SLC35F5, OR14C36, ANO10, TMEM97, PCDHGA10, CD3G, SLC22A9, TGFBR2, HIAT1, TMEM22, SLC3A2, TMBIM4, OR6C76, OR6C75, SLAMF1, RNF43, ACVR2A, EBPL, TRIM59, BAX, GBP3, ABCC5	74	4973	19235	1.6726	0.180885	0.180885	1.69734
GOTERM_MF_FAT	GO:0004675~transmembrane receptor protein serine/threonine kinase activity	3	0.409277	0.00258126	ACVR2A, TGFBR2, BMPR2	56	18	12983	38.6399	0.420361	0.420361	3.21509
GOTERM_MF_FAT	GO:0005024~transforming growth factor beta receptor activity	3	0.409277	0.00258126	ACVR2A, TGFBR2, BMPR2	56	18	12983	38.6399	0.420361	0.420361	3.21509
GOTERM_MF_FAT	GO:0005539~glycosaminoglycan binding	5	0.682128	0.0028855	VEGFB, RPL22, TGFBR2, FGFBP1, HMMR	56	140	12983	8.27997	0.456498	0.262774	3.5877
GOTERM_MF_FAT	GO:0001871~pattern binding	5	0.682128	0.00406048	VEGFB, RPL22, TGFBR2, FGFBP1, HMMR	56	154	12983	7.52725	0.576205	0.248864	5.01435
GOTERM_MF_FAT	GO:0030247~polysaccharide binding	5	0.682128	0.00406048	VEGFB, RPL22, TGFBR2, FGFBP1, HMMR	56	154	12983	7.52725	0.576205	0.248864	5.01435
SP_PIR_KEYWORDS	membrane	36	4.91132	0.00431481	ARV1, SEC31A, BMPR2, KIAA1919, LMAN1, OR7E24, SEC63, OR52N5, PRRT2, SRPR, SLC23A2, OR7C1, SLC35F5, FGFBP1, OR14C36, ANO10, TMEM97, PCDHGA10, CD3G, SLC22A9, TGFBR2, HIAT1, TMEM22, SLC3A2, TMBIM4, OR6C76, OR6C75, SLAMF1, RNF43, EBPL, ACVR2A, TRIM59, BAX, GBP3, ABCC5, GRB14	74	6256	19235	1.49577	0.447006	0.256364	4.95567
UP_SEQ_FEATURE	topological domain:Extracellular	20	2.72851	0.00559495	TMEM97, PCDHGA10, CD3G, SLC22A9, HIAT1, TGFBR2, BMPR2, SLC3A2, OR6C76, OR6C75, KIAA1919, OR7E24, SLAMF1, RNF43, ACVR2A, OR52N5, PRRT2, OR7C1, ANO10, OR14C36	74	2719	19113	1.89984	0.718609	0.469537	6.92173
GOTERM_MF_FAT	GO:0019838~growth factor binding	4	0.545703	0.00994487	ACVR2A, TGFBR2, BMPR2, FGFBP1	56	105	12983	8.83197	0.878625	0.409755	11.8712
PIR_SUPERFAMILY	PIRSF000627:type II serine/threonine-protein kinase receptor, Activin/BMP types	2	0.272851	0.0105106	ACVR2A, BMPR2	27	3	7396	182.617	0.27166	0.27166	8.60762
UP_SEQ_FEATURE	topological domain:Cytoplasmic	22	3.00136	0.012949	TMEM97, PCDHGA10, CD3G, SLC22A9, HIAT1, TGFBR2, BMPR2, SLC3A2, OR6C76, KIAA1919, OR6C75, LMAN1, OR7E24, SLAMF1, SEC63, RNF43, ACVR2A, OR52N5, PRRT2, OR7C1, ANO10, OR14C36	74	3374	19113	1.68413	0.947428	0.625386	15.3485
GOTERM_BP_FAT	GO:0042127~regulation of cell proliferation	9	1.22783	0.0136028	VEGFB, RARRES3, PDS5B, BAX, TGFBR2, BMPR2, TTK, SLAMF1, FGFBP1	56	787	13528	2.76257	0.999946	0.999946	18.7182
SP_PIR_KEYWORDS	receptor	13	1.77353	0.015507	ACVR2A, RARRES3, OR52N5, CD3G, SRPR, TGFBR2, BMPR2, OR7C1, OR6C76, OR6C75, OR7E24, SLAMF1, OR14C36	74	1583	19235	2.13463	0.882474	0.510171	16.7814
GOTERM_BP_FAT	GO:0060011~Sertoli cell proliferation	2	0.272851	0.0161654	ACVR2A, BAX	56	4	13528	120.786	0.999992	0.997122	21.8556
COG_ONTOLOGY	Carbohydrate transport and metabolism / Amino acid transport and metabolism / General function prediction only	2	0.272851	0.016322	TMEM22, SLC35F5	9	4	1950	108.333	0.094022	0.094022	7.5738
GOTERM_BP_FAT	GO:0045321~leukocyte activation	5	0.682128	0.0167094	CD3G, RPL22, BAX, TGFBR2, SLAMF1	56	242	13528	4.99115	0.999994	0.982277	22.5069
GOTERM_MF_FAT	GO:0030246~carbohydrate binding	6	0.818554	0.016721	VEGFB, RPL22, TGFBR2, LMAN1, FGFBP1, HMMR	56	354	12983	3.92948	0.971503	0.509138	19.2009
GOTERM_MF_FAT	GO:0005026~transforming growth factor beta receptor activity, type II	2	0.272851	0.0168398	ACVR2A, TGFBR2	56	4	12983	115.92	0.97222	0.449673	19.3242
SP_PIR_KEYWORDS	olfaction	6	0.818554	0.0195781	OR52N5, OR7C1, OR6C76, OR6C75, OR7E24, OR14C36	74	409	19235	3.81319	0.933383	0.491962	20.7376
SP_PIR_KEYWORDS	transport	13	1.77353	0.0226765	XPOT, SEC31A, SLC22A9, HIAT1, SLC3A2, KIAA1919, LMAN1, SEC63, UPF3A, SLC23A2, SLC35F5, ABCC5, ANO10	74	1670	19235	2.02343	0.956823	0.466603	23.6324
INTERPRO	IPR000333:Activin type II receptor	2	0.272851	0.0228337	ACVR2A, TGFBR2	65	6	16659	85.4308	0.967989	0.967989	24.0819
INTERPRO	IPR000725:Olfactory receptor	6	0.818554	0.0241603	OR52N5, OR7C1, OR6C76, OR6C75, OR7E24, OR14C36	65	428	16659	3.59288	0.973855	0.838305	25.3021
GOTERM_BP_FAT	GO:0001775~cell activation	5	0.682128	0.029048	CD3G, RPL22, BAX, TGFBR2, SLAMF1	56	287	13528	4.20856	1	0.994965	35.9856
KEGG_PATHWAY	hsa04740:Olfactory transduction	6	0.818554	0.0292456	OR52N5, OR7C1, OR6C76, OR6C75, OR7E24, OR14C36	25	379	5085	3.22005	0.656492	0.656492	23.2595
UP_SEQ_FEATURE	compositionally biased region:Pro-rich	9	1.22783	0.0296287	RNF43, TCERG1, SEC31A, TTLL10, PHACTR4, PRRT2, PRR11, TEAD2, INO80E	74	960	19113	2.42141	0.998883	0.817192	31.9218
GOTERM_BP_FAT	GO:0007608~sensory perception of smell	6	0.818554	0.0302962	OR52N5, OR7C1, OR6C76, OR6C75, OR7E24, OR14C36	56	431	13528	3.36294	1	0.987939	37.2195
INTERPRO	IPR000620:Protein of unknown function DUF6, transmembrane	2	0.272851	0.0303303	TMEM22, SLC35F5	65	8	16659	64.0731	0.989839	0.783405	30.745
PIR_SUPERFAMILY	PIRSF003152:G protein-coupled olfactory receptor, class II	5	0.682128	0.033206	OR7C1, OR6C76, OR6C75, OR7E24, OR14C36	27	353	7396	3.87997	0.636906	0.397427	24.9988
GOTERM_BP_FAT	GO:0001932~regulation of protein amino acid phosphorylation	4	0.545703	0.0332076	ACVR2A, BAX, BMPR2, TTK	56	173	13528	5.58547	1	0.982426	40.012
GOTERM_MF_FAT	GO:0004984~olfactory receptor activity	6	0.818554	0.0352482	OR52N5, OR7C1, OR6C76, OR6C75, OR7E24, OR14C36	56	431	12983	3.22746	0.999485	0.660967	36.4736
INTERPRO	IPR011701:Major facilitator superfamily MFS-1	3	0.409277	0.0387664	SLC22A9, HIAT1, KIAA1919	65	81	16659	9.49231	0.997236	0.770714	37.5997
INTERPRO	IPR000472:TGF-beta receptor/activin receptor, type I/II	2	0.272851	0.0414692	ACVR2A, BMPR2	65	11	16659	46.5986	0.998183	0.716951	39.6607
GOTERM_BP_FAT	GO:0007606~sensory perception of chemical stimulus	6	0.818554	0.0441982	OR52N5, OR7C1, OR6C76, OR6C75, OR7E24, OR14C36	56	478	13528	3.03228	1	0.990311	49.5421
GOTERM_BP_FAT	GO:0000279~M phase	5	0.682128	0.0444447	PDS5B, SGOL1, MNS1, TTK, SYCP1	56	329	13528	3.6713	1	0.983097	49.7387
GOTERM_CC_FAT	GO:0009986~cell surface	5	0.682128	0.0466729	TGFBR2, BMPR2, SLC3A2, SLAMF1, HMMR	51	348	12782	3.60097	0.999023	0.900759	43.3019
GOTERM_BP_FAT	GO:0046649~lymphocyte activation	4	0.545703	0.0470909	CD3G, RPL22, BAX, SLAMF1	56	199	13528	4.85571	1	0.978681	51.8042
GOTERM_BP_FAT	GO:0001934~positive regulation of protein amino acid phosphorylation	3	0.409277	0.05076	ACVR2A, BMPR2, TTK	56	89	13528	8.14286	1	0.976254	54.5371
GOTERM_BP_FAT	GO:0008285~negative regulation of cell proliferation	5	0.682128	0.0587498	RARRES3, PDS5B, BAX, TGFBR2, FGFBP1	56	361	13528	3.34586	1	0.980784	59.9955
KEGG_PATHWAY	hsa05210:Colorectal cancer	3	0.409277	0.0588581	MSH3, BAX, TGFBR2	25	84	5085	7.26429	0.887388	0.664423	41.7867
GOTERM_BP_FAT	GO:0042327~positive regulation of phosphorylation	3	0.409277	0.0591341	ACVR2A, BMPR2, TTK	56	97	13528	7.47128	1	0.973934	60.2419
GOTERM_BP_FAT	GO:0051327~M phase of meiotic cell cycle	3	0.409277	0.0602126	SGOL1, MNS1, SYCP1	56	98	13528	7.39504	1	0.96761	60.926
GOTERM_BP_FAT	GO:0007126~meiosis	3	0.409277	0.0602126	SGOL1, MNS1, SYCP1	56	98	13528	7.39504	1	0.96761	60.926
GOTERM_BP_FAT	GO:0051321~meiotic cell cycle	3	0.409277	0.06239	SGOL1, MNS1, SYCP1	56	100	13528	7.24714	1	0.96326	62.2737
GOTERM_BP_FAT	GO:0010562~positive regulation of phosphorus metabolic process	3	0.409277	0.06239	ACVR2A, BMPR2, TTK	56	100	13528	7.24714	1	0.96326	62.2737
GOTERM_BP_FAT	GO:0045937~positive regulation of phosphate metabolic process	3	0.409277	0.06239	ACVR2A, BMPR2, TTK	56	100	13528	7.24714	1	0.96326	62.2737
KEGG_PATHWAY	hsa04350:TGF-beta signaling pathway	3	0.409277	0.0626288	ACVR2A, TGFBR2, BMPR2	25	87	5085	7.01379	0.902542	0.539808	43.8342
GOTERM_BP_FAT	GO:0007178~transmembrane receptor protein serine/threonine kinase signaling pathway	3	0.409277	0.065706	ACVR2A, TGFBR2, BMPR2	56	103	13528	7.03606	1	0.96135	64.243
GOTERM_MF_FAT	GO:0008201~heparin binding	3	0.409277	0.0705733	VEGFB, RPL22, FGFBP1	56	103	12983	6.7526	1	0.854898	60.3614
GOTERM_BP_FAT	GO:0030501~positive regulation of bone mineralization	2	0.272851	0.0707495	ACVR2A, BMPR2	56	18	13528	26.8413	1	0.96285	67.055
GOTERM_BP_FAT	GO:0070169~positive regulation of biomineral formation	2	0.272851	0.0745325	ACVR2A, BMPR2	56	19	13528	25.4286	1	0.962046	69.0271
SP_PIR_KEYWORDS	sensory transduction	6	0.818554	0.0754428	OR52N5, OR7C1, OR6C76, OR6C75, OR7E24, OR14C36	74	595	19235	2.62117	0.999978	0.833216	60.2278
GOTERM_CC_FAT	GO:0043235~receptor complex	3	0.409277	0.0754846	CD3G, SRPR, TGFBR2	51	116	12782	6.48174	0.999989	0.941872	60.6136
SP_PIR_KEYWORDS	coiled coil	13	1.77353	0.0770971	SGOL1, SYCP1, SEC63, SPRYD5, C18ORF34, TCERG1, CCDC150, TRIM59, CCDC43, MNS1, INO80E, GBP3, CCDC28A	74	2019	19235	1.67366	0.999983	0.792005	61.0562
GOTERM_BP_FAT	GO:0015931~nucleobase, nucleoside, nucleotide and nucleic acid transport	3	0.409277	0.0771697	XPOT, UPF3A, SLC23A2	56	113	13528	6.4134	1	0.959379	70.3361
SP_PIR_KEYWORDS	glycoprotein	23	3.13779	0.0786112	PCDHGA10, CD3G, SLC22A9, FETUB, HIAT1, TGFBR2, BMPR2, SLC3A2, OR6C76, KIAA1919, OR6C75, OR7E24, SLAMF1, HMMR, VEGFB, RNF43, ACVR2A, PRRT2, SLC23A2, OR7C1, FGFBP1, ABCC5, OR14C36	74	4318	19235	1.38454	0.999987	0.753915	61.8006
GOTERM_CC_FAT	GO:0012505~endomembrane system	7	0.95498	0.0831129	XPOT, RNF43, SEC31A, SRPR, BAX, MNS1, LMAN1	51	782	12782	2.24347	0.999997	0.919247	64.3032
PIR_SUPERFAMILY	PIRSF800006:rhodopsin-like G protein-coupled receptors	6	0.818554	0.0870003	OR52N5, OR7C1, OR6C76, OR6C75, OR7E24, OR14C36	27	686	7396	2.39585	0.934819	0.597555	53.9456
GOTERM_BP_FAT	GO:0022403~cell cycle phase	5	0.682128	0.0872408	PDS5B, SGOL1, MNS1, TTK, SYCP1	56	414	13528	2.91753	1	0.96824	74.8744
GOTERM_BP_FAT	GO:0042110~T cell activation	3	0.409277	0.0929305	CD3G, RPL22, BAX	56	126	13528	5.7517	1	0.969849	77.1428
GOTERM_BP_FAT	GO:0045778~positive regulation of ossification	2	0.272851	0.093222	ACVR2A, BMPR2	56	24	13528	20.131	1	0.964768	77.2537
SP_PIR_KEYWORDS	heparin binding	2	0.272851	0.0941907	RPL22, FGFBP1	74	26	19235	19.9948	0.999999	0.778178	68.739
SP_PIR_KEYWORDS	transmembrane protein	6	0.818554	0.0966809	ACVR2A, CD3G, SRPR, SLC23A2, SLC3A2, LMAN1	74	642	19235	2.42928	0.999999	0.751673	69.7343
GOTERM_BP_FAT	GO:0045669~positive regulation of osteoblast differentiation	2	0.272851	0.0969152	ACVR2A, BMPR2	56	25	13528	19.3257	1	0.964096	78.616
GOTERM_BP_FAT	GO:0002521~leukocyte differentiation	3	0.409277	0.0992244	RPL22, BAX, TGFBR2	56	131	13528	5.53217	1	0.961696	79.4286

## Sheet: STAD
Category	Term	Count	%	PValue	Genes	List Total	Pop Hits	Pop Total	Fold Enrichment	Bonferroni	Benjamini	FDR
GOTERM_BP_FAT	GO:0033554~cellular response to stress	9	1.15385	0.00169964	MSH3, VCP, BAX, UBR5, ATP2A1, BRSK1, EIF2B3, RAD50, ASTE1	55	566	13528	3.91108	0.748317	0.748317	2.58195
UP_SEQ_FEATURE	compositionally biased region:Pro-rich	11	1.41026	0.00308665	RNF43, SRRT, SEC31A, PHACTR4, UBR5, PRR11, MBD6, PRDM2, BRSK1, BCL9, KLF3	73	960	19113	3.00004	0.560589	0.560589	3.97411
GOTERM_CC_FAT	GO:0043073~germ cell nucleus	3	0.384615	0.00317013	MARCKS, COIL, SYCP1	55	20	12782	34.86	0.420812	0.420812	3.80694
GOTERM_CC_FAT	GO:0005792~microsome	6	0.769231	0.00317193	JPH4, VCP, UGT1A3, ATP2A1, LMAN1, GRB14	55	237	12782	5.88354	0.420992	0.239074	3.80906
GOTERM_BP_FAT	GO:0006974~response to DNA damage stimulus	7	0.897436	0.00356983	MSH3, VCP, BAX, UBR5, BRSK1, RAD50, ASTE1	55	373	13528	4.61594	0.944994	0.765467	5.35088
GOTERM_CC_FAT	GO:0042598~vesicular fraction	6	0.769231	0.00359263	JPH4, VCP, UGT1A3, ATP2A1, LMAN1, GRB14	55	244	12782	5.71475	0.461541	0.18645	4.30413
GOTERM_BP_FAT	GO:0006259~DNA metabolic process	8	1.02564	0.00379544	CDC7, TFAM, MSH3, VCP, BAX, SYCP1, RAD50, ASTE1	55	506	13528	3.88875	0.954222	0.642273	5.67988
GOTERM_CC_FAT	GO:0012505~endomembrane system	10	1.28205	0.00508771	XPOT, RNF43, JPH4, SEC31A, BAX, ATP2A1, MNS1, LMAN1, CYHR1, B4GALNT1	55	782	12782	2.97187	0.584104	0.196943	6.04464
GOTERM_CC_FAT	GO:0005783~endoplasmic reticulum	11	1.41026	0.00627651	RNF43, JPH4, TRAM1L1, SEC31A, XYLT2, VCP, UGT1A3, BAX, ATP2A1, LMAN1, SEC63	55	960	12782	2.66292	0.661409	0.194742	7.40781
UP_SEQ_FEATURE	nucleotide phosphate-binding region:ATP	10	1.28205	0.0098736	CDC7, ACVR2A, MYO1A, MSH3, VCP, TGFBR2, GRK4, BRSK1, RAD50, AASDH	73	962	19113	2.72164	0.928598	0.732789	12.2047
GOTERM_BP_FAT	GO:0032471~reduction of endoplasmic reticulum calcium ion concentration	2	0.25641	0.0119283	BAX, ATP2A1	55	3	13528	163.976	0.999941	0.912227	16.8506
GOTERM_BP_FAT	GO:0006888~ER to Golgi vesicle-mediated transport	3	0.384615	0.0121588	SEC31A, VCP, LMAN1	55	42	13528	17.5688	0.999951	0.862516	17.1484
GOTERM_CC_FAT	GO:0001674~female germ cell nucleus	2	0.25641	0.0126216	MARCKS, COIL	55	3	12782	154.933	0.887492	0.305193	14.3814
SP_PIR_KEYWORDS	meiosis	3	0.384615	0.0133986	MNS1, SYCP1, RAD50	73	47	19235	16.8187	0.858566	0.858566	14.7973
GOTERM_BP_FAT	GO:0060011~Sertoli cell proliferation	2	0.25641	0.0158733	ACVR2A, BAX	55	4	13528	122.982	0.999998	0.884992	21.8117
GOTERM_MF_FAT	GO:0005026~transforming growth factor beta receptor activity, type II	2	0.25641	0.0165355	ACVR2A, TGFBR2	55	4	12983	118.027	0.964377	0.964377	18.8595
SP_PIR_KEYWORDS	endoplasmic reticulum	8	1.02564	0.0171238	RNF43, TRAM1L1, SEC31A, XYLT2, UGT1A3, ATP2A1, LMAN1, SEC63	73	713	19235	2.95644	0.91828	0.714133	18.5392
COG_ONTOLOGY	Carbohydrate transport and metabolism / Amino acid transport and metabolism / General function prediction only	2	0.25641	0.0183481	TMEM22, SLC35F5	10	4	1950	97.5	0.105161	0.105161	8.48136
GOTERM_BP_FAT	GO:0070059~apoptosis in response to endoplasmic reticulum stress	2	0.25641	0.0198028	BAX, ATP2A1	55	5	13528	98.3855	1	0.901462	26.4772
INTERPRO	IPR000333:Activin type II receptor	2	0.25641	0.023187	ACVR2A, TGFBR2	66	6	16659	84.1364	0.980116	0.980116	24.8248
SP_PIR_KEYWORDS	atp-binding	11	1.41026	0.0253679	CDC7, ACVR2A, MYO1A, MSH3, VCP, ATP2A1, TGFBR2, GRK4, BRSK1, RAD50, AASDH	73	1326	19235	2.18584	0.975906	0.711176	26.2909
UP_SEQ_FEATURE	topological domain:Lumenal	6	0.769231	0.0259806	TRAM1L1, XYLT2, ATP2A1, LMAN1, SEC63, B4GALNT1	73	444	19113	3.53813	0.99909	0.903099	29.1999
INTERPRO	IPR000620:Protein of unknown function DUF6, transmembrane	2	0.25641	0.0307978	TMEM22, SLC35F5	66	8	16659	63.1023	0.994615	0.926616	31.6472
GOTERM_BP_FAT	GO:0032469~endoplasmic reticulum calcium ion homeostasis	2	0.25641	0.0314992	BAX, ATP2A1	55	8	13528	61.4909	1	0.961016	38.8704
UP_SEQ_FEATURE	transmembrane region	27	3.46154	0.0324331	JPH4, TMEM60, LMAN1, SEC63, OR52N5, XYLT2, UGT1A3, SLC35F5, B4GALNT1, TMEM97, SLC22A9, GPR19, TGFBR2, TMEM22, SLC3A2, OR6C76, MXRA8, OR6C75, SLAMF1, ACVR2A, RNF43, TRAM1L1, SLC16A4, TRIM59, BAX, ATP2A1, GBP3	73	4911	19113	1.43946	0.999845	0.888368	35.1114
SP_PIR_KEYWORDS	transferase	11	1.41026	0.0342149	CDC7, ACVR2A, XYLT2, UGT1A3, GOT1L1, TGFBR2, GRK4, PRDM2, BRSK1, CLOCK, B4GALNT1	73	1394	19235	2.07921	0.993578	0.716914	33.8534
SP_PIR_KEYWORDS	transmembrane	27	3.46154	0.0348418	JPH4, TMEM60, LMAN1, SEC63, OR52N5, XYLT2, UGT1A3, SLC35F5, B4GALNT1, TMEM97, SLC22A9, GPR19, TGFBR2, TMEM22, SLC3A2, OR6C76, MXRA8, OR6C75, SLAMF1, ACVR2A, RNF43, TRAM1L1, SLC16A4, TRIM59, BAX, ATP2A1, GBP3	73	4973	19235	1.43059	0.994155	0.642434	34.3613
GOTERM_CC_FAT	GO:0000267~cell fraction	10	1.28205	0.0362624	JPH4, SLC16A4, VCP, UGT1A3, BAX, UBR5, ATP2A1, LMAN1, GRB14, B4GALNT1	55	1083	12782	2.14589	0.998259	0.596499	36.3331
SP_PIR_KEYWORDS	membrane	32	4.10256	0.0392443	JPH4, SEC31A, TMEM60, LMAN1, SEC63, OR52N5, XYLT2, UGT1A3, SLC35F5, FGFBP1, B4GALNT1, TMEM97, SLC22A9, GPR19, TGFBR2, TMEM22, SLC3A2, OR6C76, OR6C75, MXRA8, SLAMF1, RNF43, ACVR2A, TRAM1L1, SLC16A4, TRIM59, BAX, ATP2A1, MARCKS, GBP3, ADD3, GRB14	73	6256	19235	1.34779	0.996988	0.619973	37.8289
UP_SEQ_FEATURE	topological domain:Cytoplasmic	20	2.5641	0.0414123	TMEM97, JPH4, SLC22A9, GPR19, TGFBR2, SLC3A2, OR6C76, MXRA8, OR6C75, LMAN1, SLAMF1, SEC63, RNF43, ACVR2A, TRAM1L1, OR52N5, SLC16A4, XYLT2, ATP2A1, B4GALNT1	73	3374	19113	1.552	0.999987	0.894606	42.5814
SP_PIR_KEYWORDS	nucleotide-binding	12	1.53846	0.0481643	CDC7, ACVR2A, MYO1A, MSH3, VCP, ATP2A1, TGFBR2, GRK4, BRSK1, GBP3, RAD50, AASDH	73	1686	19235	1.8754	0.999221	0.640311	44.3459
KEGG_PATHWAY	hsa05210:Colorectal cancer	3	0.384615	0.0503106	MSH3, BAX, TGFBR2	23	84	5085	7.89596	0.902012	0.902012	38.4583
GOTERM_CC_FAT	GO:0005624~membrane fraction	8	1.02564	0.0526562	JPH4, SLC16A4, VCP, UGT1A3, ATP2A1, LMAN1, GRB14, B4GALNT1	55	809	12782	2.29815	0.999909	0.687454	48.3785
UP_SEQ_FEATURE	binding site:ATP	6	0.769231	0.0535069	CDC7, ACVR2A, TGFBR2, GRK4, BRSK1, AASDH	73	542	19113	2.8984	1	0.912661	51.391
SP_PIR_KEYWORDS	serine/threonine-protein kinase	5	0.641026	0.0545447	CDC7, ACVR2A, TGFBR2, GRK4, BRSK1	73	381	19235	3.45792	0.999706	0.63818	48.617
GOTERM_CC_FAT	GO:0005635~nuclear envelope	4	0.512821	0.0555532	XPOT, RNF43, MNS1, CYHR1	55	205	12782	4.53463	0.999946	0.66456	50.2754
GOTERM_BP_FAT	GO:0051327~M phase of meiotic cell cycle	3	0.384615	0.0582909	MNS1, SYCP1, RAD50	55	98	13528	7.5295	1	0.995537	60.2897
GOTERM_BP_FAT	GO:0007126~meiosis	3	0.384615	0.0582909	MNS1, SYCP1, RAD50	55	98	13528	7.5295	1	0.995537	60.2897
GOTERM_BP_FAT	GO:0009628~response to abiotic stimulus	5	0.641026	0.058858	BAX, TGFBR2, BRSK1, EIF2B3, CLOCK	55	368	13528	3.3419	1	0.992698	60.6559
GOTERM_BP_FAT	GO:0051321~meiotic cell cycle	3	0.384615	0.0604044	MNS1, SYCP1, RAD50	55	100	13528	7.37891	1	0.989884	61.6383
GOTERM_CC_FAT	GO:0005626~insoluble fraction	8	1.02564	0.0617483	JPH4, SLC16A4, VCP, UGT1A3, ATP2A1, LMAN1, GRB14, B4GALNT1	55	839	12782	2.21597	0.999983	0.665888	54.1189
SP_PIR_KEYWORDS	actin-binding	4	0.512821	0.0654349	MYO1A, PHACTR4, MARCKS, ADD3	73	247	19235	4.2671	0.999945	0.663885	55.2195
GOTERM_BP_FAT	GO:0006310~DNA recombination	3	0.384615	0.0658019	MSH3, SYCP1, RAD50	55	105	13528	7.02753	1	0.98995	64.8906
UP_SEQ_FEATURE	compositionally biased region:Asp/Glu-rich (acidic)	3	0.384615	0.0688336	UBR5, PRDM2, SYCP1	73	114	19113	6.89005	1	0.933467	60.7617
SP_PIR_KEYWORDS	ubl conjugation	6	0.769231	0.0692061	RNF43, SLC3A2, KBTBD10, ADD3, SYCP1, KLF3	73	588	19235	2.68871	0.99997	0.646511	57.3183
GOTERM_CC_FAT	GO:0033017~sarcoplasmic reticulum membrane	2	0.25641	0.069485	JPH4, ATP2A1	55	17	12782	27.3412	0.999996	0.6757	58.5354
GOTERM_MF_FAT	GO:0019838~growth factor binding	3	0.384615	0.0706758	ACVR2A, TGFBR2, FGFBP1	55	105	12983	6.74442	1	0.999344	60.0967
GOTERM_CC_FAT	GO:0031224~intrinsic to membrane	30	3.84615	0.0717185	JPH4, TMEM60, LMAN1, SEC63, OR52N5, XYLT2, UGT1A3, SLC35F5, B4GALNT1, XPOT, TMEM97, SLC22A9, GPR19, TGFBR2, TMEM22, SLC3A2, OR6C76, MXRA8, OR6C75, SLAMF1, RNF43, ACVR2A, TRAM1L1, SLC16A4, TRIM59, BAX, ATP2A1, TCEB3, MARCKS, GBP3	55	5485	12782	1.2711	0.999997	0.655854	59.7358
GOTERM_BP_FAT	GO:0045321~leukocyte activation	4	0.512821	0.0721153	RPL22, BAX, TGFBR2, SLAMF1	55	242	13528	4.06551	1	0.990622	68.3673
GOTERM_MF_FAT	GO:0004675~transmembrane receptor protein serine/threonine kinase activity	2	0.25641	0.0723238	ACVR2A, TGFBR2	55	18	12983	26.2283	1	0.993295	60.9746
GOTERM_MF_FAT	GO:0005024~transforming growth factor beta receptor activity	2	0.25641	0.0723238	ACVR2A, TGFBR2	55	18	12983	26.2283	1	0.993295	60.9746
SP_PIR_KEYWORDS	calmodulin-binding	3	0.384615	0.0744082	MYO1A, MARCKS, ADD3	73	120	19235	6.58733	0.999986	0.639132	60.0657
GOTERM_CC_FAT	GO:0016021~integral to membrane	29	3.71795	0.078929	JPH4, TMEM60, LMAN1, SEC63, OR52N5, XYLT2, UGT1A3, SLC35F5, B4GALNT1, XPOT, TMEM97, SLC22A9, GPR19, TGFBR2, TMEM22, SLC3A2, OR6C76, MXRA8, OR6C75, SLAMF1, RNF43, ACVR2A, TRAM1L1, SLC16A4, TRIM59, BAX, ATP2A1, TCEB3, GBP3	55	5297	12782	1.27234	0.999999	0.663046	63.3966
UP_SEQ_FEATURE	mutagenesis site	13	1.66667	0.0793998	XPOT, RNF43, VCP, UBR5, BAX, TGFBR2, SLC3A2, PRDM2, ARID1A, BRSK1, FGFBP1, RAD50, CLOCK	73	2045	19113	1.66439	1	0.93612	66.2172
GOTERM_MF_FAT	GO:0005524~ATP binding	11	1.41026	0.0809471	CDC7, ACVR2A, MYO1A, MSH3, VCP, ATP2A1, TGFBR2, GRK4, BRSK1, RAD50, AASDH	55	1477	12983	1.75802	1	0.98531	65.2855
SP_PIR_KEYWORDS	magnesium	5	0.641026	0.0838628	CDC7, ACVR2A, ATP2A1, TGFBR2, BRSK1	73	442	19235	2.98069	0.999997	0.652979	64.6483
GOTERM_MF_FAT	GO:0032559~adenyl ribonucleotide binding	11	1.41026	0.0868635	CDC7, ACVR2A, MYO1A, MSH3, VCP, ATP2A1, TGFBR2, GRK4, BRSK1, RAD50, AASDH	55	1497	12983	1.73454	1	0.973611	67.9848
GOTERM_MF_FAT	GO:0005080~protein kinase C binding	2	0.25641	0.0876846	MARCKS, ADD3	55	22	12983	21.4595	1	0.953065	68.3438
GOTERM_BP_FAT	GO:0007131~reciprocal meiotic recombination	2	0.25641	0.091604	SYCP1, RAD50	55	24	13528	20.497	1	0.996172	77.1769
SP_PIR_KEYWORDS	transport	11	1.41026	0.0921746	XPOT, TRAM1L1, SEC31A, SLC16A4, VCP, SLC22A9, ATP2A1, SLC3A2, SLC35F5, LMAN1, SEC63	73	1670	19235	1.73558	0.999999	0.659933	68.2736
SP_PIR_KEYWORDS	transmembrane protein	6	0.769231	0.0924504	ACVR2A, GPR19, UGT1A3, SLC3A2, LMAN1, B4GALNT1	73	642	19235	2.46255	0.999999	0.633851	68.3878
SP_PIR_KEYWORDS	heparin binding	2	0.25641	0.09296	RPL22, FGFBP1	73	26	19235	20.2687	0.999999	0.610606	68.5979
GOTERM_BP_FAT	GO:0048193~Golgi vesicle transport	3	0.384615	0.0962033	SEC31A, VCP, LMAN1	55	131	13528	5.63276	1	0.995784	78.8907
GOTERM_BP_FAT	GO:0002521~leukocyte differentiation	3	0.384615	0.0962033	RPL22, BAX, TGFBR2	55	131	13528	5.63276	1	0.995784	78.8907
GOTERM_BP_FAT	GO:0002520~immune system development	4	0.512821	0.0976751	MSH3, RPL22, BAX, TGFBR2	55	276	13528	3.56469	1	0.994537	79.4131
GOTERM_BP_FAT	GO:0006687~glycosphingolipid metabolic process	2	0.25641	0.0988548	BAX, B4GALNT1	55	26	13528	18.9203	1	0.993027	79.8231
GOTERM_BP_FAT	GO:0000018~regulation of DNA recombination	2	0.25641	0.0988548	MSH3, RAD50	55	26	13528	18.9203	1	0.993027	79.8231

## Sheet: UCEC
Category	Term	Count	%	PValue	Genes	List Total	Pop Hits	Pop Total	Fold Enrichment	Bonferroni	Benjamini	FDR
GOTERM_CC_FAT	GO:0005694~chromosome	6	1.4742	0.00786205	PDS5B, SGOL1, CTCF, ATR, ADD3, RAD50	36	460	12782	4.63116	0.583612	0.583612	8.54538
GOTERM_BP_FAT	GO:0000279~M phase	5	1.2285	0.00805873	PDS5B, SGOL1, MNS1, TTK, RAD50	34	329	13528	6.04684	0.970393	0.970393	10.7953
GOTERM_CC_FAT	GO:0000228~nuclear chromosome	4	0.982801	0.00971758	SGOL1, ATR, ADD3, RAD50	36	162	12782	8.7668	0.661735	0.418395	10.4625
GOTERM_BP_FAT	GO:0007059~chromosome segregation	3	0.737101	0.0165804	PDS5B, SGOL1, CTCF	34	81	13528	14.7364	0.999306	0.973655	21.0258
GOTERM_BP_FAT	GO:0022403~cell cycle phase	5	1.2285	0.0175454	PDS5B, SGOL1, MNS1, TTK, RAD50	34	414	13528	4.80534	0.999547	0.923209	22.1128
GOTERM_CC_FAT	GO:0044427~chromosomal part	5	1.2285	0.0204877	PDS5B, SGOL1, CTCF, ATR, RAD50	36	386	12782	4.59917	0.899516	0.535093	20.8852
GOTERM_BP_FAT	GO:0051327~M phase of meiotic cell cycle	3	0.737101	0.0237065	SGOL1, MNS1, RAD50	34	98	13528	12.1801	0.999971	0.926401	28.7321
GOTERM_BP_FAT	GO:0007126~meiosis	3	0.737101	0.0237065	SGOL1, MNS1, RAD50	34	98	13528	12.1801	0.999971	0.926401	28.7321
GOTERM_BP_FAT	GO:0051321~meiotic cell cycle	3	0.737101	0.0246147	SGOL1, MNS1, RAD50	34	100	13528	11.9365	0.99998	0.885625	29.6625
SP_PIR_KEYWORDS	coiled coil	11	2.7027	0.0252497	C18ORF34, CCDC150, TRIM59, SGOL1, MNS1, RBM27, KIAA2018, CCDC28A, RAD50, SEC63, SPRYD5	49	2019	19235	2.13871	0.942976	0.942976	25.1662
GOTERM_BP_FAT	GO:0045648~positive regulation of erythrocyte differentiation	2	0.4914	0.026518	ACVR2A, SMAP1	34	11	13528	72.3422	0.999992	0.857513	31.5756
GOTERM_BP_FAT	GO:0006259~DNA metabolic process	5	1.2285	0.0335698	TFAM, CTCF, ATR, RAD50, ASTE1	34	506	13528	3.93164	1	0.880202	38.2505
GOTERM_BP_FAT	GO:0007049~cell cycle	6	1.4742	0.0383281	PDS5B, SGOL1, MNS1, TTK, ATR, RAD50	34	776	13528	3.07641	1	0.880576	42.4069
GOTERM_BP_FAT	GO:0045646~regulation of erythrocyte differentiation	2	0.4914	0.0430367	ACVR2A, SMAP1	34	18	13528	44.2092	1	0.88071	46.2628
GOTERM_CC_FAT	GO:0044454~nuclear chromosome part	3	0.737101	0.04381	SGOL1, ATR, RAD50	36	122	12782	8.73087	0.993075	0.71153	39.7695
GOTERM_BP_FAT	GO:0051726~regulation of cell cycle	4	0.982801	0.0461257	TTK, CTCF, ATR, PTEN	34	331	13528	4.80825	1	0.871807	48.6605
GOTERM_BP_FAT	GO:0022402~cell cycle process	5	1.2285	0.0472722	PDS5B, SGOL1, MNS1, TTK, RAD50	34	565	13528	3.52108	1	0.852663	49.5249
GOTERM_CC_FAT	GO:0000793~condensed chromosome	3	0.737101	0.048428	SGOL1, CTCF, ADD3	36	129	12782	8.25711	0.995954	0.667796	42.9807
GOTERM_CC_FAT	GO:0009898~internal side of plasma membrane	4	0.982801	0.0547612	AP1S1, SMAP1, SEC31A, ADD3	36	316	12782	4.49437	0.998072	0.647208	47.131
SP_PIR_KEYWORDS	ubl conjugation	5	1.2285	0.058476	RNF43, SGOL1, CTCF, RBM27, ADD3	49	588	19235	3.33802	0.998827	0.965758	49.4922
GOTERM_CC_FAT	GO:0012505~endomembrane system	6	1.4742	0.0599755	XPOT, RNF43, AP1S1, SEC31A, SRPR, MNS1	36	782	12782	2.72421	0.998957	0.624972	50.3393
BIOCARTA	h_ctcfPathway:CTCF: First Multivalent Nuclear Factor	2	0.4914	0.0677709	CTCF, PTEN	6	20	1437	23.95	0.894142	0.894142	45.5446
SP_PIR_KEYWORDS	membrane	22	5.40541	0.0680936	TMEM97, PCDHGA10, MCHR2, CD3G, SEC31A, SLC22A9, FAM18A, TMEM60, KIAA1919, OR7E24, C6ORF89, SEC63, RNF43, ACVR2A, AP1S1, OR52N5, SMAP1, TRIM59, SRPR, JAK1, SLC35F5, ADD3	49	6256	19235	1.38045	0.999629	0.928127	55.0416
GOTERM_CC_FAT	GO:0030658~transport vesicle membrane	2	0.4914	0.0688747	AP1S1, SEC31A	36	26	12782	27.312	0.999637	0.628475	55.4075
GOTERM_BP_FAT	GO:0046907~intracellular transport	5	1.2285	0.0740843	XPOT, AP1S1, SEC31A, SRPR, SEC63	34	657	13528	3.02802	1	0.938594	66.2676
SP_PIR_KEYWORDS	Chromosome partition	2	0.4914	0.074588	SGOL1, CTCF	49	31	19235	25.3259	0.99983	0.885874	58.468
GOTERM_BP_FAT	GO:0045639~positive regulation of myeloid cell differentiation	2	0.4914	0.0775237	ACVR2A, SMAP1	34	33	13528	24.1141	1	0.932803	67.9942
GOTERM_BP_FAT	GO:0006612~protein targeting to membrane	2	0.4914	0.0775237	SRPR, SEC63	34	33	13528	24.1141	1	0.932803	67.9942
BIOCARTA	h_atrbrcaPathway:Role of BRCA1, BRCA2 and ATR in Cancer Susceptibility	2	0.4914	0.0776114	ATR, RAD50	6	23	1437	20.8261	0.924622	0.725449	50.3264
GOTERM_BP_FAT	GO:0006260~DNA replication	3	0.737101	0.0780243	TFAM, ATR, RAD50	34	190	13528	6.28235	1	0.919872	68.2385
GOTERM_CC_FAT	GO:0005654~nucleoplasm	6	1.4742	0.0902092	XPOT, TAF1B, CTCF, TEAD2, ATR, RBM27	36	882	12782	2.41534	0.999972	0.688389	65.6966
GOTERM_MF_FAT	GO:0032403~protein complex binding	3	0.737101	0.0929053	ACVR2A, CD3G, ATR	35	196	12983	5.6777	0.999999	0.999999	68.4427
GOTERM_CC_FAT	GO:0030120~vesicle coat	2	0.4914	0.099087	AP1S1, SEC31A	36	38	12782	18.6871	0.999991	0.685964	69.2998

## Sheet: SUMMARY
Tumor type	Term	Count	PValue	Genes
COAD	GO:0016021~integral to membrane	34	0.000386572	ARV1, BMPR2, KIAA1919, LMAN1, OR7E24, SEC63, OR52N5, PRRT2, SRPR, SLC23A2, OR7C1, SLC35F5, OR14C36, ANO10, XPOT, TMEM97, PCDHGA10, CD3G, SLC22A9, TGFBR2, HIAT1, TMEM22, SLC3A2, TMBIM4, OR6C76, OR6C75, SLAMF1, RNF43, ACVR2A, EBPL, TRIM59, BAX, GBP3, ABCC5
	GO:0031224~intrinsic to membrane	34	0.000819929	ARV1, BMPR2, KIAA1919, LMAN1, OR7E24, SEC63, OR52N5, PRRT2, SRPR, SLC23A2, OR7C1, SLC35F5, OR14C36, ANO10, XPOT, TMEM97, PCDHGA10, CD3G, SLC22A9, TGFBR2, HIAT1, TMEM22, SLC3A2, TMBIM4, OR6C76, OR6C75, SLAMF1, RNF43, ACVR2A, EBPL, TRIM59, BAX, GBP3, ABCC5
	transmembrane region	32	0.00130611	ARV1, BMPR2, KIAA1919, LMAN1, OR7E24, SEC63, OR52N5, PRRT2, SLC23A2, OR7C1, SLC35F5, OR14C36, ANO10, TMEM97, PCDHGA10, CD3G, SLC22A9, TGFBR2, HIAT1, TMEM22, SLC3A2, TMBIM4, OR6C76, OR6C75, SLAMF1, RNF43, ACVR2A, EBPL, TRIM59, BAX, GBP3, ABCC5
	transmembrane	32	0.00145537	ARV1, BMPR2, KIAA1919, LMAN1, OR7E24, SEC63, OR52N5, PRRT2, SLC23A2, OR7C1, SLC35F5, OR14C36, ANO10, TMEM97, PCDHGA10, CD3G, SLC22A9, TGFBR2, HIAT1, TMEM22, SLC3A2, TMBIM4, OR6C76, OR6C75, SLAMF1, RNF43, ACVR2A, EBPL, TRIM59, BAX, GBP3, ABCC5
	GO:0004675~transmembrane receptor protein serine/threonine kinase activity	3	0.00258126	ACVR2A, TGFBR2, BMPR2
	GO:0005024~transforming growth factor beta receptor activity	3	0.00258126	ACVR2A, TGFBR2, BMPR2
	GO:0005539~glycosaminoglycan binding	5	0.0028855	VEGFB, RPL22, TGFBR2, FGFBP1, HMMR
	GO:0001871~pattern binding	5	0.00406048	VEGFB, RPL22, TGFBR2, FGFBP1, HMMR
	GO:0030247~polysaccharide binding	5	0.00406048	VEGFB, RPL22, TGFBR2, FGFBP1, HMMR
	membrane	36	0.00431481	ARV1, SEC31A, BMPR2, KIAA1919, LMAN1, OR7E24, SEC63, OR52N5, PRRT2, SRPR, SLC23A2, OR7C1, SLC35F5, FGFBP1, OR14C36, ANO10, TMEM97, PCDHGA10, CD3G, SLC22A9, TGFBR2, HIAT1, TMEM22, SLC3A2, TMBIM4, OR6C76, OR6C75, SLAMF1, RNF43, EBPL, ACVR2A, TRIM59, BAX, GBP3, ABCC5, GRB14
	topological domain:Extracellular	20	0.00559495	TMEM97, PCDHGA10, CD3G, SLC22A9, HIAT1, TGFBR2, BMPR2, SLC3A2, OR6C76, OR6C75, KIAA1919, OR7E24, SLAMF1, RNF43, ACVR2A, OR52N5, PRRT2, OR7C1, ANO10, OR14C36
	GO:0019838~growth factor binding	4	0.00994487	ACVR2A, TGFBR2, BMPR2, FGFBP1
STAD	GO:0033554~cellular response to stress	9	0.00169964	MSH3, VCP, BAX, UBR5, ATP2A1, BRSK1, EIF2B3, RAD50, ASTE1
	compositionally biased region:Pro-rich	11	0.00308665	RNF43, SRRT, SEC31A, PHACTR4, UBR5, PRR11, MBD6, PRDM2, BRSK1, BCL9, KLF3
	GO:0043073~germ cell nucleus	3	0.00317013	MARCKS, COIL, SYCP1
	GO:0005792~microsome	6	0.00317193	JPH4, VCP, UGT1A3, ATP2A1, LMAN1, GRB14
	GO:0006974~response to DNA damage stimulus	7	0.00356983	MSH3, VCP, BAX, UBR5, BRSK1, RAD50, ASTE1
	GO:0042598~vesicular fraction	6	0.00359263	JPH4, VCP, UGT1A3, ATP2A1, LMAN1, GRB14
	GO:0006259~DNA metabolic process	8	0.00379544	CDC7, TFAM, MSH3, VCP, BAX, SYCP1, RAD50, ASTE1
	GO:0012505~endomembrane system	10	0.00508771	XPOT, RNF43, JPH4, SEC31A, BAX, ATP2A1, MNS1, LMAN1, CYHR1, B4GALNT1
	GO:0005783~endoplasmic reticulum	11	0.00627651	RNF43, JPH4, TRAM1L1, SEC31A, XYLT2, VCP, UGT1A3, BAX, ATP2A1, LMAN1, SEC63
	nucleotide phosphate-binding region:ATP	10	0.0098736	CDC7, ACVR2A, MYO1A, MSH3, VCP, TGFBR2, GRK4, BRSK1, RAD50, AASDH
UCEC	GO:0005694~chromosome	6	0.00786205	PDS5B, SGOL1, CTCF, ATR, ADD3, RAD50
	GO:0000279~M phase	5	0.00805873	PDS5B, SGOL1, MNS1, TTK, RAD50
	GO:0000228~nuclear chromosome	4	0.00971758	SGOL1, ATR, ADD3, RAD50
