# Supplementary material for: A molecular portrait of microsatellite instability across multiple cancers
Source: Nat Commun. 2017 Jun 6;8:15180. doi: 10.1038/ncomms15180 (PMC5467167; doi:10.1038/ncomms15180)
Supplement: Supplementary Data 3 — Frameshift MSI events observed in MSI-H tumors among 13 out the 151 DNA repair genes examined are listed. [file ncomms15180-s4.xls]

TCGA.B5.A0JZ	TCGA.D1.A175	TCGA.CM.6674	TCGA.AX.A064	TCGA.BS.A0TJ	TCGA.D1.A167	TCGA.AA.3833	TCGA.AP.A054	TCGA.BR.4256	TCGA.A5.A0GI	TCGA.AD.6964	TCGA.AD.6889	TCGA.HU.A4H4	TCGA.AD.A5EJ	TCGA.BR.8360	TCGA.D1.A17A	TCGA.A5.A0VP	TCGA.CG.4306	TCGA.HU.A4GN	TCGA.BR.4292	TCGA.G4.6304	TCGA.BS.A0UA	TCGA.AX.A05S	TCGA.AX.A0J1	TCGA.AX.A063	TCGA.AP.A05O	TCGA.G4.6588	TCGA.D5.6928	TCGA.F4.6856	TCGA.BG.A0MQ	TCGA.BG.A18B	TCGA.D1.A17B	TCGA.D1.A176	TCGA.D1.A177	TCGA.B5.A11J	TCGA.BR.6566	TCGA.G4.6302	TCGA.AD.6895	TCGA.D1.A160	TCGA.A5.A0G1	TCGA.D5.6540	TCGA.A5.A0GD	TCGA.BR.4361	TCGA.EI.6882	TCGA.HU.A4H8	TCGA.B5.A0JV	TCGA.A5.A0GW	TCGA.G4.6309	TCGA.BR.8361	TCGA.A6.6781
chr5_79970914_79970921_MSH3_NM_002439-1394-1401-mono-+_GGGACAAAAAAAAGGGCA_CDS	1	1	0	0	0	0	0	1	0	0	0	1	0	1	1	0	0	1	1	1	0	0	1	0	0	0	0	0	0	0	1	0	0	0	0	0	0	0	1	0	0	0	1	0	1	0	0	0	1
chr5_131931451_131931459_RAD50_NM_005732-2558-2566-mono-+_GAGCTAAAAAAAAAGGAAA_CDS	1	0	0	0	0	0	0	1	0	0	0	0	0	0	0	0	0	1	0	0	0	0	1	0	1	0	0	0	0	0	0	0	0	1	0	0	0	0	0	0	0	0	1	0	1	0	1	0	0
chr11_108114816_108114822_ATM_NM_000051-1019-1025-mono-+_TGGACTTTTTTTCCAAG_CDS	1	0	0	0	0	0	0	0	0	0	0	0	0	0	0	0	0	0	0	0	0	0	0	0	0	0	0	0	0	0	0	0	0	0	0	0	0	0	0	0	0	0	0	0	0	0	0	0	0
chr2_100055101_100055108_REV1_NM_001037872-1379-1386-mono--,NM_016316-1379-1386-mono--_TTTCATTTTTTTTAACTT_CDS	0	1	0	0	0	0	0	0	0	0	0	0	0	0	0	0	0	0	0	0	0	0	0	0	0	0	0	0	0	0	0	0	0	0	0	0	0	0	0	0	0	0	0	0	0	0	0	0	0
chr1_226570819_226570824_PARP1_NM_001618-1242-1247-mono--_TTTCTGGGGGGAATAT_CDS	0	0	0	0	1	0	0	0	0	0	0	0	0	0	0	0	0	0	0	0	0	0	0	0	0	0	0	0	0	0	0	0	0	0	0	0	0	0	0	0	0	0	0	0	0	0	0	0	0
chr2_48030639_48030646_MSH6_NM_000179-3406-3413-mono-+_AGATACCCCCCCCTTCTT_CDS	0	0	0	0	1	1	1	1	0	0	0	0	0	0	0	0	0	0	0	0	0	1	0	1	0	0	0	0	0	0	0	1	0	0	0	0	0	0	1	0	0	0	1	0	0	0	0	0	0
chr3_48501287_48501292_ATRIP_NM_032166-1060-1065-mono-+,NM_130384-1060-1065-mono-+_TGGCACCCCCCTGCAG_CDS	0	0	0	0	1	0	0	0	0	0	0	0	0	0	0	0	0	0	0	0	0	0	0	0	0	0	0	0	0	0	0	0	0	0	0	0	0	0	0	0	0	0	0	0	0	0	0	0	1
chr3_129155742_129155747_MBD4_NM_003925-915-920-mono--_CATCCTTTTTTAGTTT_CDS	0	0	0	0	1	0	0	0	0	0	0	0	0	0	0	0	0	0	0	0	0	0	0	0	0	0	0	0	0	0	0	0	0	0	0	0	0	0	0	0	0	0	0	0	0	0	0	0	0
chr5_131944381_131944388_RAD50_NM_005732-3195-3202-mono-+_TCAACAAAAAAAATACAA_CDS	0	0	0	0	1	0	0	0	0	0	0	0	0	0	0	0	0	0	0	0	0	0	0	0	0	0	0	0	0	0	0	0	0	0	0	0	0	0	1	0	0	0	0	0	0	0	0	0	0
chr15_75644673_75644679_NEIL1_NM_024608-1070-1076-mono-+,NM_001256552-994-1000-mono-+,NR_046311-1193-1199-mono-+_AAGATCCCCCCCTTTGA_CDS	0	0	0	0	1	0	0	0	0	0	0	0	0	0	0	0	0	0	0	0	0	0	0	0	0	0	0	0	0	0	0	0	0	0	0	0	0	0	0	0	0	0	0	0	0	0	0	0	0
chr15_91304138_91304146_BLM_NM_000057-1633-1641-mono-+_CTAGGAAAAAAAAATGAAA_CDS	0	0	0	0	1	0	0	0	0	0	0	0	0	0	0	0	0	1	0	0	0	0	1	0	0	0	0	0	0	0	0	0	0	1	0	0	0	0	0	0	0	0	0	1	0	0	0	0	0
chr14_61278829_61278834_MNAT1_NM_001177963-668-673-mono-+,NM_002431-668-673-mono-+_CAGGCTTTTTTAGATG_CDS	0	0	0	0	0	1	0	0	0	0	0	0	0	0	0	0	0	0	0	0	0	0	0	0	0	0	0	0	0	0	0	0	0	0	0	0	0	0	0	0	0	0	0	0	0	0	0	0	0
chr8_90967511_90967517_NBN_NM_002485-1500-1506-mono--_AGACCTTTTTTTGGTAG_CDS	0	0	0	0	0	0	0	1	0	0	0	0	0	0	0	0	0	0	0	0	0	0	0	0	0	0	0	0	0	0	0	0	0	0	0	0	0	0	0	0	0	0	0	0	0	0	0	0	0
chr3_37053347_37053352_MLH1_NM_001167618-576-581-mono-+,NM_001167617-576-581-mono-+,NM_001167619-489-494-mono-+,NM_000249-781-786-mono-+_CAGTTAAAAAAGTAAG_CDS	0	0	0	0	0	0	0	0	0	0	0	1	0	0	0	0	0	0	0	0	0	0	0	0	0	0	0	0	0	0	0	0	0	0	0	0	0	0	0	0	0	0	0	0	0	0	0	0	0
chr3_121263644_121263649_POLQ_NM_199420-396-401-mono--_ACATCTTTTTTACACC_CDS	0	0	0	0	0	0	0	0	0	0	0	1	0	0	0	0	0	0	0	0	0	0	0	0	0	0	0	0	0	0	0	0	0	0	0	0	0	0	0	0	0	0	0	0	0	0	0	0	0
chr8_48866909_48866918_PRKDC_NM_006904-544-553-mono--,NM_001081640-544-553-mono--_TGGTATTTTTTTTTTCAATG_CDS	0	0	0	0	0	0	0	0	0	0	0	1	0	0	0	0	0	0	0	0	0	1	0	0	0	0	1	0	0	0	0	0	0	0	0	0	0	0	0	0	0	0	0	1	0	0	0	0	0
chr14_45645954_45645961_FANCM_NM_020937-4097-4104-mono-+_AGTGCAAAAAAAAGTTAT_CDS	0	0	0	0	0	0	0	0	0	0	0	1	0	0	0	0	0	0	0	0	0	0	0	0	0	0	0	0	0	0	0	0	0	0	0	0	0	0	0	0	1	0	0	0	0	0	0	0	0
chr18_20572852_20572860_RBBP8_NM_203292-1445-1453-mono-+,NM_002894-1394-1402-mono-+,NM_203291-1364-1372-mono-+_CTGGGAAAAAAAAACATCT_CDS	0	0	0	0	0	0	0	0	0	0	0	1	0	0	0	0	0	0	0	0	0	0	0	0	0	0	0	0	0	0	0	0	0	0	0	0	0	0	0	0	0	0	1	0	0	0	1	0	1
chr17_38552641_38552647_TOP2A_NM_001067-3766-3772-mono--_TTGTGTTTTTTTCCCCT_CDS	0	0	0	0	0	0	0	0	0	0	0	0	0	0	1	0	0	0	0	0	0	0	0	0	0	0	0	0	0	0	0	0	0	0	0	0	0	0	0	0	0	0	0	0	0	0	0	0	0
chr3_142261554_142261560_ATR_NM_001184-3518-3524-mono--_ATGTTAAAAAAAGCCAA_CDS	0	0	0	0	0	0	0	0	0	0	0	0	0	0	0	0	0	0	0	0	0	1	0	0	0	0	0	0	0	0	0	0	0	0	0	0	0	0	0	0	0	0	0	0	0	0	0	0	0
chr8_48746798_48746804_PRKDC_NM_006904-8160-8166-mono--,NM_001081640-8160-8166-mono--_CAGCCTTTTTTTCCCAA_CDS	0	0	0	0	0	0	0	0	0	0	0	0	0	0	0	0	0	0	0	0	0	1	0	0	0	0	0	0	0	0	0	0	0	0	0	0	0	0	0	0	0	0	0	0	0	0	0	0	0
chr12_21644546_21644554_RECQL_NM_002907-657-665-mono--,NM_032941-460-468-mono--_AGGACTTTTTTTTTCTGAA_CDS	0	0	0	0	0	0	0	0	0	0	0	0	0	0	0	0	0	0	0	0	0	1	0	0	0	0	0	0	0	0	0	0	0	0	0	0	0	0	0	0	0	0	0	0	0	0	0	0	0
chr1_62916271_62916278_USP1_NM_003368-2736-2743-mono-+,NM_001017415-2306-2313-mono-+,NM_001017416-2211-2218-mono-+_TGAACAAAAAAAATGTAG_CDS	0	0	0	0	0	0	0	0	0	0	0	0	0	0	0	0	0	0	0	0	0	0	1	0	0	0	0	0	0	0	0	0	0	0	0	0	0	0	0	0	0	0	0	0	0	0	0	0	0
chr14_75514337_75514344_MLH3_NM_014381-2230-2237-mono--,NM_001040108-2230-2237-mono--_TGCAATTTTTTTTGTTGG_CDS	0	0	0	0	0	0	0	0	0	0	0	0	0	0	0	0	0	0	0	0	0	0	1	0	0	0	0	0	0	0	0	0	0	0	0	0	0	0	0	0	0	0	0	0	0	0	0	0	0
chr3_142281577_142281582_ATR_NM_001184-783-788-mono--_CTTCTAAAAAACACAA_CDS	0	0	0	0	0	0	0	0	0	0	0	0	0	0	0	0	0	0	0	0	0	0	0	1	0	0	0	0	0	0	0	0	0	0	0	0	0	0	0	0	0	0	0	0	0	0	0	0	0
chr10_115609831_115609837_DCLRE1A_NM_014881-1944-1950-mono--_TTTTTAAAAAAACCACA_CDS	0	0	0	0	0	0	0	0	0	0	0	0	0	0	0	0	0	0	0	0	0	0	0	1	0	0	0	0	0	0	0	0	0	0	0	0	0	0	0	0	0	0	0	0	0	0	0	0	0
chr14_75498838_75498843_MLH3_NM_014381-3898-3903-mono--,NM_001040108-3970-3975-mono--_AGTAATTTTTTCCGAC_CDS	0	0	0	0	0	0	0	0	0	0	0	0	0	0	0	0	0	0	0	0	0	0	0	1	0	0	0	0	0	0	0	0	0	0	0	0	0	0	0	0	0	0	0	0	0	0	0	0	0
chr15_43733756_43733761_TP53BP1_NM_001141980-3173-3178-mono--,NM_001141979-3173-3178-mono--,NM_005657-3193-3198-mono--_ATCCATTTTTTCTTTC_CDS	0	0	0	0	0	0	0	0	0	0	0	0	0	0	0	0	0	0	0	0	0	0	0	1	0	0	0	0	0	0	0	0	0	0	0	0	0	0	0	0	0	0	0	0	0	0	0	0	0
chr11_108216476_108216482_ATM_NM_000051-8811-8817-mono-+_GGTGCAAAAAAAGTCTT_CDS	0	0	0	0	0	0	0	0	0	0	0	0	0	0	0	0	0	0	0	0	0	0	0	0	0	0	1	0	0	0	0	0	0	0	0	0	0	0	0	0	0	0	0	0	0	0	0	0	0
chr3_133379899_133379905_TOPBP1_NM_007027-198-204-mono--_GCTTTAAAAAAACATTT_CDS	0	0	0	0	0	0	0	0	0	0	0	0	0	0	0	0	0	0	0	0	0	0	0	0	0	0	0	0	1	0	0	0	0	0	0	0	0	0	0	0	0	0	0	0	0	0	0	0	0
chr3_142274739_142274748_ATR_NM_001184-2433-2442-mono--_AGGTATTTTTTTTTTCAGTA_CDS	0	0	0	0	0	0	0	0	0	0	0	0	0	0	0	0	0	0	0	0	0	0	0	0	0	0	0	0	0	1	0	0	1	1	1	0	0	0	0	0	0	0	0	0	0	0	1	0	0
chr2_190682809_190682815_PMS1_NM_001128144-1015-1021-mono-+,NM_000534-1015-1021-mono-+,NM_001128143-1015-1021-mono-+_ACTGCAAAAAAATGTAA_CDS	0	0	0	0	0	0	0	0	0	0	0	0	0	0	0	0	0	0	0	0	0	0	0	0	0	0	0	0	0	0	0	0	0	0	0	0	0	1	0	0	0	0	0	0	0	0	0	0	0
chr8_48689517_48689522_PRKDC_NM_006904-12120-12125-mono--,NM_001081640-12027-12032-mono--_CCTCCTTTTTTCAGCA_CDS	0	0	0	0	0	0	0	0	0	0	0	0	0	0	0	0	0	0	0	0	0	0	0	0	0	0	0	0	0	0	0	0	0	0	0	0	0	0	1	0	0	0	0	0	0	0	0	0	0
chr8_48701554_48701561_PRKDC_NM_006904-10863-10870-mono--,NM_001081640-10863-10870-mono--_CAATGTTTTTTTTATTTA_CDS	0	0	0	0	0	0	0	0	0	0	0	0	0	0	0	0	0	0	0	0	0	0	0	0	0	0	0	0	0	0	0	0	0	0	0	0	0	0	1	0	0	0	0	0	0	0	0	0	0
chr8_31001131_31001137_WRN_NM_000553-4164-4170-mono-+_TTTCTAAAAAAAGGTAC_CDS	0	0	0	0	0	0	0	0	0	0	0	0	0	0	0	0	0	0	0	0	0	0	0	0	0	0	0	0	0	0	0	0	0	0	0	0	0	0	0	0	1	0	0	0	0	0	0	0	0
chr3_121208703_121208708_POLQ_NM_199420-3198-3203-mono--_GTGCCTTTTTTGTTTT_CDS	0	0	0	0	0	0	0	0	0	0	0	0	0	0	0	0	0	0	0	0	0	0	0	0	0	0	0	0	0	0	0	0	0	0	0	0	0	0	0	0	0	0	1	0	0	0	0	0	0
chr7_152345768_152345774_XRCC2_NM_005431-881-887-mono--_AAATGTTTTTTTAAACT_CDS	0	0	0	0	0	0	0	0	0	0	0	0	0	0	0	0	0	0	0	0	0	0	0	0	0	0	0	0	0	0	0	0	0	0	0	0	0	0	0	0	0	0	1	0	0	0	0	0	0
chr10_14950432_14950438_DCLRE1C_NM_022487-2076-2082-mono--,NM_001033858-2539-2545-mono--,NM_001033857-2217-2223-mono--,NM_001033855-2132-2138-mono--_TTTTCTTTTTTTGACTG_CDS	0	0	0	0	0	0	0	0	0	0	0	0	0	0	0	0	0	0	0	0	0	0	0	0	0	0	0	0	0	0	0	0	0	0	0	0	0	0	0	0	0	0	1	0	0	0	0	0	0
chr12_133219486_133219491_POLE_NM_006231-4686-4691-mono--_TGTTTGGGGGGTGGCA_CDS	0	0	0	0	0	0	0	0	0	0	0	0	0	0	0	0	0	0	0	0	0	0	0	0	0	0	0	0	0	0	0	0	0	0	0	0	0	0	0	0	0	0	1	0	0	0	0	0	0
chr13_32972892_32972897_BRCA2_NM_000059-10470-10475-mono-+_CAACTAAAAAATATAT_CDS	0	0	0	0	0	0	0	0	0	0	0	0	0	0	0	0	0	0	0	0	0	0	0	0	0	0	0	0	0	0	0	0	0	0	0	0	0	0	0	0	0	0	1	0	0	0	0	0	0
chr13_32913558_32913564_BRCA2_NM_000059-5294-5300-mono-+_GAAGCAAAAAAATGGCT_CDS	0	0	0	0	0	0	0	0	0	0	0	0	0	0	0	0	0	0	0	0	0	0	0	0	0	0	0	0	0	0	0	0	0	0	0	0	0	0	0	0	0	0	0	1	0	0	0	0	0
chr13_32954022_32954029_BRCA2_NM_000059-9317-9324-mono-+_GCGACAAAAAAAACTCAG_CDS	0	0	0	0	0	0	0	0	0	0	0	0	0	0	0	0	0	0	0	0	0	0	0	0	0	0	0	0	0	0	0	0	0	0	0	0	0	0	0	0	0	0	0	1	0	0	0	0	0
chr17_41245586_41245593_BRCA1_NM_007294-2186-2193-mono--,NM_007297-2094-2101-mono--,NM_007300-2186-2193-mono--,NR_027676-2090-2097-mono--_TGTACTTTTTTTTCTTTA_CDS	0	0	0	0	0	0	0	0	0	0	0	0	0	0	0	0	0	0	0	0	0	0	0	0	0	0	0	0	0	0	0	0	0	0	0	0	0	0	0	0	0	0	0	1	0	0	0	0	0
chr14_75514603_75514611_MLH3_NM_014381-1963-1971-mono--,NM_001040108-1963-1971-mono--_GATTCTTTTTTTTTCTCTT_CDS	0	0	0	0	0	0	0	0	0	0	0	0	0	0	0	0	0	0	0	0	0	0	0	0	0	0	0	0	0	0	0	0	0	0	0	0	0	0	0	0	0	0	0	0	0	0	0	1	0
chr12_133245023_133245029_POLE_NM_006231-2129-2135-mono--_AACAAGGGGGGGAACTT_CDS	0	0	0	0	0	0	0	0	0	0	0	0	0	0	0	0	0	0	0	0	0	0	0	0	0	0	0	0	0	0	0	0	0	0	0	0	0	0	0	0	0	0	0	0	0	0	0	0	1
chr15_91310207_91310213_BLM_NM_000057-2359-2365-mono-+_TTATCAAAAAAAGACCC_CDS	0	0	0	0	0	0	0	0	0	0	0	0	0	0	0	0	0	0	0	0	0	0	0	0	0	0	0	0	0	0	0	0	0	0	0	0	0	0	0	0	0	0	0	0	0	0	0	0	0
chr16_23646980_23646986_PALB2_NM_024675-1080-1086-mono--_AGTCATTTTTTTGCCTT_CDS	0	0	0	0	0	0	0	0	0	0	0	0	0	0	0	0	0	0	0	0	0	0	0	0	0	0	0	0	0	0	0	0	0	0	0	0	0	0	0	0	0	0	0	0	0	0	0	0	1
chr16_89831344_89831353_FANCA_NM_000135-2764-2773-di--_TGTCCAGAGAGAGAGGGCAG_CDS	0	0	0	0	0	0	0	0	0	0	0	0	0	0	0	0	0	0	0	0	0	0	0	0	0	0	0	0	0	0	0	0	0	0	0	0	0	0	0	0	0	0	0	0	0	0	0	0	1
chr16_89833613_89833620_FANCA_NM_000135-2571-2578-di--_CTTGCAGAGAGAGTAAGA_CDS	0	0	0	0	0	0	0	0	0	0	0	0	0	0	0	0	0	0	0	0	0	0	0	0	0	0	0	0	0	0	0	0	0	0	0	0	0	0	0	0	0	0	0	0	0	0	0	0	1
chr16_23647027_23647032_PALB2_NM_024675-1034-1039-mono--_TAATGTTTTTTAGGTC_CDS	0	0	0	0	0	0	0	0	0	0	0	0	0	0	0	0	0	0	0	0	0	0	0	0	0	0	0	0	0	0	0	0	0	0	0	0	0	0	0	0	0	0	0	0	0	0	0	0	0
chr2_190742123_190742128_PMS1_NM_001128144-2804-2809-mono-+,NM_000534-3290-3295-mono-+,NM_001128143-3173-3178-mono-+_GCCCATTTTTTCATCA_CDS	0	0	0	0	0	0	0	0	0	0	0	0	0	0	0	0	0	0	0	0	0	0	0	0	0	0	0	0	0	0	0	0	0	0	0	0	0	0	0	0	0	0	0	0	0	0	0	0	0
chr8_90965665_90965671_NBN_NM_002485-1755-1761-mono--_TTCCCTTTTTTTATTTG_CDS	0	0	0	0	0	0	0	0	0	0	0	0	0	0	0	0	0	0	0	0	0	0	0	0	0	0	0	0	0	0	0	0	0	0	0	0	0	0	0	0	0	0	0	0	0	0	0	0	0
chr8_48689476_48689482_PRKDC_NM_006904-12160-12166-mono--,NM_001081640-12067-12073-mono--_ACCAATTTTTTTCAGCA_CDS	0	0	0	0	0	0	0	0	0	0	0	0	0	0	0	0	0	0	0	0	0	0	0	0	0	0	0	0	0	0	0	0	0	0	0	0	0	0	0	0	0	0	0	0	0	0	0	0	0
chr15_91347483_91347488_BLM_NM_000057-3743-3748-mono-+_TGGTTAAAAAATGTCT_CDS	0	0	0	0	0	0	0	0	0	0	0	0	0	0	0	0	0	0	0	0	0	0	0	0	0	0	0	0	0	0	0	0	0	0	0	0	0	0	0	0	0	0	0	0	0	0	0	0	0
chr17_59861748_59861753_BRIP1_NM_032043-1811-1816-mono--_TGAGATTTTTTCCTCT_CDS	0	0	0	0	0	0	0	0	0	0	0	0	0	0	0	0	0	0	0	0	0	0	0	0	0	0	0	0	0	0	0	0	0	0	0	0	0	0	0	0	0	0	0	0	0	0	0	0	0
chr17_59761459_59761464_BRIP1_NM_032043-3248-3253-mono--_CACAATTTTTTCTGCT_CDS	0	0	0	0	0	0	0	0	0	0	0	0	0	0	0	0	0	0	0	0	0	0	0	0	0	0	0	0	0	0	0	0	0	0	0	0	0	0	0	0	0	0	0	0	0	0	0	0	0
chr19_45862131_45862136_ERCC2_NM_001130867-1621-1626-mono--_AGATCTTTTTTGGTTC_CDS	0	0	0	0	0	0	0	0	0	0	0	0	0	0	0	0	0	0	0	0	0	0	0	0	0	0	0	0	0	0	0	0	0	0	0	0	0	0	0	0	0	0	0	0	0	0	0	0	0
chr6_146275963_146275970_SHPRH_NM_173082-887-894-mono--,NM_001042683-887-894-mono--_GGTTCTTTTTTTTGTTTC_CDS	0	0	0	0	0	0	0	0	0	0	0	0	0	0	0	0	0	0	0	0	0	0	0	0	0	0	0	0	0	0	0	0	0	0	0	0	0	0	0	0	0	0	0	0	0	0	0	0	0
chr14_45624586_45624591_FANCM_NM_020937-1420-1425-mono-+_AAAATAAAAAATTTGT_CDS	0	0	0	0	0	0	0	0	0	0	0	0	0	0	0	0	0	0	0	0	0	0	0	0	0	0	0	0	0	0	0	0	0	0	0	0	0	0	0	0	0	0	0	0	0	0	0	0	0
chr17_7572962_7572967_TP53_NM_001126113-1403-1408-mono--,NM_001126114-1476-1481-mono--,NM_001126118-1460-1465-mono--,NM_001126117-1083-1088-mono--,NM_000546-1343-1348-mono--,NM_001126116-1156-1161-mono--,NM_001126112-1340-1345-mono--,NM_001126115-1023-1028-mono--_ATGAGTTTTTTATGGC_CDS	0	0	0	0	0	0	0	0	0	0	0	0	0	0	0	0	0	0	0	0	0	0	0	0	0	0	0	0	0	0	0	0	0	0	0	0	0	0	0	0	0	0	0	0	0	0	0	0	0
chr17_41256250_41256255_BRCA1_NM_007294-556-561-mono--,NM_007297-464-469-mono--,NM_007299-518-523-mono--,NM_007298-343-348-mono--,NM_007300-556-561-mono--,NR_027676-463-468-mono--_TTTCCTTTTTTGCAAA_CDS	0	0	0	0	0	0	0	0	0	0	0	0	0	0	0	0	0	0	0	0	0	0	0	0	0	0	0	0	0	0	0	0	0	0	0	0	0	0	0	0	0	0	0	0	0	0	0	0	0
chr3_8944120_8944125_RAD18_NM_020165-1196-1201-mono--_TACTGTTTTTTGTGAC_CDS	0	0	0	0	0	0	0	0	0	0	0	0	0	0	0	0	0	0	0	0	0	0	0	0	0	0	0	0	0	0	0	0	0	0	0	0	0	0	0	0	0	0	0	0	0	0	0	0	0
chr3_142217556_142217562_ATR_NM_001184-5556-5562-mono--_ATCTCTTTTTTTGGCTG_CDS	0	0	0	0	0	0	0	0	0	0	0	0	0	0	0	0	0	0	0	0	0	0	0	0	0	0	0	0	0	0	0	0	0	0	0	0	0	0	0	0	0	0	0	0	0	0	0	0	0
chr7_44120413_44120419_POLM_NM_013284-376-382-mono--_GAGCTGGGGGGGTGCAA_CDS	0	0	0	0	0	0	0	0	0	0	0	0	0	0	0	0	0	0	0	0	0	0	0	0	0	0	0	0	0	0	0	0	0	0	0	0	0	0	0	0	0	0	0	0	0	0	0	0	0
chr17_8050888_8050893_PER1_NM_002616-1629-1634-mono--_ATTCAGGGGGGCCCTG_CDS	0	0	0	0	0	0	0	0	0	0	0	0	0	0	0	0	0	0	0	0	0	0	0	0	0	0	0	0	0	0	0	0	0	0	0	0	0	0	0	0	0	0	0	0	0	0	0	0	0
chr17_73625327_73625332_RECQL5_NM_004259-2330-2335-mono--_GAGGGCCCCCCATAGT_CDS	0	0	0	0	0	0	0	0	0	0	0	0	0	0	0	0	0	0	0	0	0	0	0	0	0	0	0	0	0	0	0	0	0	0	0	0	0	0	0	0	0	0	0	0	0	0	0	0	0
chr7_152346219_152346226_XRCC2_NM_005431-429-436-mono--_ACACCAAAAAAAATCTTC_CDS	0	0	0	0	0	0	0	0	0	0	0	0	0	0	0	0	0	0	0	0	0	0	0	0	0	0	0	0	0	0	0	0	0	0	0	0	0	0	0	0	0	0	0	0	0	0	0	0	0
chr13_108863110_108863115_LIG4_NM_002312-774-779-mono--,NM_001098268-736-741-mono--,NM_206937-653-658-mono--_GGCTCTTTTTTATTAG_CDS	0	0	0	0	0	0	0	0	0	0	0	0	0	0	0	0	0	0	0	0	0	0	0	0	0	0	0	0	0	0	0	0	0	0	0	0	0	0	0	0	0	0	0	0	0	0	0	0	0
chr17_41246531_41246537_BRCA1_NM_007294-1242-1248-mono--,NM_007297-1150-1156-mono--,NM_007300-1242-1248-mono--,NR_027676-1146-1152-mono--_CTACCTTTTTTTCTGTG_CDS	0	0	0	0	0	0	0	0	0	0	0	0	0	0	0	0	0	0	0	0	0	0	0	0	0	0	0	0	0	0	0	0	0	0	0	0	0	0	0	0	0	0	0	0	0	0	0	0	0
chr3_142272096_142272101_ATR_NM_001184-2894-2899-mono--_GGCTGAAAAAACTTTG_CDS	0	0	0	0	0	0	0	0	0	0	0	0	0	0	0	0	0	0	0	0	0	0	0	0	0	0	0	0	0	0	0	0	0	0	0	0	0	0	0	0	0	0	0	0	0	0	0	0	0
chr1_36215281_36215288_CLSPN_NM_001190481-2040-2047-di--,NM_022111-2232-2239-di--_CTGATGAGAGAGACTTGG_CDS	0	0	0	0	0	0	0	0	0	0	0	0	0	0	0	0	0	0	0	0	0	0	0	0	0	0	0	0	0	0	0	0	0	0	0	0	0	0	0	0	0	0	0	0	0	0	0	0	0
chr17_7579470_7579475_TP53_NM_001126113-413-418-mono--,NM_001126114-413-418-mono--,NM_001126118-530-535-mono--,NM_000546-413-418-mono--,NM_001126112-410-415-mono--_GCCACGGGGGGAGCAG_CDS	0	0	0	0	0	0	0	0	0	0	0	0	0	0	0	0	0	0	0	0	0	0	0	0	0	0	0	0	0	0	0	0	0	0	0	0	0	0	0	0	0	0	0	0	0	0	0	0	0
chr12_104373687_104373693_TDG_NM_003211-469-475-mono-+_GAGTCAAAAAAATCTGG_CDS	0	0	0	0	0	0	0	0	0	0	0	0	0	0	0	0	0	0	0	0	0	0	0	0	0	0	0	0	0	0	0	0	0	0	0	0	0	0	0	0	0	0	0	0	0	0	0	0	0
chr6_111709250_111709257_REV3L_NM_002912-1216-1223-mono--_TGAAATTTTTTTTCACTT_CDS	0	0	0	0	0	0	0	0	0	0	0	0	0	0	0	0	0	0	0	0	0	0	0	0	0	0	0	0	0	0	0	0	0	0	0	0	0	0	0	0	0	0	0	0	0	0	0	0	0
chr3_133335730_133335736_TOPBP1_NM_007027-3924-3930-mono--_TACTGTTTTTTTAATTC_CDS	0	0	0	0	0	0	0	0	0	0	0	0	0	0	0	0	0	0	0	0	0	0	0	0	0	0	0	0	0	0	0	0	0	0	0	0	0	0	0	0	0	0	0	0	0	0	0	0	0
chr12_109526013_109526018_ALKBH2_NM_001145375-918-923-mono--,NM_001205180-822-827-mono--,NM_001145374-1171-1176-mono--,NM_001001655-1021-1026-mono--,NM_001205179-869-874-mono--_TTTTATTTTTTAGTAA_CDS	0	0	0	0	0	0	0	0	0	0	0	0	0	0	0	0	0	0	0	0	0	0	0	0	0	0	0	0	0	0	0	0	0	0	0	0	0	0	0	0	0	0	0	0	0	0	0	0	0
chr17_38546380_38546386_TOP2A_NM_001067-4456-4462-mono--_AGCCCTTTTTTTGGCAC_CDS	0	0	0	0	0	0	0	0	0	0	0	0	0	0	0	0	0	0	0	0	0	0	0	0	0	0	0	0	0	0	0	0	0	0	0	0	0	0	0	0	0	0	0	0	0	0	0	0	0
chr3_121207488_121207494_POLQ_NM_199420-4412-4418-mono--_TTTTTAAAAAAAGACCA_CDS	0	0	0	0	0	0	0	0	0	0	0	0	0	0	0	0	0	0	0	0	0	0	0	0	0	0	0	0	0	0	0	0	0	0	0	0	0	0	0	0	0	0	0	0	0	0	0	0	0
chr14_45642287_45642298_FANCM_NM_020937-2290-2301-di-+_ATCAACTCTCTCTCTCTGAATG_CDS	0	0	0	0	0	0	0	0	0	0	0	0	0	0	0	0	0	0	0	0	0	0	0	0	0	0	0	0	0	0	0	0	0	0	0	0	0	0	0	0	0	0	0	0	0	0	0	0	0
chr14_75515057_75515062_MLH3_NM_014381-1512-1517-mono--,NM_001040108-1512-1517-mono--_TTGTATTTTTTCTGGT_CDS	0	0	0	0	0	0	0	0	0	0	0	0	0	0	0	0	0	0	0	0	0	0	0	0	0	0	0	0	0	0	0	0	0	0	0	0	0	0	0	0	0	0	0	0	0	0	0	0	0
chr11_108164163_108164168_ATM_NM_000051-5121-5126-mono-+_TCAGCAAAAAATCAAA_CDS	0	0	0	0	0	0	0	0	0	0	0	0	0	0	0	0	0	0	0	0	0	0	0	0	0	0	0	0	0	0	0	0	0	0	0	0	0	0	0	0	0	0	0	0	0	0	0	0	0
chr3_133329879_133329886_TOPBP1_NM_007027-4266-4273-mono--_CTGGATTTTTTTTCTCCA_CDS	0	0	0	0	0	0	0	0	0	0	0	0	0	0	0	0	0	0	0	0	0	0	0	0	0	0	0	0	0	0	0	0	0	0	0	0	0	0	0	0	0	0	0	0	0	0	0	0	0
chr4_178257355_178257360_NEIL3_NM_018248-625-630-mono-+_AAGTTAAAAAACAGAA_CDS	0	0	0	0	0	0	0	0	0	0	0	0	0	0	0	0	0	0	0	0	0	0	0	0	0	0	0	0	0	0	0	0	0	0	0	0	0	0	0	0	0	0	0	0	0	0	0	0	0
chr15_43748660_43748666_TP53BP1_NM_001141980-2252-2258-mono--,NM_001141979-2252-2258-mono--,NM_005657-2272-2278-mono--_CATTCTTTTTTTGGCAT_CDS	0	0	0	0	0	0	0	0	0	0	0	0	0	0	0	0	0	0	0	0	0	0	0	0	0	0	0	0	0	0	0	0	0	0	0	0	0	0	0	0	0	0	0	0	0	0	0	0	0
chr6_111689016_111689022_REV3L_NM_002912-6291-6297-mono--_CACAATTTTTTTATCTT_CDS	0	0	0	0	0	0	0	0	0	0	0	0	0	0	0	0	0	0	0	0	0	0	0	0	0	0	0	0	0	0	0	0	0	0	0	0	0	0	0	0	0	0	0	0	0	0	0	0	0
chr3_37059065_37059072_MLH1_NM_001167618-853-860-di-+,NM_001167617-853-860-di-+,NM_001167619-766-773-di-+,NM_000249-1058-1065-di-+_CAAAAACACACACCCATT_CDS	0	0	0	0	0	0	0	0	0	0	0	0	0	0	0	0	0	0	0	0	0	0	0	0	0	0	0	0	0	0	0	0	0	0	0	0	0	0	0	0	0	0	0	0	0	0	0	0	0
chr15_89850868_89850873_FANCI_NM_001113378-3707-3712-mono-+,NM_018193-3527-3532-mono-+_TCTGACCCCCCTGTGT_CDS	0	0	0	0	0	0	0	0	0	0	0	0	0	0	0	0	0	0	0	0	0	0	0	0	0	0	0	0	0	0	0	0	0	0	0	0	0	0	0	0	0	0	0	0	0	0	0	0	0
chrX_14863039_14863045_FANCB_NM_152633-2006-2012-mono--,NM_001018113-2127-2133-mono--_GACTTAAAAAAACTCTG_CDS	0	0	0	0	0	0	0	0	0	0	0	0	0	0	0	0	0	0	0	0	0	0	0	0	0	0	0	0	0	0	0	0	0	0	0	0	0	0	0	0	0	0	0	0	0	0	0	0	0
chr10_115608956_115608962_DCLRE1A_NM_014881-2819-2825-mono--_ATCTCTTTTTTTGACGC_CDS	0	0	0	0	0	0	0	0	0	0	0	0	0	0	0	0	0	0	0	0	0	0	0	0	0	0	0	0	0	0	0	0	0	0	0	0	0	0	0	0	0	0	0	0	0	0	0	0	0
chr6_111696382_111696388_REV3L_NM_002912-3492-3498-mono--_ACCAGTTTTTTTCTTAG_CDS	0	0	0	0	0	0	0	0	0	0	0	0	0	0	0	0	0	0	0	0	0	0	0	0	0	0	0	0	0	0	0	0	0	0	0	0	0	0	0	0	0	0	0	0	0	0	0	0	0
chr1_226570839_226570844_PARP1_NM_001618-1222-1227-mono--_TCCTGTTTTTTAACCT_CDS	0	0	0	0	0	0	0	0	0	0	0	0	0	0	0	0	0	0	0	0	0	0	0	0	0	0	0	0	0	0	0	0	0	0	0	0	0	0	0	0	0	0	0	0	0	0	0	0	0
chr3_37070348_37070353_MLH1_NM_001167618-1477-1482-mono-+,NM_001167617-1477-1482-mono-+,NM_001167619-1390-1395-mono-+,NM_000249-1682-1687-mono-+_TTGTACCCCCCGGAGA_CDS	0	0	0	0	0	0	0	0	0	0	0	0	0	0	0	0	0	0	0	0	0	0	0	0	0	0	0	0	0	0	0	0	0	0	0	0	0	0	0	0	0	0	0	0	0	0	0	0	0
chr6_111694476_111694482_REV3L_NM_002912-5398-5404-mono--_ACTCATTTTTTTCTATA_CDS	0	0	0	0	0	0	0	0	0	0	0	0	0	0	0	0	0	0	0	0	0	0	0	0	0	0	0	0	0	0	0	0	0	0	0	0	0	0	0	0	0	0	0	0	0	0	0	0	0
chr3_142281434_142281439_ATR_NM_001184-926-931-mono--_AGCTGAAAAAAGTGCT_CDS	0	0	0	0	0	0	0	0	0	0	0	0	0	0	0	0	0	0	0	0	0	0	0	0	0	0	0	0	0	0	0	0	0	0	0	0	0	0	0	0	0	0	0	0	0	0	0	0	0
chr17_33310485_33310492_LIG3_NM_002311-591-598-mono-+,NM_013975-591-598-mono-+_ACCACAAAAAAAATCGAG_CDS	0	0	0	0	0	0	0	0	0	0	0	0	0	0	0	0	0	0	0	0	0	0	0	0	0	0	0	0	0	0	0	0	0	0	0	0	0	0	0	0	0	0	0	0	0	0	0	0	0
chr6_111701353_111701358_REV3L_NM_002912-1603-1608-mono--_TCTTTCCCCCCGATAT_CDS	0	0	0	0	0	0	0	0	0	0	0	0	0	0	0	0	0	0	0	0	0	0	0	0	0	0	0	0	0	0	0	0	0	0	0	0	0	0	0	0	0	0	0	0	0	0	0	0	0
chr11_61093159_61093165_DDB1_NM_001923-905-911-mono--_GATGGCCCCCCCAAAGG_CDS	0	0	0	0	0	0	0	0	0	0	0	0	0	0	0	0	0	0	0	0	0	0	0	0	0	0	0	0	0	0	0	0	0	0	0	0	0	0	0	0	0	0	0	0	0	0	0	0	0
chr15_91293055_91293060_BLM_NM_000057-655-660-mono-+_AAATCAAAAAAGGGTA_CDS	0	0	0	0	0	0	0	0	0	0	0	0	0	0	0	0	0	0	0	0	0	0	0	0	0	0	0	0	0	0	0	0	0	0	0	0	0	0	0	0	0	0	0	0	0	0	0	0	0
chr17_38548939_38548944_TOP2A_NM_001067-4015-4020-mono--_TTTCCTTTTTTGATTG_CDS	0	0	0	0	0	0	0	0	0	0	0	0	0	0	0	0	0	0	0	0	0	0	0	0	0	0	0	0	0	0	0	0	0	0	0	0	0	0	0	0	0	0	0	0	0	0	0	0	0
chr5_80088584_80088589_MSH3_NM_002439-2830-2835-mono-+_GTAATAAAAAATGGAA_CDS	0	0	0	0	0	0	0	0	0	0	0	0	0	0	0	0	0	0	0	0	0	0	0	0	0	0	0	0	0	0	0	0	0	0	0	0	0	0	0	0	0	0	0	0	0	0	0	0	0
chr7_6027156_6027163_PMS2_NR_003085-1314-1321-mono--,NM_000535-1319-1326-mono--_ACGTCTTTTTTTTCTTCT_CDS	0	0	0	0	0	0	0	0	0	0	0	0	0	0	0	0	0	0	0	0	0	0	0	0	0	0	0	0	0	0	0	0	0	0	0	0	0	0	0	0	0	0	0	0	0	0	0	0	0
chr5_80160683_80160689_MSH3_NM_002439-3306-3312-mono-+_ACTAGAAAAAAATTACT_CDS	0	0	0	0	0	0	0	0	0	0	0	0	0	0	0	0	0	0	0	0	0	0	0	0	0	0	0	0	0	0	0	0	0	0	0	0	0	0	0	0	0	0	0	0	0	0	0	0	0
chr13_32907420_32907427_BRCA2_NM_000059-2033-2040-mono-+_AAAGGAAAAAAAATACCG_CDS	0	0	0	0	0	0	0	0	0	0	0	0	0	0	0	0	0	0	0	0	0	0	0	0	0	0	0	0	0	0	0	0	0	0	0	0	0	0	0	0	0	0	0	0	0	0	0	0	0
[truncated: 142 more columns]
