# Supplementary material for: A molecular portrait of microsatellite instability across multiple cancers
Source: Nat Commun. 2017 Jun 6;8:15180. doi: 10.1038/ncomms15180 (PMC5467167; doi:10.1038/ncomms15180)
Supplement: Supplementary Data 4 — Frameshift MSI events observed in MSI-H tumors among 12 out of the 130 major cancer-related genes examined are listed. [file ncomms15180-s5.xls]

TCGA.B5.A0JZ	TCGA.D1.A175	TCGA.CM.6674	TCGA.AX.A064	TCGA.BS.A0TJ	TCGA.D1.A167	TCGA.AA.3833	TCGA.AP.A054	TCGA.BR.4256	TCGA.A5.A0GI	TCGA.AD.6964	TCGA.AD.6889	TCGA.HU.A4H4	TCGA.AD.A5EJ	TCGA.BR.8360	TCGA.D1.A17A	TCGA.A5.A0VP	TCGA.CG.4306	TCGA.HU.A4GN	TCGA.BR.4292	TCGA.G4.6304	TCGA.BS.A0UA	TCGA.AX.A05S	TCGA.AX.A0J1	TCGA.AX.A063	TCGA.AP.A05O	TCGA.G4.6588	TCGA.D5.6928	TCGA.F4.6856	TCGA.BG.A0MQ	TCGA.BG.A18B	TCGA.D1.A17B	TCGA.D1.A176	TCGA.D1.A177	TCGA.B5.A11J	TCGA.BR.6566	TCGA.G4.6302	TCGA.AD.6895	TCGA.D1.A160	TCGA.A5.A0G1	TCGA.D5.6540	TCGA.A5.A0GD	TCGA.BR.4361	TCGA.EI.6882	TCGA.HU.A4H8	TCGA.B5.A0JV	TCGA.A5.A0GW	TCGA.G4.6309	TCGA.BR.8361	TCGA.A6.6781
chr1_27105930_27105936_ARID1A_NM_006015-5915-5921-mono-+,NM_139135-5264-5270-mono-+_TTGGTGGGGGGGACACC_CDS	1	0	0	0	0	0	0	0	0	0	0	0	0	0	0	0	0	0	0	0	0	0	0	0	0	0	0	0	0	0	0	0	0	0	0	0	0	0	0	0	1	0	0	0	0	0	0	0	0
chr1_65306996_65307003_JAK1_NM_002227-2822-2829-mono--_GCTGGTTTTTTTTCTGAA_CDS	1	1	0	0	1	0	0	1	0	1	0	0	0	0	0	0	0	0	0	0	0	1	0	0	0	0	0	0	0	0	1	0	0	1	0	0	0	0	0	0	0	0	0	0	0	0	1	0	0
chr1_65325832_65325838_JAK1_NM_002227-1532-1538-mono--_TCAACGGGGGGGCCACG_CDS	1	0	0	0	1	0	0	0	0	1	0	0	0	0	0	0	0	0	0	0	0	0	0	0	0	0	0	0	0	0	1	0	0	0	0	0	0	0	0	0	0	0	0	0	0	0	0	0	0
chr2_148683685_148683692_ACVR2A_NM_001616-1455-1462-mono-+_TGCATAAAAAAAAGAGGC_CDS	1	0	1	0	0	0	1	0	0	1	1	1	0	1	0	0	0	1	0	1	0	0	0	0	1	0	1	1	1	0	0	0	1	0	0	1	0	1	0	0	1	0	1	1	1	0	0	0	1
chr11_108114816_108114822_ATM_NM_000051-1019-1025-mono-+_TGGACTTTTTTTCCAAG_CDS	1	0	0	0	0	0	0	0	0	0	0	0	0	0	0	0	0	0	0	0	0	0	0	0	0	0	0	0	0	0	0	0	0	0	0	0	0	0	0	0	0	0	0	0	0	0	0	0	0
chr16_67645338_67645344_CTCF_NM_006565-1048-1054-mono-+_CAGCCAAAAAAACAAAG_CDS	1	0	0	0	1	1	0	1	0	0	0	0	0	0	0	0	0	0	0	0	0	0	0	1	0	0	0	0	0	0	0	0	0	0	1	0	0	0	0	0	0	0	0	0	0	0	0	0	0
chr1_14108748_14108756_PRDM2_NM_012231-5315-5323-mono-+,NM_015866-5315-5323-mono-+,NM_001007257-4055-4063-mono-+_CTCCCAAAAAAAAAGTTTC_CDS	0	1	1	0	0	0	0	0	0	0	0	0	0	0	0	0	0	1	1	0	0	0	0	0	0	0	0	0	0	0	0	0	0	0	0	1	0	0	0	0	0	0	1	0	1	0	0	0	0
chr5_176675268_176675274_NSD1_NM_022455-4723-4729-mono-+,NM_172349-3938-3944-mono-+_CCTCTAAAAAAATGCAG_CDS	0	1	0	0	1	0	0	0	0	0	0	0	0	0	0	0	0	0	0	0	0	0	0	0	0	0	0	0	0	0	0	0	0	0	0	0	0	0	0	0	0	0	0	0	0	0	0	0	0
chr5_176696690_176696695_NSD1_NM_022455-5530-5535-mono-+,NM_172349-4745-4750-mono-+_TCCTCTTTTTTGGATC_CDS	0	1	0	0	0	0	0	0	0	0	0	0	0	0	0	0	0	0	0	0	0	0	0	0	0	0	0	0	0	0	0	0	0	0	0	0	0	0	0	0	0	0	0	0	0	0	0	0	0
chr7_140482926_140482932_BRAF_NM_004333-1263-1269-mono--_AGGCAGGGGGGGTAGCA_CDS	0	1	0	0	0	0	0	0	0	0	0	0	0	0	0	0	0	0	0	0	0	0	0	0	0	0	0	0	0	0	0	0	0	0	0	0	0	0	1	0	0	0	0	0	0	0	0	0	0
chr7_151874147_151874155_MLL3_NM_170606-8601-8609-mono--_GTTCCTTTTTTTTTGGTTC_CDS	0	1	0	0	0	1	1	1	0	0	1	0	0	0	0	0	0	1	0	0	0	1	1	0	0	0	0	0	0	0	0	0	0	1	0	0	0	0	0	0	0	0	1	1	0	0	0	0	1
chr7_152012385_152012390_MLL3_NM_170606-641-646-mono--_GGAACTTTTTTCCCCA_CDS	0	1	0	0	0	0	0	0	0	0	0	0	0	0	0	0	0	0	0	0	0	0	0	0	0	0	0	0	0	0	0	0	0	0	0	0	0	0	0	0	0	0	0	0	0	0	0	0	0
chrX_76938229_76938235_ATRX_NM_138270-2630-2636-mono--,NM_000489-2744-2750-mono--_AATTCTTTTTTTGGTGG_CDS	0	1	0	0	0	0	0	0	0	0	0	0	0	0	0	0	0	0	0	0	0	0	0	0	0	0	0	0	0	0	0	0	0	0	0	0	0	0	0	0	0	0	0	0	0	0	0	0	0
chr3_30691871_30691880_TGFBR2_NM_003242-756-765-mono-+,NM_001024847-831-840-mono-+_GAAGGAAAAAAAAAAGCCTG_CDS	0	0	1	1	0	0	1	0	1	0	0	1	0	1	0	0	0	0	1	1	0	0	0	0	0	0	1	0	1	0	0	0	0	0	0	1	0	1	0	0	0	0	1	0	1	0	0	0	0
chr1_6246851_6246856_RPL22_NM_000983-308-313-mono--_AAATATTTTTTGGTGA_CDS	0	0	0	0	1	0	0	0	0	0	0	0	0	0	0	0	1	0	0	0	0	0	0	0	0	0	0	0	0	0	0	0	0	0	0	0	0	0	0	0	0	0	0	0	0	0	0	0	0
chr1_6257784_6257791_RPL22_NM_000983-83-90-mono--_GCTTCTTTTTTTTGCCCC_CDS	0	0	0	0	1	1	0	1	0	0	0	0	0	1	0	1	0	1	0	0	0	0	1	1	1	0	1	0	0	1	0	0	0	1	1	0	0	0	0	0	1	0	1	0	1	0	0	0	1
chr12_49443666_49443671_MLL2_NM_003482-3699-3704-mono--_AGCCACCCCCCTCCGG_CDS	0	0	0	0	1	0	0	1	0	0	0	0	0	0	0	0	0	0	0	0	0	0	0	0	0	0	0	0	0	0	0	0	0	0	0	0	0	0	0	0	0	0	0	0	0	0	0	0	0
chr16_67671654_67671660_CTCF_NM_006565-2508-2514-mono-+,NM_001191022-1547-1553-mono-+_GAAGTAAAAAAAGAGCC_CDS	0	0	0	0	1	0	0	0	0	0	0	0	0	0	0	0	0	0	0	0	0	0	0	0	0	0	0	0	0	0	0	0	0	0	0	0	0	0	0	0	0	0	0	0	0	0	0	0	0
chr19_31769061_31769067_TSHZ3_NM_020856-1696-1702-mono--_GATAGCCCCCCCAGCTA_CDS	0	0	0	0	1	0	0	0	0	0	0	0	0	0	0	0	0	0	0	0	0	0	0	0	0	0	0	0	0	0	0	0	0	0	0	0	0	0	0	0	0	0	0	0	0	0	0	0	0
chr10_89717769_89717774_PTEN_NM_000314-1827-1832-mono-+_ATGCTAAAAAAGGTTT_CDS	0	0	0	0	0	0	1	0	0	0	0	0	0	0	0	0	0	0	0	0	0	0	0	0	0	0	0	0	0	0	0	0	0	0	0	0	0	0	0	0	0	0	0	0	0	1	0	0	0
chr10_89720811_89720816_PTEN_NM_000314-1995-2000-mono-+_TTAACAAAAAATGATC_CDS	0	0	0	0	0	0	0	0	0	0	0	0	0	0	0	1	0	0	0	0	0	0	0	0	0	0	1	0	0	0	0	0	0	0	0	0	0	0	0	0	0	0	0	0	0	0	0	0	0
chr3_176769341_176769346_TBL1XR1_NM_024665-633-638-mono--_CTCCATTTTTTGCAGA_CDS	0	0	0	0	0	0	0	1	0	0	0	0	0	0	0	0	0	0	0	0	0	0	0	0	0	0	0	0	0	0	0	0	0	0	0	0	0	0	0	0	0	0	1	0	0	0	0	0	0
chr5_112175675_112175684_APC_NM_001127510-4578-4587-di-+,NM_001127511-4544-4553-di-+,NM_000038-4470-4479-di-+_TGAAAAGAGAGAGAGTGGAC_CDS	0	0	0	0	0	0	0	0	0	0	1	0	0	0	0	0	0	0	0	0	0	0	0	0	0	0	0	0	0	0	0	0	0	0	0	0	0	0	0	0	0	0	0	0	0	0	0	1	0
chr12_40713869_40713876_LRRK2_NM_198578-5029-5036-mono-+_CTTTCAAAAAAAAGGAAA_CDS	0	0	0	0	0	0	0	0	0	0	1	0	0	0	0	0	0	0	0	0	0	0	0	0	0	0	1	0	0	0	0	0	0	0	0	0	0	0	0	0	0	0	1	0	0	0	0	1	0
chr17_56435160_56435166_RNF43_NM_017763-2909-2915-mono--_AGGGACCCCCCCGCCTT_CDS	0	0	0	0	0	0	0	0	0	0	1	1	0	1	1	1	0	1	0	1	0	0	0	0	1	0	1	0	0	0	0	0	1	0	0	0	0	1	0	0	1	0	1	0	1	0	0	1	1
chr3_121263644_121263649_POLQ_NM_199420-396-401-mono--_ACATCTTTTTTACACC_CDS	0	0	0	0	0	0	0	0	0	0	0	1	0	0	0	0	0	0	0	0	0	0	0	0	0	0	0	0	0	0	0	0	0	0	0	0	0	0	0	0	0	0	0	0	0	0	0	0	0
chr3_168833559_168833564_MECOM_NM_004991-2498-2503-mono--,NM_001205194-2160-2165-mono--,NM_001164000-2732-2737-mono--,NM_001105078-1856-1861-mono--,NM_005241-1800-1805-mono--,NM_001105077-1865-1870-mono--,NM_001163999-1803-1808-mono--_GCTGGAAAAAATGGGA_CDS	0	0	0	0	0	0	0	0	0	0	0	1	0	0	0	0	0	0	0	0	0	0	0	0	0	0	0	0	0	0	0	0	0	0	0	0	0	0	0	0	0	0	0	0	0	0	0	0	0
chr3_168833256_168833262_MECOM_NM_004991-2800-2806-mono--,NM_001205194-2462-2468-mono--,NM_001164000-3034-3040-mono--,NM_001105078-2158-2164-mono--,NM_005241-2102-2108-mono--,NM_001105077-2167-2173-mono--,NM_001163999-2105-2111-mono--_CTTCCTTTTTTTCCCCC_CDS	0	0	0	0	0	0	0	0	0	0	0	0	0	1	0	0	0	0	0	0	0	0	0	0	0	0	0	0	0	0	0	0	0	0	0	0	0	0	0	0	1	0	0	0	0	0	0	0	0
chr18_42530319_42530324_SETBP1_NM_015559-1311-1316-mono-+_CCAGTAAAAAAGATGT_CDS	0	0	0	0	0	0	0	0	0	0	0	0	0	1	0	0	0	0	0	0	0	0	0	0	0	0	0	0	0	0	0	0	0	0	0	0	0	0	0	0	0	0	0	0	0	0	0	0	0
chr4_106155402_106155410_TET2_NM_017628-708-716-di-+,NM_001127208-791-799-di-+_AACCTTCTCTCTCTGGGCT_CDS	0	0	0	0	0	0	0	0	0	0	0	0	0	0	0	1	0	0	0	0	0	0	0	0	0	0	0	0	0	0	0	0	0	0	0	0	0	0	0	0	0	0	0	0	0	0	0	0	0
chr1_14107892_14107897_PRDM2_NM_012231-4459-4464-mono-+,NM_015866-4459-4464-mono-+,NM_001007257-3199-3204-mono-+_TTTGCTTTTTTGTGCA_CDS	0	0	0	0	0	0	0	0	0	0	0	0	0	0	0	0	0	0	0	1	0	0	0	0	0	0	0	0	0	0	0	0	0	0	0	0	0	0	0	0	0	0	0	0	0	0	0	0	0
chr3_142261554_142261560_ATR_NM_001184-3518-3524-mono--_ATGTTAAAAAAAGCCAA_CDS	0	0	0	0	0	0	0	0	0	0	0	0	0	0	0	0	0	0	0	0	0	1	0	0	0	0	0	0	0	0	0	0	0	0	0	0	0	0	0	0	0	0	0	0	0	0	0	0	0
chr1_14108985_14108990_PRDM2_NM_012231-5552-5557-mono-+,NM_015866-5552-5557-mono-+,NM_001007257-4292-4297-mono-+_AATCCAAAAAACCAAG_CDS	0	0	0	0	0	0	0	0	0	0	0	0	0	0	0	0	0	0	0	0	0	0	0	1	0	0	0	0	0	0	0	0	0	0	0	0	0	0	0	0	0	0	0	0	0	0	0	0	0
chr1_27101611_27101616_ARID1A_NM_006015-5267-5272-mono-+,NM_139135-4616-4621-mono-+_TGCAGCCCCCCATGAT_CDS	0	0	0	0	0	0	0	0	0	0	0	0	0	0	0	0	0	0	0	0	0	0	0	1	0	0	0	0	0	0	0	0	0	0	0	0	0	0	0	0	0	0	0	0	0	0	0	0	0
chr3_142281577_142281582_ATR_NM_001184-783-788-mono--_CTTCTAAAAAACACAA_CDS	0	0	0	0	0	0	0	0	0	0	0	0	0	0	0	0	0	0	0	0	0	0	0	1	0	0	0	0	0	0	0	0	0	0	0	0	0	0	0	0	0	0	0	0	0	0	0	0	0
chr5_56178257_56178262_MAP3K1_NM_005921-3732-3737-mono-+_CCCTCAAAAAATAGCA_CDS	0	0	0	0	0	0	0	0	0	0	0	0	0	0	0	0	0	0	0	0	0	0	0	1	0	0	0	0	0	0	0	0	0	1	0	0	0	0	0	0	0	0	0	0	0	0	0	0	0
chrX_70602999_70603006_TAF1_NM_004606-2044-2051-mono-+,NM_138923-1981-1988-mono-+_ACATCAAAAAAAAGGCCA_CDS	0	0	0	0	0	0	0	0	0	0	0	0	0	0	0	0	0	0	0	0	0	0	0	1	0	0	0	0	0	0	0	0	0	0	0	0	0	0	0	0	0	0	0	0	0	0	0	0	0
chr1_65339110_65339117_JAK1_NM_002227-667-674-mono--_GAATCTTTTTTTTCTCGT_CDS	0	0	0	0	0	0	0	0	0	0	0	0	0	0	0	0	0	0	0	0	0	0	0	0	1	0	0	0	0	0	0	0	0	0	0	0	0	0	0	0	0	0	0	0	0	0	0	0	0
chr2_212989590_212989599_ERBB4_NM_005235-209-218-di--,NM_001042599-209-218-di--_AGGTCAGAGAGAGAGCTCAG_CDS	0	0	0	0	0	0	0	0	0	0	0	0	0	0	0	0	0	0	0	0	0	0	0	0	0	0	1	0	0	0	0	0	0	0	0	0	0	0	0	0	0	0	0	0	0	0	0	0	0
chr3_168833604_168833609_MECOM_NM_004991-2453-2458-mono--,NM_001205194-2115-2120-mono--,NM_001164000-2687-2692-mono--,NM_001105078-1811-1816-mono--,NM_005241-1755-1760-mono--,NM_001105077-1820-1825-mono--,NM_001163999-1758-1763-mono--_CCAACTTTTTTGTCTT_CDS	0	0	0	0	0	0	0	0	0	0	0	0	0	0	0	0	0	0	0	0	0	0	0	0	0	0	1	0	0	0	0	0	0	0	0	0	0	0	0	0	0	0	0	0	0	0	0	0	0
chr11_108216476_108216482_ATM_NM_000051-8811-8817-mono-+_GGTGCAAAAAAAGTCTT_CDS	0	0	0	0	0	0	0	0	0	0	0	0	0	0	0	0	0	0	0	0	0	0	0	0	0	0	1	0	0	0	0	0	0	0	0	0	0	0	0	0	0	0	0	0	0	0	0	0	0
chr2_148657040_148657047_ACVR2A_NM_001616-430-437-mono-+_TGTAGAAAAAAAAGACAG_CDS	0	0	0	0	0	0	0	0	0	0	0	0	0	0	0	0	0	0	0	0	0	0	0	0	0	0	0	0	0	1	0	0	0	0	0	0	0	0	0	0	0	0	1	0	0	0	0	0	0
chr3_142274739_142274748_ATR_NM_001184-2433-2442-mono--_AGGTATTTTTTTTTTCAGTA_CDS	0	0	0	0	0	0	0	0	0	0	0	0	0	0	0	0	0	0	0	0	0	0	0	0	0	0	0	0	0	1	0	0	1	1	1	0	0	0	0	0	0	0	0	0	0	0	1	0	0
chr18_42530559_42530565_SETBP1_NM_015559-1551-1557-mono-+_AGAGGAAAAAAAGACAG_CDS	0	0	0	0	0	0	0	0	0	0	0	0	0	0	0	0	0	0	0	0	0	0	0	0	0	0	0	0	0	0	1	0	0	0	0	0	0	0	0	0	0	0	0	0	0	0	0	0	0
chr17_63532584_63532590_AXIN2_NM_004655-2277-2283-mono--_TGTTGCCCCCCCACAGA_CDS	0	0	0	0	0	0	0	0	0	0	0	0	0	0	0	0	0	0	0	0	0	0	0	0	0	0	0	0	0	0	0	0	0	1	0	0	0	0	0	0	0	0	0	0	0	0	0	0	0
chr12_49424177_49424182_MLL2_NM_003482-13879-13884-mono--_GGGGTGGGGGGCAGCG_CDS	0	0	0	0	0	0	0	0	0	0	0	0	0	0	0	0	0	0	0	0	0	0	0	0	0	0	0	0	0	0	0	0	0	0	0	0	0	0	0	0	1	0	0	0	0	0	0	0	0
chr3_121208703_121208708_POLQ_NM_199420-3198-3203-mono--_GTGCCTTTTTTGTTTT_CDS	0	0	0	0	0	0	0	0	0	0	0	0	0	0	0	0	0	0	0	0	0	0	0	0	0	0	0	0	0	0	0	0	0	0	0	0	0	0	0	0	0	0	1	0	0	0	0	0	0
chr12_49440134_49440141_MLL2_NM_003482-4484-4491-di--_CCACAGTGTGTGTAACTA_CDS	0	0	0	0	0	0	0	0	0	0	0	0	0	0	0	0	0	0	0	0	0	0	0	0	0	0	0	0	0	0	0	0	0	0	0	0	0	0	0	0	0	0	1	0	0	0	0	0	0
chr13_32972892_32972897_BRCA2_NM_000059-10470-10475-mono-+_CAACTAAAAAATATAT_CDS	0	0	0	0	0	0	0	0	0	0	0	0	0	0	0	0	0	0	0	0	0	0	0	0	0	0	0	0	0	0	0	0	0	0	0	0	0	0	0	0	0	0	1	0	0	0	0	0	0
chr13_32913558_32913564_BRCA2_NM_000059-5294-5300-mono-+_GAAGCAAAAAAATGGCT_CDS	0	0	0	0	0	0	0	0	0	0	0	0	0	0	0	0	0	0	0	0	0	0	0	0	0	0	0	0	0	0	0	0	0	0	0	0	0	0	0	0	0	0	0	1	0	0	0	0	0
chr13_32954022_32954029_BRCA2_NM_000059-9317-9324-mono-+_GCGACAAAAAAAACTCAG_CDS	0	0	0	0	0	0	0	0	0	0	0	0	0	0	0	0	0	0	0	0	0	0	0	0	0	0	0	0	0	0	0	0	0	0	0	0	0	0	0	0	0	0	0	1	0	0	0	0	0
chr17_41245586_41245593_BRCA1_NM_007294-2186-2193-mono--,NM_007297-2094-2101-mono--,NM_007300-2186-2193-mono--,NR_027676-2090-2097-mono--_TGTACTTTTTTTTCTTTA_CDS	0	0	0	0	0	0	0	0	0	0	0	0	0	0	0	0	0	0	0	0	0	0	0	0	0	0	0	0	0	0	0	0	0	0	0	0	0	0	0	0	0	0	0	1	0	0	0	0	0
chr19_31769141_31769147_TSHZ3_NM_020856-1616-1622-mono--_TCAAGCCCCCCCTTGGG_CDS	0	0	0	0	0	0	0	0	0	0	0	0	0	0	0	0	0	0	0	0	0	0	0	0	0	0	0	0	0	0	0	0	0	0	0	0	0	0	0	0	0	0	0	0	1	0	0	0	0
chr4_106193849_106193854_TET2_NM_001127208-4799-4804-mono-+_AGGAGAAAAAACGGAG_CDS	0	0	0	0	0	0	0	0	0	0	0	0	0	0	0	0	0	0	0	0	0	0	0	0	0	0	0	0	0	0	0	0	0	0	0	0	0	0	0	0	0	0	0	0	0	1	0	0	0
chr4_153244155_153244160_FBXW7_NM_018315-1984-1989-mono--,NM_001013415-1819-1824-mono--_CCACTCCCCCCACTCT_CDS	0	0	0	0	0	0	0	0	0	0	0	0	0	0	0	0	0	0	0	0	0	0	0	0	0	0	0	0	0	0	0	0	0	0	0	0	0	0	0	0	0	0	0	0	0	0	0	1	1
chr8_22548629_22548634_EGR3_NM_004430-873-878-mono--,NM_001199881-443-448-mono--,NM_001199880-449-454-mono--_ATCCTGGGGGGAATAG_CDS	0	0	0	0	0	0	0	0	0	0	0	0	0	0	0	0	0	0	0	0	0	0	0	0	0	0	0	0	0	0	0	0	0	0	0	0	0	0	0	0	0	0	0	0	0	0	0	1	0
chr18_48584513_48584518_SMAD4_NM_005359-1225-1230-mono-+_ATACTGGGGGGCAGCC_CDS	0	0	0	0	0	0	0	0	0	0	0	0	0	0	0	0	0	0	0	0	0	0	0	0	0	0	0	0	0	0	0	0	0	0	0	0	0	0	0	0	0	0	0	0	0	0	0	1	0
chr1_27088681_27088686_ARID1A_NM_006015-2664-2669-mono-+,NM_139135-2664-2669-mono-+_CAGTTCCCCCCAGCCC_CDS	0	0	0	0	0	0	0	0	0	0	0	0	0	0	0	0	0	0	0	0	0	0	0	0	0	0	0	0	0	0	0	0	0	0	0	0	0	0	0	0	0	0	0	0	0	0	0	0	1
chr1_27106803_27106808_ARID1A_NM_006015-6788-6793-mono-+,NM_139135-6137-6142-mono-+_CCACACCCCCCTTCAG_CDS	0	0	0	0	0	0	0	0	0	0	0	0	0	0	0	0	0	0	0	0	0	0	0	0	0	0	0	0	0	0	0	0	0	0	0	0	0	0	0	0	0	0	0	0	0	0	0	0	1
chr2_25523008_25523013_DNMT3A_NM_022552-438-443-mono--,NM_175630-509-514-mono--,NM_175629-509-514-mono--_TCACCGGGGGGTGCTT_CDS	0	0	0	0	0	0	0	0	0	0	0	0	0	0	0	0	0	0	0	0	0	0	0	0	0	0	0	0	0	0	0	0	0	0	0	0	0	0	0	0	0	0	0	0	0	0	0	0	1
chr1_65330629_65330635_JAK1_NM_002227-1259-1265-mono--_GTTTATTTTTTTCCTTT_CDS	0	0	0	0	0	0	0	0	0	0	0	0	0	0	0	0	0	0	0	0	0	0	0	0	0	0	0	0	0	0	0	0	0	0	0	0	0	0	0	0	0	0	0	0	0	0	0	0	0
chr1_27101267_27101272_ARID1A_NM_006015-4923-4928-mono-+_CTCTGCCCCCCAGGGC_CDS	0	0	0	0	0	0	0	0	0	0	0	0	0	0	0	0	0	0	0	0	0	0	0	0	0	0	0	0	0	0	0	0	0	0	0	0	0	0	0	0	0	0	0	0	0	0	0	0	0
chr4_153249360_153249365_FBXW7_NM_018315-1400-1405-mono--,NM_001013415-1235-1240-mono--_TTACCTTTTTTCATGA_CDS	0	0	0	0	0	0	0	0	0	0	0	0	0	0	0	0	0	0	0	0	0	0	0	0	0	0	0	0	0	0	0	0	0	0	0	0	0	0	0	0	0	0	0	0	0	0	0	0	0
chrX_41055853_41055862_USP9X_NM_001039590-4729-4738-di-+,NM_001039591-4729-4738-di-+_CAGCAAGAGAGAGAGCTAAA_CDS	0	0	0	0	0	0	0	0	0	0	0	0	0	0	0	0	0	0	0	0	0	0	0	0	0	0	0	0	0	0	0	0	0	0	0	0	0	0	0	0	0	0	0	0	0	0	0	0	0
chr17_56448297_56448302_RNF43_NM_017763-1283-1288-mono--_GGGGCGGGGGGCCCGT_CDS	0	0	0	0	0	0	0	0	0	0	0	0	0	0	0	0	0	0	0	0	0	0	0	0	0	0	0	0	0	0	0	0	0	0	0	0	0	0	0	0	0	0	0	0	0	0	0	0	0
chrX_41089034_41089040_USP9X_NM_001039590-8067-8073-mono-+_GAGGTAAAAAAAGCCAC_CDS	0	0	0	0	0	0	0	0	0	0	0	0	0	0	0	0	0	0	0	0	0	0	0	0	0	0	0	0	0	0	0	0	0	0	0	0	0	0	0	0	0	0	0	0	0	0	0	0	0
chr1_14108559_14108566_PRDM2_NM_012231-5126-5133-mono-+,NM_015866-5126-5133-mono-+,NM_001007257-3866-3873-mono-+_TGAAGAAAAAAAATCAGC_CDS	0	0	0	0	0	0	0	0	0	0	0	0	0	0	0	0	0	0	0	0	0	0	0	0	0	0	0	0	0	0	0	0	0	0	0	0	0	0	0	0	0	0	0	0	0	0	0	0	0
chr3_52643942_52643947_PBRM1_NM_018313-2062-2067-mono--_TTTGATTTTTTAGGAG_CDS	0	0	0	0	0	0	0	0	0	0	0	0	0	0	0	0	0	0	0	0	0	0	0	0	0	0	0	0	0	0	0	0	0	0	0	0	0	0	0	0	0	0	0	0	0	0	0	0	0
chr13_49030367_49030372_RB1_NM_000321-2009-2014-mono-+_CAAAGAAAAAAGGTTC_CDS	0	0	0	0	0	0	0	0	0	0	0	0	0	0	0	0	0	0	0	0	0	0	0	0	0	0	0	0	0	0	0	0	0	0	0	0	0	0	0	0	0	0	0	0	0	0	0	0	0
chr19_45862131_45862136_ERCC2_NM_001130867-1621-1626-mono--_AGATCTTTTTTGGTTC_CDS	0	0	0	0	0	0	0	0	0	0	0	0	0	0	0	0	0	0	0	0	0	0	0	0	0	0	0	0	0	0	0	0	0	0	0	0	0	0	0	0	0	0	0	0	0	0	0	0	0
chr4_1806180_1806186_FGFR3_NM_001163213-1462-1468-mono-+,NM_000142-1456-1462-mono-+_CGCAGCCCCCCCAAGAA_CDS	0	0	0	0	0	0	0	0	0	0	0	0	0	0	0	0	0	0	0	0	0	0	0	0	0	0	0	0	0	0	0	0	0	0	0	0	0	0	0	0	0	0	0	0	0	0	0	0	0
chr15_75699401_75699406_SIN3A_NM_001145357-1578-1583-mono--,NM_015477-1655-1660-mono--,NM_001145358-1753-1758-mono--_TTATCAAAAAATAACG_CDS	0	0	0	0	0	0	0	0	0	0	0	0	0	0	0	0	0	0	0	0	0	0	0	0	0	0	0	0	0	0	0	0	0	0	0	0	0	0	0	0	0	0	0	0	0	0	0	0	0
chr17_7572962_7572967_TP53_NM_001126113-1403-1408-mono--,NM_001126114-1476-1481-mono--,NM_001126118-1460-1465-mono--,NM_001126117-1083-1088-mono--,NM_000546-1343-1348-mono--,NM_001126116-1156-1161-mono--,NM_001126112-1340-1345-mono--,NM_001126115-1023-1028-mono--_ATGAGTTTTTTATGGC_CDS	0	0	0	0	0	0	0	0	0	0	0	0	0	0	0	0	0	0	0	0	0	0	0	0	0	0	0	0	0	0	0	0	0	0	0	0	0	0	0	0	0	0	0	0	0	0	0	0	0
chr17_41256250_41256255_BRCA1_NM_007294-556-561-mono--,NM_007297-464-469-mono--,NM_007299-518-523-mono--,NM_007298-343-348-mono--,NM_007300-556-561-mono--,NR_027676-463-468-mono--_TTTCCTTTTTTGCAAA_CDS	0	0	0	0	0	0	0	0	0	0	0	0	0	0	0	0	0	0	0	0	0	0	0	0	0	0	0	0	0	0	0	0	0	0	0	0	0	0	0	0	0	0	0	0	0	0	0	0	0
chrX_76855018_76855023_ATRX_NM_138270-5930-5935-mono--,NM_000489-6044-6049-mono--_CTATCTTTTTTCCCCT_CDS	0	0	0	0	0	0	0	0	0	0	0	0	0	0	0	0	0	0	0	0	0	0	0	0	0	0	0	0	0	0	0	0	0	0	0	0	0	0	0	0	0	0	0	0	0	0	0	0	0
chr7_151845523_151845528_MLL3_NM_170606-13702-13707-mono--_TCCTTAAAAAACATGC_CDS	0	0	0	0	0	0	0	0	0	0	0	0	0	0	0	0	0	0	0	0	0	0	0	0	0	0	0	0	0	0	0	0	0	0	0	0	0	0	0	0	0	0	0	0	0	0	0	0	0
chr12_49438210_49438215_MLL2_NM_003482-5053-5058-mono--_TTGCGTTTTTTGCTTT_CDS	0	0	0	0	0	0	0	0	0	0	0	0	0	0	0	0	0	0	0	0	0	0	0	0	0	0	0	0	0	0	0	0	0	0	0	0	0	0	0	0	0	0	0	0	0	0	0	0	0
chr3_142217556_142217562_ATR_NM_001184-5556-5562-mono--_ATCTCTTTTTTTGGCTG_CDS	0	0	0	0	0	0	0	0	0	0	0	0	0	0	0	0	0	0	0	0	0	0	0	0	0	0	0	0	0	0	0	0	0	0	0	0	0	0	0	0	0	0	0	0	0	0	0	0	0
chr5_176673749_176673754_NSD1_NM_022455-4588-4593-mono-+,NM_172349-3803-3808-mono-+_AGTGTAAAAAAGTGAA_CDS	0	0	0	0	0	0	0	0	0	0	0	0	0	0	0	0	0	0	0	0	0	0	0	0	0	0	0	0	0	0	0	0	0	0	0	0	0	0	0	0	0	0	0	0	0	0	0	0	0
chr17_29553477_29553483_NF1_NM_000267-2410-2416-mono-+,NM_001042492-2410-2416-mono-+_CGGAACCCCCCCGATTT_CDS	0	0	0	0	0	0	0	0	0	0	0	0	0	0	0	0	0	0	0	0	0	0	0	0	0	0	0	0	0	0	0	0	0	0	0	0	0	0	0	0	0	0	0	0	0	0	0	0	0
chr19_47424840_47424845_ARHGAP35_NM_004491-2909-2914-mono-+_TAACTCCCCCCGGGCA_CDS	0	0	0	0	0	0	0	0	0	0	0	0	0	0	0	0	0	0	0	0	0	0	0	0	0	0	0	0	0	0	0	0	0	0	0	0	0	0	0	0	0	0	0	0	0	0	0	0	0
chr19_36210763_36210769_MLL4_NM_014727-515-521-mono-+_TCCTACCCCCCCAAAGA_CDS	0	0	0	0	0	0	0	0	0	0	0	0	0	0	0	0	0	0	0	0	0	0	0	0	0	0	0	0	0	0	0	0	0	0	0	0	0	0	0	0	0	0	0	0	0	0	0	0	0
chr7_151874092_151874097_MLL3_NM_170606-8659-8664-mono--_GTGGATTTTTTCTGTG_CDS	0	0	0	0	0	0	0	0	0	0	0	0	0	0	0	0	0	0	0	0	0	0	0	0	0	0	0	0	0	0	0	0	0	0	0	0	0	0	0	0	0	0	0	0	0	0	0	0	0
chr19_47424759_47424765_ARHGAP35_NM_004491-2828-2834-mono-+_GGTGGAAAAAAAGAACA_CDS	0	0	0	0	0	0	0	0	0	0	0	0	0	0	0	0	0	0	0	0	0	0	0	0	0	0	0	0	0	0	0	0	0	0	0	0	0	0	0	0	0	0	0	0	0	0	0	0	0
chr17_41246531_41246537_BRCA1_NM_007294-1242-1248-mono--,NM_007297-1150-1156-mono--,NM_007300-1242-1248-mono--,NR_027676-1146-1152-mono--_CTACCTTTTTTTCTGTG_CDS	0	0	0	0	0	0	0	0	0	0	0	0	0	0	0	0	0	0	0	0	0	0	0	0	0	0	0	0	0	0	0	0	0	0	0	0	0	0	0	0	0	0	0	0	0	0	0	0	0
chr3_142272096_142272101_ATR_NM_001184-2894-2899-mono--_GGCTGAAAAAACTTTG_CDS	0	0	0	0	0	0	0	0	0	0	0	0	0	0	0	0	0	0	0	0	0	0	0	0	0	0	0	0	0	0	0	0	0	0	0	0	0	0	0	0	0	0	0	0	0	0	0	0	0
chr7_142562397_142562403_EPHB6_NM_004445-1627-1633-mono-+_GGCAGCCCCCCCAGGCT_CDS	0	0	0	0	0	0	0	0	0	0	0	0	0	0	0	0	0	0	0	0	0	0	0	0	0	0	0	0	0	0	0	0	0	0	0	0	0	0	0	0	0	0	0	0	0	0	0	0	0
chr17_7579470_7579475_TP53_NM_001126113-413-418-mono--,NM_001126114-413-418-mono--,NM_001126118-530-535-mono--,NM_000546-413-418-mono--,NM_001126112-410-415-mono--_GCCACGGGGGGAGCAG_CDS	0	0	0	0	0	0	0	0	0	0	0	0	0	0	0	0	0	0	0	0	0	0	0	0	0	0	0	0	0	0	0	0	0	0	0	0	0	0	0	0	0	0	0	0	0	0	0	0	0
chr17_29552143_29552148_NF1_NM_000267-2260-2265-mono-+,NM_001042492-2260-2265-mono-+_TCTCCTTTTTTACGGG_CDS	0	0	0	0	0	0	0	0	0	0	0	0	0	0	0	0	0	0	0	0	0	0	0	0	0	0	0	0	0	0	0	0	0	0	0	0	0	0	0	0	0	0	0	0	0	0	0	0	0
chr20_31022441_31022448_ASXL1_NM_015338-2359-2366-mono-+_TCGGAGGGGGGGGTGGCC_CDS	0	0	0	0	0	0	0	0	0	0	0	0	0	0	0	0	0	0	0	0	0	0	0	0	0	0	0	0	0	0	0	0	0	0	0	0	0	0	0	0	0	0	0	0	0	0	0	0	0
chr3_47161938_47161944_SETD2_NM_014159-4234-4240-mono--_TATCATTTTTTTCTAAG_CDS	0	0	0	0	0	0	0	0	0	0	0	0	0	0	0	0	0	0	0	0	0	0	0	0	0	0	0	0	0	0	0	0	0	0	0	0	0	0	0	0	0	0	0	0	0	0	0	0	0
chr12_78400805_78400810_NAV3_NM_014903-1661-1666-mono-+_GCTCCAAAAAAGACCT_CDS	0	0	0	0	0	0	0	0	0	0	0	0	0	0	0	0	0	0	0	0	0	0	0	0	0	0	0	0	0	0	0	0	0	0	0	0	0	0	0	0	0	0	0	0	0	0	0	0	0
chrX_76939673_76939679_ATRX_NM_138270-1186-1192-mono--,NM_000489-1300-1306-mono--_ATCAGTTTTTTTGCCTT_CDS	0	0	0	0	0	0	0	0	0	0	0	0	0	0	0	0	0	0	0	0	0	0	0	0	0	0	0	0	0	0	0	0	0	0	0	0	0	0	0	0	0	0	0	0	0	0	0	0	0
chr7_151845958_151845963_MLL3_NM_170606-13267-13272-mono--_CTCCATTTTTTATTGA_CDS	0	0	0	0	0	0	0	0	0	0	0	0	0	0	0	0	0	0	0	0	0	0	0	0	0	0	0	0	0	0	0	0	0	0	0	0	0	0	0	0	0	0	0	0	0	0	0	0	0
chr17_16049808_16049813_NCOR1_NM_001190440-1028-1033-mono--,NM_006311-1227-1232-mono--,NM_001190438-701-706-mono--_TCCACTTTTTTCTCCC_CDS	0	0	0	0	0	0	0	0	0	0	0	0	0	0	0	0	0	0	0	0	0	0	0	0	0	0	0	0	0	0	0	0	0	0	0	0	0	0	0	0	0	0	0	0	0	0	0	0	0
chr1_65330610_65330615_JAK1_NM_002227-1279-1284-mono--_TCCAGTTTTTTCCGCT_CDS	0	0	0	0	0	0	0	0	0	0	0	0	0	0	0	0	0	0	0	0	0	0	0	0	0	0	0	0	0	0	0	0	0	0	0	0	0	0	0	0	0	0	0	0	0	0	0	0	0
chr2_209116262_209116268_IDH1_NM_005896-241-247-mono--_ACTGATTTTTTTGGACA_CDS	0	0	0	0	0	0	0	0	0	0	0	0	0	0	0	0	0	0	0	0	0	0	0	0	0	0	0	0	0	0	0	0	0	0	0	0	0	0	0	0	0	0	0	0	0	0	0	0	0
chr3_121207488_121207494_POLQ_NM_199420-4412-4418-mono--_TTTTTAAAAAAAGACCA_CDS	0	0	0	0	0	0	0	0	0	0	0	0	0	0	0	0	0	0	0	0	0	0	0	0	0	0	0	0	0	0	0	0	0	0	0	0	0	0	0	0	0	0	0	0	0	0	0	0	0
chr17_16029456_16029461_NCOR1_NM_001190440-1638-1643-mono--,NM_006311-1837-1842-mono--,NM_001190438-1311-1316-mono--_TTCTGTTTTTTCTGCT_CDS	0	0	0	0	0	0	0	0	0	0	0	0	0	0	0	0	0	0	0	0	0	0	0	0	0	0	0	0	0	0	0	0	0	0	0	0	0	0	0	0	0	0	0	0	0	0	0	0	0
chr1_27097621_27097626_ARID1A_NM_006015-3584-3589-mono-+,NM_139135-3584-3589-mono-+_AGAACAAAAAATGGCG_CDS	0	0	0	0	0	0	0	0	0	0	0	0	0	0	0	0	0	0	0	0	0	0	0	0	0	0	0	0	0	0	0	0	0	0	0	0	0	0	0	0	0	0	0	0	0	0	0	0	0
chr15_90631917_90631923_IDH2_NM_002168-515-521-mono--_ACAGTCCCCCCCAGGAT_CDS	0	0	0	0	0	0	0	0	0	0	0	0	0	0	0	0	0	0	0	0	0	0	0	0	0	0	0	0	0	0	0	0	0	0	0	0	0	0	0	0	0	0	0	0	0	0	0	0	0
chr10_8100727_8100733_GATA3_NM_002051-1259-1265-mono-+,NM_001002295-1259-1265-mono-+_CTCTTCCCCCCCAGCAG_CDS	0	0	0	0	0	0	0	0	0	0	0	0	0	0	0	0	0	0	0	0	0	0	0	0	0	0	0	0	0	0	0	0	0	0	0	0	0	0	0	0	0	0	0	0	0	0	0	0	0
chr5_112178032_112178037_APC_NM_001127510-6935-6940-mono-+,NM_001127511-6901-6906-mono-+,NM_000038-6827-6832-mono-+_TTTCTAAAAAAGGCCC_CDS	0	0	0	0	0	0	0	0	0	0	0	0	0	0	0	0	0	0	0	0	0	0	0	0	0	0	0	0	0	0	0	0	0	0	0	0	0	0	0	0	0	0	0	0	0	0	0	0	0
chr11_108164163_108164168_ATM_NM_000051-5121-5126-mono-+_TCAGCAAAAAATCAAA_CDS	0	0	0	0	0	0	0	0	0	0	0	0	0	0	0	0	0	0	0	0	0	0	0	0	0	0	0	0	0	0	0	0	0	0	0	0	0	0	0	0	0	0	0	0	0	0	0	0	0
chrX_40982956_40982962_USP9X_NM_001039590-709-715-mono-+,NM_001039591-709-715-mono-+_CTCAGCCCCCCCTCCAA_CDS	0	0	0	0	0	0	0	0	0	0	0	0	0	0	0	0	0	0	0	0	0	0	0	0	0	0	0	0	0	0	0	0	0	0	0	0	0	0	0	0	0	0	0	0	0	0	0	0	0
chr12_40657646_40657651_LRRK2_NM_198578-1721-1726-mono-+_TGGTTAAAAAACAGTG_CDS	0	0	0	0	0	0	0	0	0	0	0	0	0	0	0	0	0	0	0	0	0	0	0	0	0	0	0	0	0	0	0	0	0	0	0	0	0	0	0	0	0	0	0	0	0	0	0	0	0
chr3_47103754_47103764_SETD2_NM_014159-6234-6244-di--_CTGGGTCTCTCTCTCTTGACC_CDS	0	0	0	0	0	0	0	0	0	0	0	0	0	0	0	0	0	0	0	0	0	0	0	0	0	0	0	0	0	0	0	0	0	0	0	0	0	0	0	0	0	0	0	0	0	0	0	0	0
chr18_42281745_42281750_SETBP1_NM_015559-731-736-mono-+,NM_001130110-830-835-mono-+_GCTGGAAAAAATAGCA_CDS	0	0	0	0	0	0	0	0	0	0	0	0	0	0	0	0	0	0	0	0	0	0	0	0	0	0	0	0	0	0	0	0	0	0	0	0	0	0	0	0	0	0	0	0	0	0	0	0	0
chr16_67646012_67646022_CTCF_NM_006565-1385-1395-di-+_CCTTAACACACACACAGGTGC_CDS	0	0	0	0	0	0	0	0	0	0	0	0	0	0	0	0	0	0	0	0	0	0	0	0	0	0	0	0	0	0	0	0	0	0	0	0	0	0	0	0	0	0	0	0	0	0	0	0	0
chr3_47143009_47143014_SETD2_NM_014159-5001-5006-mono--_GTGGTAAAAAACCCAA_CDS	0	0	0	0	0	0	0	0	0	0	0	0	0	0	0	0	0	0	0	0	0	0	0	0	0	0	0	0	0	0	0	0	0	0	0	0	0	0	0	0	0	0	0	0	0	0	0	0	0
chr5_112175951_112175956_APC_NM_001127510-4854-4859-mono-+,NM_001127511-4820-4825-mono-+,NM_000038-4746-4751-mono-+_GGCAGAAAAAACTATT_CDS	0	0	0	0	0	0	0	0	0	0	0	0	0	0	0	0	0	0	0	0	0	0	0	0	0	0	0	0	0	0	0	0	0	0	0	0	0	0	0	0	0	0	0	0	0	0	0	0	0
chr2_178098885_178098890_NFE2L2_NM_006164-709-714-mono--,NM_001145413-596-601-mono--,NM_001145412-596-601-mono--_TCAAGTTTTTTCTGTT_CDS	0	0	0	0	0	0	0	0	0	0	0	0	0	0	0	0	0	0	0	0	0	0	0	0	0	0	0	0	0	0	0	0	0	0	0	0	0	0	0	0	0	0	0	0	0	0	0	0	0
chr22_41566524_41566530_EP300_NM_001429-4797-4803-mono-+_GGTACAAAAAAATGCTT_CDS	0	0	0	0	0	0	0	0	0	0	0	0	0	0	0	0	0	0	0	0	0	0	0	0	0	0	0	0	0	0	0	0	0	0	0	0	0	0	0	0	0	0	0	0	0	0	0	0	0
chr10_63850704_63850710_ARID5B_NM_032199-1939-1945-mono-+,NM_001244638-1023-1029-mono-+_TGAAGAAAAAAATAGAA_CDS	0	0	0	0	0	0	0	0	0	0	0	0	0	0	0	0	0	0	0	0	0	0	0	0	0	0	0	0	0	0	0	0	0	0	0	0	0	0	0	0	0	0	0	0	0	0	0	0	0
chr17_29486049_29486055_NF1_NM_000267-610-616-mono-+,NM_001042492-610-616-mono-+,NM_001128147-610-616-mono-+_TGCTGAAAAAAATTTAT_CDS	0	0	0	0	0	0	0	0	0	0	0	0	0	0	0	0	0	0	0	0	0	0	0	0	0	0	0	0	0	0	0	0	0	0	0	0	0	0	0	0	0	0	0	0	0	0	0	0	0
chr12_40671945_40671950_LRRK2_NM_198578-2245-2250-mono-+_TACTTAAAAAATGTGA_CDS	0	0	0	0	0	0	0	0	0	0	0	0	0	0	0	0	0	0	0	0	0	0	0	0	0	0	0	0	0	0	0	0	0	0	0	0	0	0	0	0	0	0	0	0	0	0	0	0	0
chr12_49445525_49445531_MLL2_NM_003482-1934-1940-mono--_CAGGTGGGGGGGACATA_CDS	0	0	0	0	0	0	0	0	0	0	0	0	0	0	0	0	0	0	0	0	0	0	0	0	0	0	0	0	0	0	0	0	0	0	0	0	0	0	0	0	0	0	0	0	0	0	0	0	0
chrX_41075178_41075183_USP9X_NM_001039590-5992-5997-mono-+,NM_001039591-5992-5997-mono-+_TGATTAAAAAATTACC_CDS	0	0	0	0	0	0	0	0	0	0	0	0	0	0	0	0	0	0	0	0	0	0	0	0	0	0	0	0	0	0	0	0	0	0	0	0	0	0	0	0	0	0	0	0	0	0	0	0	0
chr7_142562209_142562217_EPHB6_NM_004445-1439-1447-tetra-+_CGGGGGCCTGCCTGGCCCT_CDS	0	0	0	0	0	0	0	0	0	0	0	0	0	0	0	0	0	0	0	0	0	0	0	0	0	0	0	0	0	0	0	0	0	0	0	0	0	0	0	0	0	0	0	0	0	0	0	0	0
chr3_47084145_47084150_SETD2_NM_014159-7191-7196-mono--_GGAGAGGGGGGCGGCA_CDS	0	0	0	0	0	0	0	0	0	0	0	0	0	0	0	0	0	0	0	0	0	0	0	0	0	0	0	0	0	0	0	0	0	0	0	0	0	0	0	0	0	0	0	0	0	0	0	0	0
chr3_142281434_142281439_ATR_NM_001184-926-931-mono--_AGCTGAAAAAAGTGCT_CDS	0	0	0	0	0	0	0	0	0	0	0	0	0	0	0	0	0	0	0	0	0	0	0	0	0	0	0	0	0	0	0	0	0	0	0	0	0	0	0	0	0	0	0	0	0	0	0	0	0
chrX_70608151_70608157_TAF1_NM_004606-2604-2610-mono-+,NM_138923-2541-2547-mono-+_GATATAAAAAAAGCCTT_CDS	0	0	0	0	0	0	0	0	0	0	0	0	0	0	0	0	0	0	0	0	0	0	0	0	0	0	0	0	0	0	0	0	0	0	0	0	0	0	0	0	0	0	0	0	0	0	0	0	0
chr3_47165212_47165218_SETD2_NM_014159-960-966-mono--_ACCTGTTTTTTTACAGC_CDS	0	0	0	0	0	0	0	0	0	0	0	0	0	0	0	0	0	0	0	0	0	0	0	0	0	0	0	0	0	0	0	0	0	0	0	0	0	0	0	0	0	0	0	0	0	0	0	0	0
chr2_212248736_212248741_ERBB4_NM_005235-3623-3628-mono--,NM_001042599-3575-3580-mono--_CTCCATTTTTTCTCCG_CDS	0	0	0	0	0	0	0	0	0	0	0	0	0	0	0	0	0	0	0	0	0	0	0	0	0	0	0	0	0	0	0	0	0	0	0	0	0	0	0	0	0	0	0	0	0	0	0	0	0
chrX_76919037_76919042_ATRX_NM_138270-4066-4071-mono--,NM_000489-4180-4185-mono--_CTTGATTTTTTGCTTC_CDS	0	0	0	0	0	0	0	0	0	0	0	0	0	0	0	0	0	0	0	0	0	0	0	0	0	0	0	0	0	0	0	0	0	0	0	0	0	0	0	0	0	0	0	0	0	0	0	0	0
chr12_52345606_52345611_ACVR1B_NM_004302-157-162-mono-+,NM_020328-157-162-mono-+_GCCCCGGGGGGTCCAG_CDS	0	0	0	0	0	0	0	0	0	0	0	0	0	0	0	0	0	0	0	0	0	0	0	0	0	0	0	0	0	0	0	0	0	0	0	0	0	0	0	0	0	0	0	0	0	0	0	0	0
chr18_42532403_42532408_SETBP1_NM_015559-3395-3400-mono-+_GTGCCTTTTTTACAAG_CDS	0	0	0	0	0	0	0	0	0	0	0	0	0	0	0	0	0	0	0	0	0	0	0	0	0	0	0	0	0	0	0	0	0	0	0	0	0	0	0	0	0	0	0	0	0	0	0	0	0
chr20_51872444_51872450_TSHZ2_NM_001193421-2802-2808-mono-+,NM_173485-3335-3341-mono-+_AGGGTCCCCCCCATGAA_CDS	0	0	0	0	0	0	0	0	0	0	0	0	0	0	0	0	0	0	0	0	0	0	0	0	0	0	0	0	0	0	0	0	0	0	0	0	0	0	0	0	0	0	0	0	0	0	0	0	0
chr10_63852117_63852122_ARID5B_NM_032199-3352-3357-mono-+,NM_001244638-2436-2441-mono-+_GCCCTAAAAAATACCC_CDS	0	0	0	0	0	0	0	0	0	0	0	0	0	0	0	0	0	0	0	0	0	0	0	0	0	0	0	0	0	0	0	0	0	0	0	0	0	0	0	0	0	0	0	0	0	0	0	0	0
chr10_112333493_112333499_SMC3_NM_005445-247-253-mono-+_GTAACTTTTTTTATGGT_CDS	0	0	0	0	0	0	0	0	0	0	0	0	0	0	0	0	0	0	0	0	0	0	0	0	0	0	0	0	0	0	0	0	0	0	0	0	0	0	0	0	0	0	0	0	0	0	0	0	0
chr16_68835780_68835785_CDH1_NM_004360-496-501-mono-+_CACCGCCCCCCGCCCC_CDS	0	0	0	0	0	0	0	0	0	0	0	0	0	0	0	0	0	0	0	0	0	0	0	0	0	0	0	0	0	0	0	0	0	0	0	0	0	0	0	0	0	0	0	0	0	0	0	0	0
chr5_112176063_112176068_APC_NM_001127510-4966-4971-mono-+,NM_001127511-4932-4937-mono-+,NM_000038-4858-4863-mono-+_AAAGCAAAAAAGCCAG_CDS	0	0	0	0	0	0	0	0	0	0	0	0	0	0	0	0	0	0	0	0	0	0	0	0	0	0	0	0	0	0	0	0	0	0	0	0	0	0	0	0	0	0	0	0	0	0	0	0	0
chr12_49428410_49428415_MLL2_NM_003482-10389-10394-mono--_TAGGTCCCCCCGAGAG_CDS	0	0	0	0	0	0	0	0	0	0	0	0	0	0	0	0	0	0	0	0	0	0	0	0	0	0	0	0	0	0	0	0	0	0	0	0	0	0	0	0	0	0	0	0	0	0	0	0	0
chr1_6257793_6257798_RPL22_NM_000983-76-81-mono--_TTTTGCCCCCCTTCAC_CDS	0	0	0	0	0	0	0	0	0	0	0	0	0	0	0	0	0	0	0	0	0	0	0	0	0	0	0	0	0	0	0	0	0	0	0	0	0	0	0	0	0	0	0	0	0	0	0	0	0
chr1_14059305_14059310_PRDM2_NM_012231-1016-1021-mono-+,NM_015866-1016-1021-mono-+,NM_001135610-286-291-mono-+_AAGGCAAAAAATTTGG_CDS	0	0	0	0	0	0	0	0	0	0	0	0	0	0	0	0	0	0	0	0	0	0	0	0	0	0	0	0	0	0	0	0	0	0	0	0	0	0	0	0	0	0	0	0	0	0	0	0	0
chr13_32907420_32907427_BRCA2_NM_000059-2033-2040-mono-+_AAAGGAAAAAAAATACCG_CDS	0	0	0	0	0	0	0	0	0	0	0	0	0	0	0	0	0	0	0	0	0	0	0	0	0	0	0	0	0	0	0	0	0	0	0	0	0	0	0	0	0	0	0	0	0	0	0	0	0
[truncated: 142 more columns]
