# Supplementary material for: A molecular portrait of microsatellite instability across multiple cancers
Source: Nat Commun. 2017 Jun 6;8:15180. doi: 10.1038/ncomms15180 (PMC5467167; doi:10.1038/ncomms15180)
Supplement: Supplementary Data 8 — Enrichment for frameshift, 3' UTR and 5' UTR MSI events in COAD, UCEC and STAD. The significance was calculated using the one-tailed exact Fisher's text (± = 0.05). [file ncomms15180-s9.xls]

MSI_events_UCEC	MSI_events_COAD	MSI_events_STAD	Total_MSI_events	P_value_COAD	Odd_ratio_COAD	P_value_UCEC	Odd_ratio_UCEC	P_value_STAD	Odd_ratio_STAD
chr18_649879_649893_C18orf56_NM_001012716-570-584-mono--_CTGCCTTTTTTTTTTTTTTTAAGGT_3UTR	65	39	56	160	0.88761149669156	0.646257794343684	0.44856079529721	1.16222588300566	0.378698644272185	1.27721283372363
chr14_73959703_73959718_C14orf169_NM_024644-2061-2076-mono-+_CTACCTTTTTTTTTTTTTTTTCCTTA_3UTR	51	43	53	147	0.0216745034596456	2.88027587886548	0.998871792139586	0.356261377270325	0.20643466797672	1.48342376195786
chr3_71008341_71008353_FOXP1_NM_001244812-2004-2016-mono--,NM_001244810-2652-2664-mono--,NM_001244816-2509-2521-mono--,NM_032682-2604-2616-mono--,NM_001244814-2401-2413-mono--,NM_001244808-2704-2716-mono--,NM_001244813-1896-1908-mono--,NM_001244815-2342-2354-mono--_ACGTGTTTTTTTTTTTTTCCTTT_3UTR	53	37	52	142	0.498755283626753	1.08869893704027	0.939196050586814	0.624220254387868	0.147535906575731	1.58510191744847
chr4_39501722_39501739_UGDH_NM_001184701-1662-1679-mono--,NM_001184700-1630-1647-mono--,NM_003359-1831-1848-mono--_GTACCAAAAAAAAAAAAAAAAAATCACA_3UTR	58	44	36	138	0.000509541926924802	5.22888544900486	0.233498588700374	1.36246407602383	0.999973738947834	0.266818457975145
chr1_33402334_33402350_RNF19B_NM_001127361-2302-2318-mono--,NM_153341-2255-2271-mono--_CTTGGAAAAAAAAAAAAAAAAATTCCA_3UTR	43	44	45	132	7.51882449124774e-05	6.32477230738106	0.999666089853112	0.349366065837605	0.593133370269856	0.98013259036444
chr11_125763610_125763622_PUS3_NM_031307-1601-1613-mono--_GTAAATTTTTTTTTTTTTCCTTT_3UTR	51	36	43	130	0.220700861646615	1.43348495873189	0.703314121972667	0.888229121517347	0.748721388248138	0.848057152313721
chr12_31435608_31435618_FAM60A_NM_001135812-915-925-mono--,NM_001135811-1019-1029-mono--,NM_021238-1015-1025-mono--_AGATATTTTTTTTTTTGTTCC_3UTR	50	38	42	130	0.0641779186122493	1.93485546534604	0.804093232255894	0.800973959493953	0.841789413157172	0.760457071873753
chr6_11714639_11714652_ADTRP_NM_001143948-1093-1106-mono--,NM_032744-1039-1052-mono--_ACCAGAAAAAAAAAAAAAAGATGA_3UTR	56	37	35	128	0.0930120098840186	1.76906455855342	0.0900272826350456	1.63315434936913	0.998876929752245	0.391453354759533
chr11_115047032_115047045_CADM1_NM_014333-1606-1619-mono--,NM_001098517-1522-1535-mono--_GAACATTTTTTTTTTTTTTACACA_3UTR	58	31	36	125	0.715695002254014	0.873613159367559	0.00915463619783839	2.28150360123167	0.991012705872883	0.493133801936774
chr1_47325299_47325311_CYP4Z2P_NR_002788-1256-1268-mono--_TTGTTAAAAAAAAAAAAAGTTGT_3UTR	44	35	43	122	0.130901225378454	1.60524020668553	0.955220708469764	0.620340943452992	0.406600682287591	1.1396489543798
chr3_123332875_123332890_MYLK_NM_053028-5728-5743-mono--,NM_053027-5935-5950-mono--,NM_053025-6088-6103-mono--,NM_053026-5881-5896-mono--,NM_053031-912-927-mono--,NM_053032-915-930-mono--_TTGAGTTTTTTTTTTTTTTTTGAGTT_3UTR	44	27	49	120	0.93246108689561	0.637509366557809	0.9247972994526	0.673799372974347	0.00771711186800665	2.38166519857342
chr14_53513439_53513450_DDHD1_NM_030637-2884-2895-mono--,NM_001160148-2968-2979-mono--,NM_001160147-2905-2916-mono--_AACGGAAAAAAAAAAAATCAGT_3UTR	49	36	34	119	0.0405340229939316	2.01680905728323	0.406383219893626	1.13002750624775	0.989370834656543	0.50858499406431
chr1_237060945_237060959_MTR_NM_000254-4223-4237-mono-+_CTAACTTTTTTTTTTTTTTTGCCTT_3UTR	48	31	39	118	0.47378064288539	1.08946112751164	0.479657539749099	1.0662656464849	0.727291595389668	0.86952230698494
chr17_1326754_1326767_CRK_NM_016823-1104-1117-mono--,NM_005206-934-947-mono--_GTTGGAAAAAAAAAAAAAAGATTG_3UTR	39	25	53	117	0.971334907886488	0.557099613984433	0.995229960918536	0.474189799186569	2.15439083882231e-05	4.40744476128663
chr1_149900985_149901000_MTMR11_NM_001145862-2401-2416-mono--_GATACAAAAAAAAAAAAAAAAGATTA_3UTR	43	31	42	116	0.403894239122834	1.157573544109	0.891823412541977	0.719199782110174	0.284874158130091	1.26255243013904
chr8_79629738_79629751_ZC2HC1A_NM_016010-1091-1104-mono-+_ATCTCAAAAAAAAAAAAAAGCCAA_3UTR	49	20	47	116	0.999776286831266	0.322055910369546	0.272368670401707	1.26419253860299	0.0145875770306471	2.15494550882822
chr7_94989255_94989271_PON3_NM_000940-1103-1119-mono--_TAGACTTTTTTTTTTTTTTTTTACTAT_3UTR	39	21	53	113	0.998082356624612	0.399425305197007	0.981155697382501	0.558086718975228	3.45917241345067e-06	5.01612252841684
chr19_12574740_12574760_ZNF709_NM_152601-2136-2156-mono--_AACTCAAAAAAAAAAAAAAAAAAAAAGGAAA_3UTR	33	28	49	110	0.600438423014529	0.973299964126334	0.999787815248053	0.359224307051139	0.000270405651509789	3.29909570292455
chr21_33974094_33974107_C21orf59_NM_021254-1303-1316-mono--,NR_036552-1230-1243-mono--_TGGCCTTTTTTTTTTTTTTAAATT_3UTR	53	28	29	110	0.600438423014529	0.973299964126334	0.00524057031565166	2.3140372565608	0.997865782492818	0.431661932521004
chr13_58299434_58299444_PCDH17_NM_001040429-4379-4389-mono-+_AAAAGAAAAAAAAAAAGGCAT_3UTR	37	21	50	108	0.992633689376332	0.466853767067865	0.980174642400083	0.564028805480065	3.23104812550089e-05	3.97268337546593
chr2_152236045_152236058_TNFAIP6_NM_007115-908-921-mono-+_CTTATAAAAAAAAAAAAAAGGATG_3UTR	43	26	37	106	0.718813273699949	0.872237229237405	0.502139518754547	1.04491333178921	0.473377530158915	1.07203725284745
chr8_33356825_33356837_MAK16_NM_032509-1622-1634-mono-+_TGATATTTTTTTTTTTTTAATTA_3UTR	46	29	30	105	0.301735630668068	1.26365085115986	0.154174907938228	1.42218219733773	0.977084584624314	0.566458781025814
chr5_58270457_58270468_PDE4D_NM_001165899-2515-2526-mono--,NM_001197218-2363-2374-mono--,NM_001104631-2624-2635-mono--,NM_006203-2167-2178-mono--,NM_001197220-2779-2790-mono--,NM_001197219-2141-2152-mono--,NM_001197223-1975-1986-mono--,NM_001197222-2185-2196-mono--,NM_001197221-2099-2110-mono--_TACTTAAAAAAAAAAAAGGCAT_3UTR	40	18	45	103	0.998695515342849	0.383217582892046	0.706599849419069	0.889451603562746	0.00190989411907244	2.64034119149876
chr17_55016354_55016367_COIL_NM_004645-1826-1839-mono--_TCTTTAAAAAAAAAAAAAAGTTTG_3UTR	39	24	38	101	0.792486413086249	0.80613835748424	0.726228248983692	0.874290583577325	0.182280883012569	1.38946915426151
chr3_164905648_164905658_SLITRK3_NM_014926-3071-3081-mono--_TTTTGAAAAAAAAAAAGCACT_3UTR	34	25	40	99	0.620575043900434	0.954970661003487	0.968274625923614	0.601274351858711	0.041028578296469	1.80219798199745
chr12_130883554_130883566_RIMBP2_NM_015347-3436-3448-mono--_GTATCTTTTTTTTTTTTTAACCC_3UTR	47	23	29	99	0.83562565583504	0.763750570778306	0.0208687116015689	1.92992032968417	0.951761814700983	0.628946955007211
chr6_71571694_71571705_SMAP1_NM_001044305-3310-3321-mono-+,NM_021940-3229-3240-mono-+_AAAATAAAAAAAAAAAAGAGAC_3UTR	45	32	21	98	0.016201384365123	2.20279468637173	0.0601062691452251	1.66516574175266	0.999974704738541	0.293787407624863
chr2_99614595_99614607_TSGA10_NM_182911-2780-2792-mono--,NM_025244-2801-2813-mono--_GTAGCAAAAAAAAAAAAATCAGT_3UTR	37	29	32	98	0.130963202840082	1.54480938163494	0.798970321362819	0.814967812480642	0.7355929257157	0.864317265505799
chr7_30673512_30673526_GARS_NM_002047-2614-2628-mono-+_CTAATAAAAAAAAAAAAAAACTACT_3UTR	52	15	30	97	0.999778487040891	0.317964999793848	7.42694518202871e-05	3.34336611417022	0.873001124132235	0.738706697885439
chr11_134188851_134188865_GLB1L3_NM_001080407-2338-2352-mono-+_GAACATTTTTTTTTTTTTTTGAGAT_3UTR	40	22	32	94	0.810530633937516	0.788406160064166	0.295724953820951	1.22615895416378	0.581928761712805	0.983953274699214
chr20_58587783_58587792_CDH26_NM_177980-2809-2818-mono-+,NM_021810-706-715-mono-+_TTCCTAAAAAAAAAAGTCTA_3UTR	26	30	38	94	0.035697454515449	1.9461416097139	0.999875833378088	0.345389895945631	0.0500274473631659	1.74339679541063
chr2_8998775_8998786_MBOAT2_NM_138799-1718-1729-mono--_ACATCAAAAAAAAAAAACAGCC_3UTR	35	25	34	94	0.450590011737442	1.1021324299653	0.830216804185907	0.787039017611115	0.341147263845928	1.18888847435985
chr22_39079920_39079934_TOMM22_NM_020243-534-548-mono-+_TTGGATTTTTTTTTTTTTTTAACTT_3UTR	45	32	16	93	0.00511593871045739	2.54444214770007	0.0156762473088649	1.99248402074484	0.999999849366338	0.200985372531663
chrX_18183097_18183111_BEND2_NM_153346-2571-2585-mono--_CAGTTAAAAAAAAAAAAAAAGTTTG_3UTR	35	14	44	93	0.999780663709751	0.314703581893337	0.798206325079807	0.81555494628507	0.000144240269475623	3.30018123828725
chr1_236714292_236714309_LGALS8_NM_201545-4163-4180-mono-+,NM_006499-4293-4310-mono-+,NM_201543-4167-4184-mono-+,NM_201544-4224-4241-mono-+_CATCTAAAAAAAAAAAAAAAAAATCAAA_3UTR	42	25	24	91	0.350971282627357	1.20104980351891	0.0675907226798078	1.63197009686587	0.991016848987548	0.50336115550373
chr5_88018388_88018400_MEF2C_NM_001131005-1841-1853-mono--,NM_001193347-1901-1913-mono--,NM_001193348-1413-1425-mono--,NM_001193350-2093-2105-mono--,NM_001193349-1341-1353-mono--,NM_002397-2096-2108-mono--_GCAAGAAAAAAAAAAAAACTAGT_3UTR	24	16	51	91	0.996009704275374	0.428615498695321	0.999954501875687	0.318130549344549	5.24930049718155e-10	8.0383314831488
chr12_54405179_54405189_HOXC8_NM_022658-923-933-mono-+_AAAGACCCCCCCCCCCTTAGC_3UTR	44	5	40	89	0.999999999966961	0.0771641852821504	0.00977200021860006	2.10462756179448	0.00258043688276455	2.5042179689501
chr1_110906247_110906265_SLC16A4_NM_001201546-1692-1710-mono--,NM_004696-1836-1854-mono--,NM_001201549-1332-1350-mono--,NM_001201548-1579-1597-mono--,NM_001201547-1703-1721-mono--_GTCTCAAAAAAAAAAAAAAAAAAATTGTT_3UTR	38	26	24	88	0.16437434416496	1.46468386522601	0.254780935654615	1.27184917919046	0.979857657246621	0.554877993422042
chr3_124951171_124951185_ZNF148_NM_021964-2870-2884-mono--_TACACTTTTTTTTTTTTTTTAGCCA_3UTR	24	23	41	88	0.511147548168403	1.04715258890697	0.999810727694619	0.354975151372699	0.000649029628242602	2.86570911665498
chr6_167453519_167453530_FGFR1OP_NM_194429-1279-1290-mono-+,NM_007045-1339-1350-mono-+_TTCCATTTTTTTTTTTTCCAGA_3UTR	41	15	32	88	0.996946231131569	0.412904802481825	0.0597971175094566	1.6631343028498	0.334541264948635	1.19527307616644
chr18_9954233_9954245_VAPA_NM_003574-1210-1222-mono-+,NM_194434-1075-1087-mono-+_GTTTCTTTTTTTTTTTTTCTCTT_3UTR	29	21	38	88	0.757782533549534	0.836623100756577	0.979131288398431	0.568051774807962	0.0112530975359318	2.12502047198155
chr17_4442639_4442656_SPNS2,MYBBP1A_NM_001124758-3761-3778-mono-+,NM_014520-4102-4119-mono--_GGTTTAAAAAAAAAAAAAAAAAATAGGC_3UTR	18	18	51	87	0.948182810338753	0.610312993611349	0.999999942675938	0.198664403410154	3.10486472522719e-11	9.34661209265088
chr12_42835328_42835342_PPHLN1_NM_201439-1227-1241-mono-+,NM_201440-1105-1119-mono-+,NM_001143788-1170-1184-mono-+,NM_201515-1270-1284-mono-+,NM_001143789-1005-1019-mono-+_AGGCTAAAAAAAAAAAAAAACAGTT_3UTR	47	22	17	86	0.575649637727712	0.991630710235482	0.000154217344744745	3.12163458533768	0.999975848190163	0.285033754912777
chr12_118588761_118588778_TAOK3_NM_016281-3211-3228-mono--_TTTTCTTTTTTTTTTTTTTTTTTGTAAA_3UTR	47	12	27	86	0.999856485085433	0.294693593333229	0.000154217344744745	3.12163458533768	0.817719116987431	0.792564273319091
chr19_44662274_44662286_ZNF234_NM_001144824-2295-2307-mono-+,NM_006630-2413-2425-mono-+_TGATTAAAAAAAAAAAAACAGAA_3UTR	24	19	42	85	0.867890969000274	0.725907178714259	0.999308249659553	0.395451506598561	5.78130320777182e-05	3.52618157484783
chr1_161091814_161091830_DEDD_NM_001039712-1236-1252-mono--,NM_032998-1298-1314-mono--,NM_001039711-1265-1281-mono--_TCTTTAAAAAAAAAAAAAAAAAGGCAG_3UTR	23	16	45	84	0.980111039873525	0.523848388626909	0.99964642394869	0.371816039015101	4.4005924502923e-07	5.05248451937835
chr1_221875661_221875671_DUSP10_NM_007207-1768-1778-mono--,NM_144729-914-924-mono--,NM_144728-1338-1348-mono--_ACTACAAAAAAAAAAAGAAAG_3UTR	35	15	34	84	0.991849827059759	0.463015329411911	0.403676068134907	1.12428826480772	0.0705904510729673	1.65009553370118
chr2_88056970_88056980_PLGLB2,PLGLB1_NM_002665-992-1002-mono-+,NM_001032392-988-998-mono-+,NM_002665-992-1002-mono-+,NM_001032392-988-998-mono-+_TAGTTAAAAAAAAAAATCAAT_3UTR	34	28	22	84	0.0229460086270156	2.06673607898009	0.522289920918575	1.02815149619122	0.988062666521916	0.517186674913952
chr3_12571420_12571432_TSEN2_NM_001145395-1606-1618-mono-+_TTCAGTTTTTTTTTTTTTCTTAA_3UTR	28	33	23	84	0.000110570986225032	3.76762669267233	0.968674477134028	0.597417268224313	0.974078228819347	0.571897357159362
chr3_112719791_112719806_GTPBP8_NM_014170-928-943-mono-+,NM_138485-829-844-mono-+_GATTCAAAAAAAAAAAAAAAAGCTTT_3UTR	32	23	28	83	0.3427481695145	1.21007778155868	0.704076299472882	0.890659735203629	0.609992035653867	0.961803549650488
chr6_49459994_49460003_CENPQ_NM_018132-903-912-mono-+_GAGTGTTTTTTTTTTAGATT_3UTR	24	31	28	83	0.000971605140915275	3.03195278855145	0.998467471332382	0.424711150061335	0.609992035653867	0.961803549650488
chr8_33356191_33356206_MAK16_NM_032509-988-1003-mono-+_AACTGTTTTTTTTTTTTTTTTATCTT_3UTR	30	35	18	83	3.83483433936628e-06	5.05653975408294	0.872498444706351	0.7433304396413	0.999697240100846	0.351148973760463
chrX_101138438_101138448_ZMAT1_NM_001011657-2300-2310-mono--,NR_046008-2856-2866-mono--,NR_046009-2803-2813-mono--_GACTGTTTTTTTTTTTCAATT_3UTR	35	25	23	83	0.140889783184291	1.51452144500722	0.357727769154084	1.16569823745065	0.967086009968063	0.590701276320845
chr5_16474778_16474793_FAM134B_NM_001034850-1637-1652-mono--,NM_019000-1513-1528-mono--_TTTCCTTTTTTTTTTTTTTTTCTTGT_3UTR	24	19	39	82	0.80470075966877	0.791357833599476	0.997763931305461	0.440094029225111	0.000592292198432743	2.88492347609026
chrX_153906377_153906392_GAB3_NM_001081573-1874-1889-mono--,NM_080612-1871-1886-mono--_TGGACAAAAAAAAAAAAAAAAGAAAA_3UTR	35	22	25	82	0.438165092386422	1.11345521926437	0.313647849800493	1.20886016912942	0.86599628005162	0.743426252355467
chr18_319944_319954_COLEC12_NM_130386-2534-2544-mono--_AGTGCTTTTTTTTTTTCAATC_3UTR	37	30	15	82	0.0021997389384327	2.7725361401848	0.138725577754914	1.44676760469855	0.999991599345965	0.257773314540098
chr20_52491773_52491783_SUMO1P1_NR_002189-465-475-mono--_AAAGGAAAAAAAAAAAGAATG_3UTR	29	18	34	81	0.867178055459987	0.725054068146924	0.885177480043501	0.728671084444041	0.0363257102782812	1.8265882624107
chrX_132351002_132351016_TFDP3_NM_016521-1360-1374-mono--_ACATTAAAAAAAAAAAAAAAGTTTC_3UTR	26	21	34	81	0.537719334407262	1.02395274239341	0.982676065604805	0.551667357396317	0.0363257102782812	1.8265882624107
chrX_151302890_151302908_MAGEA10_NM_021048-1526-1544-mono--,NM_001251828-1545-1563-mono--,NM_001011543-1617-1635-mono--_CCAACTTTTTTTTTTTTTTTTTTTAGATT_3UTR	34	12	34	80	0.999104437352109	0.349946464103665	0.334494912642583	1.18870365814047	0.028474718915553	1.89046930777349
chr9_27062802_27062814_IFT74_NM_001099223-1999-2011-mono-+,NM_001099222-2043-2055-mono-+,NM_025103-2035-2047-mono-+_CTACCAAAAAAAAAAAAAGCTTA_3UTR	35	18	27	80	0.847813747407739	0.74632670726765	0.233122727417508	1.30090573741858	0.607051384264237	0.963972443276861
chr19_52249071_52249084_FPR1_NM_001193306-1309-1322-mono--,NM_002029-1258-1271-mono--_AAGGCTTTTTTTTTTTTTTCTGAT_3UTR	27	22	30	79	0.338211307096649	1.21597553360465	0.94174444886213	0.650550961130551	0.220879894367629	1.33044634356194
chr5_122359502_122359531_PPIC_NM_000943-782-811-di--_ACACAACACACACACACACACACACACACACACACCCCTG_3UTR	29	20	29	78	0.568421237105523	0.997550058090326	0.799993116173648	0.811471631201649	0.285781957984608	1.24978818904545
chr6_54130829_54130842_MLIP_NM_138569-1567-1580-mono-+_TTAACTTTTTTTTTTTTTTCCAGA_3UTR	36	33	9	78	1.15603096906388e-05	4.55453392460039	0.101098318260693	1.53482432173753	0.999999998665631	0.129488064289878
chr6_43021976_43021987_MRPL2_NM_015950-1065-1076-mono--_AAAACGGGGGGGGGGGGCATTT_3UTR	14	13	50	77	0.99400451694055	0.437144256469191	0.999999970004757	0.180235400498986	9.36443213128771e-14	12.4775275371111
chr9_20346377_20346390_MLLT3_NM_004529-2016-2029-mono--_CAACCAAAAAAAAAAAAAACCAAA_3UTR	32	26	19	77	0.026007187656658	2.03119228591758	0.425101195501294	1.10739972570518	0.993501196828833	0.475058030528584
chr5_134086670_134086682_CAMLG_NM_001745-1063-1075-mono-+_CTTACAAAAAAAAAAAAATCCTC_3UTR	24	25	28	77	0.0541649893956473	1.81261879665429	0.987797092574297	0.525673420946983	0.358843006094748	1.17358149330009
chr7_27868483_27868499_TAX1BP1_NM_001206902-2274-2290-mono-+,NM_001206901-2465-2481-mono-+,NM_006024-2588-2604-mono-+,NM_001079864-2462-2478-mono-+_GCAGTAAAAAAAAAAAAAAAAACCACA_3UTR	28	14	35	77	0.984527617729558	0.498540195218755	0.847437540018171	0.767053290627584	0.00546476582560616	2.31662772336623
chr7_54819993_54820003_SEC61G_NM_014302-402-412-mono--,NM_001012456-398-408-mono--_AAAGGAAAAAAAAAAACCCAC_3UTR	26	34	16	76	9.55252119433748e-07	5.55110161605385	0.935338824603584	0.659440513189119	0.999605463998148	0.35195209887611
chr11_26581382_26581421_MUC15_NM_001135092-2399-2438-di--,NM_001135091-2549-2588-di--,NM_145650-2461-2500-di--_GTGTTACACACACACACACACACACACACACACACACACACACACCATGA_3UTR	37	20	18	75	0.464004547956985	1.09039823491941	0.0254731244824294	1.88949151913527	0.995325529183209	0.454986576329473
chr16_56718015_56718034_MT1X_NM_005952-312-331-mono-+_CTGGATTTTTTTTTTTTTTTTTTTTGTACA_3UTR	18	21	36	75	0.333353045165421	1.22293056660317	0.999950504878313	0.306704388880191	0.00102821376136369	2.75323333103237
chr5_82937251_82937260_HAPLN1_NM_001884-1434-1443-mono--_ATTGGAAAAAAAAAACACCT_3UTR	13	22	40	75	0.220634101580543	1.3706076797169	0.999999982997175	0.170774329719527	6.9915060528337e-06	4.1549972642278
chr9_110093970_110093981_RAD23B_NM_002874-3658-3669-mono-+,NM_001244724-3333-3344-mono-+,NM_001244713-3343-3354-mono-+_GAAACAAAAAAAAAAAACAGCC_3UTR	17	21	36	74	0.301791740961656	1.26044807018393	0.999979032211854	0.284765810658152	0.000698595651427104	2.8588072750183
chr13_47345469_47345482_ESD_NM_001984-1100-1113-mono--_TTGAATTTTTTTTTTTTTTGCTCA_3UTR	45	14	15	74	0.971419849475903	0.543887928837343	2.91773673199987e-06	4.25618391202902	0.99975091161399	0.334000474304635
chr17_1248583_1248600_YWHAE_NM_006761-1060-1077-mono--,NR_024058-1093-1110-mono--_TGTTTAAAAAAAAAAAAAAAAAACCAAC_3UTR	36	23	15	74	0.115427069863324	1.58336628503386	0.038050889046657	1.7918362254458	0.99975091161399	0.334000474304635
chr7_27147451_27147470_HOXA3_NM_153631-1734-1753-mono--,NM_030661-1595-1614-mono--_AACCTAAAAAAAAAAAAAAAAAAAAGCAAC_3UTR	7	21	45	73	0.27152978649098	1.29939973863341	0.999999999999923	0.0728198837370756	3.0256012348789e-10	7.92714741685091
chr2_55863360_55863370_PNPT1_NM_033109-2406-2416-mono--_TCTTTAAAAAAAAAAATCACT_3UTR	31	18	23	72	0.62985996076167	0.944716700815352	0.308826477548769	1.21875109457543	0.750468303665953	0.847936478044126
chr9_86584222_86584232_HNRNPK_NM_002140-1743-1753-mono--,NM_031263-1708-1718-mono--,NM_031262-1683-1693-mono--_CAGATAAAAAAAAAAAGATGC_3UTR	23	22	26	71	0.129559871008711	1.55032915885323	0.967553824540731	0.591413227437371	0.350307408291519	1.18486752112856
chr12_55038408_55038430_DCD_NM_053283-461-483-mono--_TTAAATTTTTTTTTTTTTTTTTTTTTTTAGGTT_3UTR	24	42	5	71	1.75453365964697e-16	25.9231659377713	0.937538265267417	0.652311683260844	0.999999999993674	0.0741164372319389
chr3_128292062_128292076_C3orf27_NM_007354-1463-1477-mono--_CCGACTTTTTTTTTTTTTTTAGCAG_3UTR	14	27	28	69	0.00128070848409324	2.95050745749643	0.999996557680408	0.23972223157205	0.107652343248148	1.55173412100203
chrX_109416688_109416701_TMEM164_NM_032227-1243-1256-mono-+,NM_017698-652-665-mono-+_GCTTATTTTTTTTTTTTTTCCTCC_3UTR	23	18	28	69	0.526219357114611	1.03512808188382	0.945829082122629	0.636159757297356	0.107652343248148	1.55173412100203
chr2_179330468_179330478_FKBP7_NM_181342-816-826-mono--,NM_001135212-813-823-mono--_TAGCTAAAAAAAAAAAGTAGA_3UTR	27	19	23	69	0.389636126992157	1.16523141491424	0.640721700013464	0.937852591703243	0.63757649872495	0.939315758525529
chr14_58471378_58471388_C14orf37_NM_001001872-2501-2511-mono--_TGTTCTTTTTTTTTTTCTGCT_3UTR	20	16	33	69	0.777468969738328	0.812217596734544	0.994642122176162	0.469424165129926	0.00238675937323304	2.55862197083937
chr1_23636874_23636884_HNRNPR_NM_005826-2123-2133-mono--,NM_001102397-1957-1967-mono--,NM_001102399-1966-1976-mono--,NM_001102398-2132-2142-mono--_GCCAATTTTTTTTTTTGAAGA_3UTR	32	5	31	68	0.999999363655296	0.141559222486327	0.0951363345113905	1.56714209044041	0.0106291653434573	2.17390457581632
chr5_134907432_134907474_CXCL14_NM_004887-869-911-mono--_AAGGCTTTTTTTTTTTTTTTTTTTTTTTTTTTTTTTTTTTTTTTTTTTAATCT_3UTR	39	20	9	68	0.237201942378424	1.35188706627356	0.000254557195175041	3.08048145192517	0.999999634166514	0.179075689889647
chr6_88853530_88853540_CNR1_NM_001160259-1818-1828-mono--,NM_001160258-1943-1953-mono--,NM_001160226-1905-1915-mono--,NM_016083-1762-1772-mono--,NM_033181-1417-1427-mono--_AGCTTAAAAAAAAAAATTCTT_3UTR	17	18	33	68	0.490588949256579	1.06762195436809	0.999658705382495	0.35253832131252	0.00165068998700966	2.66141712338388
chr8_38845644_38845656_HTRA4_NM_153692-1574-1586-mono-+_TATCTAAAAAAAAAAAAACCAGT_3UTR	31	24	13	68	0.0184902497036456	2.14970792499033	0.158414602524845	1.42533703122153	0.999800852356015	0.317042281787437
chr3_44373517_44373531_C3orf77_NM_001145030-5262-5276-mono-+_TCTGCTTTTTTTTTTTTTTTAGTTC_3UTR	37	31	0	68	3.65242051910184e-06	4.97723135081557	0.00215125016700478	2.53079412500496	1	0
chr10_90034667_90034677_RNLS_NM_018363-1123-1133-mono--_TCCTTAAAAAAAAAAATCAAA_3UTR	32	8	28	68	0.99985145573927	0.265048617294867	0.0951363345113905	1.56714209044041	0.0882660595708631	1.6097066699818
chr3_170715683_170715692_SLC2A2_NM_000340-1883-1892-mono--_CAGGGTTTTTTTTTTACACA_3UTR	9	21	37	67	0.124894093151175	1.56860440404105	0.999999998935366	0.128375906948217	7.31577534839823e-06	4.21122806524909
chr10_27037487_27037497_ABI1_NM_005470-1752-1762-mono--,NM_001178122-1494-1504-mono--,NM_001178116-1716-1726-mono--,NM_001178125-1215-1225-mono--,NM_001178124-1392-1402-mono--,NM_001178123-1407-1417-mono--,NM_001178121-1566-1576-mono--,NM_001178120-1581-1591-mono--,NM_001178119-1668-1678-mono--,NM_001012750-1671-1681-mono--,NM_001012751-1584-1594-mono--,NM_001012752-1656-1666-mono--_AAAAGAAAAAAAA…	36	13	18	67	0.951339515935723	0.586279534345661	0.00370666296148633	2.40002615062064	0.960685231211177	0.59258925869441
chr14_69520518_69520530_DCAF5_NM_003861-3091-3103-mono--_AACAATTTTTTTTTTTTTGTAAG_3UTR	26	13	27	66	0.941921668163242	0.60427494323032	0.617931711960874	0.955320419252231	0.103956567047035	1.56776016269986
chr18_32917176_32917187_ZNF24_NM_006965-1301-1312-mono--_GATTCTTTTTTTTTTTTCAATT_3UTR	27	16	23	66	0.690775187869388	0.890567665601029	0.495119273628379	1.05257444044066	0.509332475405007	1.04341007438161
chr19_39327238_39327263_HNRNPL_NM_001533-1879-1904-mono--,NM_001005335-1645-1670-mono--_CATTTAAAAAAAAAAAAAAAAAAAAAAAAAAGGAAT_3UTR	33	9	24	66	0.998903661060531	0.333791886225508	0.0301895192546406	1.87444099633899	0.382683949928855	1.15622704395739
chr1_78414310_78414327_FUBP1_NM_003902-2147-2164-mono--_TTTTCAAAAAAAAAAAAAAAAAAGGAAA_3UTR	30	31	5	66	1.42457837887878e-06	5.36135280559459	0.172048967413609	1.40476611912787	0.999999999841673	0.0871294741068196
chr5_122359467_122359478_PPIC_NM_000943-835-846-mono--_AAAGTAAAAAAAAAAAAGCAAA_3UTR	23	18	25	66	0.41930572635798	1.13670407971427	0.892839098577096	0.71104891865856	0.267827288193025	1.28030237643858
chr1_153516162_153516171_S100A4_NM_002961-438-447-mono--,NM_019554-487-496-mono--_GGTGGAAAAAAAAAAGTGCC_3UTR	11	19	36	66	0.290616999893982	1.28070104923061	0.999999883591802	0.179771439021382	1.77752882066553e-05	3.95280734365488
chr10_70968804_70968816_SUPV3L1_NM_003171-2430-2442-mono-+_TCCTGTTTTTTTTTTTTTATTTA_3UTR	22	14	29	65	0.869098774621547	0.711765436387125	0.924517833679097	0.667525791746239	0.0220441105947752	1.99463383950346
chr10_124924484_124924494_BUB3_NM_004725-2363-2373-mono-+_GGGTCTTTTTTTTTTTAAGTA_3UTR	40	12	13	65	0.967820749537565	0.542584582812597	1.32034242873124e-05	3.94509028512999	0.999385489821685	0.349936099479766
chr15_48634319_48634333_DUT_NM_001948-624-638-mono-+,NM_001025249-580-594-mono-+,NM_001025248-896-910-mono-+_TTCTTAAAAAAAAAAAAAAAGTTTT_3UTR	26	19	20	65	0.260097934329398	1.32251724584613	0.569551054435952	0.993233139880015	0.812580355867856	0.78887550690917
chr20_44470648_44470660_SNX21_NM_033421-1908-1920-mono-+,NM_001042633-1919-1931-mono-+,NM_001042632-1901-1913-mono-+_TACACTTTTTTTTTTTTTCCTGA_3UTR	43	19	3	65	0.260097934329398	1.32251724584613	1.26599068277018e-07	5.43995067114945	0.999999999999131	0.0490444345402882
chr8_38961268_38961278_ADAM9_NR_027878-2482-2492-mono-+,NM_003816-2588-2598-mono-+,NR_027638-2446-2456-mono-+,NR_027639-2401-2411-mono-+_AATACTTTTTTTTTTTCTTGA_3UTR	32	12	20	64	0.961037877420927	0.559362684467671	0.0336870868634545	1.85413951596625	0.781834686744903	0.816996103397035
chr5_162945387_162945398_MAT2B_NM_013283-1132-1143-mono-+,NM_182796-1161-1172-mono-+_GGTTCTTTTTTTTTTTTAAATG_3UTR	24	18	22	64	0.34983963789213	1.21175612385877	0.751698757092225	0.847809034140777	0.550007893721434	1.01015162335625
chr6_170881389_170881401_TBP_NM_001172085-1134-1146-mono-+,NM_003194-1336-1348-mono-+_CCTTCTTTTTTTTTTTTTAAACA_3UTR	27	13	24	64	0.918683908715594	0.642374310589771	0.395737276477535	1.1393956291094	0.30076605521377	1.24350516210018
chr7_5567254_5567269_ACTB_NM_001101-1321-1336-mono--_AAGCCAAAAAAAAAAAAAAAACCAAA_3UTR	15	21	28	64	0.0764496305357955	1.73113797452303	0.999831158574455	0.323362839904976	0.0352202430891134	1.87305973561672
chr15_41060070_41060083_DNAJC17_NM_018163-1001-1014-mono--_ATCTTAAAAAAAAAAAAAATTTAT_3UTR	20	12	32	64	0.961037877420927	0.559362684467671	0.974597146886213	0.563707799958103	0.00099307313631881	2.82659311831111
chr5_111500528_111500544_EPB41L4A_NM_022140-2477-2493-mono--_ATCTCAAAAAAAAAAAAAAAAAGAAGC_3UTR	30	18	15	63	0.316457895337041	1.25176831410705	0.0910621982611952	1.59183077235535	0.990294303171925	0.480145679018672
chr10_18834797_18834809_NSUN6_NM_182543-1880-1892-mono--_TGGTTAAAAAAAAAAAAACCACA_3UTR	16	12	35	63	0.953096508288677	0.576796227983555	0.999141928088821	0.376989743433701	1.44514688933455e-05	4.06010005024114
chr3_119348345_119348360_PLA1A_NM_015900-1468-1483-mono-+,NM_001206961-1266-1281-mono-+,NM_001206960-1420-1435-mono-+_CTGCATTTTTTTTTTTTTTTTGAGAG_3UTR	33	16	13	62	0.554700212739132	1.01081420985934	0.00795806965692509	2.23860865539862	0.998250118575942	0.386843331376915
chr3_98518160_98518169_DCBLD2_NM_080927-2737-2746-mono--_TAATTAAAAAAAAAAGGCCA_3UTR	26	12	23	61	0.933189458007891	0.613789662634806	0.369805171739543	1.16636991629114	0.295437203139889	1.25324951942086
chr6_163991926_163991942_QKI_NM_006775-1762-1778-mono-+,NM_206855-8661-8677-mono-+,NM_206854-7714-7730-mono-+,NM_206853-6435-6451-mono-+_TCAGCTTTTTTTTTTTTTTTTTCCTGT_3UTR	33	9	19	61	0.995849809558124	0.387877342256449	0.00542678571303588	2.34582786903477	0.781935602824707	0.815172604463082
chr8_18393159_18393169_PSD3_NM_015310-3330-3340-mono--,NM_206909-1734-1744-mono--_CAGACTTTTTTTTTTTAAATA_3UTR	25	14	22	61	0.778126569836222	0.806921458143535	0.494120265372931	1.05523492971565	0.41665927655997	1.12746836576963
chr19_58118715_58118730_ZNF530_NM_020880-2043-2058-mono-+_GTCACTTTTTTTTTTTTTTTTGAGAT_3UTR	34	5	22	61	0.999990722612247	0.173721775740553	0.00209009324154558	2.59651682833024	0.41665927655997	1.12746836576963
chr16_66757487_66757502_DYNC1LI2_NM_006141-1632-1647-mono--_TGAAGTTTTTTTTTTTTTTTTAAAGT_3UTR	34	26	1	61	0.000281328805783809	3.48474852857211	0.00209009324154558	2.59651682833024	0.999999999999994	0.0169150027155422
chr4_177100754_177100764_WDR17_NM_181265-4129-4139-mono-+,NM_170710-4297-4307-mono-+_CTTGATTTTTTTTTTTAAAGA_3UTR	22	17	22	61	0.378404919155811	1.18292015258068	0.827202470547099	0.778016124666134	0.41665927655997	1.12746836576963
chr9_20346393_20346404_MLLT3_NM_004529-2002-2013-mono--_AAACCAAAAAAAAAAAACACAA_3UTR	23	18	19	60	0.224528408325811	1.38328327395992	0.690322298554079	0.897091807083083	0.747924407793972	0.845202126702075
chr10_78646910_78646918_KCNMA1_NM_002247-3819-3827-mono--,NM_001161353-3942-3950-mono--,NM_001161352-3993-4001-mono--_TGTGTAAAAAAAAAGGGGG_3UTR	13	10	37	60	0.984875112510096	0.470200883289053	0.999925088970445	0.291862545256202	8.85555119734655e-08	5.89059351497866
chr11_93170909_93170917_CCDC67_NM_181645-1940-1948-mono-+_TGCTTCCCCCCCCCACCCC_3UTR	9	30	21	60	3.79674536243476e-07	5.98473772243659	0.99999990026423	0.164640684512367	0.502064687036642	1.05158476465384
chr10_75135833_75135845_ANXA7_NM_001156-1481-1493-mono--,NM_004034-1547-1559-mono--_TCATTAAAAAAAAAAAAATCCCT_3UTR	34	18	8	60	0.224528408325811	1.38328327395992	0.00133330436083727	2.72718197921303	0.999996963801297	0.196628218082178
chr22_36623361_36623386_APOL2_NM_030882-1413-1438-mono--,NM_145637-1554-1579-mono--_ATCTCAAAAAAAAAAAAAAAAAAAAAAAAAAGTCTG_3UTR	9	16	34	59	0.444853144289574	1.11561167407376	0.999999817663656	0.170647998918501	6.35904705511755e-06	4.4022091324396
chr10_121335156_121335164_TIAL1_NM_003252-1704-1712-mono--,NM_001033925-1755-1763-mono--_TACAATTTTTTTTTAGAGT_3UTR	12	18	29	59	0.197251276994921	1.43133973682509	0.999970889360669	0.26524517307776	0.00317351781507737	2.55458278193654
chr8_102701456_102701470_NCALD_NM_001040628-1011-1025-mono--,NM_001040627-868-882-mono--,NM_001040626-955-969-mono--,NM_001040625-955-969-mono--,NM_001040624-1042-1056-mono--,NM_001040630-1108-1122-mono--,NM_001040629-924-938-mono--,NM_032041-1017-1031-mono--_TTGGCAAAAAAAAAAAAAAATTGTT_3UTR	26	20	13	59	0.0597614423956553	1.82528154545972	0.276916484246326	1.2685958235323	0.995396400606846	0.428547149413211
chr14_35550467_35550478_FAM177A1_NM_001079519-1135-1146-mono-+,NM_173607-805-816-mono-+_TTAAGTTTTTTTTTTTTAATAC_3UTR	20	21	18	59	0.0282329152329692	2.05867696690091	0.909972717364954	0.682044317548655	0.813654739059893	0.783623139916197
chr5_121362852_121362862_SRFBP1_NM_152546-1394-1404-mono-+_CATCTAAAAAAAAAAATGTTT_3UTR	13	34	12	59	4.79591284299343e-11	10.8830598566734	0.999880697822997	0.302732629292064	0.998447454975072	0.375033706224218
chr2_96994050_96994059_ITPRIPL1_NM_001163524-1774-1783-mono-+,NM_001163523-1907-1916-mono-+,NM_178495-2117-2126-mono-+,NM_001008949-2017-2026-mono-+_CCATTAAAAAAAAAACAGAG_3UTR	2	22	34	58	0.00923294952388198	2.40846552963556	0.999999999999998	0.0278307539210149	3.46626138460944e-06	4.63063685684284
chr7_110764988_110765000_LRRN3_NM_018334-3018-3030-mono-+,NM_001099658-3100-3112-mono-+,NM_001099660-3207-3219-mono-+_TGAACAAAAAAAAAAAAAGCGAA_3UTR	23	18	17	58	0.171889489026248	1.48178708035842	0.595517733742928	0.973213657803652	0.868268039902548	0.724637912334719
chr9_33047210_33047223_SMU1_NM_018225-1717-1730-mono--_CTGGCAAAAAAAAAAAAAAGCACA_3UTR	29	23	6	58	0.00340370384472149	2.71724938247716	0.046029517052186	1.79852596556201	0.999999835198513	0.142554122462452
chr20_35632028_35632040_RBL1_NM_183404-3179-3191-mono--_AAAAGAAAAAAAAAAAAAGAGGC_3UTR	21	12	25	58	0.891190706513934	0.675286816903814	0.813235787163906	0.789286387571467	0.0615149339289495	1.74287369685364
chr12_70747693_70747717_CNOT2_NM_014515-2204-2228-mono-+,NM_001199303-2326-2350-mono-+,NM_001199302-2073-2097-mono-+,NR_037615-2550-2574-mono-+_CTTCTAAAAAAAAAAAAAAAAAAAAAAAAAGACTT_3UTR	12	30	16	58	1.24322906455137e-07	6.52439790215525	0.999952545319108	0.275139093708157	0.927676258527519	0.64434500371008
chr10_18828669_18828687_CACNB2_NM_201593-1946-1964-mono-+,NM_201571-2283-2301-mono-+,NM_201590-2080-2098-mono-+,NM_001167945-2169-2187-mono-+,NM_201572-2211-2229-mono-+,NM_000724-2450-2468-mono-+,NM_201570-2304-2322-mono-+,NM_201597-1988-2006-mono-+,NM_201596-2060-2078-mono-+_TTGTGTTTTTTTTTTTTTTTTTTTGAAGT_3UTR	8	18	31	57	0.148528552668478	1.53480951167598	0.999999914923762	0.154986654432369	0.000138177180297334	3.47883264471242
chr14_55612006_55612018_LGALS3_NR_003225-1815-1827-mono-+,NM_002306-859-871-mono-+_AGATTAAAAAAAAAAAAAGAATC_3UTR	20	14	23	57	0.655818410051337	0.919681206819993	0.862208541076319	0.738295702510834	0.158210586842828	1.46527731575451
chr19_44095998_44096023_IRGQ_NM_001007561-2182-2207-mono--_CTCACAAAAAAAAGAAAAAAAAAAAAAAAAATCAGG_3UTR	9	7	41	57	0.999035148554731	0.305600828871285	0.999999410054147	0.183411502025252	1.3799892013062e-12	11.7089485195053
chr8_118811806_118811816_EXT1_NM_000127-3148-3158-mono--_TGGCCTTTTTTTTTTTGTCAT_3UTR	28	15	13	56	0.476917171748075	1.08598657176076	0.0508218303686389	1.78156417979025	0.988805109685529	0.476048785964634
chr15_83659295_83659308_FAM103A1_NM_031452-1059-1072-mono-+_ATTGCTTTTTTTTTTTTTTGCATT_3UTR	37	19	0	56	0.0673259324784309	1.80014724854868	2.5294113383848e-06	4.72151443792322	1	0
chr4_70160632_70160642_UGT2B28_NM_053039-1698-1708-mono-+,NM_001207004-1390-1400-mono-+_GTGACAAAAAAAAAAACTTTT_3UTR	31	17	8	56	0.217276073359141	1.40351622004378	0.00457094909371322	2.43945539532704	0.999980972577941	0.224850621839505
chr2_223066536_223066550_PAX3_NM_181457-1913-1927-mono--_TTTGCAAAAAAAAAAAAAAATTGAT_3UTR	21	16	18	55	0.302711747788887	1.28026438707518	0.693834180163024	0.892699460899218	0.670520594844482	0.910003306561649
chr8_105264087_105264103_RIMS2_NM_001100117-4229-4245-mono-+,NM_014677-3852-3868-mono-+_GTTACAAAAAAAAAAAAAAAAATCACA_3UTR	19	16	20	55	0.302711747788887	1.28026438707518	0.878459003023954	0.717538100935987	0.406866629730144	1.14202821742772
chr11_55065031_55065039_LOC440041_NR_038174-386-394-mono--_CTGCATTTTTTTTTAGGAG_3UTR	17	21	17	55	0.0105696264734516	2.38963307762183	0.96673558455298	0.572469211155129	0.78311171449993	0.809976630092081
chr14_95999676_95999687_SNHG10_NR_003138-1522-1533-mono--_AGTTTAAAAAAAAAAAAGTAAC_3UTR	11	2	42	55	0.999999927461701	0.0712681753589854	0.999952826545735	0.267441512215887	1.0387329632508e-14	15.8163084525384
chr15_34434467_34434477_C15orf29_NM_024713-1137-1147-mono--_GAGACTTTTTTTTTTTGTAAA_3UTR	20	16	19	55	0.302711747788887	1.28026438707518	0.798503371076307	0.800949301945289	0.540618954208416	1.02027012450241
chr15_69072346_69072355_ANP32A_NM_006305-985-994-mono--_TTGGAGGGGGGGGGGAGAGG_3UTR	22	24	9	55	0.000382242269944891	3.45722670692958	0.570825515628183	0.993743933722735	0.999861332693051	0.275666783291912
chr12_101779990_101780004_UTP20_NM_014503-8604-8618-mono-+_AGGCGTTTTTTTTTTTTTTTGAGAC_3UTR	17	15	23	55	0.43940882687648	1.12427703388282	0.96673558455298	0.572469211155129	0.107409657088864	1.59122878580346
chr12_49315300_49315314_CCDC65_NM_033124-1757-1771-mono-+_AGAGATTTTTTTTTTTTTTTGAGAA_3UTR	14	20	20	54	0.0200976925166347	2.19574514909521	0.996862191829502	0.4150150999699	0.362098289718821	1.18870900970867
chrX_15364158_15364167_PIR-FIGF,FIGF_NR_037859-2127-2136-mono--,NM_004469-1619-1628-mono--_ATGGATTTTTTTTTTAACAC_3UTR	17	8	29	54	0.992505919336333	0.406138799293676	0.956371091044559	0.595761061012166	0.000385344939483116	3.22528692224357
chr9_100777784_100777797_ANP32B_NM_006401-1177-1190-mono-+_TGTTTAAAAAAAAAAAAAAGGTAG_3UTR	34	20	0	54	0.0200976925166347	2.19574514909521	5.18875100319595e-05	3.78469170092419	1	0
chr11_31811460_31811482_PAX6_NM_001604-1745-1767-mono--,NM_001127612-1737-1759-mono--,NM_000280-1801-1823-mono--_TTTCCTTTTTTTTTTTTTTTTTTTTTTTACTGT_3UTR	11	22	21	54	0.00286727371401457	2.81169913367992	0.999923774747922	0.277627621029544	0.245021535363368	1.32980343120219
chr1_197898395_197898406_LHX9_NM_020204-1638-1649-mono-+,NM_001014434-1201-1212-mono-+_ATTGGTTTTTTTTTTTTAGTTT_3UTR	21	6	26	53	0.999272020796035	0.281302454023392	0.597081833819522	0.972363520204412	0.00638459093722144	2.42033652894809
chr13_33349235_33349249_PDS5B_NM_015032-4576-4590-mono-+_AAATCTTTTTTTTTTTTTTTGGTCA_3UTR	30	18	5	53	0.075525158190066	1.77705161729623	0.00331779728149188	2.56590625198413	0.999999748394742	0.133661777405796
chr17_13399486_13399495_HS3ST3A1_NM_006042-2037-2046-mono--_TTTGATTTTTTTTTTCTTTT_3UTR	20	17	16	53	0.141352358981599	1.56506230905343	0.718377176150288	0.871166138555535	0.816167190945351	0.775816353678006
chr16_83828683_83828693_CDH13_NM_001257-2490-2500-mono-+,NM_001220490-2281-2291-mono-+,NM_001220489-2373-2383-mono-+,NM_001220488-2596-2606-mono-+_ACAGGAAAAAAAAAAATCTAT_3UTR	32	16	5	53	0.238703227719752	1.37597293149677	0.000371066456572817	3.20309461300286	0.999999748394742	0.133661777405796
chr19_11944947_11944954_ZNF440_NM_152357-3113-3120-mono-+_TCTTTTTTTTTTTCCCCC_3UTR	23	30	0	53	5.36325338017336e-09	8.28015362410185	0.338968233323994	1.20772743172474	1	0
chr4_105393329_105393343_CXXC4_NM_025212-1697-1711-mono--_TCCTCTTTTTTTTTTTTTTTGAAGA_3UTR	19	18	16	53	0.075525158190066	1.77705161729623	0.819031924513003	0.779397070640075	0.816167190945351	0.775816353678006
chr3_11599949_11599961_VGLL4_NM_014667-1307-1319-mono--,NM_001128219-1365-1377-mono--,NM_001128220-764-776-mono--,NM_001128221-1007-1019-mono--_CATGATTTTTTTTTTTTTAAGTA_3UTR	21	3	28	52	0.999996479132739	0.123480259340371	0.545159417232177	1.0160468758116	0.000497458473787394	3.18616545957745
chr14_88934423_88934431_PTPN21_NM_007039-3905-3913-mono--_AGCGCTTTTTTTTTAAGCT_3UTR	6	11	35	52	0.856819073674613	0.711865350929544	0.999999973338418	0.126031778088175	7.16251453319005e-09	7.42519382694235
chr3_113955055_113955067_ZNF80_NM_007136-1358-1370-mono--_CAAAGAAAAAAAAAAAAAGAAAA_3UTR	14	9	28	51	0.960933454357535	0.534638521847136	0.990974070782038	0.467068098028689	0.000306213138096248	3.35699202442849
chr3_179501981_179501991_USP13_NM_003940-2726-2736-mono-+_TTGCCAAAAAAAAAAAGAAGA_3UTR	23	13	15	51	0.58253058745892	0.987285450780471	0.245850632830015	1.32486367662217	0.846820376637608	0.740965890622575
chr10_52566432_52566443_A1CF_NM_138933-2089-2100-mono--,NM_138932-2018-2029-mono--,NM_001198819-2254-2265-mono--,NM_001198818-2087-2098-mono--,NM_014576-1994-2005-mono--,NM_001198820-2137-2148-mono--_ATTTCTTTTTTTTTTTTAATAG_3UTR	25	9	17	51	0.960933454357535	0.534638521847136	0.088147623762824	1.6492167391717	0.626463139297427	0.947072561566344
chr14_70793015_70793028_COX16,SYNJ2BP-COX16_NM_001204090-414-427-mono--,NM_016468-486-499-mono--,NM_001202547-724-737-mono--,NM_001202549-625-638-mono--,NM_001202548-697-710-mono--_TATTTAAAAAAAAAAAAAAGGAAA_3UTR	36	13	2	51	0.58253058745892	0.987285450780471	2.41191838884568e-07	5.90447131225422	0.999999999768616	0.0492859631255241
chr16_7760846_7760859_RBFOX1_NM_001142333-2201-2214-mono-+,NM_145892-1531-1544-mono-+,NM_145891-1609-1622-mono-+,NM_145893-1662-1675-mono-+,NM_018723-2282-2295-mono-+,NM_001142334-1514-1527-mono-+_ACTCTAAAAAAAAAAAAAATACAA_3UTR	26	11	14	51	0.83476186713138	0.736978585080033	0.0460821861444271	1.84031659260112	0.915818229842738	0.65226582176177
chr1_28929961_28929971_TAF12_NM_001135218-1087-1097-mono--,NM_005644-750-760-mono--_GCATTAAAAAAAAAAATCCAA_3UTR	16	18	17	51	0.0506635759775332	1.92003009985241	0.952736050392723	0.598231825410458	0.626463139297427	0.947072561566344
chr5_180663941_180663950_GNB2L1_NM_006098-1086-1095-mono--_GCCAGTTTTTTTTTTATTTG_3UTR	15	21	15	51	0.00325238551881153	2.80820763146789	0.978141764852153	0.529544739638354	0.846820376637608	0.740965890622575
chr2_173368989_173368999_ITGA6_NM_000210-3619-3629-mono-+,NM_001079818-3489-3499-mono-+_GGCCTAAAAAAAAAAAGCTTC_3UTR	19	28	2	49	2.24120044130811e-08	7.75214186177366	0.650274502445477	0.927724648959387	0.999999999241556	0.0527531995552748
chr14_94745083_94745093_PPP4R4_NM_058237-2880-2890-mono-+_TTGGGTTTTTTTTTTTGTTGT_3UTR	31	6	12	49	0.997730835595239	0.320642544659047	0.000126161545925467	3.65145004543084	0.96963549424542	0.538093652425499
chr1_159166612_159166622_LOC100131825_NR_037870-2446-2456-mono--_AGTTATTTTTTTTTTTCTTTT_3UTR	22	9	17	48	0.931395898051686	0.593275337998315	0.220634101580543	1.3706076797169	0.486207607478875	1.07302856439242
chr2_10269544_10269553_RRM2_NM_001165931-1433-1442-mono-+,NM_001034-1265-1274-mono-+_GCTGATTTTTTTTTTCCATC_3UTR	11	15	22	48	0.200548545753471	1.45698060690113	0.998916785271607	0.350271768505196	0.0379557942454774	1.94685103160544
chr4_57261372_57261383_PPAT_NM_002703-1847-1858-mono--_TTCAGAAAAAAAAAAAATCTCA_3UTR	20	20	8	48	0.00364726474855021	2.81368516825408	0.464004547956985	1.09039823491941	0.999491046155495	0.298177718031472
chr15_31293995_31294005_TRPM1_NM_002420-4964-4974-mono--,NM_001252024-5050-5060-mono--,NM_001252020-5262-5272-mono--_CTGTTAAAAAAAAAAATTAAA_3UTR	16	11	21	48	0.754670555217355	0.820440968056179	0.900756035405769	0.679355818449704	0.0764496305357957	1.73113797452303
chr8_23049136_23049149_TNFRSF10A_NM_003844-1570-1583-mono--_ATGTTAAAAAAAAAAAAAACCTAA_3UTR	18	11	18	47	0.723347675278655	0.851348896542163	0.677064110698974	0.90431241042507	0.305330647818678	1.26669652411758
chr1_118502087_118502097_WDR3_NM_006784-2916-2926-mono-+_GTATCTTTTTTTTTTTCAACT_3UTR	25	13	9	47	0.427296590787766	1.14619126985739	0.0265832493448341	2.03733970472137	0.997328418616842	0.367828966850471
chr2_222290623_222290633_EPHA4_NM_004438-3117-3127-mono--_TATTGTTTTTTTTTTTCATTT_3UTR	18	9	20	47	0.91817291828114	0.614870695454302	0.677064110698974	0.90431241042507	0.113193746994735	1.61191620352324
chr21_44513110_44513120_U2AF1_NM_001025203-898-908-mono--,NM_001025204-965-975-mono--,NM_006758-898-908-mono--_GTATGTTTTTTTTTTTGTTGT_3UTR	10	10	27	47	0.83874775926334	0.726660391340491	0.999540265482856	0.31369109098508	0.000137301578041284	3.7277317705555
chr10_116735234_116735245_TRUB1_NM_139169-1208-1219-mono-+_ATGTCTTTTTTTTTTTTGCATG_3UTR	15	4	27	46	0.999766327626312	0.211357011567551	0.915399356805498	0.654688524874046	7.77653635792479e-05	3.96103661268274
chr6_136878751_136878764_MAP3K5_NM_005923-4617-4630-mono--_GTCTGTTTTTTTTTTTTTTAACAT_3UTR	25	17	4	46	0.0362913196090827	2.07119240754255	0.0185526021404282	2.1573338204276	0.999999068169549	0.129724008693865
chrX_135961587_135961599_RBMX_NM_002139-197-209-mono--,NM_001164803-197-209-mono--,NR_028477-197-209-mono--,NR_028476-197-209-mono--_CCATGTTTTTTTTTTTTTGGGCC_3UTR	20	9	17	46	0.902963845277732	0.637628990501775	0.356150287986686	1.20158947980956	0.389956160860098	1.17139409807071
chr4_113578482_113578491_LARP7_NM_016648-2027-2036-mono-+,NM_015454-1899-1908-mono-+_GATTGAAAAAAAAAACAGTT_3UTR	11	25	10	46	1.06914338376559e-06	6.0323389104548	0.997592838192191	0.380002292905649	0.988965444702195	0.449333031440934
chrX_118215229_118215251_KIAA1210_NM_020721-5170-5192-mono--_GTCTCAAAAAAAAAAAAAAAAAAAAAAACTAAA_3UTR	11	14	21	46	0.252508731602936	1.37441469066078	0.997592838192191	0.380002292905649	0.045645168129364	1.90744035016307
chr9_129596297_129596307_ZBTB43_NM_001135776-1660-1670-mono-+,NM_014007-1783-1793-mono-+_AGCTTAAAAAAAAAAAGGAAG_3UTR	12	27	6	45	1.04471854780664e-08	8.50754070058497	0.989965054155672	0.457829685438567	0.999922867984834	0.224343975977983
chr10_105885525_105885539_SFR1_NM_145247-886-900-mono-+,NM_001002759-815-829-mono-+_GGCACTTTTTTTTTTTTTTTGAGAC_3UTR	18	22	5	45	8.59941959445221e-05	4.22757545171265	0.573485108806838	0.994183018899833	0.999987555308748	0.17724567665935
chr6_1612419_1612430_FOXC1_NM_001453-1740-1751-mono-+_AAACTAAAAAAAAAAAATCCAA_3UTR	5	22	18	45	8.59941959445221e-05	4.22757545171265	0.999999791265442	0.129775731874672	0.223425932164517	1.38872551052394
chr19_36259480_36259492_C19orf55_NM_001039887-1550-1562-mono-+_GGCTCTTTTTTTTTTTTTCATAC_3UTR	8	1	36	45	0.999999833770918	0.0463729294316629	0.999937516817513	0.243733129779256	3.51655951851345e-13	15.9588322825135
chr1_235611535_235611554_B3GALNT2_NM_152490-3698-3717-mono--_GTCTCAAAAAAAAAAAAAAAAAAAAGACAG_3UTR	21	15	8	44	0.104332955200773	1.71883563182491	0.157802418463181	1.5014193710008	0.997823933029646	0.347001173857526
chr4_152583907_152583922_FAM160A1_NM_001109977-3700-3715-mono-+_TTAGCTTTTTTTTTTTTTTTTAATAG_3UTR	9	35	0	44	5.79176094160392e-19	37.4681615498227	0.999559146312273	0.301809253193286	1	0
chr7_35944036_35944046_7-Sep_NM_001242956-1564-1574-mono-+,NM_001788-1670-1680-mono-+,NM_001011553-1669-1679-mono-+_AATTATTTTTTTTTTTGTTCT_3UTR	32	12	0	44	0.460887289180454	1.11392109815195	5.80235123010844e-07	6.13379836502708	1	0
chrX_132670054_132670066_GPC3_NM_001164619-1863-1875-mono--,NM_001164618-1977-1989-mono--,NM_001164617-2094-2106-mono--,NM_004484-2025-2037-mono--_ATAACAAAAAAAAAAAAATAGAA_3UTR	22	7	15	44	0.974521028442246	0.472380883247547	0.0882588488115665	1.69322060187515	0.576486199487269	0.992299956206155
chr17_73132058_73132069_HN1_NM_016185-875-886-mono--,NM_001002033-969-980-mono--,NM_001002032-855-866-mono--_AAAAGAAAAAAAAAAAAGACAG_3UTR	11	10	23	44	0.757628012000789	0.813589152667374	0.994879806487293	0.413324227661843	0.00387122850261424	2.70863330649613
chr1_58946539_58946548_OMA1_NM_145243-1751-1760-mono--_TATCCTTTTTTTTTTCACTT_3UTR	22	12	9	43	0.420435568933474	1.16032737860979	0.0664474565117418	1.79295901667649	0.990373444538123	0.430142544616504
chr1_93602675_93602688_MTF2_NM_001164392-1995-2008-mono-+,NM_001164391-2086-2099-mono-+,NM_001164393-1885-1898-mono-+,NM_007358-2166-2179-mono-+_TTCTTAAAAAAAAAAAAAAGTCAA_3UTR	18	12	13	43	0.420435568933474	1.16032737860979	0.46164459641378	1.09838869246264	0.790391688427292	0.791172504553019
chr3_71821710_71821724_PROK2_NM_001126128-694-708-mono--,NM_021935-631-645-mono--_TCGATAAAAAAAAAAAAAAATCATT_3UTR	20	21	2	43	0.00014435824701643	4.09845282851413	0.211511894363539	1.40446050708861	0.999999977023843	0.0652060337903205
chr3_192516152_192516161_MB21D2_NM_178496-1810-1819-mono--_TCAGGAAAAAAAAAAGTCAG_3UTR	9	10	24	43	0.725636030085659	0.846068407588536	0.999317538739668	0.314655122436171	0.000786298161986771	3.26094799360393
chr5_83239132_83239146_EDIL3_NM_005711-1953-1967-mono--_TCATGAAAAAAAAAAAAAAACCATT_3UTR	21	14	8	43	0.163330994610626	1.55792405062039	0.124611169311274	1.58679865028034	0.996933113753486	0.360946826970958
chr7_72338104_72338128_SPDYE7P_NR_003666-1527-1551-mono--_GTCTCAAAAAAAAAAAAAAAAAAAAAAAAAGACTG_3UTR	33	5	5	43	0.997101971941473	0.310699167347953	3.04978156915934e-08	7.91317944798405	0.999969244346688	0.191003092986333
chr14_76420881_76420891_TTLL5_NM_015072-4214-4224-mono-+_TAGTATTTTTTTTTTTGCTGC_3UTR	23	8	12	43	0.923494133622307	0.595828036521493	0.0319327258394923	2.02660657397429	0.881600120259586	0.686207986064521
chr18_55335786_55335801_LOC100505549_NM_001242804-1261-1276-mono-+_ATATTAAAAAAAAAAAAAAAAGGAAT_3UTR	7	36	0	43	2.82775552197592e-21	54.1762542104162	0.999967482201004	0.218934611302827	1	0
chr6_407629_407647_IRF4_NM_002460-1514-1532-mono-+,NM_001195286-1511-1529-mono-+,NR_046000-1645-1663-mono-+_TTTCCTTTTTTTTTTTTTTTTTTTGATAC_3UTR	14	22	7	43	3.19081381449008e-05	4.70575002802401	0.908979559210476	0.658316953131001	0.999183604556418	0.298498067922152
chr1_45976928_45976937_PRDX1_NM_001202431-787-796-mono--,NM_002574-1004-1013-mono--,NM_181697-784-793-mono--,NM_181696-978-987-mono--_AATGGAAAAAAAAAATACAG_3UTR	10	9	23	42	0.819036592671512	0.742399633528717	0.996437061027222	0.386476902788257	0.00159085784961436	3.05023790920922
chr5_52781902_52781922_FST_NM_013409-1433-1453-mono-+,NM_006350-1697-1717-mono-+_TGTGCAAAAAAAAAAAAAAAAAAAAAGAAAA_3UTR	10	23	9	42	3.43254483088e-06	5.74082102069491	0.996437061027222	0.386476902788257	0.987013906607078	0.448069299744953
chr5_78671727_78671745_HOMER1_NM_004272-2254-2272-mono--_TTCAATTTTTTTTTTTTTTTTTTTGTGCA_3UTR	23	11	8	42	0.537595548127747	1.03553293304918	0.0222221860927242	2.15566572536707	0.995712710178535	0.375772166722742
chr18_33048412_33048425_INO80C_NM_194281-845-858-mono--,NM_001098817-953-966-mono--_ACACTAAAAAAAAAAAAAACCCTT_3UTR	21	9	12	42	0.819036592671512	0.742399633528717	0.0962056351533629	1.68027914563256	0.856146604399411	0.716630857389544
chr19_44047493_44047530_XRCC1_NM_006297-2035-2072-di--_GCATCGTGTGTGTGTGTGTGTGTGTGTGTGTGTGTGTGTGTGTATAGC_3UTR	24	9	9	42	0.819036592671512	0.742399633528717	0.00905689143838712	2.44509733645355	0.987013906607078	0.448069299744953
chr3_150916119_150916142_GPR171_NM_013308-1271-1294-mono--_CTGAGTTTTTTTTTGTTTTTTTTTTTTTTATCTT_3UTR	6	23	13	42	3.43254483088e-06	5.74082102069491	0.999990911625237	0.185057968371862	0.753625498851483	0.827064171630568
chr16_69334880_69334891_SNTB2_NM_006750-1697-1708-mono-+_ACCTCAAAAAAAAAAAAGCACA_3UTR	13	19	10	42	0.00137155959947107	3.27961527854661	0.94132446400583	0.601710244436599	0.96656634858232	0.528328310847691
chr22_36662141_36662152_APOL1_NM_001136541-1374-1385-mono-+,NM_001136540-1467-1478-mono-+,NM_145343-1582-1593-mono-+,NM_003661-1428-1439-mono-+_CAAACTTTTTTTTTTTTCTGAG_3UTR	3	17	22	42	0.0125832313895525	2.48682152837862	0.999999990932075	0.0788459390471669	0.00478515137132624	2.68199307844481
chr10_89725293_89725303_PTEN_NM_000314-2309-2319-mono-+_GGACCTTTTTTTTTTTAATGG_3UTR	15	20	7	42	0.000373834922678678	3.76631164123713	0.79842538508914	0.788033986778043	0.998817245588498	0.310497513017284
chr11_43515493_43515501_TTC17_NM_018259-3536-3544-mono-+_GCTCTAAAAAAAAAGAATA_3UTR	10	11	20	41	0.496398421404892	1.07972731766655	0.994805234695323	0.40384211623254	0.0220919963934474	2.19778148404024
chr21_44195537_44195549_PDE9A_NM_002606-1980-1992-mono-+,NM_001001585-1854-1866-mono-+,NM_001001584-1730-1742-mono-+,NM_001001583-1902-1914-mono-+,NM_001001582-1909-1921-mono-+,NM_001001581-1831-1843-mono-+,NM_001001580-1467-1479-mono-+,NM_001001579-1667-1679-mono-+,NM_001001578-1674-1686-mono-+,NM_001001577-1630-1642-mono-+,NM_001001576-1511-1523-mono-+,NM_001001575-1552-1564-mono-+,NM_001001574…	24	8	9	41	0.891588815394451	0.643853467739295	0.00576223310037166	2.61540942228194	0.982632287030344	0.467115675544749
chr1_61921185_61921197_NFIA_NM_001134673-2208-2220-mono-+,NM_001145512-1941-1953-mono-+,NM_001145511-2052-2064-mono-+,NM_005595-2116-2128-mono-+_TGGGATTTTTTTTTTTTTAAAAT_3UTR	25	13	3	41	0.21011603003029	1.4692422921909	0.00196470585813279	2.9813997191978	0.999998938790159	0.111002490773816
chr13_108959364_108959394_TNFSF13B_NM_001145645-1147-1177-mono-+,NM_006573-1204-1234-mono-+_ATACCAAAAAAAAAAAAAAAAAAAAAAAAAAAAAAAGTAGT_3UTR	12	29	0	41	2.23987309410324e-12	15.7825228041039	0.96436684705165	0.546870111572122	1	0
chr2_201448283_201448292_SGOL2_NM_001160033-4001-4010-mono-+,NM_152524-4008-4017-mono-+_AAAGGTTTTTTTTTTGTTTC_3UTR	17	12	11	40	0.302612569007992	1.31941243857987	0.431368410597286	1.13341069008039	0.88589666421721	0.674116207145137
chr5_150696301_150696323_SLC36A2_NM_181776-1636-1658-mono--_GTCTCAAAAAAAAAAAAAAAAAAAAAAAGAGAT_3UTR	10	6	24	40	0.978325496540354	0.442886694970945	0.992509572960113	0.422361184109141	0.000151147534121718	3.97832269246999
chr2_112252632_112252643_LOC541471_NR_015395-49-60-mono--,NR_024373-49-60-mono--_GAAGGAAAAAAAAAAAAGGCGC_3UTR	0	40	0	40	3.70873543010794e-33	Inf	1	0	1	0
chr5_139494846_139494860_PURA_NM_005859-1140-1154-mono-+_AAGTTAAAAAAAAAAAAAAACCTGT_3UTR	0	40	0	40	3.70873543010794e-33	Inf	1	0	1	0
chr10_102035182_102035191_BLOC1S2_NM_173809-509-518-mono--,NR_046296-547-556-mono--,NR_046315-628-637-mono--,NR_046314-617-626-mono--_ACATTAAAAAAAAAAGACTC_3UTR	8	11	21	40	0.454675844643282	1.12693331880173	0.999361175150108	0.300292461561269	0.00588321942769194	2.65785321811041
chr21_35475614_35475629_SLC5A3_NM_006933-8630-8645-mono-+_GAAGTAAAAAAAAAAAAAAAACATGC_3UTR	0	40	0	40	3.70873543010794e-33	Inf	1	0	1	0
chr10_117823767_117823778_GFRA1_NM_005264-2226-2237-mono--,NM_145793-1791-1802-mono--,NM_001145453-1881-1892-mono--_AAAGGAAAAAAAAAAAATGTTC_3UTR	27	11	2	40	0.454675844643282	1.12693331880173	7.80811432778304e-05	4.24745472099748	0.999999883276251	0.0728886681386588
chr5_148207659_148207669_ADRB2_NM_000024-1505-1515-mono-+_AAAGACCCCCCCCCCCAACAG_3UTR	14	17	8	39	0.004781847350188	2.89703301861709	0.783265110569267	0.799637758055636	0.988856277229426	0.425766290455798
chr14_75476004_75476013_EIF2B2_NM_014239-1252-1261-mono-+_CACCTAAAAAAAAAATCCTT_3UTR	7	11	21	39	0.412858443843578	1.17748986168433	0.99977024277743	0.259051706390887	0.00382675098668015	2.83129523451365
chr16_69390702_69390717_TERF2_NM_005652-1712-1727-mono--_GTCTCAAAAAAAAAAAAAAAAGAAAA_3UTR	16	5	18	39	0.99163081032973	0.360779295527858	0.517875587741085	1.04907832195525	0.0591170276365766	1.89375577006938
chr11_75316787_75316797_MAP6_NM_207577-1436-1446-mono--_GGTTTAAAAAAAAAAAGTTGG_3UTR	15	14	10	39	0.0775824850671537	1.87080347133653	0.660131834599777	0.917121436214617	0.930096014906342	0.60181845151725
chr1_235507466_235507484_GGPS1_NR_036605-2438-2456-mono-+,NM_001037277-2367-2385-mono-+_AGGACAAAAAAAAAAAAAAAAAAAGCTGA_3UTR	0	39	0	39	6.0988093739553e-32	Inf	1	0	1	0
chr3_194409257_194409271_FAM43A_NM_153690-2637-2651-mono-+_TCATTAAAAAAAAAAAAAAATTTGC_3UTR	0	39	0	39	6.0988093739553e-32	Inf	1	0	1	0
chr14_64990700_64990712_ZBTB1_NM_001123329-2870-2882-mono-+_ATGTGTTTTTTTTTTTTTAAGGT_3UTR	0	39	0	39	6.0988093739553e-32	Inf	1	0	1	0
chrX_144906687_144906708_SLITRK2_NM_001144006-3472-3493-mono-+,NM_001144005-3262-3283-mono-+,NM_001144003-3252-3273-mono-+,NM_001144008-3484-3505-mono-+,NM_001144009-3325-3346-mono-+,NM_001144010-3462-3483-mono-+,NM_032539-3735-3756-mono-+,NM_001144004-3240-3261-mono-+_CCTCCTTTTTTTTTTTTTTTTTTTTTTCTTTT_3UTR	0	39	0	39	6.0988093739553e-32	Inf	1	0	1	0
chr1_204375119_204375129_PPP1R15B_NM_032833-2637-2647-mono--_CCTCTAAAAAAAAAAATGTCA_3UTR	23	8	8	39	0.849990243942029	0.698052138667028	0.00621002782302592	2.63923349526425	0.988856277229426	0.425766290455798
chr17_65074354_65074362_HELZ_NM_014877-6021-6029-mono--_GAGGGAAAAAAAAAGTGAT_3UTR	7	21	11	39	1.82735133984292e-05	5.17014608840208	0.99977024277743	0.259051706390887	0.860505547863879	0.705457657547362
chr6_91226169_91226177_MAP3K7_NM_145331-2025-2033-mono--,NM_145333-1971-1979-mono--,NM_145332-2052-2060-mono--,NM_003188-2087-2095-mono--_TCCTTAAAAAAAAAGTCTT_3UTR	8	14	17	39	0.0775824850671537	1.87080347133653	0.999013467666884	0.313786829526732	0.116623635531526	1.65590765249863
chrX_54471045_54471054_TSR2_NM_058163-641-650-mono-+_AGGGGTTTTTTTTTTGAGGA_3UTR	15	12	11	38	0.230999863986585	1.44569413737463	0.60541789350028	0.967557319179093	0.831091601470223	0.739111825536407
chr5_64886193_64886201_TRIM23_NM_001656-3205-3213-mono--_TAGGCTTTTTTTTTAATGC_3UTR	8	14	16	38	0.0622370935105544	1.96519568113186	0.998492181614163	0.328178474369776	0.16936874544372	1.52674036766851
chr11_36601096_36601107_RAG1_NM_000448-6367-6378-mono-+_GAGCCTTTTTTTTTTTTGTATT_3UTR	0	38	0	38	9.08722596719335e-31	Inf	1	0	1	0
chr17_7306338_7306347_C17orf61_NM_152766-426-435-mono--_TCTTTAAAAAAAAAACTGCC_3UTR	8	9	21	38	0.693513558370238	0.875925473650422	0.998492181614163	0.328178474369776	0.00241459243817585	3.02486349967489
chr6_163991700_163991708_QKI_NM_206855-8435-8443-mono-+,NM_206854-7488-7496-mono-+,NM_206853-6209-6217-mono-+_TTTTGTTTTTTTTTGTTTC_3UTR	9	7	22	38	0.915447015068213	0.596336157648896	0.994821723874041	0.392127818715466	0.000713150736878202	3.47663607309722
chr12_121014513_121014521_RNF10_NM_014868-2964-2972-mono-+_TTTTGTTTTTTTTTCCCCC_3UTR	9	9	20	38	0.693513558370238	0.875925473650422	0.994821723874041	0.392127818715466	0.00719667479561089	2.6364255160865
chr1_27992800_27992822_IFI6_NM_022873-609-631-mono--,NM_002038-585-607-mono--,NM_022872-597-619-mono--_ATCTCAAAAAAAAAAAAAAAAAAAAAAAGGCAA_3UTR	21	9	7	37	0.655725800726485	0.915256303732308	0.0176343418303593	2.32227305659361	0.993296797670642	0.382492396265481
chr3_50137307_50137320_LUST_NR_045388-1101-1114-mono--_ATCTTAAAAAAAAAAAAAACTTGG_3UTR	17	20	0	37	3.06022836216571e-05	5.06964567759247	0.265684738157416	1.34605664275148	1	0
chr19_35758789_35758799_LSR_NM_015925-2144-2154-mono-+,NM_205834-2201-2211-mono-+,NM_205835-1997-2007-mono-+_TTGTATTTTTTTTTTTAATTT_3UTR	11	10	16	37	0.491184513689122	1.09109556086008	0.949761231804244	0.570170352167339	0.136605758984452	1.61474737398838
chr11_119545224_119545231_PVRL1_NM_203286-1301-1308-mono--_ATGGTGGGGGGGGCCCTG_3UTR	10	8	19	37	0.797429891890559	0.759713203812961	0.979023305465933	0.486125276936568	0.013069407515268	2.4500908226942
chr2_14778337_14778357_FAM84A_NM_145175-4523-4543-mono-+_ATTCCAAAAAAAAAAAAAAAAAAAAACTATA_3UTR	0	37	0	37	1.23916717734454e-29	Inf	1	0	1	0
chr11_60161438_60161449_MS4A7_NM_206940-838-849-mono-+,NM_206938-886-897-mono-+,NM_021201-1021-1032-mono-+,NM_206939-973-984-mono-+_AAACTAAAAAAAAAAAAGCTTT_3UTR	21	8	8	37	0.797429891890559	0.759713203812961	0.0176343418303593	2.32227305659361	0.97981050444314	0.464826229461106
chr3_152058228_152058237_TMEM14E_NM_001123228-542-551-mono--_TTCCATTTTTTTTTTAAGTA_3UTR	6	4	27	37	0.996511469714329	0.293577442467366	0.999881415259882	0.22881236538699	7.85814147286611e-08	8.13358208395887
chr12_7187784_7187794_C1R_NM_001733-1912-1922-mono--_TTTTGTTTTTTTTTTTCCACA_3UTR	12	12	13	37	0.198336101958967	1.51638937374074	0.89547482664963	0.664281612795049	0.52015449498055	1.0511848654078
chr1_114226705_114226717_MAGI3_NM_001142782-4697-4709-mono-+,NM_152900-5382-5394-mono-+_AAGCCTTTTTTTTTTTTTCAGAT_3UTR	13	22	1	36	4.0947610381965e-07	7.44471032015187	0.767095069980412	0.812257047043023	0.999999965328124	0.0403182458712649
chr10_120445456_120445469_C10orf46_NM_153810-1764-1777-mono--_CAACGTTTTTTTTTTTTTTAGTTT_3UTR	20	7	9	36	0.879631342269191	0.649010097054397	0.028510061680959	2.17234009402269	0.934974783621889	0.58341436930393
chr18_77896699_77896712_ADNP2_NM_014913-3859-3872-mono-+_CTTGCAAAAAAAAAAAAAAGTAAC_3UTR	13	16	7	36	0.00509193587850571	2.95468834432364	0.767095069980412	0.812257047043023	0.990745336789764	0.399852786116487
chr2_68511506_68511517_CNRIP1_NM_001111101-1080-1091-mono--_TTTGGAAAAAAAAAAAAGAACA_3UTR	24	12	0	36	0.168134899515222	1.59294570664899	0.000332055158016692	3.89082193312053	1	0
chr5_151771613_151771625_NMUR2_NM_020167-1540-1552-mono--_TTATTAAAAAAAAAAAAACTAGC_3UTR	16	13	7	36	0.0855192913810664	1.8664719712282	0.341758932010936	1.24594974067545	0.990745336789764	0.399852786116487
chr1_33146113_33146123_RBBP4,SYNC_NM_005610-2245-2255-mono-+,NM_001135256-2145-2155-mono-+,NM_001135255-2242-2252-mono-+,NM_030786-2876-2886-mono--,NM_001161708-2796-2806-mono--_GTTGCTTTTTTTTTTTAGGAG_3UTR	0	36	0	36	1.55928536482522e-28	Inf	1	0	1	0
chr9_86617961_86617977_RMI1_NM_024945-2469-2485-mono-+_TAATCTTTTTTTTTTTTTTTTTAATGT_3UTR	1	35	0	36	6.01764205794453e-26	347.417923605665	0.999999999369932	0.0300850445371276	1	0
chr3_122078677_122078704_CCDC58_NM_001017928-449-476-mono--_TCCTTAAAAAAAAAAAAAAAAAAAAAAAAAAAAGAATC_3UTR	14	13	9	36	0.0855192913810664	1.8664719712282	0.635997422366327	0.93919615014772	0.934974783621889	0.58341436930393
chr1_89518865_89518877_GBP1_NM_002053-2159-2171-mono--_CAGTCTTTTTTTTTTTTTAAGAA_3UTR	24	11	0	35	0.25372764668124	1.42171076655392	0.000162161682190836	4.28449095098029	1	0
chr2_178402954_178402963_AGPS_NM_003659-2056-2065-mono-+_GTCAATTTTTTTTTTAAGTT_3UTR	10	9	16	35	0.573733098571042	1.00294273836365	0.960700023954018	0.537102885756995	0.0834584707256115	1.81841868052837
chr8_131792607_131792618_ADCY8_NM_001115-4029-4040-mono--_AATACAAAAAAAAAAAACAGAA_3UTR	11	12	12	35	0.140596363470504	1.67606113752691	0.913391345336794	0.631721384996092	0.569849181731552	1.00332686447733
chr16_56687031_56687041_MT1B_NM_005947-296-306-mono-+_CTGGATTTTTTTTTTTAACTA_3UTR	15	7	13	35	0.857690197559541	0.678158298832682	0.426849326617468	1.1491290940244	0.413603640593334	1.16922292030501
chr17_62541834_62541850_SMURF2_NM_022739-2750-2766-mono--_AATGTAAAAAAAAAAAAAAAAAGGGGG_3UTR	20	10	5	35	0.404370881693431	1.19876717617312	0.0190063944504002	2.34026809000164	0.999133022113974	0.264328966908829
chr5_32786465_32786475_NPR3_NM_000908-2083-2093-mono-+,NM_001204376-1016-1026-mono-+,NM_001204375-2086-2096-mono-+_CCCACTTTTTTTTTTTCTGCC_3UTR	16	18	1	35	0.000239524644944633	4.26449784127106	0.286265196397982	1.32531797814581	0.999999940112215	0.0419698909110482
chr18_44682385_44682395_IER3IP1_NM_016097-498-508-mono--_ACATTAAAAAAAAAAACAGAT_3UTR	15	19	1	35	5.04156887353125e-05	4.98180583763466	0.426849326617468	1.1491290940244	0.999999940112215	0.0419698909110482
chr2_5839841_5839858_SOX11_NM_003108-7044-7061-mono-+_CTGGCTTTTTTTTTTTTTTTTTTCCTTG_3UTR	0	35	0	35	1.82316442656487e-27	Inf	1	0	1	0
chr8_94937550_94937561_PDP1_NM_001161779-3615-3626-mono-+,NM_001161778-3490-3501-mono-+,NM_018444-3533-3544-mono-+,NM_001161781-3476-3487-mono-+,NM_001161780-3489-3500-mono-+_TGTGTTTTTTTTTTTTTAAGTC_3UTR	0	35	0	35	1.82316442656487e-27	Inf	1	0	1	0
chr11_63886066_63886077_FLRT1_NM_013280-2669-2680-mono-+_TTGGGTTTTTTTTTTTTCCCCC_3UTR	0	35	0	35	1.82316442656487e-27	Inf	1	0	1	0
chr19_11919196_11919210_ZNF491_NM_152356-2714-2728-mono-+_GTCTCAAAAAAAAAAAAAAAGGTTT_3UTR	0	35	0	35	1.82316442656487e-27	Inf	1	0	1	0
chr2_158390343_158390352_ACVR1C_NM_145259-1802-1811-mono--,NM_001111033-1331-1340-mono--,NM_001111032-1562-1571-mono--,NM_001111031-1687-1696-mono--_AGAACAAAAAAAAAATGGCA_3UTR	15	5	15	35	0.977722594974459	0.424168409610123	0.426849326617468	1.1491290940244	0.159456013565117	1.57258110312932
chr8_38705639_38705649_TACC1_NM_001122824-1666-1676-mono-+,NM_001146216-2842-2852-mono-+,NM_006283-2896-2906-mono-+_CAGAGAAAAAAAAAAACTTAA_3UTR	16	13	6	35	0.0684264069395169	1.96742952327311	0.286265196397982	1.32531797814581	0.996280833815808	0.337059098608528
chr3_32411483_32411491_CMTM8_NM_178868-841-849-mono-+_AAAGGAAAAAAAAAGGAAG_3UTR	9	11	15	35	0.25372764668124	1.42171076655392	0.984685193183029	0.452863835292724	0.159456013565117	1.57258110312932
chr2_64819249_64819268_AFTPH_NM_203437-3232-3251-mono-+,NM_017657-3151-3170-mono-+,NM_001002243-3148-3167-mono-+_TAATTAAAAAAAAAAAAAAAAAAAATTCAA_3UTR	14	12	9	35	0.140596363470504	1.67606113752691	0.578298272521362	0.994564506185878	0.917641022455759	0.612021859478233
chr5_137451361_137451370_NME5_NM_003551-716-725-mono--_GAGGATTTTTTTTTTAATAA_3UTR	5	9	21	35	0.573733098571042	1.00294273836365	0.999945023565214	0.196688766638675	0.000492353882929737	3.77162936366116
chr2_207945785_207945807_KLF7_NM_003709-1360-1382-di--_GTATATGTGTGTGTGTGTGTGTGTGTGTACAGA_3UTR	21	6	7	34	0.923483779790927	0.567896227243666	0.00422693650074752	2.94335608677678	0.982801814431295	0.438420383736033
chr3_52728312_52728321_GNL3_NM_014366-1845-1854-mono-+,NM_206826-1795-1804-mono-+,NM_206825-1942-1951-mono-+_TATGATTTTTTTTTTAACAT_3UTR	12	14	8	34	0.0218137783105372	2.43664097844566	0.79481252802913	0.780245170728996	0.953935795836269	0.534643875784227
chr6_163991598_163991607_QKI_NM_206855-8333-8342-mono-+,NM_206854-7386-7395-mono-+,NM_206853-6107-6116-mono-+_CATGCTTTTTTTTTTATTAG_3UTR	10	4	20	34	0.992100101917565	0.331918006326675	0.947183258634811	0.565766392411951	0.0010495296883738	3.51215792607914
chr12_56295236_56295251_WIBG_NM_032345-1171-1186-mono--,NM_001143853-1032-1047-mono--_TTTTTAAAAAAAAAAAAAAAATGAGG_3UTR	33	1	0	34	0.999987558129202	0.0689057960761809	9.5122451792024e-15	85.3224494162687	1	0
chr4_9785354_9785364_DRD5_NM_000798-2098-2108-mono-+_TCCTTAAAAAAAAAAATGATA_3UTR	0	34	0	34	1.99245826617448e-26	Inf	1	0	1	0
chr7_1787519_1787535_ELFN1_NM_001128636-3672-3688-mono-+_CTACTAAAAAAAAAAAAAAAAAGACTA_3UTR	0	34	0	34	1.99245826617448e-26	Inf	1	0	1	0
chr8_59060725_59060744_FAM110B_NM_147189-2817-2836-mono-+_TTTTGTTTTTTTTTTTTTTTTTTTTGGTCG_3UTR	0	34	0	34	1.99245826617448e-26	Inf	1	0	1	0
chr9_129600117_129600132_ZBTB43_NM_001135776-5480-5495-mono-+,NM_014007-5603-5618-mono-+_GTGACTTTTTTTTTTTTTTTTAATTT_3UTR	0	34	0	34	1.99245826617448e-26	Inf	1	0	1	0
chr10_120896685_120896706_FAM45A,FAM45B_NM_207009-1645-1666-mono-+,NR_027141-1627-1648-mono-+_AAGTTAAAAAAAAAAAAAAAAAAAAAAGGTTT_3UTR	0	34	0	34	1.99245826617448e-26	Inf	1	0	1	0
chr13_50587654_50587675_TRIM13_NM_213590-2342-2363-mono-+,NM_005798-1807-1828-mono-+,NM_052811-1892-1913-mono-+,NM_001007278-2006-2027-mono-+_ATCACTTTTTTTTTTTTTTTTTTTTTTGAGAT_3UTR	0	34	0	34	1.99245826617448e-26	Inf	1	0	1	0
chrX_102006877_102006896_BHLHB9_NM_001142527-3578-3597-mono-+,NM_030639-3495-3514-mono-+,NM_001142529-3543-3562-mono-+,NM_001142530-3448-3467-mono-+,NM_001142528-3510-3529-mono-+,NM_001142525-3590-3609-mono-+,NM_001142524-3594-3613-mono-+,NM_001142526-3526-3545-mono-+_CTTAATTTTTTTTTTTTTTTTTTTTACCAT_3UTR	0	34	0	34	1.99245826617448e-26	Inf	1	0	1	0
chr6_161132742_161132749_PLG_NM_001168338-1039-1046-mono-+_AGTTTAAAAAAAATCAAT_3UTR	8	16	10	34	0.00235062766260001	3.3352456611647	0.992601833261176	0.396778191165203	0.802181949551631	0.764959946266773
chr13_19415628_19415642_ANKRD20A9P_NR_027995-30467-30481-mono--_ATCTCAAAAAAAAAAAAAAACCCAA_3UTR	7	4	23	34	0.992100101917565	0.331918006326675	0.997879593313275	0.325857685911634	1.11402690977528e-05	5.64983912978844
chr1_161184059_161184089_NDUFS2_NM_001166159-1942-1972-di-+,NM_004550-1917-1947-di-+_GCCTCTGTGTGTGTGTGTGTGTGTGTGTGTGTGTGTATGTT_3UTR	18	13	3	34	0.0538338003442403	2.07795574527283	0.0683866735708137	1.88807080825439	0.999968973789654	0.147108333690048
chr12_56844915_56844930_MIP_NM_012064-963-978-mono--_AAAGGAAAAAAAAAAAAAAAACAACC_3UTR	17	17	0	34	0.000622274200553539	3.90039880809919	0.134260931666599	1.63342300358928	1	0
chr2_68691328_68691335_FBXO48_NM_001024680-881-888-mono--_TGTGATTTTTTTTCCCCT_3UTR	7	8	19	34	0.696762651831421	0.869852351157565	0.997879593313275	0.325857685911634	0.00357539333972022	3.01997774827309
chr10_112657916_112657935_PDCD4_NM_145341-1851-1870-mono-+,NM_014456-1767-1786-mono-+,NM_001199492-1725-1744-mono-+_ACAAGTTTTTTTTTTTTTTTTTTTTAAGCA_3UTR	13	14	6	33	0.0159969923009545	2.58534445809284	0.610053696662502	0.964696526483992	0.992638510423109	0.369575435111305
chr13_19419837_19419845_ANKRD20A9P_NR_027995-26264-26272-mono--_AAAGCAAAAAAAAACCTAA_3UTR	21	3	9	33	0.997851104694807	0.243635189363067	0.0024033841097798	3.21889351054764	0.871671206392078	0.67636180222595
chr14_31762500_31762509_HEATR5A_NM_015473-6327-6336-mono--_ATTCCAAAAAAAAAATCAGA_3UTR	11	9	13	33	0.485486469776918	1.10515897774663	0.858142947765152	0.704420743399431	0.309433013232592	1.31074430608437
chr14_52741746_52741756_PTGDR_NM_000953-1247-1257-mono-+_TGATTAAAAAAAAAAAGACAA_3UTR	21	12	0	33	0.0939634684812506	1.8661788767219	0.0024033841097798	3.21889351054764	1	0
chr11_73387527_73387538_RAB6A_NM_002869-2552-2563-mono--,NM_198896-2552-2563-mono--,NM_001243719-2007-2018-mono--,NM_001243718-2240-2251-mono--_TTGTTAAAAAAAAAAAAGGCAA_3UTR	0	33	0	33	2.04559048660576e-25	Inf	1	0	1	0
chr16_29680524_29680537_SPN_NM_003123-5568-5581-mono-+,NM_001030288-5612-5625-mono-+_ATGTCTTTTTTTTTTTTTTGAGAT_3UTR	0	33	0	33	2.04559048660576e-25	Inf	1	0	1	0
chr19_33169172_33169182_RGS9BP_NM_207391-2861-2871-mono-+_GTCTTCCCCCCCCCCCACTTT_3UTR	0	33	0	33	2.04559048660576e-25	Inf	1	0	1	0
chr9_97063725_97063735_ZNF169_NM_194320-1991-2001-mono-+_AATGGAAAAAAAAAAATGTTG_3UTR	10	23	0	33	3.35001228954256e-09	11.6425733603179	0.929903302971052	0.59691345369198	1	0
chr20_57603795_57603805_ATP5E,SLMO2-ATP5E_NM_006886-366-376-mono--,NR_037930-695-705-mono--,NR_037929-954-964-mono--_CAGGATTTTTTTTTTTCCCAT_3UTR	0	33	0	33	2.04559048660576e-25	Inf	1	0	1	0
chr1_33145958_33145976_RBBP4,SYNC_NM_005610-2090-2108-mono-+,NM_001135256-1990-2008-mono-+,NM_001135255-2087-2105-mono-+,NM_030786-3023-3041-mono--,NM_001161708-2943-2961-mono--_GTTGGTTTTTTTTTTTTTTTTTTTAACTT_3UTR	0	32	0	32	1.98166578389932e-24	Inf	1	0	1	0
chr1_167385178_167385192_POU2F1_NR_037163-2546-2560-mono-+,NM_002697-2502-2516-mono-+,NM_001198786-2313-2327-mono-+,NM_001198783-2635-2649-mono-+_GGGAGAAAAAAAAAAAAAAACCACA_3UTR	7	24	1	32	8.4648570779328e-11	16.008931479844	0.99520100373827	0.360026438552066	0.999999699939939	0.0475636742418167
chr2_5835697_5835715_SOX11_NM_003108-2900-2918-mono-+_GCCTGTTTTTTTTTTTTTTTTTTTGTGCT_3UTR	0	32	0	32	1.98166578389932e-24	Inf	1	0	1	0
chr2_174131511_174131527_ZAK_NM_016653-2637-2653-mono-+_AGGTTAAAAAAAAAAAAAAAAAGAAAT_3UTR	3	29	0	32	4.50488150611731e-18	66.4628792321303	0.999995898778251	0.120330300806862	1	0
chrX_119390643_119390656_ZBTB33_NM_001184742-3701-3714-mono-+,NM_006777-3602-3615-mono-+_AATGATTTTTTTTTTTTTTGCAAA_3UTR	0	32	0	32	1.98166578389932e-24	Inf	1	0	1	0
chr1_244220229_244220238_ZNF238_NM_006352-3649-3658-mono-+,NM_205768-3327-3336-mono-+_TTCCCTTTTTTTTTTAATTG_3UTR	0	32	0	32	1.98166578389932e-24	Inf	1	0	1	0
chr11_96126288_96126306_JRKL_NM_003772-3132-3150-mono-+_ATAAGTTTTTTTTTTTTTTTTTTTAGTGT_3UTR	0	32	0	32	1.98166578389932e-24	Inf	1	0	1	0
chr13_50590999_50591014_TRIM13_NM_213590-5687-5702-mono-+,NM_005798-5152-5167-mono-+,NM_052811-5237-5252-mono-+,NM_001007278-5351-5366-mono-+_TATACTTTTTTTTTTTTTTTTGGTAA_3UTR	0	32	0	32	1.98166578389932e-24	Inf	1	0	1	0
chr5_37752731_37752740_WDR70_NM_018034-2080-2089-mono-+_TTGGGTTTTTTTTTTATGCT_3UTR	13	16	3	32	0.000977278334995093	3.81009889586464	0.549166122548404	1.02618577237256	0.999922884564227	0.16061990904211
chr21_46191155_46191166_UBE2G2_NM_003343-711-722-mono--,NM_001202489-629-640-mono--,NM_182688-826-837-mono--_GTTTGAAAAAAAAAAAAGATGC_3UTR	19	3	9	31	0.99613665594152	0.265747298488752	0.00789441809917293	2.81083615873956	0.807920077578608	0.75235425623102
chr11_40135878_40135886_LRRC4C_NM_020929-3920-3928-mono--_CTGTCTTTTTTTTTGATTG_3UTR	9	14	8	31	0.00803179453949673	2.93488529882723	0.944863673166497	0.559521118525198	0.903388840669631	0.622618530352351
chr14_86090074_86090085_FLRT2_NM_013231-2984-2995-mono-+_ATCTTAAAAAAAAAAAAGTTGC_3UTR	1	30	0	31	4.37139929451459e-21	218.904264155038	0.999999982253541	0.0373468370001174	1	0
chr19_37369525_37369534_ZNF345_NM_001242476-2083-2092-mono-+,NM_001242475-1988-1997-mono-+,NM_001242474-2153-2162-mono-+,NM_001242472-2008-2017-mono-+,NM_003419-2175-2184-mono-+_TGGTCTTTTTTTTTTGTATT_3UTR	0	31	0	31	1.81846977816645e-23	Inf	1	0	1	0
chrX_38664817_38664829_MID1IP1_NM_001098790-1043-1055-mono-+,NM_001098791-939-951-mono-+,NM_021242-1477-1489-mono-+_AAAGCTTTTTTTTTTTTTCCTGG_3UTR	0	29	2	31	4.78642673780677e-19	100.234125503229	1	0	0.999988636855937	0.105456762539874
chr3_30045475_30045482_RBMS3_NM_001177711-1759-1766-mono-+,NM_001003792-1753-1760-mono-+,NM_001003793-1807-1814-mono-+_TTGTTTTTTTTTTAGTGT_3UTR	15	6	10	31	0.8671996106515	0.652817158429925	0.202817922024761	1.49662106135986	0.672646406664155	0.899953378890719
chr1_33330042_33330055_FNDC5_NM_001171941-832-845-mono--_ACTGCTTTTTTTTTTTTTTCTTCA_3UTR	14	17	0	31	0.000130723760422157	4.8439457340826	0.331903280518934	1.28079485744517	1	0
chr8_94745547_94745556_RBM12B_NM_203390-3275-3284-mono--_AATTTAAAAAAAAAACACTT_3UTR	6	15	10	31	0.00237464309380317	3.46623515849731	0.998106677391529	0.304348711259216	0.672646406664155	0.899953378890719
chr8_40011767_40011782_C8orf4_NM_020130-782-797-mono-+_TGAACTTTTTTTTTTTTTTTTAACCA_3UTR	0	31	0	31	1.81846977816645e-23	Inf	1	0	1	0
chr19_57773718_57773730_ZNF805_NM_001145078-9612-9624-mono-+,NM_001023563-9739-9751-mono-+_CCAAGAAAAAAAAAAAAAGTCAG_3UTR	0	31	0	31	1.81846977816645e-23	Inf	1	0	1	0
chr4_95508281_95508291_PDLIM5_NM_001011515-935-945-mono-+,NM_001011516-875-885-mono-+_TTTACTTTTTTTTTTTCAACT_3UTR	8	19	4	31	3.799066335673e-06	6.83895539374259	0.978306326677327	0.463831928541698	0.999191097636582	0.238547551570292
chr9_33364821_33364831_NFX1_NM_147133-3242-3252-mono-+_TGATGAAAAAAAAAAAGCAAT_3UTR	15	9	6	30	0.349747290264218	1.29485064025153	0.157837573651623	1.61233631076927	0.980736865069626	0.428480945771269
chr10_50534969_50535006_C10orf71_NM_001135196-4719-4756-di-+_AAGCAACACACACACACACACACACACACACACACACACACACGATCA_3UTR	19	10	1	30	0.203543503192974	1.56176289157242	0.00456747109496991	3.09528598257455	0.999999141062293	0.0519352962117825
chr12_21623284_21623299_PYROXD1_NM_024854-3227-3242-mono-+_CCTACAAAAAAAAAAAAAAAACAAAG_3UTR	3	26	1	30	9.06451516358833e-15	38.5961640837559	0.999987279107367	0.132308003407659	0.999999141062293	0.0519352962117825
chr4_83740163_83740173_SEC31A_NM_001191049-3687-3697-mono--,NM_001077207-3892-3902-mono--,NM_014933-3896-3906-mono--,NM_016211-3775-3785-mono--,NM_001077206-3550-3560-mono--,NM_001077208-3847-3857-mono--_TATAATTTTTTTTTTTAACAT_3UTR	14	9	7	30	0.349747290264218	1.29485064025153	0.273606667005436	1.3746159463741	0.946611823393354	0.535610964541018
chr21_33641240_33641261_MIS18A_NM_018944-839-860-mono--_GCTAATTTTTTTTTTCTTTTTTTTTTTGTAGA_3UTR	17	9	4	30	0.349747290264218	1.29485064025153	0.035607364897644	2.22211780274543	0.998795997294397	0.250256035952957
chr2_130739712_130739724_RAB6C_NM_032144-2479-2491-mono-+_TTTGCTTTTTTTTTTTTTAACAA_3UTR	0	30	0	30	1.58610975095631e-22	Inf	1	0	1	0
chr7_12729917_12729938_ARL4A_NM_005738-2571-2592-mono-+,NM_001195396-2568-2589-mono-+,NM_001037164-2345-2366-mono-+,NM_212460-2342-2363-mono-+_TTTTGTTTTTTTGTTTTTTTTTTTTTTCAGTG_3UTR	0	30	0	30	1.58610975095631e-22	Inf	1	0	1	0
chr8_59060698_59060710_FAM110B_NM_147189-2790-2802-mono-+_CCTTTAAAAAAAAAAAAAGTTGT_3UTR	0	30	0	30	1.58610975095631e-22	Inf	1	0	1	0
chr1_89851100_89851113_GBP6_NM_198460-2249-2262-mono-+_GCAAGTTTTTTTTTTTTTTCAGAG_3UTR	10	10	10	30	0.203543503192974	1.56176289157242	0.848492275897258	0.708970700947082	0.620881339679181	0.95393917452243
chr14_95657743_95657757_CLMN_NM_024734-3268-3282-mono--_ACCTGAAAAAAAAAAAAAAACCACA_3UTR	15	9	6	30	0.349747290264218	1.29485064025153	0.157837573651623	1.61233631076927	0.980736865069626	0.428480945771269
chr6_17292448_17292458_RBM24_NM_153020-746-756-mono-+,NM_001143942-814-824-mono-+,NM_001143941-798-808-mono-+_GCTTTAAAAAAAAAAACAGCC_3UTR	7	2	21	30	0.999232353147577	0.173512020158418	0.989601947787246	0.400122656258219	1.37846344260711e-05	6.11627080339776
chr2_99936109_99936117_TXNDC9_NM_005783-899-907-mono--_AGCAGAAAAAAAAAGACAA_3UTR	3	12	15	30	0.0449866688718611	2.22982370937791	0.999987279107367	0.132308003407659	0.0396687263139885	2.194071371447
chr14_35871168_35871176_NFKBIA_NM_020529-1106-1114-mono--_AAAACTTTTTTTTTGTACA_3UTR	4	10	16	30	0.203543503192974	1.56176289157242	0.999892967946095	0.18777063715965	0.0153979288045157	2.58079921562501
chr6_10709747_10709758_PAK1IP1_NM_017906-1273-1284-mono-+_CTTAATTTTTTTTTTTTCCCTG_3UTR	12	14	3	29	0.00362901838245228	3.37739415209734	0.517690776964983	1.06406848233732	0.999711205136213	0.18477711894014
chr6_35216591_35216600_SCUBE3_NM_152753-3098-3107-mono-+_GAGGGAAAAAAAAAATATCA_3UTR	9	3	17	29	0.993175291542153	0.291253283095352	0.903022293289621	0.628785237870298	0.00308616697780158	3.32184555238693
chr11_43283605_43283617_HNRNPKP3_NR_033868-1318-1330-mono--_AATGTAAAAAAAAAAAAAGATGC_3UTR	16	5	8	29	0.917859059294638	0.558740288062362	0.0564082918330861	2.05689356036258	0.849390496737981	0.695178856464463
chr11_64011554_64011563_FKBP2_NM_057092-585-594-mono-+,NM_004470-679-688-mono-+,NM_001135208-594-603-mono-+_GTTCCAAAAAAAAAACAAAA_3UTR	7	6	16	29	0.814182936611552	0.721690311563862	0.984952551682452	0.422958318832331	0.00994256606156083	2.8033381886568
chr6_56919727_56919738_KIAA1586_NM_020931-2601-2612-mono-+_AGGTCTTTTTTTTTTTTGGAAA_3UTR	15	14	0	29	0.00362901838245228	3.37739415209734	0.119009176705465	1.74452605079629	1	0
chr7_23545119_23545138_TRA2A_NM_013293-1101-1120-mono--_GAATTAAAAAAAAAAAAAAAAAAAAGAGGA_3UTR	1	28	0	29	2.67158482888837e-19	184.759571712214	0.999999935319031	0.0409712848447084	1	0
chr12_31435556_31435565_FAM60A_NM_001135812-968-977-mono--,NM_001135811-1072-1081-mono--,NM_021238-1068-1077-mono--_GTCTCAAAAAAAAAAGAGGG_3UTR	8	16	5	29	0.000206066337324518	4.79466538172584	0.958133654150986	0.51914471889643	0.992188997699969	0.351296299667203
chrX_101913597_101913610_GPRASP1_NM_001099411-5399-5412-mono-+,NM_001184727-5570-5583-mono-+,NM_001099410-5467-5480-mono-+,NM_014710-5558-5571-mono-+_GGTGTAAAAAAAAAAAAAAGCATG_3UTR	0	29	0	29	1.31897547711103e-21	Inf	1	0	1	0
chr8_91637753_91637764_TMEM64_NM_001146273-1121-1132-mono--,NM_001008495-1277-1288-mono--_GCTTTAAAAAAAAAAAATTGTG_3UTR	16	12	1	29	0.0337668996621391	2.37941670117615	0.0564082918330861	2.05689356036258	0.999998556253641	0.0543551026777396
chr3_51431679_51431689_RBM15B_NM_013286-2982-2992-mono-+_GGGGATTTTTTTTTTTAAACG_3UTR	1	28	0	29	2.67158482888837e-19	184.759571712214	0.999999935319031	0.0409712848447084	1	0
chr7_140434294_140434302_BRAF_NM_004333-2456-2464-mono--_ACCTTAAAAAAAAAGAGAG_3UTR	10	4	15	29	0.972053396151706	0.416203170999381	0.809372915594042	0.754156972079201	0.0275333275592521	2.37139268196715
chr16_56693130_56693139_MT1F_NM_005949-357-366-mono-+_CTGGATTTTTTTTTTATACC_3UTR	8	12	9	29	0.0337668996621391	2.37941670117615	0.958133654150986	0.51914471889643	0.72431735534552	0.843502636294236
chr12_117014396_117014410_MAP1LC3B2_NM_001085481-804-818-mono-+_ATTCTAAAAAAAAAAAAAAATTGCC_3UTR	2	27	0	29	2.47243931647677e-17	84.7576513229746	0.999998260543954	0.087076537134103	1	0
chr1_193053996_193054007_TROVE2_NM_004600-2123-2134-mono-+,NM_001173524-2129-2140-mono-+,NR_033393-1528-1539-mono-+_TACTGAAAAAAAAAAAAGAAGG_3UTR	14	11	4	29	0.0816783465577084	1.99030103510985	0.21958109010699	1.48089893304399	0.998220454218616	0.262898921012223
chr2_69475343_69475353_ANTXR1_NM_032208-4778-4788-mono-+_AACTGTTTTTTTTTTTATTAA_3UTR	0	29	0	29	1.31897547711103e-21	Inf	1	0	1	0
chr12_68054141_68054151_DYRK2_NM_006482-3857-3867-mono-+,NM_003583-3708-3718-mono-+_TTAAGAAAAAAAAAAAGGTTT_3UTR	0	29	0	29	1.31897547711103e-21	Inf	1	0	1	0
chr5_17276742_17276760_BASP1_NM_006317-1597-1615-mono-+_AAATGAAAAAAAAAAAAAAAAAAAGTCTG_3UTR	0	29	0	29	1.31897547711103e-21	Inf	1	0	1	0
chr1_85624414_85624422_SYDE2_NM_032184-3644-3652-mono--_ATTACAAAAAAAAACCCTC_3UTR	6	21	2	29	7.74586135045929e-09	12.4888603730908	0.995598994936909	0.338234023554485	0.999970350008986	0.115637423593589
chr2_232373609_232373628_LINC00471_NR_024079-790-809-mono--_CTCAGAAAAAAAAAAAAAAAAAAAAGGAAA_3UTR	13	7	8	28	0.616689706052189	0.959559517381709	0.295541411797352	1.35363644117146	0.81488756118144	0.736880396325437
chrX_10109658_10109673_WWC3_NM_015691-3595-3610-mono-+_TTTGTAAAAAAAAAAAAAAAACACGT_3UTR	20	7	1	28	0.616689706052189	0.959559517381709	0.000295877242721084	4.68574886276172	0.999997583624515	0.0569539972222194
chr11_67165932_67165940_PPP1CA_NM_002708-1181-1189-mono--,NM_206873-1049-1057-mono--,NM_001008709-1214-1222-mono--_GGTGACCCCCCCCCAGCAT_3UTR	11	15	2	28	0.000559422479914156	4.36214505172366	0.616231740502376	0.960678315372946	0.999952477948794	0.121314875489513
chr13_43681427_43681438_DNAJC15_NM_013238-898-909-mono-+_CTTCGAAAAAAAAAAAAGCCCT_3UTR	10	17	1	28	1.93809802610567e-05	6.29866231888085	0.763537847533914	0.804345326995943	0.999997583624515	0.0569539972222194
chr18_12986802_12986811_SEH1L_NM_031216-2773-2782-mono-+_TTGTGTTTTTTTTTTCCTGT_3UTR	15	11	2	28	0.0635050391145615	2.12383714969449	0.0866294086680272	1.89709855967551	0.999952477948794	0.121314875489513
chrX_96140183_96140193_RPA4_NM_013347-1278-1288-mono-+_GGACTAAAAAAAAAAATCTCA_3UTR	7	18	3	28	2.76809190736161e-06	7.62787917817837	0.978479024692098	0.44787390321622	0.999556989524048	0.194115305189764
chr2_5835335_5835345_SOX11_NM_003108-2538-2548-mono-+_GGTTTAAAAAAAAAAAGCAAA_3UTR	0	28	0	28	1.04858550430325e-20	Inf	1	0	1	0
chr4_71521931_71521944_IGJ_NM_144646-722-735-mono--_CACCCAAAAAAAAAAAAAAGCCCT_3UTR	9	17	2	28	1.93809802610567e-05	6.29866231888085	0.873958693315131	0.66886543506203	0.999952477948794	0.121314875489513
chr5_139496404_139496424_PURA_NM_005859-2698-2718-mono-+_TTGGTAAAAAAAAAAAAAAAAAAAAAGGGTC_3UTR	0	28	0	28	1.04858550430325e-20	Inf	1	0	1	0
chr5_179041785_179041806_HNRNPH1_NM_005520-1621-1642-mono--_TAAAGAAAAAAAAAAAAAAAAAAAAAAGGTTG_3UTR	0	28	0	28	1.04858550430325e-20	Inf	1	0	1	0
chr8_25287254_25287263_KCTD9_NM_017634-1501-1510-mono--_AAATGTTTTTTTTTTAAATT_3UTR	6	16	6	28	0.000113520680931995	5.23159710039187	0.993396282539435	0.357489389452184	0.964987569973239	0.476648023660499
chr17_4996470_4996487_ZFP3_NM_153018-1797-1814-mono-+_GGCACTTTTTTTTTTTTTTTTTTAAGCA_3UTR	1	27	0	28	1.95386432301841e-18	170.029291237254	0.999999877568167	0.0429876281146747	1	0
chr17_21322607_21322640_KCNJ12_NM_021012-4659-4692-di-+_TATACGTGTGTGTGTGTGTGTGTGTGTGTGTGTGTGTGTATGCA_3UTR	0	28	0	28	1.04858550430325e-20	Inf	1	0	1	0
chrX_100668932_100668944_HNRNPH2,RPL36A-HNRNPH2_NM_019597-2197-2209-mono-+,NM_001199974-2341-2353-mono-+,NM_001199973-2464-2476-mono-+,NM_001032393-2185-2197-mono-+_TACACTTTTTTTTTTTTTAAGGA_3UTR	0	28	0	28	1.04858550430325e-20	Inf	1	0	1	0
chr1_94018103_94018112_FNBP1L_NM_017737-1926-1935-mono-+,NM_001164473-2100-2109-mono-+,NM_001024948-3229-3238-mono-+_CATGATTTTTTTTTTACTAA_3UTR	13	5	10	28	0.899983865728589	0.587970826525991	0.295541411797352	1.35363644117146	0.507778580924764	1.079795811777
chr7_56079282_56079296_PSPH_NM_004577-1565-1579-mono--_CAGTTAAAAAAAAAAAAAAAGCAAT_3UTR	19	9	0	28	0.263715406634669	1.45436948580753	0.00128338849743907	3.85297629002039	1	0
chr8_69143712_69143729_PREX2_NM_024870-4948-4965-mono-+_AATGCTTTTTTTTTTTTTTTTTTCTGTA_3UTR	20	8	0	28	0.431344127979669	1.18883051115354	0.000295877242721084	4.68574886276172	1	0
chr2_42578274_42578284_COX7A2L_NM_004718-474-484-mono--_CAAGTAAAAAAAAAAATTTTA_3UTR	12	13	3	28	0.00823155637416602	3.04858977292461	0.451305285739793	1.14203021929276	0.999556989524048	0.194115305189764
chr5_149227267_149227280_PPARGC1B_NM_133263-3310-3323-mono-+,NM_001172698-3193-3206-mono-+,NM_001172699-3224-3237-mono-+_CCTTTAAAAAAAAAAAAAATCAAT_3UTR	19	8	1	28	0.431344127979669	1.18883051115354	0.00128338849743907	3.85297629002039	0.999997583624515	0.0569539972222194
chr6_96656775_96656784_FUT9_NM_006581-6086-6095-mono-+_GGTGATTTTTTTTTTCTGGA_3UTR	0	28	0	28	1.04858550430325e-20	Inf	1	0	1	0
chr16_19129786_19129802_ITPRIPL2_NR_028028-4018-4034-mono-+,NM_001034841-4534-4550-mono-+_GTCTCAAAAAAAAAAAAAAAAAGCTTT_3UTR	0	28	0	28	1.04858550430325e-20	Inf	1	0	1	0
chr17_54672392_54672417_NOG_NM_005450-1334-1359-mono-+_TGAACTTTTTTTTTTTTTTTTTTTTTTTTTTCTGGG_3UTR	0	28	0	28	1.04858550430325e-20	Inf	1	0	1	0
chr20_1350025_1350036_FKBP1A_NM_001199786-1104-1115-mono--,NM_000801-1217-1228-mono--_GGATGAAAAAAAAAAAAGGCCA_3UTR	0	28	0	28	1.04858550430325e-20	Inf	1	0	1	0
chr14_50361171_50361192_ARF6_NM_001663-1339-1360-mono-+_TTTCCTTTTTTTTTTTTTTTTTTTTTTGTTGG_3UTR	0	28	0	28	1.04858550430325e-20	Inf	1	0	1	0
chr10_97515948_97515956_ENTPD1,LOC728558_NM_001164183-277-285-mono-+,NM_001164182-277-285-mono-+,NM_001164179-277-285-mono-+,NM_001776-277-285-mono-+,NR_038444-1268-1276-mono--_AGGCTGGGGGGGGGAAAGA_3UTR	17	10	1	28	0.13954598341615	1.76301072656438	0.0144307026536432	2.67628481854827	0.999997583624515	0.0569539972222194
chr6_656079_656088_HUS1B_NM_148959-876-885-mono--_ACCTTAAAAAAAAAATCTAA_3UTR	5	5	18	28	0.899983865728589	0.587970826525991	0.998399586413697	0.278047616610698	0.000425162231862115	4.38182675371863
chr9_72046057_72046076_APBA1_NM_001163-2956-2975-mono--_TATTGAAAAAAAAAAAAAAAAAAAAGCAAA_3UTR	8	7	12	27	0.570353311534059	1.015768293309	0.923224283890226	0.586055503594214	0.160739636608453	1.65684892700873
chr13_46357405_46357418_SIAH3_NM_198849-991-1004-mono--_AAATTAAAAAAAAAAAAAAGAAAG_3UTR	5	4	18	27	0.955350536709144	0.460147175721575	0.997506139293293	0.293884588066797	0.000207529007819008	4.90802993235468
chr6_16147098_16147111_MYLIP_NM_013262-1692-1705-mono-+_ATGTTAAAAAAAAAAAAAAGGAAG_3UTR	16	11	0	27	0.0482790420705666	2.27398699758519	0.0245714572799133	2.47729211219271	1	0
chr16_3077710_3077726_THOC6_NM_001142350-1240-1256-mono-+,NM_024339-1375-1391-mono-+_TTTTCTTTTTTTTTTTTTTTTTACAAT_3UTR	9	9	9	27	0.223803806314431	1.54737011878605	0.83846627859974	0.713382698450171	0.621301355727815	0.954777189936839
chr19_6414075_6414084_KHSRP_NM_003685-2284-2293-mono--_AATGGAAAAAAAAAAGATTT_3UTR	5	14	8	27	0.00144466869848167	3.95466821610408	0.997506139293293	0.293884588066797	0.77494120132593	0.782954863587275
chr1_23240245_23240253_EPHB2_NM_004442-3292-3300-mono-+,NM_017449-3289-3297-mono-+_GACGGAAAAAAAAAGGGAA_3UTR	7	18	2	27	1.19971014418055e-06	8.52902438221008	0.969591898549139	0.475305516542615	0.999924228775598	0.12744829570475
chr14_55819994_55820005_FBXO34_NM_017943-3132-3143-mono-+_TTGTGTTTTTTTTTTTTAATTG_3UTR	0	27	0	27	7.98922288992956e-20	Inf	1	0	1	0
chr15_39545320_39545332_C15orf54_NM_207445-1353-1365-mono-+_TTAAGTTTTTTTTTTTTTAAACC_3UTR	0	27	0	27	7.98922288992956e-20	Inf	1	0	1	0
chr17_68175205_68175238_KCNJ2_NM_000891-4409-4442-mono-+_GGCAATTTTTTTTTTTTTTTTTTTTTTTTTTTTTTTTTTGTCAA_3UTR	0	27	0	27	7.98922288992956e-20	Inf	1	0	1	0
chr19_4794548_4794562_FEM1A_NM_018708-2822-2836-mono-+_CTGCCTTTTTTTTTTTTTTTAAGAA_3UTR	0	27	0	27	7.98922288992956e-20	Inf	1	0	1	0
chr6_109954065_109954105_AKD1_NM_145025-1351-1391-tetra--_TAGACATAGATAGATAGATAGATAGATAGATAGATAGATAGATAGACAGAT_3UTR	14	11	2	27	0.0482790420705666	2.27398699758519	0.128829270290589	1.74233912871984	0.999924228775598	0.12744829570475
chr11_86519925_86519950_PRSS23_NM_007173-1457-1482-di-+_CACACGTGTGTGTGTGTGTGTGTGTGTGTGTAAGGT_3UTR	7	11	9	27	0.0482790420705666	2.27398699758519	0.969591898549139	0.475305516542615	0.621301355727815	0.954777189936839
chr2_5840552_5840565_SOX11_NM_003108-7755-7768-mono-+_CTTCCAAAAAAAAAAAAAAGGACA_3UTR	0	27	0	27	7.98922288992956e-20	Inf	1	0	1	0
chrX_49646947_49646977_USP27X_NM_001145073-2479-2509-mono-+_GTGTTAAAAAAAAAAAAAAAAAAAAGAAAAAAAAAAGCTGT_3UTR	0	27	0	27	7.98922288992956e-20	Inf	1	0	1	0
chr5_134670602_134670611_H2AFY_NM_001040158-1380-1389-mono--,NM_138610-1383-1392-mono--,NM_138609-1374-1383-mono--,NM_004893-1342-1351-mono--_GGGGATTTTTTTTTTCTTTT_3UTR	6	7	14	27	0.570353311534059	1.015768293309	0.990199727286434	0.378634641970052	0.0329015427059615	2.35739779163139
chr22_47073199_47073211_GRAMD4_NM_015124-1828-1840-mono-+_TTTTCTTTTTTTTTTTTTACGAT_3UTR	14	6	7	27	0.746872909698364	0.803653282296441	0.128829270290589	1.74233912871984	0.887071334253677	0.633922807129565
chr1_151509966_151509977_CGN_NM_020770-3901-3912-mono-+_GTGATAAAAAAAAAAAATCATC_3UTR	21	3	2	26	0.984514873686556	0.337807909790322	6.77079331445748e-06	8.22441055131056	0.999879815865358	0.13409204892505
chr13_72014625_72014637_DACH1_NM_004392-2093-2105-mono--,NM_080759-2699-2711-mono--,NM_080760-2255-2267-mono--_AAAACTTTTTTTTTTTTTGTAGA_3UTR	11	10	5	26	0.0886442584055237	2.01453438891016	0.483447037505693	1.11082381312847	0.978947556879552	0.413360337823471
chr17_66265042_66265052_SLC16A6_NM_004694-1942-1952-mono--,NM_001174166-2069-2079-mono--_CAAGCAAAAAAAAAAAGCTTA_3UTR	10	11	5	26	0.0358084874304984	2.44405866611505	0.651858405486194	0.923449245750247	0.978947556879552	0.413360337823471
chr6_10756863_10756873_TMEM14B_NM_030969-622-632-mono-+,NM_001127711-520-530-mono-+_TACCTAAAAAAAAAAAGACAC_3UTR	13	12	1	26	0.0122570587260883	2.95565026201545	0.185297424433084	1.59260916978835	0.999993315524861	0.0627749342485151
chr14_96998644_96998651_PAPOLA_NM_001252007-1546-1553-mono-+_TGTGTTTTTTTTTACCCC_3UTR	9	10	7	26	0.0886442584055237	2.01453438891016	0.795953693597853	0.763117997712212	0.858000559050187	0.673567846027461
chr17_35879008_35879017_SYNRG_NM_001163546-3648-3657-mono--,NM_001163547-3435-3444-mono--,NM_007247-4053-4062-mono--,NM_001163544-3819-3828-mono--,NM_198882-3888-3897-mono--,NM_080550-3783-3792-mono--,NM_001163545-3816-3825-mono--_CACAGAAAAAAAAAAGTCAA_3UTR	8	2	16	26	0.997274271114174	0.209597486236755	0.898110800841193	0.62506663223464	0.00204657834258831	3.73678910305116
chr2_20648933_20648944_RHOB_NM_004040-2100-2111-mono-+_GCCTATTTTTTTTTTTTCCACA_3UTR	0	26	0	26	5.84665856944851e-19	Inf	1	0	1	0
chr15_81296129_81296140_MESDC1_NM_022566-2836-2847-mono-+_ATGTCTTTTTTTTTTTTAAGCA_3UTR	0	26	0	26	5.84665856944851e-19	Inf	1	0	1	0
chr17_58024908_58024917_RPS6KB1_NM_003161-2441-2450-mono-+_ATGAGAAAAAAAAAATGAAT_3UTR	1	25	0	26	9.24534661612353e-17	144.270236435352	0.999999568557589	0.0475037711022283	1	0
chr19_57769066_57769090_ZNF805_NM_001145078-4960-4984-mono-+,NM_001023563-5087-5111-mono-+_GTATCTTTTTTTTTTTTTTTTTTTTTTTTTGAGAC_3UTR	0	26	0	26	5.84665856944851e-19	Inf	1	0	1	0
chr14_88651826_88651846_KCNK10_NM_138317-2115-2135-di--,NM_021161-2106-2126-di--,NM_138318-1786-1806-di--_TAAAAACACACACACACACACACACAACGCT_3UTR	16	7	3	26	0.521896951253662	1.07786195070078	0.0150517169633561	2.75033802168849	0.998976977664764	0.215222501000596
chr1_118167727_118167738_FAM46C_NM_017709-2437-2448-mono-+_TTTCGTTTTTTTTTTTTCCAAA_3UTR	0	26	0	26	5.84665856944851e-19	Inf	1	0	1	0
chr3_3889067_3889080_LRRN1_NM_020873-3504-3517-mono-+_TTTCCTTTTTTTTTTTTTTGTTGT_3UTR	0	26	0	26	5.84665856944851e-19	Inf	1	0	1	0
chr11_109296012_109296023_C11orf87_NM_207645-2057-2068-mono-+_TTTGTAAAAAAAAAAAAGTATT_3UTR	0	26	0	26	5.84665856944851e-19	Inf	1	0	1	0
chrX_90692850_90692861_PABPC5_NM_080832-2715-2726-mono-+_AAATTAAAAAAAAAAAAGGTTT_3UTR	0	26	0	26	5.84665856944851e-19	Inf	1	0	1	0
chr1_47905782_47905804_FOXD2_NM_004474-4095-4117-mono-+_CAACCTTTTTTTTTTTTTTTTTTTTTTTGCTGT_3UTR	0	26	0	26	5.84665856944851e-19	Inf	1	0	1	0
chrX_134125747_134125758_CXorf69_NM_001163438-781-792-mono-+_GCAATAAAAAAAAAAAACGGGG_3UTR	0	26	0	26	5.84665856944851e-19	Inf	1	0	1	0
chr2_145146982_145146990_ZEB2_NM_014795-4194-4202-mono--,NM_001171653-4122-4130-mono--_ACTGGAAAAAAAAATAGGA_3UTR	8	10	7	25	0.0683228080305142	2.16521637125996	0.866677844766319	0.668650716915409	0.823382254259049	0.717601509294337
chr4_145659167_145659176_HHIP_NM_022475-2842-2851-mono-+_TCATTAAAAAAAAAAGACTG_3UTR	15	0	10	25	1	0	0.025859063181704	2.53667025858594	0.329605579579304	1.33117235003585
chr13_19409927_19409936_ANKRD20A9P_NR_027995-36173-36182-mono--_GTACCTTTTTTTTTTAATGT_3UTR	10	6	9	25	0.664781090542014	0.902736456243315	0.587084802416771	0.99489903193082	0.503005639601577	1.09378305485677
chr7_156476635_156476643_LMBR1_NM_022458-1816-1824-mono--_TTATGAAAAAAAAATGGCA_3UTR	10	5	10	25	0.826273396807453	0.693133270151536	0.587084802416771	0.99489903193082	0.329605579579304	1.33117235003585
chr18_214611_214620_THOC1_NM_005131-2019-2028-mono--_AAAAGAAAAAAAAAAGAAGC_3UTR	5	10	10	25	0.0683228080305142	2.16521637125996	0.994127544216705	0.330295317805892	0.329605579579304	1.33117235003585
chr1_39881006_39881017_KIAA0754_NM_015038-5832-5843-mono-+_TTTTATTTTTTTTTTTTAGATG_3UTR	0	25	0	25	4.11808125326373e-18	Inf	1	0	1	0
chr2_152695481_152695491_CACNB4_NM_001005746-1722-1732-mono--,NM_000726-1772-1782-mono--,NM_001145798-1586-1596-mono--,NM_001005747-1860-1870-mono--_TGTAATTTTTTTTTTTGCCCC_3UTR	13	11	1	25	0.0258444214401711	2.63827329946714	0.139381400105095	1.74186279452259	0.999988950153342	0.0660488563430476
chr3_56657045_56657053_FAM208A_NM_015224-4353-4361-mono--,NM_001112736-5402-5410-mono--_CTCTTAAAAAAAAAGTTAC_3UTR	4	11	10	25	0.0258444214401711	2.63827329946714	0.998749234951938	0.245725107395952	0.329605579579304	1.33117235003585
chr4_41985272_41985282_DCAF4L1_NM_001029955-1561-1571-mono-+_AACCCTTTTTTTTTTTAAATA_3UTR	0	25	0	25	4.11808125326373e-18	Inf	1	0	1	0
chr19_57769805_57769817_ZNF805_NM_001145078-5699-5711-mono-+,NM_001023563-5826-5838-mono-+_TTGGGTTTTTTTTTTTTTGTCTT_3UTR	0	25	0	25	4.11808125326373e-18	Inf	1	0	1	0
chr20_58523092_58523102_FAM217B_NM_001190827-3988-3998-mono-+,NM_001190826-4510-4520-mono-+,NM_022106-4444-4454-mono-+_TCTTTAAAAAAAAAAAGAAAA_3UTR	0	25	0	25	4.11808125326373e-18	Inf	1	0	1	0
chr15_52201130_52201139_TMOD3_NM_014547-1466-1475-mono-+_ATGCATTTTTTTTTTAGTTG_3UTR	11	9	5	25	0.152734986511324	1.76798011786601	0.41399905070961	1.2019119486624	0.971207069259057	0.438173201148795
chr3_49067788_49067807_QRICH1_NM_017730-2649-2668-mono--,NM_198880-2589-2608-mono--_CCAATAAAAAAAAGAAAAAAAAAAATGGAG_3UTR	10	7	8	25	0.471887502502739	1.14681351563713	0.587084802416771	0.99489903193082	0.678409271745956	0.891279191515369
chr14_73586613_73586624_RBM25_NM_021239-2841-2852-mono-+_TGTAATTTTTTTTTTTTGTAGA_3UTR	12	5	8	25	0.826273396807453	0.693133270151536	0.257451176948495	1.44755716116984	0.678409271745956	0.891279191515369
chr13_76432173_76432181_LMO7_NM_015842-4943-4951-mono-+,NM_005358-5405-5413-mono-+_TTTGCTTTTTTTTTAAAAA_3UTR	12	9	4	25	0.152734986511324	1.76798011786601	0.257451176948495	1.44755716116984	0.992106385834393	0.325477534829539
chr18_11852612_11852625_CHMP1B_NM_020412-1225-1238-mono-+_TTTTGTTTTTTTTTTTTTTGCCTT_3UTR	0	25	0	25	4.11808125326373e-18	Inf	1	0	1	0
chrX_2822944_2822960_ARSD_NM_001669-4233-4249-mono--_GTTTCTTTTTTTTTTTTTTTTTAATCA_3UTR	0	25	0	25	4.11808125326373e-18	Inf	1	0	1	0
chr4_155457781_155457792_PLRG1_NM_002669-1714-1725-mono--,NM_001201564-1687-1698-mono--_CAAGCTTTTTTTTTTTTAATTA_3UTR	7	11	7	25	0.0258444214401711	2.63827329946714	0.941562240121166	0.539273772871037	0.823382254259049	0.717601509294337
chr8_109214083_109214092_EIF3E_NM_001568-1387-1396-mono--_GATAGTTTTTTTTTTCATCT_3UTR	6	17	1	24	6.89245845474912e-07	10.1642747647014	0.970126838465218	0.455900003434487	0.999981806818128	0.0696071786349712
chr11_58385240_58385249_ZFP91_NM_001197051-1940-1949-mono-+,NM_053023-1943-1952-mono-+_AGGACAAAAAAAAAATCTAA_3UTR	4	3	17	24	0.97389476457851	0.37621361725111	0.9980097644343	0.260784071466689	0.000100045071772952	5.92882781647049
chr12_110290178_110290195_GLTP_NM_016433-908-925-mono--_AGACCAAAAAAAAAAAAAAAAAAGACTT_3UTR	4	1	19	24	0.999540473747308	0.108071957830483	0.9980097644343	0.260784071466689	1.79992429713797e-06	9.82388184289843
chr14_23794558_23794571_PABPN1,BCL2L2-PABPN1_NM_004643-2267-2280-mono-+,NM_001199864-1295-1308-mono-+_GAATTAAAAAAAAAAAAAAGAAAA_3UTR	7	8	9	24	0.246179268089581	1.533696561954	0.920594609421809	0.576882162747776	0.440581617993559	1.17711774802411
chr1_205687355_205687375_NUCKS1_NM_022731-1035-1055-mono--_TTTTCTTTTTTTTTCTTTTTTTTTTTAATAA_3UTR	9	4	11	24	0.913626053378304	0.542485905953835	0.688838244329465	0.882424984437255	0.146318829080736	1.75064908654723
chr4_27022679_27022689_STIM2_NM_001169117-2349-2359-mono-+_CTCTCAAAAAAAAAAAGTGAG_3UTR	24	0	0	24	1	0	2.23580967746991e-11	Inf	1	0
chr4_69362551_69362559_TMPRSS11E_NM_014058-1366-1374-mono-+,NM_014058-1366-1374-mono-+_TAACATTTTTTTTTGTTTT_3UTR	6	7	11	24	0.421001855145601	1.22391637813407	0.970126838465218	0.455900003434487	0.146318829080736	1.75064908654723
chr16_1878275_1878293_FAHD1_NM_031208-1052-1070-mono-+_GTCTCAAAAAAAAAAAAAAAAAAAGAAAC_3UTR	0	24	0	24	2.79686351784162e-17	Inf	1	0	1	0
chr19_2037630_2037645_MKNK2_NM_017572-1582-1597-mono--,NM_199054-3609-3624-mono--_TGAGGTTTTTTTTTTTTTTTTGTCTT_3UTR	1	21	2	24	8.70811361124673e-12	34.2816400381562	0.999998511929427	0.0528045102452269	0.999702359544576	0.149188490650131
chr2_42936305_42936314_MTA3_NM_020744-1810-1819-mono-+_TTTCCTTTTTTTTTTGTTTG_3UTR	14	10	0	24	0.0513314533943769	2.33732445032308	0.0430799492870059	2.3299036196419	1	0
chr17_1964759_1964768_SMG6_NM_001170957-4695-4704-mono--,NM_017575-4332-4341-mono--_TCCACGGGGGGGGGGCCCCA_3UTR	7	8	9	24	0.246179268089581	1.533696561954	0.920594609421809	0.576882162747776	0.440581617993559	1.17711774802411
chr9_74300076_74300083_TMEM2_NM_001135820-4532-4539-mono--,NM_013390-4721-4728-mono--_TCACATTTTTTTTCCCCC_3UTR	6	12	6	24	0.00533946062109447	3.49925806672956	0.970126838465218	0.455900003434487	0.896868559188099	0.604976210308657
chr17_65689055_65689061_PITPNC1_NM_012417-1398-1404-mono-+,NM_181671-1517-1523-mono-+_TTGTTTTTTTTTAAGAA_3UTR	6	9	9	24	0.122346602258233	1.90043466334874	0.970126838465218	0.455900003434487	0.440581617993559	1.17711774802411
chr2_5838161_5838172_SOX11_NM_003108-5364-5375-mono-+_CAAGATTTTTTTTTTTTAAAGC_3UTR	0	24	0	24	2.79686351784162e-17	Inf	1	0	1	0
chr5_140232167_140232178_PCDHA9_NM_014005-4812-4823-mono-+_TTTTATTTTTTTTTTTTGTCAT_3UTR	0	24	0	24	2.79686351784162e-17	Inf	1	0	1	0
chr12_68054877_68054888_DYRK2_NM_006482-4593-4604-mono-+,NM_003583-4444-4455-mono-+_AGGGCTTTTTTTTTTTTCCCTC_3UTR	0	24	0	24	2.79686351784162e-17	Inf	1	0	1	0
chr16_29681197_29681208_SPN_NM_003123-6241-6252-mono-+,NM_001030288-6285-6296-mono-+_ATCTCAAAAAAAAAAAAGGAGA_3UTR	0	24	0	24	2.79686351784162e-17	Inf	1	0	1	0
chr22_39069285_39069293_CBY1_NM_015373-562-570-mono-+,NM_001002880-702-710-mono-+_AGTGCTTTTTTTTTGGCCA_3UTR	6	15	3	24	4.50475056874736e-05	6.47944265069159	0.970126838465218	0.455900003434487	0.997697809547664	0.240340882198198
chr1_51822219_51822230_EPS15_NM_001981-2924-2935-mono--,NM_001159969-2055-2066-mono--_TGAAGAAAAAAAAAAAATCCTA_3UTR	11	10	3	24	0.0513314533943769	2.33732445032308	0.345117986254719	1.30695600087357	0.997697809547664	0.240340882198198
chr2_85776949_85776964_GGCX_NM_000821-2475-2490-mono--,NM_001142269-2304-2319-mono--_CCCCCAAAAAAAAAAAAAAAACTTTT_3UTR	7	9	7	23	0.0957159214342864	2.05150545656798	0.893612579390268	0.619174883804679	0.735974487160825	0.822134496230174
chr4_164049985_164049995_NAF1_NM_138386-1732-1742-mono--_TCTTGAAAAAAAAAAATCCTT_3UTR	8	2	13	23	0.993220057843794	0.245663845965009	0.781669276223696	0.773186016082904	0.0166314494511594	2.86249847892482
chr11_62519422_62519433_ZBTB3_NM_024784-1975-1986-mono--_AGATTAAAAAAAAAAAAGGGTA_3UTR	15	3	5	23	0.966361175678485	0.398287738552285	0.00876944549085728	3.22857670085548	0.947623930812825	0.496042818762101
chr15_83105154_83105164_GOLGA6L9_NM_198181-1418-1428-mono-+,NM_198181-1418-1428-mono-+_AATTGAAAAAAAAAAACAAAA_3UTR	16	1	6	23	0.999350324953091	0.11394460197148	0.00234425430674852	4.03581660168317	0.86834887417992	0.646459717205239
chr10_91178467_91178473_IFIT5_NM_012420-1743-1749-mono-+_TGTTTTTTTTTTATTAT_3UTR	9	6	8	23	0.569115435845841	1.02507377094641	0.624717840856131	0.95477480106412	0.561713945637689	1.02843808412968
chr14_102378890_102378897_PPP2R5C_NM_178587-1547-1554-mono-+_ACCATGGGGGGGGTCTCG_3UTR	9	11	3	23	0.0122494498029684	3.12329453268845	0.624717840856131	0.95477480106412	0.996580895251998	0.254779517653075
chrX_30237824_30237834_MAGEB2_NM_002364-1231-1241-mono-+_TTGACTTTTTTTTTTTCTCTT_3UTR	4	19	0	23	1.06338089400935e-09	21.5817888952175	0.996863384188887	0.277423939758248	1	0
chr1_26801737_26801751_HMGN2_NM_005517-574-588-mono-+_TTTACTTTTTTTTTTTTTTTAAAAG_3UTR	15	2	6	23	0.993220057843794	0.245663845965009	0.00876944549085728	3.22857670085548	0.86834887417992	0.646459717205239
chrX_74670545_74670552_ZDHHC15_NM_001146257-914-921-mono--_GGAGGAAAAAAAAGGGCT_3UTR	4	13	6	23	0.000746970271625606	4.7409024311851	0.996863384188887	0.277423939758248	0.86834887417992	0.646459717205239
chr6_35554624_35554635_FKBP5_NM_001145777-1082-1093-mono--_TGTACTTTTTTTTTTTTCCACA_3UTR	15	7	1	23	0.370011933920928	1.31050918304794	0.00876944549085728	3.22857670085548	0.99997016318173	0.0734886429159361
chr12_69158739_69158750_SLC35E3_NM_018656-1234-1245-mono-+_TTATTAAAAAAAAAAAATTGGG_3UTR	6	4	13	23	0.893684200407648	0.5756903020617	0.957743781204366	0.487686414248972	0.0166314494511594	2.86249847892482
chr20_35869801_35869810_RPN2_NM_002951-2284-2293-mono-+,NM_001135771-2236-2245-mono-+_AATGGAAAAAAAAAACTTTA_3UTR	5	17	1	23	2.44365679905345e-07	11.9360379074536	0.986755515358362	0.374811640490567	0.99997016318173	0.0734886429159361
chr1_118166786_118166801_FAM46C_NM_017709-1496-1511-mono-+_TCTGCTTTTTTTTTTTTTTTTCCTTT_3UTR	1	22	0	23	2.2743749897732e-14	112.817330264554	0.999997257937371	0.0558158998354501	1	0
chr1_160341680_160341690_NHLH1_NM_005598-1602-1612-mono-+_TAGAGAAAAAAAAAAACAAAA_3UTR	0	23	0	23	1.83474246770408e-16	Inf	1	0	1	0
chr4_151505624_151505633_MAB21L2_NM_006439-2549-2558-mono-+_CCCATCCCCCCCCCCATTTC_3UTR	0	23	0	23	1.83474246770408e-16	Inf	1	0	1	0
chr13_112723759_112723769_SOX1_NM_005986-1848-1858-mono-+_TTCCATTTTTTTTTTTGGGTT_3UTR	0	23	0	23	1.83474246770408e-16	Inf	1	0	1	0
chr9_34088273_34088282_DCAF12_NM_015397-1769-1778-mono--_TTAGGAAAAAAAAAATCAAA_3UTR	3	9	11	23	0.0957159214342864	2.05150545656798	0.999474583636773	0.193051816182024	0.11001617431277	1.91272410438612
chr3_33868210_33868224_PDCD6IP_NM_001256192-1014-1028-mono-+_AATAGTTTTTTTTTTTTTTTAATTT_3UTR	17	5	0	22	0.716480211790265	0.83526532526484	0.000197504035344072	6.2090003907615	1	0
chr9_40771887_40771898_ZNF658_NM_033160-3528-3539-mono--_TTTTCTTTTTTTTTTTTAAGGG_3UTR	11	8	3	22	0.166924046246142	1.77952381841849	0.217638304870329	1.57411414476756	0.994957149859735	0.270734325479162
chr3_151150729_151150741_MED12L_NM_053002-6614-6626-mono-+_CTCACAAAAAAAAAAAAAGGTGT_3UTR	17	5	0	22	0.716480211790265	0.83526532526484	0.000197504035344072	6.2090003907615	1	0
chr11_121500400_121500413_SORL1_NM_003105-6903-6916-mono-+_AAAACAAAAAAAAAAAAAAGGAAA_3UTR	20	1	1	22	0.999083791600513	0.120375875008151	2.22502114762177e-07	19.7064446010448	0.999951256683025	0.0777393625176176
chr14_96998621_96998643_PAPOLA_NM_001252007-1523-1545-di-+_TGTTTTGTGTGTGTGTGTGTGTGTGTGTTTTTT_3UTR	15	4	3	22	0.869985186732374	0.612571069420873	0.00457910341426462	3.7222933664386	0.994957149859735	0.270734325479162
chr18_72516095_72516105_ZNF407_NM_001146190-5111-5121-mono-+_TTGTCTTTTTTTTTTTCCTTT_3UTR	16	6	0	22	0.517175391865429	1.09764848287603	0.00106719767388217	4.74927378007038	1	0
chr6_99285558_99285568_POU3F2_NM_005604-2980-2990-mono-+_AAGTGAAAAAAAAAAATGCCA_3UTR	0	22	0	22	1.16435579681221e-15	Inf	1	0	1	0
chr11_63886399_63886410_FLRT1_NM_013280-3002-3013-mono-+_CGATTAAAAAAAAAAAACAAAC_3UTR	0	22	0	22	1.16435579681221e-15	Inf	1	0	1	0
chr15_24927891_24927900_C15orf2_NM_018958-7352-7361-mono-+_CCCATAAAAAAAAAATGTTT_3UTR	0	22	0	22	1.16435579681221e-15	Inf	1	0	1	0
chr19_4795390_4795404_FEM1A_NM_018708-3664-3678-mono-+_TTGGATTTTTTTTTTTTTTTGCCGT_3UTR	0	22	0	22	1.16435579681221e-15	Inf	1	0	1	0
chr1_90401405_90401415_LRRC8D_NM_018103-3191-3201-mono-+,NM_001134479-3204-3214-mono-+_AATCATTTTTTTTTTTCTTTT_3UTR	4	18	0	22	4.85009204440167e-09	19.7839204071766	0.995105493957491	0.29590755691549	1	0
chr3_57327763_57327775_DNAH12_NM_178504-9493-9505-mono--_ACAGGTTTTTTTTTTTTTAAACT_3UTR	14	8	0	22	0.166924046246142	1.77952381841849	0.0159136352607858	2.9653991313189	1	0
chr9_101832263_101832274_COL15A1_NM_001855-4469-4480-mono-+_TACAGTTTTTTTTTTTTACTAC_3UTR	12	7	3	22	0.319760997061831	1.40861945208884	0.108348525479951	1.93575079908178	0.994957149859735	0.270734325479162
chr2_219000992_219001006_CXCR2_NM_001557-1887-1901-mono-+,NM_001168298-1679-1693-mono-+_AATACAAAAAAAAAAAAAAATTAGC_3UTR	0	22	0	22	1.16435579681221e-15	Inf	1	0	1	0
chr19_56296859_56296904_NLRP11_NM_145007-3899-3944-di--_AAGGTCACACACACACACACACACACACACACACACACACACACACACACATCAAA_3UTR	5	12	5	22	0.00198056952571164	4.25831872566699	0.980448616629232	0.400958309871107	0.93039022284915	0.530066729987753
chrX_30255422_30255432_MAGEB3_NM_002365-2119-2129-mono-+_TGTTTAAAAAAAAAAAGTCAG_3UTR	0	22	0	22	1.16435579681221e-15	Inf	1	0	1	0
chrX_105451635_105451642_MUM1L1_NM_001171020-2860-2867-mono-+,NM_152423-2996-3003-mono-+_TTCACTTTTTTTTGAGAT_3UTR	0	22	0	22	1.16435579681221e-15	Inf	1	0	1	0
chr5_143853700_143853709_KCTD16_NM_020768-1940-1949-mono-+_AAAAGAAAAAAAAAAGTCAT_3UTR	9	5	8	22	0.716480211790265	0.83526532526484	0.554737276284523	1.03827795831029	0.497734229909389	1.11160055190526
chr16_19130798_19130809_ITPRIPL2_NR_028028-5030-5041-mono-+,NM_001034841-5546-5557-mono-+_TCAGGTTTTTTTTTTTTAAAGT_3UTR	0	22	0	22	1.16435579681221e-15	Inf	1	0	1	0
chr20_32256054_32256061_ACTL10_NM_001024675-1752-1759-mono-+_GGACTGGGGGGGGTGGCA_3UTR	0	8	14	22	0.166924046246142	1.77952381841849	1	0	0.00267962291587211	3.99154880538155
chr17_4805179_4805187_C17orf107_NM_001145536-2035-2043-mono-+_TAAGGCCCCCCCCCAACAA_3UTR	1	5	16	22	0.716480211790265	0.83526532526484	0.99999497288518	0.0591137609653053	0.000102443859360694	6.42668321588987
chr2_223158424_223158438_PAX3_NM_013942-1005-1019-di--,NM_000438-1414-1428-di--_GAGTACTCTCTCTCTCTCTCCTTTA_3UTR	2	4	16	22	0.869985186732374	0.612571069420873	0.999903821902179	0.12707182136764	0.000102443859360694	6.42668321588987
chr22_32081436_32081451_PRR14L_NM_173566-6710-6725-mono--_GGTCCAAAAAAAAAAAAAAAACCCAA_3UTR	7	15	0	22	8.86875454178924e-06	8.44000590714274	0.859542878426529	0.667086288953567	1	0
chr3_58487415_58487425_KCTD6_NM_001128214-888-898-mono-+,NM_153331-1162-1172-mono-+_ACTGATTTTTTTTTTTAAATC_3UTR	1	19	2	22	2.21889527255499e-10	28.9414042396018	0.99999497288518	0.0591137609653053	0.9992784077585	0.167298826379508
chr3_122447512_122447521_PARP14_NM_017554-5534-5543-mono-+_TTAGCTTTTTTTTTTAATTC_3UTR	5	4	12	21	0.842075191288355	0.653774971209426	0.971486181593101	0.430363298361076	0.0195514437978646	2.90466646931961
chr17_9632427_9632439_USP43_NM_153210-3493-3505-mono-+_AAAAATTTTTTTTTTTTTGTGGT_3UTR	9	3	9	21	0.945032063370739	0.44977415133792	0.480515465375243	1.13557650254674	0.257310037517124	1.51017751752731
chr1_28422967_28422977_LOC653566_NR_027268-92-102-mono--_CTGACTTTTTTTTTTTACCTC_3UTR	12	9	0	21	0.0539404882113315	2.42882192441556	0.0740615358672828	2.17048303652643	1	0
chr2_135625118_135625132_LOC100129961_NR_036549-475-489-di--_TAACCCTCTCTCTCTCTCTCATTGC_3UTR	8	7	6	21	0.27113105816593	1.52068961881329	0.664408310314654	0.909733714093569	0.792667946696837	0.745957318533674
chr4_140187661_140187671_C4orf49_NM_032623-984-994-mono--_AAGTCTTTTTTTTTTTAAACT_3UTR	14	6	1	21	0.463335102373538	1.17984013277765	0.00870075135845413	3.41890773420205	0.999920672641001	0.0824146631999247
chr11_35642247_35642257_FJX1_NM_014344-2514-2524-mono-+_GAAGGAAAAAAAAAAATCAGT_3UTR	0	21	0	21	7.15863193595659e-15	Inf	1	0	1	0
chr20_4706508_4706523_PRND_NM_012409-1383-1398-mono-+_TTCTCTTTTTTTTTTTTTTTTAGATG_3UTR	0	21	0	21	7.15863193595659e-15	Inf	1	0	1	0
chr15_41672441_41672452_NUSAP1_NM_001243142-1642-1653-mono-+,NM_001243144-1459-1470-mono-+,NM_001243143-1603-1614-mono-+,NM_016359-1648-1659-mono-+,NM_018454-1645-1656-mono-+_GTAAATTTTTTTTTTTTGCTGT_3UTR	16	4	1	21	0.842075191288355	0.653774971209426	0.000434693209490829	5.74722976436711	0.999920672641001	0.0824146631999247
chr12_117014174_117014182_MAP1LC3B2_NM_001085481-582-590-mono-+_CAAGGAAAAAAAAAGGGAT_3UTR	7	10	4	21	0.0180893051622833	3.04032475861706	0.817394794760047	0.721817175201464	0.969166065767419	0.417401668495797
chr17_6328627_6328643_AIPL1_NM_014336-1386-1402-mono--,NM_001033054-1197-1213-mono--,NM_001033055-1206-1222-mono--_GATTGTTTTTTTTTTTTTTTTTACCAT_3UTR	6	2	13	21	0.987793327176123	0.276025367638702	0.91879453227651	0.563960228842556	0.00568648208295988	3.63610745241916
chrX_47107350_47107365_USP11_NM_004651-2914-2929-mono-+_CACAGAAAAAAAAAAAAAAAAGCCCT_3UTR	4	16	1	21	3.12192089587433e-07	13.1457467733067	0.992440607170535	0.316559477759299	0.999920672641001	0.0824146631999247
chr1_43828861_43828870_CDC20_NM_001255-1663-1672-mono-+_TCATGTTTTTTTTTTAAATC_3UTR	3	12	6	21	0.00111991888332604	4.76388342777378	0.998584651707129	0.219064010871394	0.792667946696837	0.745957318533674
chr10_105007471_105007484_LOC729020_NM_001143909-1829-1842-mono-+_CATTTAAAAAAAAAAAAAAGTGTT_3UTR	0	21	0	21	7.15863193595659e-15	Inf	1	0	1	0
chr3_132321036_132321045_CCRL1_NM_178445-2057-2066-mono-+,NM_016557-1879-1888-mono-+_GCAATAAAAAAAAAACAAAC_3UTR	0	21	0	21	7.15863193595659e-15	Inf	1	0	1	0
chr4_41986457_41986474_DCAF4L1_NM_001029955-2746-2763-mono-+_GCAGCTTTTTTTTTTTTTTTTTTGAGAC_3UTR	0	21	0	21	7.15863193595659e-15	Inf	1	0	1	0
chr4_106162144_106162153_TET2_NM_017628-7450-7459-mono-+_AAATGTTTTTTTTTTCCAGC_3UTR	0	21	0	21	7.15863193595659e-15	Inf	1	0	1	0
chr6_83076614_83076627_TPBG_NM_006670-2873-2886-mono-+,NM_001166392-2362-2375-mono-+_TTGTTAAAAAAAAAAAAAATAAAG_3UTR	0	21	0	21	7.15863193595659e-15	Inf	1	0	1	0
chr14_23567868_23567881_C14orf119_NM_017924-1149-1162-mono-+_GTGACTTTTTTTTTTTTTTAAAAA_3UTR	0	21	0	21	7.15863193595659e-15	Inf	1	0	1	0
chr9_116812463_116812471_ZNF618_NM_133374-2702-2710-mono-+_GGGGGAAAAAAAAAGAAAA_3UTR	6	3	12	21	0.945032063370739	0.44977415133792	0.91879453227651	0.563960228842556	0.0195514437978646	2.90466646931961
chr1_67878789_67878799_SERBP1_NM_001018068-1439-1449-mono--,NM_015640-1394-1404-mono--,NM_001018069-1412-1422-mono--,NM_001018067-1457-1467-mono--_CAGTCTTTTTTTTTTTAATTT_3UTR	7	13	0	20	9.62372374775938e-05	6.90991301113603	0.766399299944916	0.784937127722516	1	0
chr1_114940211_114940241_TRIM33_NM_015906-3496-3526-mono--,NM_033020-3445-3475-mono--_TTGTGTTTTTTTTTTTTTTTTCGTTTTTTTTTTTTTAAACA_3UTR	13	4	3	20	0.809524423768163	0.70009966221085	0.0160576713448569	3.1250998535956	0.989265331729738	0.308260190159867
chr3_149684096_149684103_PFN2_NM_053024-693-700-mono--_ATTTTGGGGGGGGAGGGC_3UTR	3	5	12	20	0.621695909561203	0.961462554893053	0.997706931059044	0.234359749110643	0.0116286085322048	3.29382164642316
chr11_114121371_114121381_ZBTB16_NM_006006-2381-2391-mono-+,NM_001018011-2226-2236-mono-+_AAAAGAAAAAAAAAAACAGAA_3UTR	14	3	3	20	0.930323938787541	0.480046114261233	0.00435666527124486	4.02317048010979	0.989265331729738	0.308260190159867
chrX_106184601_106184640_MORC4_NM_024657-3157-3196-di--,NM_001085354-3119-3158-di--_AGGGTGAGAGAGAGAGAGAGAGAGAGAGAGAGAGAGAGAGAGAGACGTGA_3UTR	9	11	0	20	0.00295863196744459	4.25271040123132	0.404243718736087	1.25052406968084	1	0
chr16_89807044_89807061_ZNF276_NM_001113525-4333-4350-mono-+,NM_152287-4323-4340-mono-+_ATCTCAAAAAAAAAAAAAAAAAACCCAC_3UTR	5	15	0	20	1.21202697527987e-06	11.9644872535503	0.958940550803436	0.463676607374603	1	0
chr19_39359606_39359620_RINL_NM_198445-1895-1909-mono--,NM_001195833-1911-1925-mono--_TTTTGTTTTTTTTTTTTTTTGGTAG_3UTR	10	3	7	20	0.930323938787541	0.480046114261233	0.2360934654194	1.56529313972887	0.559906696303983	1.03889716916743
chr2_70131462_70131469_SNRNP27_NM_006857-533-540-mono-+,NR_037862-533-540-mono-+_GATGATTTTTTTTCCCCT_3UTR	2	11	7	20	0.00295863196744459	4.25271040123132	0.999714867336169	0.144202231412001	0.559906696303983	1.03889716916743
chr2_110375592_110375609_SOWAHC_NM_023016-3683-3700-mono-+_GTCTCAAAAAAAAAAAAAAAAAAGATGA_3UTR	0	20	0	20	4.26961261894558e-14	Inf	1	0	1	0
chr2_206980714_206980722_LOC100329109_NR_033248-574-582-mono--_AGTAGTTTTTTTTTCCCAT_3UTR	7	13	0	20	9.62372374775938e-05	6.90991301113603	0.766399299944916	0.784937127722516	1	0
chr3_180327407_180327414_TTC14_NM_001042601-3277-3284-mono-+_AACTGTTTTTTTTAGGCT_3UTR	8	9	3	20	0.0385756954760252	2.66856244151449	0.594353893194879	0.995051313349747	0.989265331729738	0.308260190159867
chr15_93492374_93492383_CHD2_NM_001042572-2146-2155-mono-+_AAGAATTTTTTTTTTCTTTT_3UTR	8	2	10	20	0.983720825861324	0.29373174684221	0.594353893194879	0.995051313349747	0.0945659111150544	2.08374830611591
chr5_147856257_147856265_HTR4_NM_001040172-1166-1174-mono--_CTAAGAAAAAAAAATGAGC_3UTR	8	6	6	20	0.408419661171365	1.27379771812384	0.594353893194879	0.995051313349747	0.744479957536683	0.806342511664054
chrX_134495118_134495127_ZNF449_NM_152695-1840-1849-mono-+_ACAGCTTTTTTTTTTACTAG_3UTR	8	6	6	20	0.408419661171365	1.27379771812384	0.594353893194879	0.995051313349747	0.744479957536683	0.806342511664054
chr3_152883481_152883490_RAP2B_NM_002886-3454-3463-mono-+_TGCCATTTTTTTTTTCCCAC_3UTR	0	20	0	20	4.26961261894558e-14	Inf	1	0	1	0
chr9_33675364_33675372_PTENP1_NR_023917-2046-2054-mono--_CCATTAAAAAAAAAGGTCC_3UTR	3	12	5	20	0.000596592851692296	5.3952181716331	0.997706931059044	0.234359749110643	0.880876469227289	0.611675436304772
chr16_29676378_29676388_SPN_NM_003123-1422-1432-mono-+,NM_001030288-1466-1476-mono-+_TCTCCTTTTTTTTTTTCTTTT_3UTR	0	20	0	20	4.26961261894558e-14	Inf	1	0	1	0
chr18_73001026_73001037_TSHZ1_NM_005786-4114-4125-mono-+_ACTTGAAAAAAAAAAAAGAAGA_3UTR	0	20	0	20	4.26961261894558e-14	Inf	1	0	1	0
chr9_86893061_86893070_SLC28A3_NR_037638-2460-2469-mono--,NM_001199633-2284-2293-mono--,NM_022127-2230-2239-mono--_GCTTCTTTTTTTTTTCTTTC_3UTR	5	6	9	20	0.408419661171365	1.27379771812384	0.958940550803436	0.463676607374603	0.202845867725196	1.66137114715047
chr9_129599382_129599397_ZBTB43_NM_001135776-4745-4760-mono-+,NM_014007-4868-4883-mono-+_GTCTCAAAAAAAAAAAAAAAATTCAT_3UTR	0	20	0	20	4.26961261894558e-14	Inf	1	0	1	0
chr16_27080037_27080052_C16orf82_NM_001145545-1820-1835-mono-+_CGTCCTTTTTTTTTTTTTTTTCCTTT_3UTR	0	20	0	20	4.26961261894558e-14	Inf	1	0	1	0
chr17_43228673_43228683_HEXIM1_NM_006460-3991-4001-mono-+_AAAACAAAAAAAAAAAGCTAT_3UTR	0	20	0	20	4.26961261894558e-14	Inf	1	0	1	0
chr17_48940256_48940266_TOB1_NM_001243885-1352-1362-mono--,NM_001243877-1541-1551-mono--,NM_005749-1555-1565-mono--_AGCTTAAAAAAAAAAATTCTC_3UTR	4	9	7	20	0.0385756954760252	2.66856244151449	0.988449288012929	0.339785214426627	0.559906696303983	1.03889716916743
chr10_97951714_97951721_BLNK_NM_001114094-1487-1494-mono--,NM_013314-1556-1563-mono--_TGATCTTTTTTTTCCCCC_3UTR	3	2	15	20	0.983720825861324	0.29373174684221	0.997706931059044	0.234359749110643	0.000100385245208995	7.13811880888458
chr1_86965769_86965776_CLCA1_NM_001285-2916-2923-mono-+_CATCCTTTTTTTTGATTA_3UTR	3	15	1	19	3.70949964586003e-07	15.0428448937274	0.996318284602127	0.251562674008725	0.999792232227027	0.0933217087785864
chr1_100950183_100950194_CDC14A_NM_033313-1802-1813-mono-+_CCCTTAAAAAAAAAAAAGCTAT_3UTR	10	9	0	19	0.026547943662918	2.95625048396022	0.176251757621403	1.75512177608654	1	0
chr6_63989791_63989800_LGSN_NM_001143940-1268-1277-mono--,NM_016571-1689-1698-mono--_TGGACAAAAAAAAAAGTCAA_3UTR	4	6	9	19	0.353394389086786	1.38205839527994	0.98254754057103	0.366085374521459	0.154119887250632	1.8426876897821
chr9_131457013_131457036_SET_NM_001248000-960-983-mono-+,NM_001122821-1185-1208-mono-+,NM_003011-1258-1281-mono-+,NM_001248001-884-907-mono-+_CAGTCTTTTTTTTTTTTTTTTTTTTTTTTCCCTC_3UTR	6	1	12	19	0.997467684022873	0.143951280952859	0.852796015073739	0.663613915009293	0.00645120792164531	3.79377138094614
chr19_55401330_55401343_FCAR_NM_133273-839-852-mono-+,NM_133271-875-888-mono-+,NM_133269-1097-1110-mono-+,NM_133272-1127-1140-mono-+,NM_133278-1061-1074-mono-+,NM_002000-1163-1176-mono-+,NM_133277-836-849-mono-+,NM_133274-1053-1066-mono-+_TCTACTTTTTTTTTTTTTTGAGAC_3UTR	6	5	8	19	0.568376847463743	1.03799815516356	0.852796015073739	0.663613915009293	0.300297828674324	1.45155904572162
chr2_164466039_164466048_FIGN_NM_018086-2604-2613-mono--_TTACATTTTTTTTTTCTAAA_3UTR	6	3	10	19	0.912204011534634	0.514089903578689	0.852796015073739	0.663613915009293	0.0655794625534898	2.33410861944737
chr5_14711208_14711215_ANKH_NM_054027-1900-1907-mono--_AAAACAAAAAAAAGGGAA_3UTR	7	5	7	19	0.568376847463743	1.03799815516356	0.706183407582403	0.858548119651452	0.491782383521732	1.13517235125079
chr12_80169697_80169709_PPP1R12A_NM_001143885-3215-3227-mono--,NM_002480-3359-3371-mono--,NM_001244992-2944-2956-mono--,NM_001244990-3110-3122-mono--,NM_001143886-2970-2982-mono--_GCTGCTTTTTTTTTTTTTATTTG_3UTR	19	0	0	19	1	0	6.14713534356956e-09	Inf	1	0
chr14_21853629_21853643_CHD8_NM_020920-7184-7198-mono--,NM_001170629-7939-7953-mono--_GTACATTTTTTTTTTTTTTTCCTTT_3UTR	17	2	0	19	0.978381137153946	0.313516279492433	4.18846018426964e-06	15.902515182148	1	0
chr2_132119268_132119276_WTH3DI_NM_001077637-2455-2463-mono--_TTGTTAAAAAAAAAGCAAA_3UTR	0	19	0	19	2.47343075856158e-13	Inf	1	0	1	0
chr12_27850520_27850528_REP15_NM_001029874-1094-1102-mono-+_TTTGCAAAAAAAAAGTGTC_3UTR	0	19	0	19	2.47343075856158e-13	Inf	1	0	1	0
chr20_60709530_60709545_LSM14B_NM_144703-1691-1706-mono-+_GTGACTTTTTTTTTTTTTTTTAATGA_3UTR	0	19	0	19	2.47343075856158e-13	Inf	1	0	1	0
chr1_27107263_27107271_ARID1A_NM_006015-7248-7256-mono-+,NM_139135-6597-6605-mono-+_CACCTCCCCCCCCCGTGTG_3UTR	4	0	15	19	1	0	0.98254754057103	0.366085374521459	3.4435050856082e-05	8.98798568920361
chr1_158580921_158580955_SPTA1_NM_003126-7557-7591-di--_ACAAGCACACACACACACACACACACACACACACACACACGAGGC_3UTR	11	7	1	19	0.182204653712543	1.80048672984602	0.0786458652906882	2.22442389017407	0.999792232227027	0.0933217087785864
chr8_21550683_21550692_GFRA2_NM_001165038-1852-1861-mono--,NM_001495-2167-2176-mono--,NM_001165039-1768-1777-mono--_AACAATTTTTTTTTTGCAAG_3UTR	8	2	9	19	0.978381137153946	0.313516279492433	0.518309823411362	1.09579229893673	0.154119887250632	1.8426876897821
chr15_49620971_49620985_GALK2_NM_002044-2091-2105-mono-+,NM_001001556-2178-2192-mono-+_AAGGATTTTTTTTTTTTTTTGACAA_3UTR	9	10	0	19	0.0074029950405048	3.76815650162685	0.328576104743577	1.38837051781949	1	0
chr15_80430026_80430035_ZFAND6_NM_001242919-783-792-mono-+,NM_001242918-829-838-mono-+,NM_001242917-951-960-mono-+,NM_001242916-951-960-mono-+,NM_001242911-943-952-mono-+,NM_001242912-1022-1031-mono-+,NM_001242914-952-961-mono-+,NM_001242915-788-797-mono-+,NM_001242913-977-986-mono-+,NM_019006-1106-1115-mono-+_TGAGGTTTTTTTTTTCCTAG_3UTR	9	7	3	19	0.182204653712543	1.80048672984602	0.328576104743577	1.38837051781949	0.984515458028265	0.330531588227438
chr1_89448286_89448293_RBMXL1_NM_001162536-1932-1939-mono--,NM_019610-1832-1839-mono--_CACTCTTTTTTTTGTTTC_3UTR	3	10	6	19	0.0074029950405048	3.76815650162685	0.996318284602127	0.251562674008725	0.689107979166873	0.87592269199507
chr1_235331781_235331789_ARID4B_NM_001206794-4366-4374-mono--,NM_031371-4229-4237-mono--,NM_016374-4487-4495-mono--_AGTATAAAAAAAAAGTGGC_3UTR	4	10	5	19	0.0074029950405048	3.76815650162685	0.98254754057103	0.366085374521459	0.846777341304637	0.661191781174339
chr2_111395467_111395475_BUB1_NM_004336-3435-3443-mono--_AAATGAAAAAAAAACAGGT_3UTR	7	9	3	19	0.026547943662918	2.95625048396022	0.706183407582403	0.858548119651452	0.984515458028265	0.330531588227438
chr6_116758558_116758568_DSE_NM_001080976-3122-3132-mono-+,NM_013352-3156-3166-mono-+_TATGCAAAAAAAAAAATTTCT_3UTR	7	7	5	19	0.182204653712543	1.80048672984602	0.706183407582403	0.858548119651452	0.846777341304637	0.661191781174339
chr10_23730496_23730505_OTUD1_NM_001145373-2300-2309-mono-+_TTGTGTTTTTTTTTTGGTTT_3UTR	0	19	0	19	2.47343075856158e-13	Inf	1	0	1	0
chr1_244219573_244219581_ZNF238_NM_006352-2993-3001-mono-+,NM_205768-2671-2679-mono-+_TTTGGAAAAAAAAACTGGT_3UTR	0	19	0	19	2.47343075856158e-13	Inf	1	0	1	0
chr2_5834918_5834928_SOX11_NM_003108-2121-2131-mono-+_CTTACAAAAAAAAAAACTGTG_3UTR	0	19	0	19	2.47343075856158e-13	Inf	1	0	1	0
chr2_145146457_145146469_ZEB2_NM_014795-4715-4727-mono--,NM_001171653-4643-4655-mono--_CACAGAAAAAAAAAAAAATTGAG_3UTR	0	19	0	19	2.47343075856158e-13	Inf	1	0	1	0
chr15_24927090_24927099_C15orf2_NM_018958-6551-6560-mono-+_CCCCCTTTTTTTTTTGAGAT_3UTR	0	19	0	19	2.47343075856158e-13	Inf	1	0	1	0
chr17_60526142_60526151_METTL2A_NM_181725-1208-1217-mono-+_TTTTTAAAAAAAAAATTGTA_3UTR	2	2	15	19	0.978381137153946	0.313516279492433	0.999514073708457	0.154276138815724	3.4435050856082e-05	8.98798568920361
chrX_41589234_41589243_GPR82_NM_080817-3196-3205-mono-+_TGATTAAAAAAAAAAGCGTG_3UTR	0	19	0	19	2.47343075856158e-13	Inf	1	0	1	0
chr20_49577282_49577297_MOCS3_NM_014484-1921-1936-mono-+_TGAGATTTTTTTTTTTTTTTTGAGAT_3UTR	0	19	0	19	2.47343075856158e-13	Inf	1	0	1	0
chr1_119427228_119427247_TBX15_NM_152380-1913-1932-mono--_GCCAGAAAAAAAAAAAAAAAAAAAACACGG_3UTR	4	6	9	19	0.353394389086786	1.38205839527994	0.98254754057103	0.366085374521459	0.154119887250632	1.8426876897821
chr2_191840352_191840366_STAT1_NM_139266-2694-2708-mono--_TTGGCTTTTTTTTTTTTTTTAAAGT_3UTR	11	7	0	18	0.143468808078752	1.9785429632266	0.049749384008569	2.56456940083544	1	0
chr3_141164925_141164938_ZBTB38_NM_001080412-4678-4691-mono-+_AAATTAAAAAAAAAAAAAACTCAT_3UTR	14	3	1	18	0.890060018280761	0.552657693813228	0.00077358848864902	6.13571083304486	0.999665592822549	0.0997363246205604
chr8_80577224_80577245_STMN2_NM_001199214-1120-1141-mono-+,NM_007029-1038-1059-mono-+_ATTATAAAAAAAAAAAAACAAAAAAAATCAAA_3UTR	13	5	0	18	0.511802516311913	1.12626252644135	0.00401098013649814	4.45008606472052	1	0
chr9_16418871_16418897_BNC2_NM_017637-3529-3555-di--_AAATGCACACACACACACACACACACACACACCCCAA_3UTR	9	6	3	18	0.299334472652814	1.50830169517409	0.256422466633073	1.55673924314494	0.977842738258759	0.35576414805789
chr12_41365345_41365356_CNTN1_NM_001256063-2142-2153-mono-+,NM_001256064-2355-2366-mono-+_AAGACTTTTTTTTTTTTAACAT_3UTR	7	2	9	18	0.971415123930861	0.335767737687563	0.63696682394044	0.945461432501666	0.112179686078302	2.06408784972222
chr15_34157541_34157550_RYR3_NM_001036-14798-14807-mono-+,NM_001243996-14783-14792-mono-+_CCCTTAAAAAAAAAACTGCT_3UTR	8	6	4	18	0.299334472652814	1.50830169517409	0.438421941867032	1.2165986998814	0.92215436092313	0.520699271420443
chr10_81850718_81850725_FAM213A_NM_025125-448-455-mono-+_CACCCTTTTTTTTGTGGG_3UTR	3	9	6	18	0.0174792837891434	3.30731929114017	0.994143956597217	0.271053348829035	0.626794633173671	0.957117604779732
chr6_144509862_144509880_STX11_NM_003764-2291-2309-mono-+_TTTCCTTTTTTTTTTTTTTTTTTTGAGAT_3UTR	0	18	0	18	1.39336599398968e-12	Inf	1	0	1	0
chr8_136659488_136659502_KHDRBS3_NM_006558-1597-1611-mono-+_GGCAGAAAAAAAAAAAAAAAGACAT_3UTR	8	10	0	18	0.00438010841591324	4.26738165662223	0.438421941867032	1.2165986998814	1	0
chr19_8028347_8028354_ELAVL1_NM_001419-1160-1167-mono--_CGTACAAAAAAAAGCATG_3UTR	5	7	6	18	0.143468808078752	1.9785429632266	0.918275630750321	0.545622224755385	0.626794633173671	0.957117604779732
chr6_86387036_86387046_SNORD50A_NR_002743-40-50-mono--_AAAAGTTTTTTTTTTTCAACA_3UTR	4	1	13	18	0.996463128924508	0.153656127774675	0.973939891561902	0.396142492563228	0.000633810018431508	5.95166159040106
chr12_95911789_95911799_USP44_NM_032147-2555-2565-mono--,NM_001042403-2413-2423-mono--_TTTGTAAAAAAAAAAATTGTT_3UTR	11	6	1	18	0.299334472652814	1.50830169517409	0.049749384008569	2.56456940083544	0.999665592822549	0.0997363246205604
chr6_163985686_163985693_QKI_NM_206855-2421-2428-mono-+_ATGCCTTTTTTTTATAGA_3UTR	6	2	10	18	0.971415123930861	0.335767737687563	0.80649729691858	0.725850951730533	0.0430968985722209	2.64683201084158
chr9_19372237_19372245_DENND4C_NM_017925-5122-5130-mono-+_TCAAGTTTTTTTTTCCAAA_3UTR	7	5	6	18	0.511802516311913	1.12626252644135	0.63696682394044	0.945461432501666	0.626794633173671	0.957117604779732
chr14_56150980_56150989_KTN1_NM_004986-4241-4250-mono-+,NM_001079521-4412-4421-mono-+,NM_001079522-4383-4392-mono-+,NM_182926-4592-4601-mono-+_GAAGGAAAAAAAAAAGCCAA_3UTR	6	10	2	18	0.00438010841591324	4.26738165662223	0.80649729691858	0.725850951730533	0.996031280856283	0.217073014256106
chrX_31196549_31196563_DMD_NM_004019-1319-1333-mono--_TGTGGTTTTTTTTTTTTTTTCCCCC_3UTR	11	5	2	18	0.511802516311913	1.12626252644135	0.049749384008569	2.56456940083544	0.996031280856283	0.217073014256106
chr1_23519508_23519519_HTR1D_NM_000864-1703-1714-mono--_TAATTAAAAAAAAAAAAGACAA_3UTR	4	5	9	18	0.511802516311913	1.12626252644135	0.973939891561902	0.396142492563228	0.112179686078302	2.06408784972222
chr1_29041385_29041397_GMEB1_NM_006582-1965-1977-mono-+,NM_024482-1932-1944-mono-+_TTTTTAAAAAAAAAAAAACAAAA_3UTR	5	12	1	18	0.000135499591894441	7.28606061639397	0.918275630750321	0.545622224755385	0.999665592822549	0.0997363246205604
chr1_167385324_167385342_POU2F1_NR_037163-2692-2710-mono-+,NM_002697-2648-2666-mono-+,NM_001198786-2459-2477-mono-+,NM_001198783-2781-2799-mono-+_AAATTAAAAAAAAAAAAAAAAAAAGAAAC_3UTR	0	18	0	18	1.39336599398968e-12	Inf	1	0	1	0
chr2_14779227_14779251_FAM84A_NM_145175-5413-5437-di-+_CAGATACACACACACACACACACACACACAGGCTA_3UTR	0	18	0	18	1.39336599398968e-12	Inf	1	0	1	0
chr3_152883395_152883406_RAP2B_NM_002886-3368-3379-mono-+_TTTGCTTTTTTTTTTTTGCCCA_3UTR	0	18	0	18	1.39336599398968e-12	Inf	1	0	1	0
chr2_5835564_5835573_SOX11_NM_003108-2767-2776-mono-+_AAAAGAAAAAAAAAAGGCAC_3UTR	0	18	0	18	1.39336599398968e-12	Inf	1	0	1	0
chr2_125672773_125672794_CNTNAP5_NM_130773-5194-5215-di-+_ATATACACACACACACACACACACACATATAT_3UTR	0	18	0	18	1.39336599398968e-12	Inf	1	0	1	0
chr6_144511720_144511731_STX11_NM_003764-4149-4160-mono-+_AGGGCTTTTTTTTTTTTGACAG_3UTR	0	18	0	18	1.39336599398968e-12	Inf	1	0	1	0
chr15_39546537_39546547_C15orf54_NM_207445-2570-2580-mono-+_GCCTGTTTTTTTTTTTAAGGC_3UTR	0	18	0	18	1.39336599398968e-12	Inf	1	0	1	0
chr3_181431226_181431236_SOX2_NM_003106-1516-1526-mono-+_AAAGGAAAAAAAAAAATCCCA_3UTR	0	18	0	18	1.39336599398968e-12	Inf	1	0	1	0
chr13_31035467_31035476_HMGB1_NM_002128-828-837-mono--_ACAAGAAAAAAAAAACTGCG_3UTR	12	2	4	18	0.971415123930861	0.335767737687563	0.0159242388194561	3.34244714836258	0.92215436092313	0.520699271420443
chr20_47860464_47860473_DDX27_NM_017895-2546-2555-mono-+_TGTTTAAAAAAAAAACAAAA_3UTR	10	4	4	18	0.729099379145081	0.812570096530417	0.124880235342079	1.99236018488943	0.92215436092313	0.520699271420443
chr9_22452041_22452052_DMRTA1_NM_022160-1872-1883-mono-+_CTGGGTTTTTTTTTTTTCAAGC_3UTR	6	2	10	18	0.971415123930861	0.335767737687563	0.80649729691858	0.725850951730533	0.0430968985722209	2.64683201084158
chrX_73071845_73071855_XIST_NR_001564-733-743-mono--_CGATGAAAAAAAAAAATCAAA_3UTR	6	1	11	18	0.996463128924508	0.153656127774675	0.80649729691858	0.725850951730533	0.0133612639500384	3.41427039317067
chr2_5834798_5834829_SOX11_NM_003108-2001-2032-mono-+_TTTAATTTTTTTTTTTTTTTTTTTTTTTTTTTTTTTTGGAGG_3UTR	0	18	0	18	1.39336599398968e-12	Inf	1	0	1	0
chr9_214453_214461_C9orf66_NM_152569-1432-1440-mono--_TTGTCTTTTTTTTTGGCTG_3UTR	6	6	6	18	0.299334472652814	1.50830169517409	0.80649729691858	0.725850951730533	0.626794633173671	0.957117604779732
chr12_100646134_100646142_DEPDC4_NM_152317-1053-1061-mono--_ATAGCAAAAAAAAATGGCA_3UTR	14	4	0	18	0.729099379145081	0.812570096530417	0.00077358848864902	6.13571083304486	1	0
chr1_39352116_39352125_RHBDL2_NM_017821-1190-1199-mono--_CTTCCTTTTTTTTTTATTTC_3UTR	4	6	7	17	0.247379251128127	1.65738420030855	0.961570055825995	0.430809191279692	0.350268578733187	1.38525120884609
chr3_122254690_122254706_PARP9_NM_001146106-2714-2730-mono--_AAGGCAAAAAAAAAAAAAAAAAGCCTC_3UTR	13	4	0	17	0.680811187404377	0.881703752049108	0.00167286394638489	5.60821409492342	1	0
chr4_54876121_54876130_CHIC2_NM_012110-977-986-mono--_TATTTAAAAAAAAAACAAAA_3UTR	2	15	0	17	1.94483770415102e-08	30.370409876159	0.998618372826499	0.178445289773256	1	0
chr11_89925062_89925071_NAALAD2_NM_005467-2480-2489-mono-+_AAGCCTTTTTTTTTTGCTCT_3UTR	7	5	5	17	0.452783615295497	1.22923738801612	0.559754925356337	1.04970147134763	0.75570463425377	0.784901475556707
chr11_94696474_94696483_CWC15_NM_016403-878-887-mono--_AAAAGAAAAAAAAAACTCAT_3UTR	10	6	1	17	0.247379251128127	1.65738420030855	0.0831408734901292	2.29700538826029	0.9994636866022	0.106951630123314
chrX_73071940_73071952_XIST_NR_001564-636-648-mono--_AAAATAAAAAAAAAAAAAGCAGG_3UTR	9	1	7	17	0.995071573091528	0.164572243241535	0.190651350987577	1.76706157694989	0.350268578733187	1.38525120884609
chr1_31838551_31838568_FABP3_NM_004102-628-645-mono--_CAGTTAAAAAAAAAAAAAAAAAACCACA_3UTR	11	6	0	17	0.247379251128127	1.65738420030855	0.0290784619485556	3.01776606153368	1	0
chr7_148952686_148952696_ZNF212_NM_012256-2797-2807-mono-+_AAAAGAAAAAAAAAAAGTTCA_3UTR	17	0	0	17	1	0	5.34202052089392e-08	Inf	1	0
chr22_38881868_38881876_DDX17_NM_001098504-2362-2370-mono--,NM_006386-2356-2364-mono--_AGAGGAAAAAAAAAGGAAA_3UTR	5	3	9	17	0.863233245091481	0.596716006851359	0.887226093574838	0.596807187410513	0.0776382923252613	2.34063177446448
chr4_53739937_53739953_SCFD2_NM_152540-2371-2387-mono--_AAAACTTTTTTTTTTTTTTTTTAAGAA_3UTR	12	5	0	17	0.452783615295497	1.22923738801612	0.00798206636415079	4.04468296719926	1	0
chr20_309161_309180_SOX12_NM_006943-2924-2943-mono-+_CTCTATTTTTTTTTTTTTTTTTTTTAAGAA_3UTR	0	17	0	17	7.64103932187888e-12	Inf	1	0	1	0
chr9_125887689_125887700_STRBP_NM_018387-2624-2635-mono--,NR_033234-2549-2560-mono--,NM_001171137-2607-2618-mono--_GTTTCTTTTTTTTTTTTCAAGT_3UTR	8	8	1	17	0.0387654437706423	2.8692314445047	0.357533286207495	1.36414363631009	0.9994636866022	0.106951630123314
chr9_127911821_127911831_PPP6C_NM_001123369-1193-1203-mono--,NM_001123355-1370-1380-mono--,NM_002721-1259-1269-mono--_AATTTAAAAAAAAAAAGGCAA_3UTR	4	5	8	17	0.452783615295497	1.22923738801612	0.961570055825995	0.430809191279692	0.182496094789848	1.8034960561386
chr2_204292194_204292203_ABI2_NM_005759-1783-1792-mono-+_TACACTTTTTTTTTTGGTTT_3UTR	10	7	0	17	0.109373193953176	2.19181520761555	0.0831408734901292	2.29700538826029	1	0
chr19_8023941_8023952_ELAVL1_NM_001419-5562-5573-mono--_GGATTAAAAAAAAAAAATAAAA_3UTR	17	0	0	17	1	0	5.34202052089392e-08	Inf	1	0
chr8_17088039_17088049_CNOT7_NM_013354-1336-1346-mono--_ATGCGTTTTTTTTTTTCTTTT_3UTR	4	11	2	17	0.000421266726085532	6.50453795381205	0.961570055825995	0.430809191279692	0.994010331678781	0.233655226963349
chr4_39478848_39478858_LIAS_NM_194451-1194-1204-mono-+,NM_006859-1306-1316-mono-+_TGCTTAAAAAAAAAAATGTCA_3UTR	9	8	0	17	0.0387654437706423	2.8692314445047	0.190651350987577	1.76706157694989	1	0
chr8_23429448_23429457_SLC25A37_NM_016612-1251-1260-mono-+_GATCATTTTTTTTTTGCAGG_3UTR	6	9	2	17	0.0109296961025283	3.7463303125526	0.7499871392592	0.799361826658464	0.994010331678781	0.233655226963349
chr9_114985972_114985983_PTBP3_NM_001163790-2002-2013-mono--,NM_001163788-1968-1979-mono--,NM_005156-1993-2004-mono--,NM_001244896-1798-1809-mono--,NM_001244898-2007-2018-mono--_AATACAAAAAAAAAAAATCCCT_3UTR	12	2	3	17	0.962375667747516	0.360978343197868	0.00798206636415079	4.04468296719926	0.968561342036154	0.384587113531322
chr14_59113883_59113890_DACT1_NR_046095-2513-2520-mono-+,NR_046093-2205-2212-mono-+,NM_001079520-2596-2603-mono-+,NM_016651-2707-2714-mono-+_TGTGTTTTTTTTTCTTCT_3UTR	8	3	6	17	0.863233245091481	0.596716006851359	0.357533286207495	1.36414363631009	0.558274902869834	1.0529966787629
chr6_21597734_21597771_SOX4_NM_003107-3764-3801-mono-+_TTTCCTTTTTTTCTTTTTTTTTTCTTTTTTTTTTTTTTTTTTTGGTAG_3UTR	0	17	0	17	7.64103932187888e-12	Inf	1	0	1	0
chr16_19132369_19132381_ITPRIPL2_NR_028028-6601-6613-mono-+,NM_001034841-7117-7129-mono-+_GTTAGTTTTTTTTTTTTTAAATC_3UTR	0	17	0	17	7.64103932187888e-12	Inf	1	0	1	0
chr1_118167348_118167356_FAM46C_NM_017709-2058-2066-mono-+_AGGGGAAAAAAAAATGACC_3UTR	0	17	0	17	7.64103932187888e-12	Inf	1	0	1	0
chr5_140564985_140564994_PCDHB16_NM_020957-4007-4016-mono-+_TCTTTTTTTTTTTTTCCTTT_3UTR	0	17	0	17	7.64103932187888e-12	Inf	1	0	1	0
chr5_140803317_140803326_PCDHGA11_NM_032091-2782-2791-mono-+_TGTTTGGGGGGGGGGTGGGG_3UTR	3	14	0	17	3.99754191990422e-07	18.2771563922706	0.990776612424664	0.293320838693425	1	0
chr14_23568766_23568784_C14orf119_NM_017924-2047-2065-mono-+_TTACCTTTTTTTTTTTTTTTTTTTGGAGA_3UTR	0	17	0	17	7.64103932187888e-12	Inf	1	0	1	0
chr21_35470291_35470301_SLC5A3_NM_006933-3307-3317-mono-+_GTTCCTTTTTTTTTTTCTTTC_3UTR	0	17	0	17	7.64103932187888e-12	Inf	1	0	1	0
chrX_79699758_79699766_FAM46D_NM_001170574-2055-2063-mono-+,NM_152630-1979-1987-mono-+_AAGCATTTTTTTTTGACAA_3UTR	0	17	0	17	7.64103932187888e-12	Inf	1	0	1	0
chr8_13425580_13425588_C8orf48_NM_001007090-1230-1238-mono-+_TTCACTTTTTTTTTCCTAT_3UTR	0	17	0	17	7.64103932187888e-12	Inf	1	0	1	0
chr1_3697538_3697548_LRRC47_NM_020710-1883-1893-mono--_ATCTCAAAAAAAAAAACCAAC_3UTR	0	3	14	17	0.863233245091481	0.596716006851359	1	0	2.83368698302606e-05	11.0443080096501
chr5_139919067_139919075_ANKHD1_NM_017747-7848-7856-mono-+_GGGGATTTTTTTTTAATGT_3UTR	6	3	8	17	0.863233245091481	0.596716006851359	0.7499871392592	0.799361826658464	0.182496094789848	1.8034960561386
chr16_56704955_56704964_MT1H_NM_005951-312-321-mono-+_CAGGATTTTTTTTTTCTACA_3UTR	9	5	3	17	0.452783615295497	1.22923738801612	0.190651350987577	1.76706157694989	0.968561342036154	0.384587113531322
chr20_44512744_44512781_ZSWIM1_NM_080603-1627-1664-di-+_CCCATACACACACACACACACACACACACACACACACACACACTCCCT_3UTR	2	12	3	17	5.60004643375211e-05	8.79630597853058	0.998618372826499	0.178445289773256	0.968561342036154	0.384587113531322
chr12_130856212_130856220_PIWIL1_NM_004764-2927-2935-mono-+_TTTACTTTTTTTTTAACTG_3UTR	5	8	3	16	0.0256662683974122	3.24988581651756	0.846861695246709	0.657264846857801	0.955788778427065	0.417834472293023
chrX_76763679_76763691_ATRX_NM_138270-7734-7746-mono--,NM_000489-7848-7860-mono--_TATTTAAAAAAAAAAAAAGTAAA_3UTR	11	3	2	16	0.831041117264345	0.647524464262984	0.0154278530409996	3.6517518864989	0.991016332897295	0.252600906243555
chr20_48252782_48252790_B4GALT5_NM_004776-1419-1427-mono--_CCTCCAAAAAAAAATCTCA_3UTR	6	4	6	16	0.627157641025817	0.962344794972842	0.682846357881719	0.887548116564914	0.484860906115723	1.16795990313223
chr1_223283694_223283703_TLR5_NM_003268-3311-3320-mono--_AAAAGAAAAAAAAAACCTCC_3UTR	4	6	6	16	0.198671230948732	1.83603856646186	0.944077358825723	0.471234891955089	0.484860906115723	1.16795990313223
chrX_41207099_41207108_DDX3X_NM_001356-2972-2981-mono-+,NM_001193417-2924-2933-mono-+,NM_001193416-2969-2978-mono-+_TGAAATTTTTTTTTTAAGGG_3UTR	8	8	0	16	0.0256662683974122	3.24988581651756	0.279000610809887	1.54844049687874	1	0
chr1_160722997_160723006_SLAMF7_NM_021181-1054-1063-mono-+_TGCTCAAAAAAAAAACAATT_3UTR	7	2	7	16	0.950711853317394	0.389780638635452	0.476487191589167	1.17705335596465	0.281185791227106	1.55174416879936
chr3_15482996_15483017_EAF1_NM_033083-3365-3386-mono-+_TGACCTTTTTTTTTTTTTTTTTTTTTTGCTTG_3UTR	16	0	0	16	1	0	1.54828052385231e-07	Inf	1	0
chr13_40325364_40325376_COG6_NR_026745-2274-2286-mono-+,NM_020751-2209-2221-mono-+_GATAATTTTTTTTTTTTTGGTCT_3UTR	8	8	0	16	0.0256662683974122	3.24988581651756	0.279000610809887	1.54844049687874	1	0
chr4_70707558_70707574_SULT1E1_NM_005420-1135-1151-mono--_GTCTCAAAAAAAAAAAAAAAAAGTTAA_3UTR	12	4	0	16	0.627157641025817	0.962344794972842	0.00352851171631603	5.09719736949095	1	0
chr4_169911112_169911124_CBR4_NM_032783-1118-1130-mono--_AGACCAAAAAAAAAAAAACCACA_3UTR	8	8	0	16	0.0256662683974122	3.24988581651756	0.279000610809887	1.54844049687874	1	0
chr11_118267262_118267279_UBE4A_NM_001204077-3444-3461-mono-+,NM_004788-3465-3482-mono-+_TTTTCTTTTTTTTTTTTTTTTTTACTAA_3UTR	9	6	1	16	0.198671230948732	1.83603856646186	0.133734039371281	2.03738474162129	0.99914290101847	0.115127529959452
chr2_131805979_131805987_FAM168B_NM_001009993-4867-4875-mono--_GGCCCGGGGGGGGGTCCCT_3UTR	0	16	0	16	4.08318038762903e-11	Inf	1	0	1	0
chr8_7740168_7740176_DEFB103B_NM_018661-313-321-mono-+,NM_018661-313-321-mono-+_TTACATTTTTTTTTCAAAA_3UTR	2	13	1	16	1.61673279982693e-06	16.5015289252254	0.997695812779224	0.193113904785958	0.99914290101847	0.115127529959452
chr1_91382292_91382300_ZNF644_NM_016620-647-655-mono--,NM_032186-677-685-mono--,NM_201269-4321-4329-mono--_GGCTTAAAAAAAAAGAATT_3UTR	7	8	1	16	0.0256662683974122	3.24988581651756	0.476487191589167	1.17705335596465	0.99914290101847	0.115127529959452
chr1_244219018_244219043_ZNF238_NM_006352-2438-2463-mono-+,NM_205768-2116-2141-mono-+_CAAAGTTTTTTTGTTTTTTGTTTTTTTTTTTAAGTA_3UTR	0	16	0	16	4.08318038762903e-11	Inf	1	0	1	0
chr4_69978554_69978576_UGT2B7_NM_001074-1737-1759-mono-+_GAGACAAAAAAAAAAAAAGAAAAAAAAATCTTT_3UTR	10	4	2	16	0.627157641025817	0.962344794972842	0.0513394549362623	2.70289168544401	0.991016332897295	0.252600906243555
chr6_144512671_144512681_STX11_NM_003764-5100-5110-mono-+_AGCTTAAAAAAAAAAATAGGG_3UTR	0	16	0	16	4.08318038762903e-11	Inf	1	0	1	0
chr7_12730250_12730262_ARL4A_NM_005738-2904-2916-mono-+,NM_001195396-2901-2913-mono-+,NM_001037164-2678-2690-mono-+,NM_212460-2675-2687-mono-+_GGCTGTTTTTTTTTTTTTCTCCC_3UTR	0	16	0	16	4.08318038762903e-11	Inf	1	0	1	0
chr9_100437633_100437642_XPA_NR_027302-1248-1257-mono--,NM_000380-1017-1026-mono--_GTTGCTTTTTTTTTTGAATT_3UTR	3	12	1	16	2.04038400583031e-05	11.0589896449908	0.98562251420137	0.319004360475399	0.99914290101847	0.115127529959452
chr11_85374467_85374481_CREBZF_NM_001039618-1701-1715-mono--_AACAGAAAAAAAAAAAAAAATCACA_3UTR	0	16	0	16	4.08318038762903e-11	Inf	1	0	1	0
chr17_68175917_68175926_KCNJ2_NM_000891-5121-5130-mono-+_GTGGGAAAAAAAAAAGTGTG_3UTR	0	16	0	16	4.08318038762903e-11	Inf	1	0	1	0
chr20_4708439_4708448_PRND_NM_012409-3314-3323-mono-+_TATACTTTTTTTTTTGAGGC_3UTR	0	16	0	16	4.08318038762903e-11	Inf	1	0	1	0
chrX_72297561_72297590_PABPC1L2A_NM_001012977-1761-1790-di--_CCAAGACACACACACACACACACACACACACACACGCACG_3UTR	0	16	0	16	4.08318038762903e-11	Inf	1	0	1	0
chr1_154557184_154557192_ADAR_NM_001111-4012-4020-mono--,NM_001193495-4050-4058-mono--,NM_015840-3934-3942-mono--,NM_015841-3877-3885-mono--,NM_001025107-3881-3889-mono--_AGGAGAAAAAAAAATCCCC_3UTR	2	9	5	16	0.00642997937126606	4.30911602888045	0.997695812779224	0.193113904785958	0.697637066199671	0.863510253951136
chr2_223066017_223066024_PAX3_NM_181458-1938-1945-mono--,NM_181461-1691-1698-mono--,NM_001127366-1935-1942-mono--_CCCCACCCCCCCCAACAA_3UTR	5	7	4	16	0.0802994144662502	2.45227069024269	0.846861695246709	0.657264846857801	0.863129635153853	0.618151256067168
chr4_81974755_81974774_BMP3_NM_001201-1805-1824-mono-+_TCCTGTTTTTTTTTTTTTTTTTTTTGCACT_3UTR	4	7	5	16	0.0802994144662502	2.45227069024269	0.944077358825723	0.471234891955089	0.697637066199671	0.863510253951136
chr1_116234024_116234033_VANGL1_NM_001172412-1815-1824-mono-+,NM_001172411-1865-1874-mono-+,NM_138959-1871-1880-mono-+_TTATTAAAAAAAAAAGAAAA_3UTR	3	6	7	16	0.198671230948732	1.83603856646186	0.98562251420137	0.319004360475399	0.281185791227106	1.55174416879936
chr1_93308867_93308875_FAM69A_NM_001252269-1309-1317-mono--,NM_001252270-1267-1275-mono--,NM_001006605-1444-1452-mono--,NM_001252271-1487-1495-mono--_AGCCATTTTTTTTTAATGC_3UTR	2	14	0	16	8.65611679148471e-08	27.545503107541	0.997695812779224	0.193113904785958	1	0
chr12_74933853_74933864_ATXN7L3B_NM_001136262-2304-2315-mono-+_CTCTGTTTTTTTTTTTTCTTTC_3UTR	0	16	0	16	4.08318038762903e-11	Inf	1	0	1	0
chr10_101992923_101992936_CWF19L1_NM_018294-1751-1764-mono--_TAATTAAAAAAAAAAAAAAGCTTT_3UTR	8	4	4	16	0.627157641025817	0.962344794972842	0.279000610809887	1.54844049687874	0.863129635153853	0.618151256067168
chr20_5170987_5171002_CDS2_NM_003818-1778-1793-mono-+_CTGTCTTTTTTTTTTTTTTTTGGAGG_3UTR	2	14	0	16	8.65611679148471e-08	27.545503107541	0.997695812779224	0.193113904785958	1	0
chr2_148683685_148683692_ACVR2A_NM_001616-1455-1462-mono-+_TGCATAAAAAAAAGAGGC_CDS	14	38	44	96	5.23697631291815e-06	5.25955061324685	0.999999999999993	0.0853710143523132	0.000469224143489546	2.98573546997951
chr3_113377481_113377491_KIAA2018_NM_001009899-3448-3458-mono--_GAGGGTTTTTTTTTTTAGCAA_CDS	23	26	47	96	0.387235932778113	1.16398292167824	0.999999310001205	0.238304486369571	1.00396617210721e-05	4.14196402834395
chr11_63149670_63149680_SLC22A9_NM_080866-1263-1273-mono-+_AGCACAAAAAAAAAAACCTTC_CDS	28	25	40	93	0.41670887692883	1.13414089772452	0.998339524734933	0.432762541267911	0.00886208502414259	2.19182886946909
chr3_130733046_130733056_ASTE1_NM_014065-2326-2336-mono--_CTGCCTTTTTTTTTTTGAATT_CDS	35	25	25	85	0.183537038658717	1.42836482916076	0.450891291087629	1.08452554606881	0.922705048061208	0.674511199463707
chr3_30691871_30691880_TGFBR2_NM_003242-756-765-mono-+,NM_001024847-831-840-mono-+_GAAGGAAAAAAAAAAGCCTG_CDS	4	26	51	81	0.0561764799987717	1.79917135412438	1	0.0261766442904255	2.61639492254063e-13	11.9574033775815
chr11_77784146_77784154_NDUFC2-KCTD14,NDUFC2_NM_001203260-674-682-mono--,NM_001204054-674-682-mono--,NM_004549-674-682-mono--,NM_001203261-674-682-mono--_CCAGCAAAAAAAAAGGCCG_CDS	20	27	22	69	0.00128070848409324	2.95050745749643	0.994642122176162	0.469424165129926	0.749463449447001	0.847759943884023
chr4_83785564_83785572_SEC31A_NM_001191049-1392-1400-mono--,NM_001077207-1552-1560-mono--,NM_014933-1556-1564-mono--,NM_016211-1552-1560-mono--,NM_001077206-1552-1560-mono--,NM_001077208-1552-1560-mono--_ATCAATTTTTTTTTGGCAA_CDS	23	26	19	68	0.00281201884722443	2.71380642993931	0.931213420876918	0.660017976468683	0.93787279073071	0.639159978384935
chr21_30339205_30339215_LTN1_NM_015565-1748-1758-mono--_TACCATTTTTTTTTTTACTTG_CDS	25	21	21	67	0.124894093151175	1.56860440404105	0.769250838617094	0.834144676549939	0.782026436285049	0.818368182409825
chr18_30913142_30913151_C18orf34_NM_198995-1076-1085-mono--,NM_001105528-1007-1016-mono--_CTCCATTTTTTTTTTATAAT_CDS	28	21	10	59	0.0282329152329692	2.05867696690091	0.109274265661611	1.55280976358443	0.999882258555629	0.281457964040146
chr1_159032486_159032495_AIM2_NM_004833-1263-1272-mono--_CTATGTTTTTTTTTTGGCCT_CDS	16	26	16	58	8.67961054206473e-05	3.9181682042545	0.994424588438892	0.453859703114236	0.927676258527519	0.64434500371008
chr1_6257784_6257791_RPL22_NM_000983-83-90-mono--_GCTTCTTTTTTTTGCCCC_CDS	28	8	21	57	0.996457739813027	0.369151763153467	0.0668108500495639	1.70011882072745	0.367673764351275	1.17916581125664
chr19_9361740_9361750_OR7E24_NM_001079935-22-32-mono-+_TTCTCTTTTTTTTTTTCCTCA_CDS	29	23	4	56	0.00181150516103063	2.93593498740147	0.0249960285966006	1.97718933175972	0.999999995577662	0.0920089213498887
chr2_197531518_197531528_CCDC150_NM_001080539-974-984-mono-+_GGAACAAAAAAAAAAAGAAGA_CDS	22	23	11	56	0.00181150516103063	2.93593498740147	0.621147242028799	0.952508843668988	0.9986520693404	0.361604977752083
chr17_56435160_56435166_RNF43_NM_017763-2909-2915-mono--_AGGGACCCCCCCGCCTT_CDS	14	16	26	56	0.336886017560785	1.2360329767226	0.99853365000114	0.384430800360027	0.0172606965169261	2.11204632977085
chr5_79970914_79970921_MSH3_NM_002439-1394-1401-mono-+_GGGACAAAAAAAAGGGCA_CDS	13	13	29	55	0.720942050736222	0.858532888582667	0.999313546647	0.351370925853784	0.00061236592266849	3.07067940518088
chr11_104878040_104878049_CASP5_NM_001136109-51-60-mono--,NM_004347-225-234-mono--,NM_001136112-264-273-mono--,NR_024239-51-60-mono--_AACTGTTTTTTTTTTGTGGT_CDS	24	5	21	50	0.999625050774681	0.244436975278986	0.122919131213633	1.55273820627594	0.119581593574241	1.57903803296348
chr14_45716018_45716028_MIS18BP1_NM_018353-920-930-mono--_TGCAATTTTTTTTTTTCAACT_CDS	19	18	12	49	0.0324615932671394	2.08135706186774	0.650274502445477	0.927724648959387	0.96963549424542	0.538093652425499
chr1_28785729_28785738_PHACTR4_NM_001048183-433-442-mono-+,NM_023923-416-425-mono-+_GGAGGAAAAAAAAAAGTAGT_CDS	8	19	22	49	0.0135239968594068	2.36824641212775	0.999991868520837	0.208394089449216	0.0498639594288133	1.85596744530711
chr7_151874147_151874155_MLL3_NM_170606-8601-8609-mono--_GTTCCTTTTTTTTTGGTTC_CDS	14	12	23	49	0.654371784661517	0.919317264689616	0.982752522288281	0.506709184921761	0.0233412278841106	2.08411272739197
chr2_114500276_114500285_SLC35F5_NM_025181-1147-1156-mono--_AAAGCAAAAAAAAAAGCTAA_CDS	18	9	21	48	0.931395898051686	0.593275337998315	0.723805812128714	0.863833365270132	0.0764496305357957	1.73113797452303
chr11_104879686_104879695_CASP5_NM_004347-51-60-mono--,NM_001136112-90-99-mono--_ACGCCTTTTTTTTTTGCCAC_CDS	23	8	17	48	0.971064837363323	0.496711453579471	0.133771406154142	1.53554652848832	0.486207607478875	1.07302856439242
chr11_126137086_126137093_SRPR_NM_001177842-596-603-mono--,NM_003139-680-687-mono--_CCCCCTTTTTTTTGCTAT_CDS	13	13	22	48	0.466599585260376	1.10307971492227	0.990436658889572	0.463135017063062	0.0379557942454774	1.94685103160544
chr18_57013193_57013201_LMAN1_NM_005570-936-944-mono--_TCCTCTTTTTTTTTATCCA_CDS	14	14	19	47	0.286208918321982	1.32063112366733	0.968525536135434	0.551147092081585	0.194847339125713	1.42976840617051
chr5_145647319_145647327_RBM27_NM_018989-2606-2614-mono-+_TGCTTAAAAAAAAACAGGT_CDS	20	17	9	46	0.0362913196090827	2.07119240754255	0.356150287986686	1.20158947980956	0.996272818191216	0.382138044866827
chr6_71508369_71508378_SMAP1_NM_001044305-754-763-mono-+,NM_021940-673-682-mono-+_AAAGGAAAAAAAAAAGGAAG_CDS	17	28	1	46	2.51389138885856e-09	9.25544475282862	0.749079938286982	0.83966486413508	0.999999999889251	0.0278398524521824
chr1_160589600_160589608_SLAMF1_NM_003037-1167-1175-mono--_AAGGCTTTTTTTTTCCACT_CDS	9	17	18	44	0.0220174023773159	2.26370213638308	0.999559146312273	0.301809253193286	0.186986666073174	1.45687761713285
chr20_47858503_47858510_DDX27_NM_017895-2126-2133-mono-+_ATGCCAAAAAAAAGGGGG_CDS	12	10	20	42	0.691271672153129	0.880506341293171	0.973583800269978	0.522393368919742	0.03053839922721	2.07804831198438
chr3_136573485_136573493_TMEM22_NM_001097599-547-555-mono-+,NM_025246-812-820-mono-+,NM_001097600-398-406-mono-+_AAATGAAAAAAAAAGGGAG_CDS	5	11	24	40	0.454675844643282	1.12693331880173	0.999996220549486	0.158462153120063	0.000151147534121718	3.97832269246999
chr19_49850472_49850479_TEAD2_NM_003598-967-974-mono--_GGCATGGGGGGGGCCACG_CDS	5	9	25	39	0.728849761267528	0.839204281358573	0.999993429753637	0.165209839871427	1.72734215602397e-05	4.94112572673438
chr15_56736722_56736731_MNS1_NM_018365-761-770-mono--_CCTGCTTTTTTTTTTCTTGT_CDS	11	14	13	38	0.0622370935105544	1.96519568113186	0.962441463724309	0.542803027631478	0.57202104376731	0.99921987651527
chr11_5799651_5799660_OR52N5_NM_001001922-237-246-mono--_TGGCCAAAAAAAAAATACAT_CDS	10	9	19	38	0.693513558370238	0.875925473650422	0.984945391802228	0.463354099306519	0.018942140234925	2.2999588772419
chr1_14108748_14108756_PRDM2_NM_012231-5315-5323-mono-+,NM_015866-5315-5323-mono-+,NM_001007257-4055-4063-mono-+_CTCCCAAAAAAAAAGTTTC_CDS	4	4	29	37	0.996511469714329	0.293577442467366	0.99999760073617	0.136088468587836	8.51890910720368e-10	11.7169773012667
chr6_108214754_108214763_SEC63_NM_007214-1865-1874-mono--_GTAGGTTTTTTTTTTAAAGG_CDS	8	12	17	37	0.198336101958967	1.51638937374074	0.997719453668874	0.343559639213613	0.0703570731293139	1.85626236930839
chr8_103289348_103289355_UBR5_NM_015902-6808-6815-mono--_CCTTCTTTTTTTTGCCGG_CDS	5	12	19	36	0.168134899515222	1.59294570664899	0.999967246735286	0.188059120329433	0.00876122521127246	2.61780824959086
chr4_56336953_56336961_CLOCK_NM_004898-698-706-mono--_TTGCTAAAAAAAAACCATC_CDS	8	13	14	35	0.0684264069395169	1.96742952327311	0.994947504395442	0.377720041072338	0.271280969457533	1.35764747625923
chr7_77423459_77423467_TMEM60_NM_032936-450-458-mono--_CAGGCTTTTTTTTTAATAT_CDS	7	12	15	34	0.115852378374165	1.76691019321588	0.997879593313275	0.325857685911634	0.126885638062472	1.67082555099369
chrX_37312610_37312617_PRRG1_NM_000950-647-654-mono-+,NM_001173489-666-673-mono-+,NM_001173490-575-582-mono-+,NM_001142395-556-563-mono-+_CCCCACCCCCCCCACCAG_CDS	16	8	10	34	0.696762651831421	0.869852351157565	0.234436945625822	1.41346935615867	0.802181949551631	0.764959946266773
chr4_57220268_57220277_AASDH_NM_181806-1463-1472-mono--_GTCCCAAAAAAAAAATCTCT_CDS	11	13	10	34	0.0538338003442403	2.07795574527283	0.888431409378032	0.666496218753	0.802181949551631	0.764959946266773
chr12_64812754_64812762_XPOT_NM_007235-876-884-mono-+_CCAAGTTTTTTTTTGACAT_CDS	13	11	9	33	0.185068661008517	1.5769331672297	0.610053696662502	0.964696526483992	0.871671206392078	0.67636180222595
chr13_115057210_115057218_UPF3A_NM_023011-846-854-mono-+,NM_080687-747-755-mono-+_GATGCAAAAAAAAAGAGAC_CDS	15	15	3	33	0.00533288461671943	3.03398256881354	0.30829220297615	1.30364293053392	0.999950938875356	0.153639320588159
chr15_83677270_83677283_C15orf40_NR_027649-427-440-mono--,NM_001160113-416-429-mono--_GTCTCAAAAAAAAAAAAAAGAGAG_CDS	14	2	16	32	0.99960140988788	0.159072247620755	0.393044137640461	1.1973607358755	0.0331335376043856	2.21889062982896
chr11_58892376_58892385_FAM111B_NM_001142703-883-892-mono-+,NM_001142704-838-847-mono-+,NM_198947-1050-1059-mono-+_ATTTCAAAAAAAAAAGCATT_CDS	17	7	8	32	0.773559860557735	0.779566933107909	0.0741049251416286	1.88873090650935	0.923788149022414	0.590858392605377
chr13_103381995_103382003_CCDC168_NM_001146197-21183-21191-mono--_CAGGCAAAAAAAAAGGGCC_CDS	10	22	0	32	1.40199838243119e-08	10.7181029894391	0.908157740787446	0.630881833075002	1	0
chr6_111587360_111587368_KIAA1919_NM_153369-1018-1026-mono-+_TGTCATTTTTTTTTGTCTG_CDS	9	16	6	31	0.000602375594827082	4.09476001706999	0.944863673166497	0.559521118525198	0.985901266281271	0.407279418799992
chr2_165551295_165551303_COBLL1_NM_014900-2934-2942-mono--_TCTGCAAAAAAAAAGAGCT_CDS	8	12	10	30	0.0449866688718611	2.22982370937791	0.969675964480984	0.49023720039872	0.620881339679181	0.95393917452243
chr14_45693721_45693729_MIS18BP1_NM_018353-2519-2527-mono--_GGGACTTTTTTTTTGACAC_CDS	10	12	8	30	0.0449866688718611	2.22982370937791	0.848492275897258	0.708970700947082	0.878751740517109	0.657255422310827
chr4_15938177_15938185_FGFBP1_NM_005130-365-373-mono--_TTCACTTTTTTTTTCCCCT_CDS	2	14	14	30	0.00547695195111901	3.14213320795784	0.999999044932281	0.082993393840296	0.0888170912706712	1.86588738021007
chr3_51417603_51417609_DOCK3_NM_004947-5531-5537-mono-+_TGATACCCCCCCAGCCC_CDS	6	15	8	29	0.000938018346974478	4.02107682459681	0.995598994936909	0.338234023554485	0.849390496737981	0.695178856464463
chr5_147499874_147499883_SPINK5_NM_001127698-2532-2541-mono-+,NM_006846-2532-2541-mono-+,NM_001127699-2532-2541-mono-+_AGCTGAAAAAAAAAAGAAAG_CDS	13	15	1	29	0.000938018346974478	4.02107682459681	0.357259173170772	1.25648278722169	0.999998556253641	0.0543551026777396
chr14_24040435_24040443_JPH4_NM_032452-2414-2422-mono--,NM_001146028-2288-2296-mono--_GCCTGCCCCCCCCCACTCC_CDS	5	10	14	29	0.170002634394278	1.6571213457223	0.998983042971361	0.263526996511363	0.0658811876242192	2.00795857740831
chr1_89473441_89473450_GBP3_NM_018284-1949-1958-mono--_CTTGGTTTTTTTTTTCAGGG_CDS	7	14	8	29	0.00362901838245228	3.37739415209734	0.984952551682452	0.422958318832331	0.849390496737981	0.695178856464463
chr10_78729785_78729793_KCNMA1_NM_002247-2301-2309-mono--,NM_001014797-2313-2321-mono--,NM_001161353-2301-2309-mono--,NM_001161352-2475-2483-mono--_GTTGCTTTTTTTTTGGTGA_CDS	9	13	7	29	0.0119711184924334	2.83659005795107	0.903022293289621	0.628785237870298	0.930777804055563	0.565410498734061
chr1_202407189_202407198_PPP1R12B_NM_001167857-1646-1655-mono-+,NM_001167858-1533-1542-mono-+_GGCAGTTTTTTTTTTCCATG_CDS	4	12	12	28	0.0247479557298471	2.54771739863577	0.999706200394945	0.208061236998795	0.202480854473287	1.53957957692834
chr2_17898125_17898133_SMC6_NM_001142286-1516-1524-mono--,NM_024624-1429-1437-mono--_AGATATTTTTTTTTGTCTT_CDS	17	10	1	28	0.13954598341615	1.76301072656438	0.0144307026536432	2.67628481854827	0.999997583624515	0.0569539972222194
chr8_95686610_95686617_ESRP1_NM_001122825-1711-1718-mono-+,NM_017697-1711-1718-mono-+,NM_001122826-1711-1718-mono-+,NM_001034915-1711-1718-mono-+,NM_001122827-1711-1718-mono-+_GTCATAAAAAAAACATGA_CDS	14	6	8	28	0.782377419783685	0.760787810154559	0.17102913191315	1.60231115263705	0.81488756118144	0.736880396325437
chr1_45407181_45407189_EIF2B3_NM_020365-648-656-mono--,NM_001166588-648-656-mono--_CCTGCTTTTTTTTTCCCCT_CDS	8	9	11	28	0.263715406634669	1.45436948580753	0.942930520120264	0.550932943711234	0.341278511213621	1.29224937294239
chr3_160156367_160156376_TRIM59_NM_173084-790-799-mono--_GAAACTTTTTTTTTTCTGTT_CDS	6	10	12	28	0.13954598341615	1.76301072656438	0.993396282539435	0.357489389452184	0.202480854473287	1.53957957692834
chr1_110906426_110906434_SLC16A4_NM_001201546-1523-1531-mono--,NM_004696-1667-1675-mono--,NM_001201549-1163-1171-mono--,NM_001201548-1410-1418-mono--,NM_001201547-1534-1542-mono--_GGTACAAAAAAAAAGGAAA_CDS	7	10	11	28	0.13954598341615	1.76301072656438	0.978479024692098	0.44787390321622	0.341278511213621	1.29224937294239
chr5_140795208_140795218_PCDHGA10_NM_032090-2467-2477-mono-+_TTGTTAAAAAAAAAAAGATTG_CDS	13	13	1	27	0.00549150855479036	3.29058571775049	0.237732138993973	1.46461623404384	0.999995972707525	0.0597526256876312
chr10_60148569_60148578_TFAM_NM_003201-564-573-mono-+_ATGACAAAAAAAAAAGTGAG_CDS	17	3	7	27	0.988160415808733	0.320999676768694	0.00850689549572309	2.97126391036176	0.887071334253677	0.633922807129565
chr19_49458970_49458977_BAX_NR_027882-183-190-mono-+,NM_138764-183-190-mono-+,NM_138761-183-190-mono-+,NM_004324-183-190-mono-+_CGAATGGGGGGGGAGGCA_CDS	1	10	16	27	0.11238850330844	1.88150822130715	0.999999769540079	0.04515893102327	0.00364391692323852	3.36947805374943
chr3_100039735_100039743_TBC1D23_NM_018309-2071-2079-mono-+,NM_001199198-2116-2124-mono-+_CATCCAAAAAAAAACATCC_CDS	13	10	4	27	0.11238850330844	1.88150822130715	0.237732138993973	1.46461623404384	0.996195563084053	0.291474284159545
chr3_20216049_20216057_SGOL1_NM_001199252-1257-1265-mono--,NM_001199251-1257-1265-mono--,NM_001012409-1120-1128-mono--,NM_001012410-1120-1128-mono--_GTGCATTTTTTTTTGGGGA_CDS	11	13	2	26	0.00354303010545654	3.57016516294462	0.483447037505693	1.11082381312847	0.999879815865358	0.13409204892505
chr8_37791833_37791841_GOT1L1_NM_152413-1334-1342-mono--_CAGTGTTTTTTTTTCCTTT_CDS	6	12	8	26	0.0122570587260883	2.95565026201545	0.985620209789257	0.401821330497155	0.729418284111674	0.834147571191514
chr12_57422572_57422579_MYO1A_NM_005379-3342-3349-mono--,NM_001256041-3379-3386-mono--_TCCCCTTTTTTTTGTAGC_CDS	4	8	14	26	0.336147570178805	1.34221032978093	0.999221259482697	0.232031908891165	0.0219904914781353	2.57562270862417
chr8_145689658_145689666_CYHR1_NM_032687-731-739-mono--,NM_001129888-695-703-mono--_CATCGCCCCCCCCCACATC_CDS	4	4	18	26	0.944036785295493	0.485105929712156	0.999221259482697	0.232031908891165	9.43993267049837e-05	5.56582196246837
chr1_24078403_24078410_TCEB3_NM_003198-1447-1454-mono-+_GACTTAAAAAAAATGACT_CDS	4	5	16	25	0.826273396807453	0.693133270151536	0.998749234951938	0.245725107395952	0.00108371699938493	4.18563896405077
chr1_74575212_74575220_LRRIQ3_NM_001105659-916-924-mono--_TGCTGTTTTTTTTTGTGGA_CDS	16	4	5	25	0.930264654629895	0.512434046720922	0.00869445448197501	3.08387006069783	0.971207069259057	0.438173201148795
chr1_231131566_231131574_ARV1_NM_022786-539-547-mono-+_ACGGCAAAAAAAAAGCCCA_CDS	9	10	6	25	0.0683228080305142	2.16521637125996	0.746074555405356	0.819047193735577	0.920074760744642	0.567845452938581
chr16_10867202_10867210_FAM18A_NM_001079512-683-691-mono--_GTGCTAAAAAAAAACACAA_CDS	8	10	7	25	0.0683228080305142	2.16521637125996	0.866677844766319	0.668650716915409	0.823382254259049	0.717601509294337
chr21_38524242_38524249_TTC3_NM_001001894-2432-2439-mono-+,NM_003316-3723-3730-mono-+_GATCCAAAAAAAAGAAGC_CDS	12	10	3	25	0.0683228080305142	2.16521637125996	0.257451176948495	1.44755716116984	0.998460276417655	0.227212054297502
chr5_32404160_32404168_ZFR_NM_016107-1146-1154-mono--_GCTTCTTTTTTTTTATGTT_CDS	6	10	9	25	0.0683228080305142	2.16521637125996	0.979147237942287	0.427441602281341	0.503005639601577	1.09378305485677
chr12_55759485_55759492_OR6C75_NM_001005497-592-599-mono-+_TGGCATTTTTTTTAGCTG_CDS	2	13	10	25	0.00220241031766705	3.89562759012958	0.999982079248251	0.106954327796471	0.329605579579304	1.33117235003585
chr3_186362543_186362551_FETUB_NM_014375-530-538-mono-+_GTTTCAAAAAAAAAGATTT_CDS	6	8	11	25	0.290153047655819	1.43234640170882	0.979147237942287	0.427441602281341	0.188316641783378	1.61159973837776
chr9_35059646_35059654_VCP_NM_007126-2228-2236-mono--_ACACATTTTTTTTTGTGGA_CDS	4	9	11	24	0.122346602258233	1.90043466334874	0.9980097644343	0.260784071466689	0.146318829080736	1.75064908654723
chr13_33344887_33344895_PDS5B_NM_015032-4347-4355-mono-+_CAACCAAAAAAAAATGTGT_CDS	15	8	1	24	0.246179268089581	1.533696561954	0.0155602979618666	2.84428782328812	0.999981806818128	0.0696071786349712
chr4_5527115_5527124_C4orf6_NM_005750-234-243-mono-+_TACAATTTTTTTTTTCCTGT_CDS	10	12	2	24	0.00533946062109447	3.49925806672956	0.517850501733907	1.07649335919157	0.999702359544576	0.149188490650131
chr6_80751896_80751904_TTK_NM_003318-2663-2671-mono-+,NM_001166691-2672-2680-mono-+_TTTTGAAAAAAAAAGGGGA_CDS	9	11	4	24	0.0180963637260925	2.86226050281146	0.688838244329465	0.882424984437255	0.988762495182339	0.34502222083523
chr2_165365287_165365295_GRB14_NM_004490-1424-1432-mono--_CCATGTTTTTTTTTGCCTG_CDS	5	9	10	24	0.122346602258233	1.90043466334874	0.991131482961821	0.35140991250846	0.273090004460934	1.43891946205981
chr6_131481275_131481282_AKAP7_NM_016377-307-314-mono-+_AGAGGAAAAAAAAGAGAA_CDS	2	13	8	23	0.000746970271625606	4.7409024311851	0.999944701736979	0.119728341001894	0.561713945637689	1.02843808412968
chr9_131591119_131591127_C9orf114_NM_016390-135-143-mono--_TTCCATTTTTTTTTCTCCT_CDS	5	5	13	23	0.757414871774828	0.782663104512442	0.986755515358362	0.374811640490567	0.0166314494511594	2.86249847892482
chr4_3015469_3015477_GRK4_NM_182982-1111-1119-mono-+,NM_001004057-1111-1119-mono-+,NM_001004056-1015-1023-mono-+_GCTACAAAAAAAAAGAATA_CDS	8	5	10	23	0.757414871774828	0.782663104512442	0.781669276223696	0.773186016082904	0.220268681385851	1.56305642812151
chr1_65306996_65307003_JAK1_NM_002227-2822-2829-mono--_GCTGGTTTTTTTTCTGAA_CDS	17	2	3	22	0.990884502872897	0.260085995228789	0.000197504035344072	6.2090003907615	0.994957149859735	0.270734325479162
chr5_131931451_131931459_RAD50_NM_005732-2558-2566-mono-+_GAGCTAAAAAAAAAGGAAA_CDS	9	2	11	22	0.990884502872897	0.260085995228789	0.554737276284523	1.03827795831029	0.0796999737779864	2.10414967885025
chr17_26653806_26653815_TMEM97_NM_014573-664-673-mono-+_AAAAGAAAAAAAAAATGAAG_CDS	8	8	6	22	0.166924046246142	1.77952381841849	0.727077472617586	0.836611604149356	0.83381642539233	0.693110156557535
chr17_57247170_57247178_PRR11_NM_018304-370-378-mono-+_TATTCAAAAAAAAAGAAGC_CDS	7	9	6	22	0.0729293214944929	2.22571351513758	0.859542878426529	0.667086288953567	0.83381642539233	0.693110156557535
chr11_118220582_118220590_CD3G_NM_000073-285-293-mono-+_AAGATAAAAAAAAATGGAA_CDS	8	9	5	22	0.0729293214944929	2.22571351513758	0.727077472617586	0.836611604149356	0.93039022284915	0.530066729987753
chr12_55820958_55820969_OR6C76_NM_001005183-922-933-mono-+_CCCACAAAAAAAAAAAACACTG_CDS	4	8	10	22	0.166924046246142	1.77952381841849	0.995105493957491	0.29590755691549	0.172332808745381	1.7078129074728
chr1_155307999_155308007_ASH1L_NM_018489-9155-9163-mono--_CTCTGTTTTTTTTTCACCC_CDS	6	6	10	22	0.517175391865429	1.09764848287603	0.941013902470253	0.523447533788821	0.172332808745381	1.7078129074728
chr10_111893349_111893356_ADD3_NM_019903-2212-2219-mono-+,NM_001121-2375-2382-mono-+,NM_016824-2471-2478-mono-+_AGAACAAAAAAAAGGAGA_CDS	10	3	8	21	0.945032063370739	0.44977415133792	0.302548056550546	1.40988560867726	0.431700119639353	1.20752103460018
chr3_43647212_43647220_ANO10_NM_001204833-295-303-mono--,NM_018075-295-303-mono--,NM_001204834-295-303-mono--,NM_001204832-295-303-mono--,NM_001204831-295-303-mono--_CCATCTTTTTTTTTAGCTA_CDS	3	14	4	21	2.9861181791811e-05	7.65170446099589	0.998584651707129	0.219064010871394	0.969166065767419	0.417401668495797
chr10_98336474_98336481_TM9SF3_NM_020123-424-431-mono--_GATACTTTTTTTTGACCC_CDS	3	7	11	21	0.27113105816593	1.52068961881329	0.998584651707129	0.219064010871394	0.0553387412053922	2.3337155614126
chr15_64967246_64967253_ZNF609_NM_015042-2194-2201-mono-+_AAGACAAAAAAAAGAAGG_CDS	2	3	16	21	0.945032063370739	0.44977415133792	0.999833837402384	0.135186982960803	3.82525271759113e-05	7.76830940712252
chr3_142274739_142274748_ATR_NM_001184-2433-2442-mono--_AGGTATTTTTTTTTTCAGTA_CDS	8	5	8	21	0.671183661807348	0.894423365118131	0.664408310314654	0.909733714093569	0.431700119639353	1.20752103460018
chr1_115537600_115537609_SYCP1_NM_003176-3101-3110-mono-+_GATAGAAAAAAAAAACTAAA_CDS	3	9	8	20	0.0385756954760252	2.66856244151449	0.997706931059044	0.234359749110643	0.365265802640409	1.31935269326332
chr11_62649528_62649535_SLC3A2_NM_002394-1150-1157-mono-+,NM_001012662-1153-1160-mono-+,NM_001012664-964-971-mono-+,NR_037193-359-366-mono-+,NM_001013251-741-748-mono-+_CGGCTAAAAAAAAGAGTG_CDS	3	9	8	20	0.0385756954760252	2.66856244151449	0.997706931059044	0.234359749110643	0.365265802640409	1.31935269326332
chr2_48030639_48030646_MSH6_NM_000179-3406-3413-mono-+_AGATACCCCCCCCTTCTT_CDS	11	4	5	20	0.809524423768163	0.70009966221085	0.116410049823405	1.95968303804741	0.880876469227289	0.611675436304772
chr2_203420129_203420135_BMPR2_NM_001204-2890-2896-mono-+_AGGGGAAAAAAACCGAA_CDS	3	13	4	20	9.62372374775938e-05	6.90991301113603	0.997706931059044	0.234359749110643	0.957599507053254	0.447542900988984
chr10_890938_890944_LARP4B_NM_015155-522-528-mono--_CAATGTTTTTTTAAGTA_CDS	4	7	9	20	0.225002087556103	1.64990956536093	0.988449288012929	0.339785214426627	0.202845867725196	1.66137114715047
chr20_49508203_49508210_ADNP_NM_015339-3385-3392-mono--,NM_181442-3210-3217-mono--_TAGCCTTTTTTTTGGCAG_CDS	4	7	8	19	0.182204653712543	1.80048672984602	0.98254754057103	0.366085374521459	0.300297828674324	1.45155904572162
chr6_100382357_100382365_MCHR2_NM_032503-706-714-mono--,NM_001040179-930-938-mono--_GAGGGAAAAAAAAAGTTGT_CDS	10	5	4	19	0.568376847463743	1.03799815516356	0.176251757621403	1.75512177608654	0.942254899488061	0.481690078691943
chr11_117222649_117222657_CEP164_NM_014956-486-494-mono-+_AAGAAAAAAAAAAAGGAAA_CDS	7	6	6	19	0.353394389086786	1.38205839527994	0.706183407582403	0.858548119651452	0.689107979166873	0.87592269199507
chr17_42756252_42756260_CCDC43_NM_001099225-623-631-mono--,NM_144609-682-690-mono--_TGTCCTTTTTTTTTCCTTT_CDS	4	13	2	19	4.16529886541715e-05	8.11270168881468	0.98254754057103	0.366085374521459	0.997386083541932	0.202437894785786
chr9_115806415_115806422_ZFP37_NM_003408-503-510-mono--_AATTATTTTTTTTCCCCA_CDS	3	10	6	19	0.0074029950405048	3.76815650162685	0.996318284602127	0.251562674008725	0.689107979166873	0.87592269199507
chr2_203922057_203922065_NBEAL1_NM_001114132-730-738-mono-+_AAAGCAAAAAAAAAGAGAA_CDS	11	8	0	19	0.0770645012779676	2.31517787528784	0.0786458652906882	2.22442389017407	1	0
chrX_105937255_105937262_RNF128_NM_024539-189-196-mono-+_TCCAGTTTTTTTTGGCTC_CDS	5	9	5	19	0.026547943662918	2.95625048396022	0.941661207777672	0.501733570193763	0.846777341304637	0.661191781174339
chr3_157081226_157081234_VEPH1_NM_001167912-1881-1889-mono--,NM_001167911-1881-1889-mono--,NM_024621-2072-2080-mono--_TGAGGTTTTTTTTTAAGTG_CDS	4	10	5	19	0.0074029950405048	3.76815650162685	0.98254754057103	0.366085374521459	0.846777341304637	0.661191781174339
chr20_58467046_58467054_SYCP2_NM_014258-2493-2501-mono--_CACCATTTTTTTTTGTTTC_CDS	7	8	3	18	0.0557943717558416	2.56471528266732	0.63696682394044	0.945461432501666	0.977842738258759	0.35576414805789
chr2_152108087_152108096_RBM43_NM_198557-545-554-mono--_CGGGATTTTTTTTTTCAGGT_CDS	5	5	8	18	0.511802516311913	1.12626252644135	0.918275630750321	0.545622224755385	0.238749221759085	1.60998303551099
chr6_139097329_139097336_CCDC28A_NM_015439-498-505-mono-+_ATGCCAAAAAAAATGCCA_CDS	6	7	5	18	0.143468808078752	1.9785429632266	0.80649729691858	0.725850951730533	0.805285403899963	0.718298071880155
chr2_234638282_234638289_UGT1A3_NM_019093-511-518-mono-+_CTGTGTTTTTTTTGAGGA_CDS	5	4	9	18	0.729099379145081	0.812570096530417	0.918275630750321	0.545622224755385	0.112179686078302	2.06408784972222
chr4_3430398_3430406_RGS12_NM_198227-1853-1861-mono-+,NM_198229-4430-4438-mono-+,NM_002926-4430-4438-mono-+_TTGGGAAAAAAAAATATCA_CDS	2	10	6	18	0.00438010841591324	4.26738165662223	0.999177674855159	0.165606856844671	0.626794633173671	0.957117604779732
chr18_20572852_20572860_RBBP8_NM_203292-1445-1453-mono-+,NM_002894-1394-1402-mono-+,NM_203291-1364-1372-mono-+_CTGGGAAAAAAAAACATCT_CDS	5	7	6	18	0.143468808078752	1.9785429632266	0.918275630750321	0.545622224755385	0.626794633173671	0.957117604779732
chrX_107977802_107977809_IRS4_NM_003604-1798-1805-mono--_CTTTGCCCCCCCCAGAGT_CDS	3	5	10	18	0.511802516311913	1.12626252644135	0.994143956597217	0.271053348829035	0.0430968985722209	2.64683201084158
chr5_145886722_145886729_TCERG1_NM_006706-2903-2910-mono-+,NM_001040006-2840-2847-mono-+_TTACCAAAAAAAAGAGAG_CDS	2	9	7	18	0.0174792837891434	3.30731929114017	0.999177674855159	0.165606856844671	0.421235442262161	1.24883843322739
chr12_88524078_88524085_CEP290_NM_025114-972-979-mono--_CATAGTTTTTTTTAGACA_CDS	3	4	11	18	0.729099379145081	0.812570096530417	0.994143956597217	0.271053348829035	0.0133612639500384	3.41427039317067
chr4_15995679_15995686_PROM1_NM_001145850-1902-1909-mono--,NM_001145848-1898-1905-mono--,NM_001145852-1875-1882-mono--,NM_006017-1902-1909-mono--,NM_001145851-1875-1882-mono--,NM_001145847-2182-2189-mono--,NM_001145849-1902-1909-mono--_CTCTATTTTTTTTGCAGT_CDS	7	5	6	18	0.511802516311913	1.12626252644135	0.63696682394044	0.945461432501666	0.626794633173671	0.957117604779732
chr6_160485487_160485494_IGF2R_NM_000876-4090-4097-mono-+_TTCACGGGGGGGGACACT_CDS	4	6	7	17	0.247379251128127	1.65738420030855	0.961570055825995	0.430809191279692	0.350268578733187	1.38525120884609
chr21_16338329_16338336_NRIP1_NM_003489-2775-2782-mono--_TTCTCTTTTTTTTCACTC_CDS	8	5	4	17	0.452783615295497	1.22923738801612	0.357533286207495	1.36414363631009	0.896183481584648	0.565689346940203
chr18_18533678_18533685_ROCK1_NM_005406-4855-4862-mono--_ACCCATTTTTTTTGTTCA_CDS	5	6	6	17	0.247379251128127	1.65738420030855	0.887226093574838	0.596807187410513	0.558274902869834	1.0529966787629
chr15_42742956_42742963_ZFP106_NM_022473-1764-1771-mono--_AGGGGAAAAAAAATTTGT_CDS	9	1	7	17	0.995071573091528	0.164572243241535	0.190651350987577	1.76706157694989	0.350268578733187	1.38525120884609
chr3_122433231_122433240_PARP14_NM_017554-4015-4024-mono-+_GTGTGAAAAAAAAAATTACT_CDS	7	6	4	17	0.247379251128127	1.65738420030855	0.559754925356337	1.04970147134763	0.896183481584648	0.565689346940203
chr5_162917425_162917433_HMMR_NM_001142556-2175-2183-mono-+,NM_012485-2127-2135-mono-+,NM_012484-2172-2180-mono-+,NM_001142557-1948-1956-mono-+_TTGCTAAAAAAAAACAAAG_CDS	4	9	4	17	0.0109296961025283	3.7463303125526	0.961570055825995	0.430809191279692	0.896183481584648	0.565689346940203
chr1_100534121_100534128_HIAT1_NM_033055-799-806-mono-+_CCAGCTTTTTTTTATACC_CDS	5	9	3	17	0.0109296961025283	3.7463303125526	0.887226093574838	0.596807187410513	0.968561342036154	0.384587113531322
chr3_114058002_114058008_ZBTB20_NM_001164347-2290-2296-mono--,NM_001164345-2629-2635-mono--,NM_001164344-2675-2681-mono--,NM_015642-2473-2479-mono--,NM_001164343-2711-2717-mono--,NM_001164346-2268-2274-mono--,NM_001164342-2249-2255-mono--_CTGCAGGGGGGGTCCCA_CDS	2	7	8	17	0.109373193953176	2.19181520761555	0.998618372826499	0.178445289773256	0.182496094789848	1.8034960561386
chr10_97918855_97918863_ZNF518A_NM_014803-3634-3642-mono-+_AGAACAAAAAAAAACTATA_CDS	1	7	9	17	0.109373193953176	2.19181520761555	0.999903255865313	0.0817772844989419	0.0776382923252613	2.34063177446448
chr1_27105930_27105936_ARID1A_NM_006015-5915-5921-mono-+,NM_139135-5264-5270-mono-+_TTGGTGGGGGGGACACC_CDS	5	3	8	16	0.831041117264345	0.647524464262984	0.846861695246709	0.657264846857801	0.133151246571219	2.04512862204247
chr11_77920855_77920862_USP35_NM_020798-2311-2318-mono-+_GGACACCCCCCCCACCAG_CDS	5	11	0	16	0.000184917968483878	7.85284694192572	0.846861695246709	0.657264846857801	1	0
chr16_67645338_67645344_CTCF_NM_006565-1048-1054-mono-+_CAGCCAAAAAAACAAAG_CDS	13	0	3	16	1	0	0.00059040274725838	7.53721476675247	0.955788778427065	0.417834472293023
chr1_27621107_27621114_WDTC1_NM_015023-1396-1403-mono-+_AACATGGGGGGGGAACAG_CDS	6	6	4	16	0.198671230948732	1.83603856646186	0.682846357881719	0.887548116564914	0.863129635153853	0.618151256067168
chr5_36985082_36985089_NIPBL_NM_015384-2300-2307-mono-+,NM_133433-2300-2307-mono-+_CACCTAAAAAAAAGTCTG_CDS	4	6	6	16	0.198671230948732	1.83603856646186	0.944077358825723	0.471234891955089	0.484860906115723	1.16795990313223
chr12_416952_416959_KDM5A_NM_001042603-3953-3960-mono--_GATCCTTTTTTTTGGGAA_CDS	6	2	8	16	0.950711853317394	0.389780638635452	0.682846357881719	0.887548116564914	0.133151246571219	2.04512862204247
chr15_79750585_79750592_KIAA1024_NM_015206-2172-2179-mono-+_GCCTTAAAAAAAAGCCTC_CDS	3	5	8	16	0.392370567010976	1.35074840441811	0.98562251420137	0.319004360475399	0.133151246571219	2.04512862204247
chr15_91304138_91304146_BLM_NM_000057-1633-1641-mono-+_CTAGGAAAAAAAAATGAAA_CDS	4	5	7	16	0.392370567010976	1.35074840441811	0.944077358825723	0.471234891955089	0.281185791227106	1.55174416879936
chr18_56246442_56246447_ALPK2_NM_052947-1774-1779-mono--_CCTTTCCCCCCACTCT_CDS	5	4	7	16	0.627157641025817	0.962344794972842	0.846861695246709	0.657264846857801	0.281185791227106	1.55174416879936
chr9_32633583_32633590_TAF1L_NM_153809-2077-2084-mono--_TGGCCTTTTTTTTGATGT_CDS	5	4	7	16	0.627157641025817	0.962344794972842	0.846861695246709	0.657264846857801	0.281185791227106	1.55174416879936
chr4_186272694_186272701_SNX25_NM_031953-2095-2102-mono-+_AGGGGAAAAAAAATTCTT_CDS	6	5	5	16	0.392370567010976	1.35074840441811	0.682846357881719	0.887548116564914	0.697637066199671	0.863510253951136
chr2_178988919_178988927_RBM45_NM_152945-1227-1235-mono-+_CATGCAAAAAAAAAGCTCC_CDS	5	7	4	16	0.0802994144662502	2.45227069024269	0.846861695246709	0.657264846857801	0.863129635153853	0.618151256067168
chr12_66531936_66531945_TMBIM4_NM_016056-587-596-mono--_ACTATAAAAAAAAAACTATA_CDS	3	9	4	16	0.00642997937126606	4.30911602888045	0.98562251420137	0.319004360475399	0.863129635153853	0.618151256067168
chr18_649879_649893_C18orf56_NM_001012716-570-584-mono--_CTGCCTTTTTTTTTTTTTTTAAGGT_3UTR1	65	39	56	160	0.88761149669156	0.646257794343684	0.44856079529721	1.16222588300566	0.378698644272185	1.27721283372363
chr14_73959703_73959718_C14orf169_NM_024644-2061-2076-mono-+_CTACCTTTTTTTTTTTTTTTTCCTTA_3UTR1	51	43	53	147	0.0216745034596456	2.88027587886548	0.998871792139586	0.356261377270325	0.20643466797672	1.48342376195786
chr3_71008341_71008353_FOXP1_NM_001244812-2004-2016-mono--,NM_001244810-2652-2664-mono--,NM_001244816-2509-2521-mono--,NM_032682-2604-2616-mono--,NM_001244814-2401-2413-mono--,NM_001244808-2704-2716-mono--,NM_001244813-1896-1908-mono--,NM_001244815-2342-2354-mono--_ACGTGTTTTTTTTTTTTTCCTTT_3UTR1	53	37	52	142	0.498755283626753	1.08869893704027	0.939196050586814	0.624220254387868	0.147535906575731	1.58510191744847
chr4_39501722_39501739_UGDH_NM_001184701-1662-1679-mono--,NM_001184700-1630-1647-mono--,NM_003359-1831-1848-mono--_GTACCAAAAAAAAAAAAAAAAAATCACA_3UTR1	58	44	36	138	0.000509541926924802	5.22888544900486	0.233498588700374	1.36246407602383	0.999973738947834	0.266818457975145
chr1_33402334_33402350_RNF19B_NM_001127361-2302-2318-mono--,NM_153341-2255-2271-mono--_CTTGGAAAAAAAAAAAAAAAAATTCCA_3UTR1	43	44	45	132	7.51882449124774e-05	6.32477230738106	0.999666089853112	0.349366065837605	0.593133370269856	0.98013259036444
chr11_125763610_125763622_PUS3_NM_031307-1601-1613-mono--_GTAAATTTTTTTTTTTTTCCTTT_3UTR1	51	36	43	130	0.220700861646615	1.43348495873189	0.703314121972667	0.888229121517347	0.748721388248138	0.848057152313721
chr12_31435608_31435618_FAM60A_NM_001135812-915-925-mono--,NM_001135811-1019-1029-mono--,NM_021238-1015-1025-mono--_AGATATTTTTTTTTTTGTTCC_3UTR1	50	38	42	130	0.0641779186122493	1.93485546534604	0.804093232255894	0.800973959493953	0.841789413157172	0.760457071873753
chr6_11714639_11714652_ADTRP_NM_001143948-1093-1106-mono--,NM_032744-1039-1052-mono--_ACCAGAAAAAAAAAAAAAAGATGA_3UTR1	56	37	35	128	0.0930120098840186	1.76906455855342	0.0900272826350456	1.63315434936913	0.998876929752245	0.391453354759533
chr11_115047032_115047045_CADM1_NM_014333-1606-1619-mono--,NM_001098517-1522-1535-mono--_GAACATTTTTTTTTTTTTTACACA_3UTR1	58	31	36	125	0.715695002254014	0.873613159367559	0.00915463619783839	2.28150360123167	0.991012705872883	0.493133801936774
chr1_47325299_47325311_CYP4Z2P_NR_002788-1256-1268-mono--_TTGTTAAAAAAAAAAAAAGTTGT_3UTR1	44	35	43	122	0.130901225378454	1.60524020668553	0.955220708469764	0.620340943452992	0.406600682287591	1.1396489543798
chr3_123332875_123332890_MYLK_NM_053028-5728-5743-mono--,NM_053027-5935-5950-mono--,NM_053025-6088-6103-mono--,NM_053026-5881-5896-mono--,NM_053031-912-927-mono--,NM_053032-915-930-mono--_TTGAGTTTTTTTTTTTTTTTTGAGTT_3UTR1	44	27	49	120	0.93246108689561	0.637509366557809	0.9247972994526	0.673799372974347	0.00771711186800665	2.38166519857342
chr14_53513439_53513450_DDHD1_NM_030637-2884-2895-mono--,NM_001160148-2968-2979-mono--,NM_001160147-2905-2916-mono--_AACGGAAAAAAAAAAAATCAGT_3UTR1	49	36	34	119	0.0405340229939316	2.01680905728323	0.406383219893626	1.13002750624775	0.989370834656543	0.50858499406431
chr1_237060945_237060959_MTR_NM_000254-4223-4237-mono-+_CTAACTTTTTTTTTTTTTTTGCCTT_3UTR1	48	31	39	118	0.47378064288539	1.08946112751164	0.479657539749099	1.0662656464849	0.727291595389668	0.86952230698494
chr17_1326754_1326767_CRK_NM_016823-1104-1117-mono--,NM_005206-934-947-mono--_GTTGGAAAAAAAAAAAAAAGATTG_3UTR1	39	25	53	117	0.971334907886488	0.557099613984433	0.995229960918536	0.474189799186569	2.15439083882231e-05	4.40744476128663
chr1_149900985_149901000_MTMR11_NM_001145862-2401-2416-mono--_GATACAAAAAAAAAAAAAAAAGATTA_3UTR1	43	31	42	116	0.403894239122834	1.157573544109	0.891823412541977	0.719199782110174	0.284874158130091	1.26255243013904
chr8_79629738_79629751_ZC2HC1A_NM_016010-1091-1104-mono-+_ATCTCAAAAAAAAAAAAAAGCCAA_3UTR1	49	20	47	116	0.999776286831266	0.322055910369546	0.272368670401707	1.26419253860299	0.0145875770306471	2.15494550882822
chr7_94989255_94989271_PON3_NM_000940-1103-1119-mono--_TAGACTTTTTTTTTTTTTTTTTACTAT_3UTR1	39	21	53	113	0.998082356624612	0.399425305197007	0.981155697382501	0.558086718975228	3.45917241345067e-06	5.01612252841684
chr19_12574740_12574760_ZNF709_NM_152601-2136-2156-mono--_AACTCAAAAAAAAAAAAAAAAAAAAAGGAAA_3UTR1	33	28	49	110	0.600438423014529	0.973299964126334	0.999787815248053	0.359224307051139	0.000270405651509789	3.29909570292455
chr21_33974094_33974107_C21orf59_NM_021254-1303-1316-mono--,NR_036552-1230-1243-mono--_TGGCCTTTTTTTTTTTTTTAAATT_3UTR1	53	28	29	110	0.600438423014529	0.973299964126334	0.00524057031565166	2.3140372565608	0.997865782492818	0.431661932521004
chr13_58299434_58299444_PCDH17_NM_001040429-4379-4389-mono-+_AAAAGAAAAAAAAAAAGGCAT_3UTR1	37	21	50	108	0.992633689376332	0.466853767067865	0.980174642400083	0.564028805480065	3.23104812550089e-05	3.97268337546593
chr2_152236045_152236058_TNFAIP6_NM_007115-908-921-mono-+_CTTATAAAAAAAAAAAAAAGGATG_3UTR1	43	26	37	106	0.718813273699949	0.872237229237405	0.502139518754547	1.04491333178921	0.473377530158915	1.07203725284745
chr8_33356825_33356837_MAK16_NM_032509-1622-1634-mono-+_TGATATTTTTTTTTTTTTAATTA_3UTR1	46	29	30	105	0.301735630668068	1.26365085115986	0.154174907938228	1.42218219733773	0.977084584624314	0.566458781025814
chr5_58270457_58270468_PDE4D_NM_001165899-2515-2526-mono--,NM_001197218-2363-2374-mono--,NM_001104631-2624-2635-mono--,NM_006203-2167-2178-mono--,NM_001197220-2779-2790-mono--,NM_001197219-2141-2152-mono--,NM_001197223-1975-1986-mono--,NM_001197222-2185-2196-mono--,NM_001197221-2099-2110-mono--_TACTTAAAAAAAAAAAAGGCAT_3UTR1	40	18	45	103	0.998695515342849	0.383217582892046	0.706599849419069	0.889451603562746	0.00190989411907244	2.64034119149876
chr17_55016354_55016367_COIL_NM_004645-1826-1839-mono--_TCTTTAAAAAAAAAAAAAAGTTTG_3UTR1	39	24	38	101	0.792486413086249	0.80613835748424	0.726228248983692	0.874290583577325	0.182280883012569	1.38946915426151
chr3_164905648_164905658_SLITRK3_NM_014926-3071-3081-mono--_TTTTGAAAAAAAAAAAGCACT_3UTR1	34	25	40	99	0.620575043900434	0.954970661003487	0.968274625923614	0.601274351858711	0.041028578296469	1.80219798199745
chr12_130883554_130883566_RIMBP2_NM_015347-3436-3448-mono--_GTATCTTTTTTTTTTTTTAACCC_3UTR1	47	23	29	99	0.83562565583504	0.763750570778306	0.0208687116015689	1.92992032968417	0.951761814700983	0.628946955007211
chr6_71571694_71571705_SMAP1_NM_001044305-3310-3321-mono-+,NM_021940-3229-3240-mono-+_AAAATAAAAAAAAAAAAGAGAC_3UTR1	45	32	21	98	0.016201384365123	2.20279468637173	0.0601062691452251	1.66516574175266	0.999974704738541	0.293787407624863
chr2_99614595_99614607_TSGA10_NM_182911-2780-2792-mono--,NM_025244-2801-2813-mono--_GTAGCAAAAAAAAAAAAATCAGT_3UTR1	37	29	32	98	0.130963202840082	1.54480938163494	0.798970321362819	0.814967812480642	0.7355929257157	0.864317265505799
chr7_30673512_30673526_GARS_NM_002047-2614-2628-mono-+_CTAATAAAAAAAAAAAAAAACTACT_3UTR1	52	15	30	97	0.999778487040891	0.317964999793848	7.42694518202871e-05	3.34336611417022	0.873001124132235	0.738706697885439
chr11_134188851_134188865_GLB1L3_NM_001080407-2338-2352-mono-+_GAACATTTTTTTTTTTTTTTGAGAT_3UTR1	40	22	32	94	0.810530633937516	0.788406160064166	0.295724953820951	1.22615895416378	0.581928761712805	0.983953274699214
chr20_58587783_58587792_CDH26_NM_177980-2809-2818-mono-+,NM_021810-706-715-mono-+_TTCCTAAAAAAAAAAGTCTA_3UTR1	26	30	38	94	0.035697454515449	1.9461416097139	0.999875833378088	0.345389895945631	0.0500274473631659	1.74339679541063
chr2_8998775_8998786_MBOAT2_NM_138799-1718-1729-mono--_ACATCAAAAAAAAAAAACAGCC_3UTR1	35	25	34	94	0.450590011737442	1.1021324299653	0.830216804185907	0.787039017611115	0.341147263845928	1.18888847435985
chr22_39079920_39079934_TOMM22_NM_020243-534-548-mono-+_TTGGATTTTTTTTTTTTTTTAACTT_3UTR1	45	32	16	93	0.00511593871045739	2.54444214770007	0.0156762473088649	1.99248402074484	0.999999849366338	0.200985372531663
chrX_18183097_18183111_BEND2_NM_153346-2571-2585-mono--_CAGTTAAAAAAAAAAAAAAAGTTTG_3UTR1	35	14	44	93	0.999780663709751	0.314703581893337	0.798206325079807	0.81555494628507	0.000144240269475623	3.30018123828725
chr1_236714292_236714309_LGALS8_NM_201545-4163-4180-mono-+,NM_006499-4293-4310-mono-+,NM_201543-4167-4184-mono-+,NM_201544-4224-4241-mono-+_CATCTAAAAAAAAAAAAAAAAAATCAAA_3UTR1	42	25	24	91	0.350971282627357	1.20104980351891	0.0675907226798078	1.63197009686587	0.991016848987548	0.50336115550373
chr5_88018388_88018400_MEF2C_NM_001131005-1841-1853-mono--,NM_001193347-1901-1913-mono--,NM_001193348-1413-1425-mono--,NM_001193350-2093-2105-mono--,NM_001193349-1341-1353-mono--,NM_002397-2096-2108-mono--_GCAAGAAAAAAAAAAAAACTAGT_3UTR1	24	16	51	91	0.996009704275374	0.428615498695321	0.999954501875687	0.318130549344549	5.24930049718155e-10	8.0383314831488
chr12_54405179_54405189_HOXC8_NM_022658-923-933-mono-+_AAAGACCCCCCCCCCCTTAGC_3UTR1	44	5	40	89	0.999999999966961	0.0771641852821504	0.00977200021860006	2.10462756179448	0.00258043688276455	2.5042179689501
chr1_110906247_110906265_SLC16A4_NM_001201546-1692-1710-mono--,NM_004696-1836-1854-mono--,NM_001201549-1332-1350-mono--,NM_001201548-1579-1597-mono--,NM_001201547-1703-1721-mono--_GTCTCAAAAAAAAAAAAAAAAAAATTGTT_3UTR1	38	26	24	88	0.16437434416496	1.46468386522601	0.254780935654615	1.27184917919046	0.979857657246621	0.554877993422042
chr3_124951171_124951185_ZNF148_NM_021964-2870-2884-mono--_TACACTTTTTTTTTTTTTTTAGCCA_3UTR1	24	23	41	88	0.511147548168403	1.04715258890697	0.999810727694619	0.354975151372699	0.000649029628242602	2.86570911665498
chr6_167453519_167453530_FGFR1OP_NM_194429-1279-1290-mono-+,NM_007045-1339-1350-mono-+_TTCCATTTTTTTTTTTTCCAGA_3UTR1	41	15	32	88	0.996946231131569	0.412904802481825	0.0597971175094566	1.6631343028498	0.334541264948635	1.19527307616644
chr18_9954233_9954245_VAPA_NM_003574-1210-1222-mono-+,NM_194434-1075-1087-mono-+_GTTTCTTTTTTTTTTTTTCTCTT_3UTR1	29	21	38	88	0.757782533549534	0.836623100756577	0.979131288398431	0.568051774807962	0.0112530975359318	2.12502047198155
chr17_4442639_4442656_SPNS2,MYBBP1A_NM_001124758-3761-3778-mono-+,NM_014520-4102-4119-mono--_GGTTTAAAAAAAAAAAAAAAAAATAGGC_3UTR1	18	18	51	87	0.948182810338753	0.610312993611349	0.999999942675938	0.198664403410154	3.10486472522719e-11	9.34661209265088
chr12_42835328_42835342_PPHLN1_NM_201439-1227-1241-mono-+,NM_201440-1105-1119-mono-+,NM_001143788-1170-1184-mono-+,NM_201515-1270-1284-mono-+,NM_001143789-1005-1019-mono-+_AGGCTAAAAAAAAAAAAAAACAGTT_3UTR1	47	22	17	86	0.575649637727712	0.991630710235482	0.000154217344744745	3.12163458533768	0.999975848190163	0.285033754912777
chr12_118588761_118588778_TAOK3_NM_016281-3211-3228-mono--_TTTTCTTTTTTTTTTTTTTTTTTGTAAA_3UTR1	47	12	27	86	0.999856485085433	0.294693593333229	0.000154217344744745	3.12163458533768	0.817719116987431	0.792564273319091
chr19_44662274_44662286_ZNF234_NM_001144824-2295-2307-mono-+,NM_006630-2413-2425-mono-+_TGATTAAAAAAAAAAAAACAGAA_3UTR1	24	19	42	85	0.867890969000274	0.725907178714259	0.999308249659553	0.395451506598561	5.78130320777182e-05	3.52618157484783
chr1_161091814_161091830_DEDD_NM_001039712-1236-1252-mono--,NM_032998-1298-1314-mono--,NM_001039711-1265-1281-mono--_TCTTTAAAAAAAAAAAAAAAAAGGCAG_3UTR1	23	16	45	84	0.980111039873525	0.523848388626909	0.99964642394869	0.371816039015101	4.4005924502923e-07	5.05248451937835
chr1_221875661_221875671_DUSP10_NM_007207-1768-1778-mono--,NM_144729-914-924-mono--,NM_144728-1338-1348-mono--_ACTACAAAAAAAAAAAGAAAG_3UTR1	35	15	34	84	0.991849827059759	0.463015329411911	0.403676068134907	1.12428826480772	0.0705904510729673	1.65009553370118
chr2_88056970_88056980_PLGLB2,PLGLB1_NM_002665-992-1002-mono-+,NM_001032392-988-998-mono-+,NM_002665-992-1002-mono-+,NM_001032392-988-998-mono-+_TAGTTAAAAAAAAAAATCAAT_3UTR1	34	28	22	84	0.0229460086270156	2.06673607898009	0.522289920918575	1.02815149619122	0.988062666521916	0.517186674913952
chr3_12571420_12571432_TSEN2_NM_001145395-1606-1618-mono-+_TTCAGTTTTTTTTTTTTTCTTAA_3UTR1	28	33	23	84	0.000110570986225032	3.76762669267233	0.968674477134028	0.597417268224313	0.974078228819347	0.571897357159362
chr3_112719791_112719806_GTPBP8_NM_014170-928-943-mono-+,NM_138485-829-844-mono-+_GATTCAAAAAAAAAAAAAAAAGCTTT_3UTR1	32	23	28	83	0.3427481695145	1.21007778155868	0.704076299472882	0.890659735203629	0.609992035653867	0.961803549650488
chr6_49459994_49460003_CENPQ_NM_018132-903-912-mono-+_GAGTGTTTTTTTTTTAGATT_3UTR1	24	31	28	83	0.000971605140915275	3.03195278855145	0.998467471332382	0.424711150061335	0.609992035653867	0.961803549650488
chr8_33356191_33356206_MAK16_NM_032509-988-1003-mono-+_AACTGTTTTTTTTTTTTTTTTATCTT_3UTR1	30	35	18	83	3.83483433936628e-06	5.05653975408294	0.872498444706351	0.7433304396413	0.999697240100846	0.351148973760463
chrX_101138438_101138448_ZMAT1_NM_001011657-2300-2310-mono--,NR_046008-2856-2866-mono--,NR_046009-2803-2813-mono--_GACTGTTTTTTTTTTTCAATT_3UTR1	35	25	23	83	0.140889783184291	1.51452144500722	0.357727769154084	1.16569823745065	0.967086009968063	0.590701276320845
chr5_16474778_16474793_FAM134B_NM_001034850-1637-1652-mono--,NM_019000-1513-1528-mono--_TTTCCTTTTTTTTTTTTTTTTCTTGT_3UTR1	24	19	39	82	0.80470075966877	0.791357833599476	0.997763931305461	0.440094029225111	0.000592292198432743	2.88492347609026
chrX_153906377_153906392_GAB3_NM_001081573-1874-1889-mono--,NM_080612-1871-1886-mono--_TGGACAAAAAAAAAAAAAAAAGAAAA_3UTR1	35	22	25	82	0.438165092386422	1.11345521926437	0.313647849800493	1.20886016912942	0.86599628005162	0.743426252355467
chr18_319944_319954_COLEC12_NM_130386-2534-2544-mono--_AGTGCTTTTTTTTTTTCAATC_3UTR1	37	30	15	82	0.0021997389384327	2.7725361401848	0.138725577754914	1.44676760469855	0.999991599345965	0.257773314540098
chr20_52491773_52491783_SUMO1P1_NR_002189-465-475-mono--_AAAGGAAAAAAAAAAAGAATG_3UTR1	29	18	34	81	0.867178055459987	0.725054068146924	0.885177480043501	0.728671084444041	0.0363257102782812	1.8265882624107
chrX_132351002_132351016_TFDP3_NM_016521-1360-1374-mono--_ACATTAAAAAAAAAAAAAAAGTTTC_3UTR1	26	21	34	81	0.537719334407262	1.02395274239341	0.982676065604805	0.551667357396317	0.0363257102782812	1.8265882624107
chrX_151302890_151302908_MAGEA10_NM_021048-1526-1544-mono--,NM_001251828-1545-1563-mono--,NM_001011543-1617-1635-mono--_CCAACTTTTTTTTTTTTTTTTTTTAGATT_3UTR1	34	12	34	80	0.999104437352109	0.349946464103665	0.334494912642583	1.18870365814047	0.028474718915553	1.89046930777349
chr9_27062802_27062814_IFT74_NM_001099223-1999-2011-mono-+,NM_001099222-2043-2055-mono-+,NM_025103-2035-2047-mono-+_CTACCAAAAAAAAAAAAAGCTTA_3UTR1	35	18	27	80	0.847813747407739	0.74632670726765	0.233122727417508	1.30090573741858	0.607051384264237	0.963972443276861
chr19_52249071_52249084_FPR1_NM_001193306-1309-1322-mono--,NM_002029-1258-1271-mono--_AAGGCTTTTTTTTTTTTTTCTGAT_3UTR1	27	22	30	79	0.338211307096649	1.21597553360465	0.94174444886213	0.650550961130551	0.220879894367629	1.33044634356194
chr5_122359502_122359531_PPIC_NM_000943-782-811-di--_ACACAACACACACACACACACACACACACACACACCCCTG_3UTR1	29	20	29	78	0.568421237105523	0.997550058090326	0.799993116173648	0.811471631201649	0.285781957984608	1.24978818904545
chr6_54130829_54130842_MLIP_NM_138569-1567-1580-mono-+_TTAACTTTTTTTTTTTTTTCCAGA_3UTR1	36	33	9	78	1.15603096906388e-05	4.55453392460039	0.101098318260693	1.53482432173753	0.999999998665631	0.129488064289878
chr6_43021976_43021987_MRPL2_NM_015950-1065-1076-mono--_AAAACGGGGGGGGGGGGCATTT_3UTR1	14	13	50	77	0.99400451694055	0.437144256469191	0.999999970004757	0.180235400498986	9.36443213128771e-14	12.4775275371111
chr9_20346377_20346390_MLLT3_NM_004529-2016-2029-mono--_CAACCAAAAAAAAAAAAAACCAAA_3UTR1	32	26	19	77	0.026007187656658	2.03119228591758	0.425101195501294	1.10739972570518	0.993501196828833	0.475058030528584
chr5_134086670_134086682_CAMLG_NM_001745-1063-1075-mono-+_CTTACAAAAAAAAAAAAATCCTC_3UTR1	24	25	28	77	0.0541649893956473	1.81261879665429	0.987797092574297	0.525673420946983	0.358843006094748	1.17358149330009
chr7_27868483_27868499_TAX1BP1_NM_001206902-2274-2290-mono-+,NM_001206901-2465-2481-mono-+,NM_006024-2588-2604-mono-+,NM_001079864-2462-2478-mono-+_GCAGTAAAAAAAAAAAAAAAAACCACA_3UTR1	28	14	35	77	0.984527617729558	0.498540195218755	0.847437540018171	0.767053290627584	0.00546476582560616	2.31662772336623
chr7_54819993_54820003_SEC61G_NM_014302-402-412-mono--,NM_001012456-398-408-mono--_AAAGGAAAAAAAAAAACCCAC_3UTR1	26	34	16	76	9.55252119433748e-07	5.55110161605385	0.935338824603584	0.659440513189119	0.999605463998148	0.35195209887611
chr11_26581382_26581421_MUC15_NM_001135092-2399-2438-di--,NM_001135091-2549-2588-di--,NM_145650-2461-2500-di--_GTGTTACACACACACACACACACACACACACACACACACACACACCATGA_3UTR1	37	20	18	75	0.464004547956985	1.09039823491941	0.0254731244824294	1.88949151913527	0.995325529183209	0.454986576329473
chr16_56718015_56718034_MT1X_NM_005952-312-331-mono-+_CTGGATTTTTTTTTTTTTTTTTTTTGTACA_3UTR1	18	21	36	75	0.333353045165421	1.22293056660317	0.999950504878313	0.306704388880191	0.00102821376136369	2.75323333103237
chr5_82937251_82937260_HAPLN1_NM_001884-1434-1443-mono--_ATTGGAAAAAAAAAACACCT_3UTR1	13	22	40	75	0.220634101580543	1.3706076797169	0.999999982997175	0.170774329719527	6.9915060528337e-06	4.1549972642278
chr9_110093970_110093981_RAD23B_NM_002874-3658-3669-mono-+,NM_001244724-3333-3344-mono-+,NM_001244713-3343-3354-mono-+_GAAACAAAAAAAAAAAACAGCC_3UTR1	17	21	36	74	0.301791740961656	1.26044807018393	0.999979032211854	0.284765810658152	0.000698595651427104	2.8588072750183
chr13_47345469_47345482_ESD_NM_001984-1100-1113-mono--_TTGAATTTTTTTTTTTTTTGCTCA_3UTR1	45	14	15	74	0.971419849475903	0.543887928837343	2.91773673199987e-06	4.25618391202902	0.99975091161399	0.334000474304635
chr17_1248583_1248600_YWHAE_NM_006761-1060-1077-mono--,NR_024058-1093-1110-mono--_TGTTTAAAAAAAAAAAAAAAAAACCAAC_3UTR1	36	23	15	74	0.115427069863324	1.58336628503386	0.038050889046657	1.7918362254458	0.99975091161399	0.334000474304635
chr7_27147451_27147470_HOXA3_NM_153631-1734-1753-mono--,NM_030661-1595-1614-mono--_AACCTAAAAAAAAAAAAAAAAAAAAGCAAC_3UTR1	7	21	45	73	0.27152978649098	1.29939973863341	0.999999999999923	0.0728198837370756	3.0256012348789e-10	7.92714741685091
chr2_55863360_55863370_PNPT1_NM_033109-2406-2416-mono--_TCTTTAAAAAAAAAAATCACT_3UTR1	31	18	23	72	0.62985996076167	0.944716700815352	0.308826477548769	1.21875109457543	0.750468303665953	0.847936478044126
chr9_86584222_86584232_HNRNPK_NM_002140-1743-1753-mono--,NM_031263-1708-1718-mono--,NM_031262-1683-1693-mono--_CAGATAAAAAAAAAAAGATGC_3UTR1	23	22	26	71	0.129559871008711	1.55032915885323	0.967553824540731	0.591413227437371	0.350307408291519	1.18486752112856
chr12_55038408_55038430_DCD_NM_053283-461-483-mono--_TTAAATTTTTTTTTTTTTTTTTTTTTTTAGGTT_3UTR1	24	42	5	71	1.75453365964697e-16	25.9231659377713	0.937538265267417	0.652311683260844	0.999999999993674	0.0741164372319389
chr3_128292062_128292076_C3orf27_NM_007354-1463-1477-mono--_CCGACTTTTTTTTTTTTTTTAGCAG_3UTR1	14	27	28	69	0.00128070848409324	2.95050745749643	0.999996557680408	0.23972223157205	0.107652343248148	1.55173412100203
chrX_109416688_109416701_TMEM164_NM_032227-1243-1256-mono-+,NM_017698-652-665-mono-+_GCTTATTTTTTTTTTTTTTCCTCC_3UTR1	23	18	28	69	0.526219357114611	1.03512808188382	0.945829082122629	0.636159757297356	0.107652343248148	1.55173412100203
chr2_179330468_179330478_FKBP7_NM_181342-816-826-mono--,NM_001135212-813-823-mono--_TAGCTAAAAAAAAAAAGTAGA_3UTR1	27	19	23	69	0.389636126992157	1.16523141491424	0.640721700013464	0.937852591703243	0.63757649872495	0.939315758525529
chr14_58471378_58471388_C14orf37_NM_001001872-2501-2511-mono--_TGTTCTTTTTTTTTTTCTGCT_3UTR1	20	16	33	69	0.777468969738328	0.812217596734544	0.994642122176162	0.469424165129926	0.00238675937323304	2.55862197083937
chr1_23636874_23636884_HNRNPR_NM_005826-2123-2133-mono--,NM_001102397-1957-1967-mono--,NM_001102399-1966-1976-mono--,NM_001102398-2132-2142-mono--_GCCAATTTTTTTTTTTGAAGA_3UTR1	32	5	31	68	0.999999363655296	0.141559222486327	0.0951363345113905	1.56714209044041	0.0106291653434573	2.17390457581632
chr5_134907432_134907474_CXCL14_NM_004887-869-911-mono--_AAGGCTTTTTTTTTTTTTTTTTTTTTTTTTTTTTTTTTTTTTTTTTTTAATCT_3UTR1	39	20	9	68	0.237201942378424	1.35188706627356	0.000254557195175041	3.08048145192517	0.999999634166514	0.179075689889647
chr6_88853530_88853540_CNR1_NM_001160259-1818-1828-mono--,NM_001160258-1943-1953-mono--,NM_001160226-1905-1915-mono--,NM_016083-1762-1772-mono--,NM_033181-1417-1427-mono--_AGCTTAAAAAAAAAAATTCTT_3UTR1	17	18	33	68	0.490588949256579	1.06762195436809	0.999658705382495	0.35253832131252	0.00165068998700966	2.66141712338388
chr8_38845644_38845656_HTRA4_NM_153692-1574-1586-mono-+_TATCTAAAAAAAAAAAAACCAGT_3UTR1	31	24	13	68	0.0184902497036456	2.14970792499033	0.158414602524845	1.42533703122153	0.999800852356015	0.317042281787437
chr3_44373517_44373531_C3orf77_NM_001145030-5262-5276-mono-+_TCTGCTTTTTTTTTTTTTTTAGTTC_3UTR1	37	31	0	68	3.65242051910184e-06	4.97723135081557	0.00215125016700478	2.53079412500496	1	0
chr10_90034667_90034677_RNLS_NM_018363-1123-1133-mono--_TCCTTAAAAAAAAAAATCAAA_3UTR1	32	8	28	68	0.99985145573927	0.265048617294867	0.0951363345113905	1.56714209044041	0.0882660595708631	1.6097066699818
chr3_170715683_170715692_SLC2A2_NM_000340-1883-1892-mono--_CAGGGTTTTTTTTTTACACA_3UTR1	9	21	37	67	0.124894093151175	1.56860440404105	0.999999998935366	0.128375906948217	7.31577534839823e-06	4.21122806524909
chr10_27037487_27037497_ABI1_NM_005470-1752-1762-mono--,NM_001178122-1494-1504-mono--,NM_001178116-1716-1726-mono--,NM_001178125-1215-1225-mono--,NM_001178124-1392-1402-mono--,NM_001178123-1407-1417-mono--,NM_001178121-1566-1576-mono--,NM_001178120-1581-1591-mono--,NM_001178119-1668-1678-mono--,NM_001012750-1671-1681-mono--,NM_001012751-1584-1594-mono--,NM_001012752-1656-1666-mono--_AAAAGAAAAAAAA…	36	13	18	67	0.951339515935723	0.586279534345661	0.00370666296148633	2.40002615062064	0.960685231211177	0.59258925869441
chr14_69520518_69520530_DCAF5_NM_003861-3091-3103-mono--_AACAATTTTTTTTTTTTTGTAAG_3UTR1	26	13	27	66	0.941921668163242	0.60427494323032	0.617931711960874	0.955320419252231	0.103956567047035	1.56776016269986
chr18_32917176_32917187_ZNF24_NM_006965-1301-1312-mono--_GATTCTTTTTTTTTTTTCAATT_3UTR1	27	16	23	66	0.690775187869388	0.890567665601029	0.495119273628379	1.05257444044066	0.509332475405007	1.04341007438161
chr19_39327238_39327263_HNRNPL_NM_001533-1879-1904-mono--,NM_001005335-1645-1670-mono--_CATTTAAAAAAAAAAAAAAAAAAAAAAAAAAGGAAT_3UTR1	33	9	24	66	0.998903661060531	0.333791886225508	0.0301895192546406	1.87444099633899	0.382683949928855	1.15622704395739
chr1_78414310_78414327_FUBP1_NM_003902-2147-2164-mono--_TTTTCAAAAAAAAAAAAAAAAAAGGAAA_3UTR1	30	31	5	66	1.42457837887878e-06	5.36135280559459	0.172048967413609	1.40476611912787	0.999999999841673	0.0871294741068196
chr5_122359467_122359478_PPIC_NM_000943-835-846-mono--_AAAGTAAAAAAAAAAAAGCAAA_3UTR1	23	18	25	66	0.41930572635798	1.13670407971427	0.892839098577096	0.71104891865856	0.267827288193025	1.28030237643858
chr1_153516162_153516171_S100A4_NM_002961-438-447-mono--,NM_019554-487-496-mono--_GGTGGAAAAAAAAAAGTGCC_3UTR1	11	19	36	66	0.290616999893982	1.28070104923061	0.999999883591802	0.179771439021382	1.77752882066553e-05	3.95280734365488
chr10_70968804_70968816_SUPV3L1_NM_003171-2430-2442-mono-+_TCCTGTTTTTTTTTTTTTATTTA_3UTR1	22	14	29	65	0.869098774621547	0.711765436387125	0.924517833679097	0.667525791746239	0.0220441105947752	1.99463383950346
chr10_124924484_124924494_BUB3_NM_004725-2363-2373-mono-+_GGGTCTTTTTTTTTTTAAGTA_3UTR1	40	12	13	65	0.967820749537565	0.542584582812597	1.32034242873124e-05	3.94509028512999	0.999385489821685	0.349936099479766
chr15_48634319_48634333_DUT_NM_001948-624-638-mono-+,NM_001025249-580-594-mono-+,NM_001025248-896-910-mono-+_TTCTTAAAAAAAAAAAAAAAGTTTT_3UTR1	26	19	20	65	0.260097934329398	1.32251724584613	0.569551054435952	0.993233139880015	0.812580355867856	0.78887550690917
chr20_44470648_44470660_SNX21_NM_033421-1908-1920-mono-+,NM_001042633-1919-1931-mono-+,NM_001042632-1901-1913-mono-+_TACACTTTTTTTTTTTTTCCTGA_3UTR1	43	19	3	65	0.260097934329398	1.32251724584613	1.26599068277018e-07	5.43995067114945	0.999999999999131	0.0490444345402882
chr8_38961268_38961278_ADAM9_NR_027878-2482-2492-mono-+,NM_003816-2588-2598-mono-+,NR_027638-2446-2456-mono-+,NR_027639-2401-2411-mono-+_AATACTTTTTTTTTTTCTTGA_3UTR1	32	12	20	64	0.961037877420927	0.559362684467671	0.0336870868634545	1.85413951596625	0.781834686744903	0.816996103397035
chr5_162945387_162945398_MAT2B_NM_013283-1132-1143-mono-+,NM_182796-1161-1172-mono-+_GGTTCTTTTTTTTTTTTAAATG_3UTR1	24	18	22	64	0.34983963789213	1.21175612385877	0.751698757092225	0.847809034140777	0.550007893721434	1.01015162335625
chr6_170881389_170881401_TBP_NM_001172085-1134-1146-mono-+,NM_003194-1336-1348-mono-+_CCTTCTTTTTTTTTTTTTAAACA_3UTR1	27	13	24	64	0.918683908715594	0.642374310589771	0.395737276477535	1.1393956291094	0.30076605521377	1.24350516210018
chr7_5567254_5567269_ACTB_NM_001101-1321-1336-mono--_AAGCCAAAAAAAAAAAAAAAACCAAA_3UTR1	15	21	28	64	0.0764496305357955	1.73113797452303	0.999831158574455	0.323362839904976	0.0352202430891134	1.87305973561672
chr15_41060070_41060083_DNAJC17_NM_018163-1001-1014-mono--_ATCTTAAAAAAAAAAAAAATTTAT_3UTR1	20	12	32	64	0.961037877420927	0.559362684467671	0.974597146886213	0.563707799958103	0.00099307313631881	2.82659311831111
chr5_111500528_111500544_EPB41L4A_NM_022140-2477-2493-mono--_ATCTCAAAAAAAAAAAAAAAAAGAAGC_3UTR1	30	18	15	63	0.316457895337041	1.25176831410705	0.0910621982611952	1.59183077235535	0.990294303171925	0.480145679018672
chr10_18834797_18834809_NSUN6_NM_182543-1880-1892-mono--_TGGTTAAAAAAAAAAAAACCACA_3UTR1	16	12	35	63	0.953096508288677	0.576796227983555	0.999141928088821	0.376989743433701	1.44514688933455e-05	4.06010005024114
chr3_119348345_119348360_PLA1A_NM_015900-1468-1483-mono-+,NM_001206961-1266-1281-mono-+,NM_001206960-1420-1435-mono-+_CTGCATTTTTTTTTTTTTTTTGAGAG_3UTR1	33	16	13	62	0.554700212739132	1.01081420985934	0.00795806965692509	2.23860865539862	0.998250118575942	0.386843331376915
chr3_98518160_98518169_DCBLD2_NM_080927-2737-2746-mono--_TAATTAAAAAAAAAAGGCCA_3UTR1	26	12	23	61	0.933189458007891	0.613789662634806	0.369805171739543	1.16636991629114	0.295437203139889	1.25324951942086
chr6_163991926_163991942_QKI_NM_006775-1762-1778-mono-+,NM_206855-8661-8677-mono-+,NM_206854-7714-7730-mono-+,NM_206853-6435-6451-mono-+_TCAGCTTTTTTTTTTTTTTTTTCCTGT_3UTR1	33	9	19	61	0.995849809558124	0.387877342256449	0.00542678571303588	2.34582786903477	0.781935602824707	0.815172604463082
chr8_18393159_18393169_PSD3_NM_015310-3330-3340-mono--,NM_206909-1734-1744-mono--_CAGACTTTTTTTTTTTAAATA_3UTR1	25	14	22	61	0.778126569836222	0.806921458143535	0.494120265372931	1.05523492971565	0.41665927655997	1.12746836576963
chr19_58118715_58118730_ZNF530_NM_020880-2043-2058-mono-+_GTCACTTTTTTTTTTTTTTTTGAGAT_3UTR1	34	5	22	61	0.999990722612247	0.173721775740553	0.00209009324154558	2.59651682833024	0.41665927655997	1.12746836576963
chr16_66757487_66757502_DYNC1LI2_NM_006141-1632-1647-mono--_TGAAGTTTTTTTTTTTTTTTTAAAGT_3UTR1	34	26	1	61	0.000281328805783809	3.48474852857211	0.00209009324154558	2.59651682833024	0.999999999999994	0.0169150027155422
chr4_177100754_177100764_WDR17_NM_181265-4129-4139-mono-+,NM_170710-4297-4307-mono-+_CTTGATTTTTTTTTTTAAAGA_3UTR1	22	17	22	61	0.378404919155811	1.18292015258068	0.827202470547099	0.778016124666134	0.41665927655997	1.12746836576963
chr9_20346393_20346404_MLLT3_NM_004529-2002-2013-mono--_AAACCAAAAAAAAAAAACACAA_3UTR1	23	18	19	60	0.224528408325811	1.38328327395992	0.690322298554079	0.897091807083083	0.747924407793972	0.845202126702075
chr10_78646910_78646918_KCNMA1_NM_002247-3819-3827-mono--,NM_001161353-3942-3950-mono--,NM_001161352-3993-4001-mono--_TGTGTAAAAAAAAAGGGGG_3UTR1	13	10	37	60	0.984875112510096	0.470200883289053	0.999925088970445	0.291862545256202	8.85555119734655e-08	5.89059351497866
chr11_93170909_93170917_CCDC67_NM_181645-1940-1948-mono-+_TGCTTCCCCCCCCCACCCC_3UTR1	9	30	21	60	3.79674536243476e-07	5.98473772243659	0.99999990026423	0.164640684512367	0.502064687036642	1.05158476465384
chr10_75135833_75135845_ANXA7_NM_001156-1481-1493-mono--,NM_004034-1547-1559-mono--_TCATTAAAAAAAAAAAAATCCCT_3UTR1	34	18	8	60	0.224528408325811	1.38328327395992	0.00133330436083727	2.72718197921303	0.999996963801297	0.196628218082178
chr22_36623361_36623386_APOL2_NM_030882-1413-1438-mono--,NM_145637-1554-1579-mono--_ATCTCAAAAAAAAAAAAAAAAAAAAAAAAAAGTCTG_3UTR1	9	16	34	59	0.444853144289574	1.11561167407376	0.999999817663656	0.170647998918501	6.35904705511755e-06	4.4022091324396
chr10_121335156_121335164_TIAL1_NM_003252-1704-1712-mono--,NM_001033925-1755-1763-mono--_TACAATTTTTTTTTAGAGT_3UTR1	12	18	29	59	0.197251276994921	1.43133973682509	0.999970889360669	0.26524517307776	0.00317351781507737	2.55458278193654
chr8_102701456_102701470_NCALD_NM_001040628-1011-1025-mono--,NM_001040627-868-882-mono--,NM_001040626-955-969-mono--,NM_001040625-955-969-mono--,NM_001040624-1042-1056-mono--,NM_001040630-1108-1122-mono--,NM_001040629-924-938-mono--,NM_032041-1017-1031-mono--_TTGGCAAAAAAAAAAAAAAATTGTT_3UTR1	26	20	13	59	0.0597614423956553	1.82528154545972	0.276916484246326	1.2685958235323	0.995396400606846	0.428547149413211
chr14_35550467_35550478_FAM177A1_NM_001079519-1135-1146-mono-+,NM_173607-805-816-mono-+_TTAAGTTTTTTTTTTTTAATAC_3UTR1	20	21	18	59	0.0282329152329692	2.05867696690091	0.909972717364954	0.682044317548655	0.813654739059893	0.783623139916197
chr5_121362852_121362862_SRFBP1_NM_152546-1394-1404-mono-+_CATCTAAAAAAAAAAATGTTT_3UTR1	13	34	12	59	4.79591284299343e-11	10.8830598566734	0.999880697822997	0.302732629292064	0.998447454975072	0.375033706224218
chr2_96994050_96994059_ITPRIPL1_NM_001163524-1774-1783-mono-+,NM_001163523-1907-1916-mono-+,NM_178495-2117-2126-mono-+,NM_001008949-2017-2026-mono-+_CCATTAAAAAAAAAACAGAG_3UTR1	2	22	34	58	0.00923294952388198	2.40846552963556	0.999999999999998	0.0278307539210149	3.46626138460944e-06	4.63063685684284
chr7_110764988_110765000_LRRN3_NM_018334-3018-3030-mono-+,NM_001099658-3100-3112-mono-+,NM_001099660-3207-3219-mono-+_TGAACAAAAAAAAAAAAAGCGAA_3UTR1	23	18	17	58	0.171889489026248	1.48178708035842	0.595517733742928	0.973213657803652	0.868268039902548	0.724637912334719
chr9_33047210_33047223_SMU1_NM_018225-1717-1730-mono--_CTGGCAAAAAAAAAAAAAAGCACA_3UTR1	29	23	6	58	0.00340370384472149	2.71724938247716	0.046029517052186	1.79852596556201	0.999999835198513	0.142554122462452
chr20_35632028_35632040_RBL1_NM_183404-3179-3191-mono--_AAAAGAAAAAAAAAAAAAGAGGC_3UTR1	21	12	25	58	0.891190706513934	0.675286816903814	0.813235787163906	0.789286387571467	0.0615149339289495	1.74287369685364
chr12_70747693_70747717_CNOT2_NM_014515-2204-2228-mono-+,NM_001199303-2326-2350-mono-+,NM_001199302-2073-2097-mono-+,NR_037615-2550-2574-mono-+_CTTCTAAAAAAAAAAAAAAAAAAAAAAAAAGACTT_3UTR1	12	30	16	58	1.24322906455137e-07	6.52439790215525	0.999952545319108	0.275139093708157	0.927676258527519	0.64434500371008
chr10_18828669_18828687_CACNB2_NM_201593-1946-1964-mono-+,NM_201571-2283-2301-mono-+,NM_201590-2080-2098-mono-+,NM_001167945-2169-2187-mono-+,NM_201572-2211-2229-mono-+,NM_000724-2450-2468-mono-+,NM_201570-2304-2322-mono-+,NM_201597-1988-2006-mono-+,NM_201596-2060-2078-mono-+_TTGTGTTTTTTTTTTTTTTTTTTTGAAGT_3UTR1	8	18	31	57	0.148528552668478	1.53480951167598	0.999999914923762	0.154986654432369	0.000138177180297334	3.47883264471242
chr14_55612006_55612018_LGALS3_NR_003225-1815-1827-mono-+,NM_002306-859-871-mono-+_AGATTAAAAAAAAAAAAAGAATC_3UTR1	20	14	23	57	0.655818410051337	0.919681206819993	0.862208541076319	0.738295702510834	0.158210586842828	1.46527731575451
chr19_44095998_44096023_IRGQ_NM_001007561-2182-2207-mono--_CTCACAAAAAAAAGAAAAAAAAAAAAAAAAATCAGG_3UTR1	9	7	41	57	0.999035148554731	0.305600828871285	0.999999410054147	0.183411502025252	1.3799892013062e-12	11.7089485195053
chr8_118811806_118811816_EXT1_NM_000127-3148-3158-mono--_TGGCCTTTTTTTTTTTGTCAT_3UTR1	28	15	13	56	0.476917171748075	1.08598657176076	0.0508218303686389	1.78156417979025	0.988805109685529	0.476048785964634
chr15_83659295_83659308_FAM103A1_NM_031452-1059-1072-mono-+_ATTGCTTTTTTTTTTTTTTGCATT_3UTR1	37	19	0	56	0.0673259324784309	1.80014724854868	2.5294113383848e-06	4.72151443792322	1	0
chr4_70160632_70160642_UGT2B28_NM_053039-1698-1708-mono-+,NM_001207004-1390-1400-mono-+_GTGACAAAAAAAAAAACTTTT_3UTR1	31	17	8	56	0.217276073359141	1.40351622004378	0.00457094909371322	2.43945539532704	0.999980972577941	0.224850621839505
chr2_223066536_223066550_PAX3_NM_181457-1913-1927-mono--_TTTGCAAAAAAAAAAAAAAATTGAT_3UTR1	21	16	18	55	0.302711747788887	1.28026438707518	0.693834180163024	0.892699460899218	0.670520594844482	0.910003306561649
chr8_105264087_105264103_RIMS2_NM_001100117-4229-4245-mono-+,NM_014677-3852-3868-mono-+_GTTACAAAAAAAAAAAAAAAAATCACA_3UTR1	19	16	20	55	0.302711747788887	1.28026438707518	0.878459003023954	0.717538100935987	0.406866629730144	1.14202821742772
chr11_55065031_55065039_LOC440041_NR_038174-386-394-mono--_CTGCATTTTTTTTTAGGAG_3UTR1	17	21	17	55	0.0105696264734516	2.38963307762183	0.96673558455298	0.572469211155129	0.78311171449993	0.809976630092081
chr14_95999676_95999687_SNHG10_NR_003138-1522-1533-mono--_AGTTTAAAAAAAAAAAAGTAAC_3UTR1	11	2	42	55	0.999999927461701	0.0712681753589854	0.999952826545735	0.267441512215887	1.0387329632508e-14	15.8163084525384
chr15_34434467_34434477_C15orf29_NM_024713-1137-1147-mono--_GAGACTTTTTTTTTTTGTAAA_3UTR1	20	16	19	55	0.302711747788887	1.28026438707518	0.798503371076307	0.800949301945289	0.540618954208416	1.02027012450241
chr15_69072346_69072355_ANP32A_NM_006305-985-994-mono--_TTGGAGGGGGGGGGGAGAGG_3UTR1	22	24	9	55	0.000382242269944891	3.45722670692958	0.570825515628183	0.993743933722735	0.999861332693051	0.275666783291912
chr12_101779990_101780004_UTP20_NM_014503-8604-8618-mono-+_AGGCGTTTTTTTTTTTTTTTGAGAC_3UTR1	17	15	23	55	0.43940882687648	1.12427703388282	0.96673558455298	0.572469211155129	0.107409657088864	1.59122878580346
chr12_49315300_49315314_CCDC65_NM_033124-1757-1771-mono-+_AGAGATTTTTTTTTTTTTTTGAGAA_3UTR1	14	20	20	54	0.0200976925166347	2.19574514909521	0.996862191829502	0.4150150999699	0.362098289718821	1.18870900970867
chrX_15364158_15364167_PIR-FIGF,FIGF_NR_037859-2127-2136-mono--,NM_004469-1619-1628-mono--_ATGGATTTTTTTTTTAACAC_3UTR1	17	8	29	54	0.992505919336333	0.406138799293676	0.956371091044559	0.595761061012166	0.000385344939483116	3.22528692224357
chr9_100777784_100777797_ANP32B_NM_006401-1177-1190-mono-+_TGTTTAAAAAAAAAAAAAAGGTAG_3UTR1	34	20	0	54	0.0200976925166347	2.19574514909521	5.18875100319595e-05	3.78469170092419	1	0
chr11_31811460_31811482_PAX6_NM_001604-1745-1767-mono--,NM_001127612-1737-1759-mono--,NM_000280-1801-1823-mono--_TTTCCTTTTTTTTTTTTTTTTTTTTTTTACTGT_3UTR1	11	22	21	54	0.00286727371401457	2.81169913367992	0.999923774747922	0.277627621029544	0.245021535363368	1.32980343120219
chr1_197898395_197898406_LHX9_NM_020204-1638-1649-mono-+,NM_001014434-1201-1212-mono-+_ATTGGTTTTTTTTTTTTAGTTT_3UTR1	21	6	26	53	0.999272020796035	0.281302454023392	0.597081833819522	0.972363520204412	0.00638459093722144	2.42033652894809
chr13_33349235_33349249_PDS5B_NM_015032-4576-4590-mono-+_AAATCTTTTTTTTTTTTTTTGGTCA_3UTR1	30	18	5	53	0.075525158190066	1.77705161729623	0.00331779728149188	2.56590625198413	0.999999748394742	0.133661777405796
chr17_13399486_13399495_HS3ST3A1_NM_006042-2037-2046-mono--_TTTGATTTTTTTTTTCTTTT_3UTR1	20	17	16	53	0.141352358981599	1.56506230905343	0.718377176150288	0.871166138555535	0.816167190945351	0.775816353678006
chr16_83828683_83828693_CDH13_NM_001257-2490-2500-mono-+,NM_001220490-2281-2291-mono-+,NM_001220489-2373-2383-mono-+,NM_001220488-2596-2606-mono-+_ACAGGAAAAAAAAAAATCTAT_3UTR1	32	16	5	53	0.238703227719752	1.37597293149677	0.000371066456572817	3.20309461300286	0.999999748394742	0.133661777405796
chr19_11944947_11944954_ZNF440_NM_152357-3113-3120-mono-+_TCTTTTTTTTTTTCCCCC_3UTR1	23	30	0	53	5.36325338017336e-09	8.28015362410185	0.338968233323994	1.20772743172474	1	0
chr4_105393329_105393343_CXXC4_NM_025212-1697-1711-mono--_TCCTCTTTTTTTTTTTTTTTGAAGA_3UTR1	19	18	16	53	0.075525158190066	1.77705161729623	0.819031924513003	0.779397070640075	0.816167190945351	0.775816353678006
chr3_11599949_11599961_VGLL4_NM_014667-1307-1319-mono--,NM_001128219-1365-1377-mono--,NM_001128220-764-776-mono--,NM_001128221-1007-1019-mono--_CATGATTTTTTTTTTTTTAAGTA_3UTR1	21	3	28	52	0.999996479132739	0.123480259340371	0.545159417232177	1.0160468758116	0.000497458473787394	3.18616545957745
chr14_88934423_88934431_PTPN21_NM_007039-3905-3913-mono--_AGCGCTTTTTTTTTAAGCT_3UTR1	6	11	35	52	0.856819073674613	0.711865350929544	0.999999973338418	0.126031778088175	7.16251453319005e-09	7.42519382694235
chr3_113955055_113955067_ZNF80_NM_007136-1358-1370-mono--_CAAAGAAAAAAAAAAAAAGAAAA_3UTR1	14	9	28	51	0.960933454357535	0.534638521847136	0.990974070782038	0.467068098028689	0.000306213138096248	3.35699202442849
chr3_179501981_179501991_USP13_NM_003940-2726-2736-mono-+_TTGCCAAAAAAAAAAAGAAGA_3UTR1	23	13	15	51	0.58253058745892	0.987285450780471	0.245850632830015	1.32486367662217	0.846820376637608	0.740965890622575
chr10_52566432_52566443_A1CF_NM_138933-2089-2100-mono--,NM_138932-2018-2029-mono--,NM_001198819-2254-2265-mono--,NM_001198818-2087-2098-mono--,NM_014576-1994-2005-mono--,NM_001198820-2137-2148-mono--_ATTTCTTTTTTTTTTTTAATAG_3UTR1	25	9	17	51	0.960933454357535	0.534638521847136	0.088147623762824	1.6492167391717	0.626463139297427	0.947072561566344
chr14_70793015_70793028_COX16,SYNJ2BP-COX16_NM_001204090-414-427-mono--,NM_016468-486-499-mono--,NM_001202547-724-737-mono--,NM_001202549-625-638-mono--,NM_001202548-697-710-mono--_TATTTAAAAAAAAAAAAAAGGAAA_3UTR1	36	13	2	51	0.58253058745892	0.987285450780471	2.41191838884568e-07	5.90447131225422	0.999999999768616	0.0492859631255241
chr16_7760846_7760859_RBFOX1_NM_001142333-2201-2214-mono-+,NM_145892-1531-1544-mono-+,NM_145891-1609-1622-mono-+,NM_145893-1662-1675-mono-+,NM_018723-2282-2295-mono-+,NM_001142334-1514-1527-mono-+_ACTCTAAAAAAAAAAAAAATACAA_3UTR1	26	11	14	51	0.83476186713138	0.736978585080033	0.0460821861444271	1.84031659260112	0.915818229842738	0.65226582176177
chr1_28929961_28929971_TAF12_NM_001135218-1087-1097-mono--,NM_005644-750-760-mono--_GCATTAAAAAAAAAAATCCAA_3UTR1	16	18	17	51	0.0506635759775332	1.92003009985241	0.952736050392723	0.598231825410458	0.626463139297427	0.947072561566344
chr5_180663941_180663950_GNB2L1_NM_006098-1086-1095-mono--_GCCAGTTTTTTTTTTATTTG_3UTR1	15	21	15	51	0.00325238551881153	2.80820763146789	0.978141764852153	0.529544739638354	0.846820376637608	0.740965890622575
chr2_173368989_173368999_ITGA6_NM_000210-3619-3629-mono-+,NM_001079818-3489-3499-mono-+_GGCCTAAAAAAAAAAAGCTTC_3UTR1	19	28	2	49	2.24120044130811e-08	7.75214186177366	0.650274502445477	0.927724648959387	0.999999999241556	0.0527531995552748
chr14_94745083_94745093_PPP4R4_NM_058237-2880-2890-mono-+_TTGGGTTTTTTTTTTTGTTGT_3UTR1	31	6	12	49	0.997730835595239	0.320642544659047	0.000126161545925467	3.65145004543084	0.96963549424542	0.538093652425499
chr1_159166612_159166622_LOC100131825_NR_037870-2446-2456-mono--_AGTTATTTTTTTTTTTCTTTT_3UTR1	22	9	17	48	0.931395898051686	0.593275337998315	0.220634101580543	1.3706076797169	0.486207607478875	1.07302856439242
chr2_10269544_10269553_RRM2_NM_001165931-1433-1442-mono-+,NM_001034-1265-1274-mono-+_GCTGATTTTTTTTTTCCATC_3UTR1	11	15	22	48	0.200548545753471	1.45698060690113	0.998916785271607	0.350271768505196	0.0379557942454774	1.94685103160544
chr4_57261372_57261383_PPAT_NM_002703-1847-1858-mono--_TTCAGAAAAAAAAAAAATCTCA_3UTR1	20	20	8	48	0.00364726474855021	2.81368516825408	0.464004547956985	1.09039823491941	0.999491046155495	0.298177718031472
chr15_31293995_31294005_TRPM1_NM_002420-4964-4974-mono--,NM_001252024-5050-5060-mono--,NM_001252020-5262-5272-mono--_CTGTTAAAAAAAAAAATTAAA_3UTR1	16	11	21	48	0.754670555217355	0.820440968056179	0.900756035405769	0.679355818449704	0.0764496305357957	1.73113797452303
chr8_23049136_23049149_TNFRSF10A_NM_003844-1570-1583-mono--_ATGTTAAAAAAAAAAAAAACCTAA_3UTR1	18	11	18	47	0.723347675278655	0.851348896542163	0.677064110698974	0.90431241042507	0.305330647818678	1.26669652411758
chr1_118502087_118502097_WDR3_NM_006784-2916-2926-mono-+_GTATCTTTTTTTTTTTCAACT_3UTR1	25	13	9	47	0.427296590787766	1.14619126985739	0.0265832493448341	2.03733970472137	0.997328418616842	0.367828966850471
chr2_222290623_222290633_EPHA4_NM_004438-3117-3127-mono--_TATTGTTTTTTTTTTTCATTT_3UTR1	18	9	20	47	0.91817291828114	0.614870695454302	0.677064110698974	0.90431241042507	0.113193746994735	1.61191620352324
chr21_44513110_44513120_U2AF1_NM_001025203-898-908-mono--,NM_001025204-965-975-mono--,NM_006758-898-908-mono--_GTATGTTTTTTTTTTTGTTGT_3UTR1	10	10	27	47	0.83874775926334	0.726660391340491	0.999540265482856	0.31369109098508	0.000137301578041284	3.7277317705555
chr10_116735234_116735245_TRUB1_NM_139169-1208-1219-mono-+_ATGTCTTTTTTTTTTTTGCATG_3UTR1	15	4	27	46	0.999766327626312	0.211357011567551	0.915399356805498	0.654688524874046	7.77653635792479e-05	3.96103661268274
chr6_136878751_136878764_MAP3K5_NM_005923-4617-4630-mono--_GTCTGTTTTTTTTTTTTTTAACAT_3UTR1	25	17	4	46	0.0362913196090827	2.07119240754255	0.0185526021404282	2.1573338204276	0.999999068169549	0.129724008693865
chrX_135961587_135961599_RBMX_NM_002139-197-209-mono--,NM_001164803-197-209-mono--,NR_028477-197-209-mono--,NR_028476-197-209-mono--_CCATGTTTTTTTTTTTTTGGGCC_3UTR1	20	9	17	46	0.902963845277732	0.637628990501775	0.356150287986686	1.20158947980956	0.389956160860098	1.17139409807071
chr4_113578482_113578491_LARP7_NM_016648-2027-2036-mono-+,NM_015454-1899-1908-mono-+_GATTGAAAAAAAAAACAGTT_3UTR1	11	25	10	46	1.06914338376559e-06	6.0323389104548	0.997592838192191	0.380002292905649	0.988965444702195	0.449333031440934
chrX_118215229_118215251_KIAA1210_NM_020721-5170-5192-mono--_GTCTCAAAAAAAAAAAAAAAAAAAAAAACTAAA_3UTR1	11	14	21	46	0.252508731602936	1.37441469066078	0.997592838192191	0.380002292905649	0.045645168129364	1.90744035016307
chr9_129596297_129596307_ZBTB43_NM_001135776-1660-1670-mono-+,NM_014007-1783-1793-mono-+_AGCTTAAAAAAAAAAAGGAAG_3UTR1	12	27	6	45	1.04471854780664e-08	8.50754070058497	0.989965054155672	0.457829685438567	0.999922867984834	0.224343975977983
chr10_105885525_105885539_SFR1_NM_145247-886-900-mono-+,NM_001002759-815-829-mono-+_GGCACTTTTTTTTTTTTTTTGAGAC_3UTR1	18	22	5	45	8.59941959445221e-05	4.22757545171265	0.573485108806838	0.994183018899833	0.999987555308748	0.17724567665935
chr6_1612419_1612430_FOXC1_NM_001453-1740-1751-mono-+_AAACTAAAAAAAAAAAATCCAA_3UTR1	5	22	18	45	8.59941959445221e-05	4.22757545171265	0.999999791265442	0.129775731874672	0.223425932164517	1.38872551052394
chr19_36259480_36259492_C19orf55_NM_001039887-1550-1562-mono-+_GGCTCTTTTTTTTTTTTTCATAC_3UTR1	8	1	36	45	0.999999833770918	0.0463729294316629	0.999937516817513	0.243733129779256	3.51655951851345e-13	15.9588322825135
chr1_235611535_235611554_B3GALNT2_NM_152490-3698-3717-mono--_GTCTCAAAAAAAAAAAAAAAAAAAAGACAG_3UTR1	21	15	8	44	0.104332955200773	1.71883563182491	0.157802418463181	1.5014193710008	0.997823933029646	0.347001173857526
chr4_152583907_152583922_FAM160A1_NM_001109977-3700-3715-mono-+_TTAGCTTTTTTTTTTTTTTTTAATAG_3UTR1	9	35	0	44	5.79176094160392e-19	37.4681615498227	0.999559146312273	0.301809253193286	1	0
chr7_35944036_35944046_7-Sep_NM_001242956-1564-1574-mono-+,NM_001788-1670-1680-mono-+,NM_001011553-1669-1679-mono-+_AATTATTTTTTTTTTTGTTCT_3UTR1	32	12	0	44	0.460887289180454	1.11392109815195	5.80235123010844e-07	6.13379836502708	1	0
chrX_132670054_132670066_GPC3_NM_001164619-1863-1875-mono--,NM_001164618-1977-1989-mono--,NM_001164617-2094-2106-mono--,NM_004484-2025-2037-mono--_ATAACAAAAAAAAAAAAATAGAA_3UTR1	22	7	15	44	0.974521028442246	0.472380883247547	0.0882588488115665	1.69322060187515	0.576486199487269	0.992299956206155
chr17_73132058_73132069_HN1_NM_016185-875-886-mono--,NM_001002033-969-980-mono--,NM_001002032-855-866-mono--_AAAAGAAAAAAAAAAAAGACAG_3UTR1	11	10	23	44	0.757628012000789	0.813589152667374	0.994879806487293	0.413324227661843	0.00387122850261424	2.70863330649613
chr1_58946539_58946548_OMA1_NM_145243-1751-1760-mono--_TATCCTTTTTTTTTTCACTT_3UTR1	22	12	9	43	0.420435568933474	1.16032737860979	0.0664474565117418	1.79295901667649	0.990373444538123	0.430142544616504
chr1_93602675_93602688_MTF2_NM_001164392-1995-2008-mono-+,NM_001164391-2086-2099-mono-+,NM_001164393-1885-1898-mono-+,NM_007358-2166-2179-mono-+_TTCTTAAAAAAAAAAAAAAGTCAA_3UTR1	18	12	13	43	0.420435568933474	1.16032737860979	0.46164459641378	1.09838869246264	0.790391688427292	0.791172504553019
chr3_71821710_71821724_PROK2_NM_001126128-694-708-mono--,NM_021935-631-645-mono--_TCGATAAAAAAAAAAAAAAATCATT_3UTR1	20	21	2	43	0.00014435824701643	4.09845282851413	0.211511894363539	1.40446050708861	0.999999977023843	0.0652060337903205
chr3_192516152_192516161_MB21D2_NM_178496-1810-1819-mono--_TCAGGAAAAAAAAAAGTCAG_3UTR1	9	10	24	43	0.725636030085659	0.846068407588536	0.999317538739668	0.314655122436171	0.000786298161986771	3.26094799360393
chr5_83239132_83239146_EDIL3_NM_005711-1953-1967-mono--_TCATGAAAAAAAAAAAAAAACCATT_3UTR1	21	14	8	43	0.163330994610626	1.55792405062039	0.124611169311274	1.58679865028034	0.996933113753486	0.360946826970958
chr7_72338104_72338128_SPDYE7P_NR_003666-1527-1551-mono--_GTCTCAAAAAAAAAAAAAAAAAAAAAAAAAGACTG_3UTR1	33	5	5	43	0.997101971941473	0.310699167347953	3.04978156915934e-08	7.91317944798405	0.999969244346688	0.191003092986333
chr14_76420881_76420891_TTLL5_NM_015072-4214-4224-mono-+_TAGTATTTTTTTTTTTGCTGC_3UTR1	23	8	12	43	0.923494133622307	0.595828036521493	0.0319327258394923	2.02660657397429	0.881600120259586	0.686207986064521
chr18_55335786_55335801_LOC100505549_NM_001242804-1261-1276-mono-+_ATATTAAAAAAAAAAAAAAAAGGAAT_3UTR1	7	36	0	43	2.82775552197592e-21	54.1762542104162	0.999967482201004	0.218934611302827	1	0
chr6_407629_407647_IRF4_NM_002460-1514-1532-mono-+,NM_001195286-1511-1529-mono-+,NR_046000-1645-1663-mono-+_TTTCCTTTTTTTTTTTTTTTTTTTGATAC_3UTR1	14	22	7	43	3.19081381449008e-05	4.70575002802401	0.908979559210476	0.658316953131001	0.999183604556418	0.298498067922152
chr1_45976928_45976937_PRDX1_NM_001202431-787-796-mono--,NM_002574-1004-1013-mono--,NM_181697-784-793-mono--,NM_181696-978-987-mono--_AATGGAAAAAAAAAATACAG_3UTR1	10	9	23	42	0.819036592671512	0.742399633528717	0.996437061027222	0.386476902788257	0.00159085784961436	3.05023790920922
chr5_52781902_52781922_FST_NM_013409-1433-1453-mono-+,NM_006350-1697-1717-mono-+_TGTGCAAAAAAAAAAAAAAAAAAAAAGAAAA_3UTR1	10	23	9	42	3.43254483088e-06	5.74082102069491	0.996437061027222	0.386476902788257	0.987013906607078	0.448069299744953
chr5_78671727_78671745_HOMER1_NM_004272-2254-2272-mono--_TTCAATTTTTTTTTTTTTTTTTTTGTGCA_3UTR1	23	11	8	42	0.537595548127747	1.03553293304918	0.0222221860927242	2.15566572536707	0.995712710178535	0.375772166722742
chr18_33048412_33048425_INO80C_NM_194281-845-858-mono--,NM_001098817-953-966-mono--_ACACTAAAAAAAAAAAAAACCCTT_3UTR1	21	9	12	42	0.819036592671512	0.742399633528717	0.0962056351533629	1.68027914563256	0.856146604399411	0.716630857389544
chr19_44047493_44047530_XRCC1_NM_006297-2035-2072-di--_GCATCGTGTGTGTGTGTGTGTGTGTGTGTGTGTGTGTGTGTGTATAGC_3UTR1	24	9	9	42	0.819036592671512	0.742399633528717	0.00905689143838712	2.44509733645355	0.987013906607078	0.448069299744953
chr3_150916119_150916142_GPR171_NM_013308-1271-1294-mono--_CTGAGTTTTTTTTTGTTTTTTTTTTTTTTATCTT_3UTR1	6	23	13	42	3.43254483088e-06	5.74082102069491	0.999990911625237	0.185057968371862	0.753625498851483	0.827064171630568
chr16_69334880_69334891_SNTB2_NM_006750-1697-1708-mono-+_ACCTCAAAAAAAAAAAAGCACA_3UTR1	13	19	10	42	0.00137155959947107	3.27961527854661	0.94132446400583	0.601710244436599	0.96656634858232	0.528328310847691
chr22_36662141_36662152_APOL1_NM_001136541-1374-1385-mono-+,NM_001136540-1467-1478-mono-+,NM_145343-1582-1593-mono-+,NM_003661-1428-1439-mono-+_CAAACTTTTTTTTTTTTCTGAG_3UTR1	3	17	22	42	0.0125832313895525	2.48682152837862	0.999999990932075	0.0788459390471669	0.00478515137132624	2.68199307844481
chr10_89725293_89725303_PTEN_NM_000314-2309-2319-mono-+_GGACCTTTTTTTTTTTAATGG_3UTR1	15	20	7	42	0.000373834922678678	3.76631164123713	0.79842538508914	0.788033986778043	0.998817245588498	0.310497513017284
chr11_43515493_43515501_TTC17_NM_018259-3536-3544-mono-+_GCTCTAAAAAAAAAGAATA_3UTR1	10	11	20	41	0.496398421404892	1.07972731766655	0.994805234695323	0.40384211623254	0.0220919963934474	2.19778148404024
chr21_44195537_44195549_PDE9A_NM_002606-1980-1992-mono-+,NM_001001585-1854-1866-mono-+,NM_001001584-1730-1742-mono-+,NM_001001583-1902-1914-mono-+,NM_001001582-1909-1921-mono-+,NM_001001581-1831-1843-mono-+,NM_001001580-1467-1479-mono-+,NM_001001579-1667-1679-mono-+,NM_001001578-1674-1686-mono-+,NM_001001577-1630-1642-mono-+,NM_001001576-1511-1523-mono-+,NM_001001575-1552-1564-mono-+,NM_001001574…	24	8	9	41	0.891588815394451	0.643853467739295	0.00576223310037166	2.61540942228194	0.982632287030344	0.467115675544749
chr1_61921185_61921197_NFIA_NM_001134673-2208-2220-mono-+,NM_001145512-1941-1953-mono-+,NM_001145511-2052-2064-mono-+,NM_005595-2116-2128-mono-+_TGGGATTTTTTTTTTTTTAAAAT_3UTR1	25	13	3	41	0.21011603003029	1.4692422921909	0.00196470585813279	2.9813997191978	0.999998938790159	0.111002490773816
chr13_108959364_108959394_TNFSF13B_NM_001145645-1147-1177-mono-+,NM_006573-1204-1234-mono-+_ATACCAAAAAAAAAAAAAAAAAAAAAAAAAAAAAAAGTAGT_3UTR1	12	29	0	41	2.23987309410324e-12	15.7825228041039	0.96436684705165	0.546870111572122	1	0
chr2_201448283_201448292_SGOL2_NM_001160033-4001-4010-mono-+,NM_152524-4008-4017-mono-+_AAAGGTTTTTTTTTTGTTTC_3UTR1	17	12	11	40	0.302612569007992	1.31941243857987	0.431368410597286	1.13341069008039	0.88589666421721	0.674116207145137
chr5_150696301_150696323_SLC36A2_NM_181776-1636-1658-mono--_GTCTCAAAAAAAAAAAAAAAAAAAAAAAGAGAT_3UTR1	10	6	24	40	0.978325496540354	0.442886694970945	0.992509572960113	0.422361184109141	0.000151147534121718	3.97832269246999
chr2_112252632_112252643_LOC541471_NR_015395-49-60-mono--,NR_024373-49-60-mono--_GAAGGAAAAAAAAAAAAGGCGC_3UTR1	0	40	0	40	3.70873543010794e-33	Inf	1	0	1	0
chr5_139494846_139494860_PURA_NM_005859-1140-1154-mono-+_AAGTTAAAAAAAAAAAAAAACCTGT_3UTR1	0	40	0	40	3.70873543010794e-33	Inf	1	0	1	0
chr10_102035182_102035191_BLOC1S2_NM_173809-509-518-mono--,NR_046296-547-556-mono--,NR_046315-628-637-mono--,NR_046314-617-626-mono--_ACATTAAAAAAAAAAGACTC_3UTR1	8	11	21	40	0.454675844643282	1.12693331880173	0.999361175150108	0.300292461561269	0.00588321942769194	2.65785321811041
chr21_35475614_35475629_SLC5A3_NM_006933-8630-8645-mono-+_GAAGTAAAAAAAAAAAAAAAACATGC_3UTR1	0	40	0	40	3.70873543010794e-33	Inf	1	0	1	0
chr10_117823767_117823778_GFRA1_NM_005264-2226-2237-mono--,NM_145793-1791-1802-mono--,NM_001145453-1881-1892-mono--_AAAGGAAAAAAAAAAAATGTTC_3UTR1	27	11	2	40	0.454675844643282	1.12693331880173	7.80811432778304e-05	4.24745472099748	0.999999883276251	0.0728886681386588
chr5_148207659_148207669_ADRB2_NM_000024-1505-1515-mono-+_AAAGACCCCCCCCCCCAACAG_3UTR1	14	17	8	39	0.004781847350188	2.89703301861709	0.783265110569267	0.799637758055636	0.988856277229426	0.425766290455798
chr14_75476004_75476013_EIF2B2_NM_014239-1252-1261-mono-+_CACCTAAAAAAAAAATCCTT_3UTR1	7	11	21	39	0.412858443843578	1.17748986168433	0.99977024277743	0.259051706390887	0.00382675098668015	2.83129523451365
chr16_69390702_69390717_TERF2_NM_005652-1712-1727-mono--_GTCTCAAAAAAAAAAAAAAAAGAAAA_3UTR1	16	5	18	39	0.99163081032973	0.360779295527858	0.517875587741085	1.04907832195525	0.0591170276365766	1.89375577006938
chr11_75316787_75316797_MAP6_NM_207577-1436-1446-mono--_GGTTTAAAAAAAAAAAGTTGG_3UTR1	15	14	10	39	0.0775824850671537	1.87080347133653	0.660131834599777	0.917121436214617	0.930096014906342	0.60181845151725
chr1_235507466_235507484_GGPS1_NR_036605-2438-2456-mono-+,NM_001037277-2367-2385-mono-+_AGGACAAAAAAAAAAAAAAAAAAAGCTGA_3UTR1	0	39	0	39	6.0988093739553e-32	Inf	1	0	1	0
chr3_194409257_194409271_FAM43A_NM_153690-2637-2651-mono-+_TCATTAAAAAAAAAAAAAAATTTGC_3UTR1	0	39	0	39	6.0988093739553e-32	Inf	1	0	1	0
chr14_64990700_64990712_ZBTB1_NM_001123329-2870-2882-mono-+_ATGTGTTTTTTTTTTTTTAAGGT_3UTR1	0	39	0	39	6.0988093739553e-32	Inf	1	0	1	0
chrX_144906687_144906708_SLITRK2_NM_001144006-3472-3493-mono-+,NM_001144005-3262-3283-mono-+,NM_001144003-3252-3273-mono-+,NM_001144008-3484-3505-mono-+,NM_001144009-3325-3346-mono-+,NM_001144010-3462-3483-mono-+,NM_032539-3735-3756-mono-+,NM_001144004-3240-3261-mono-+_CCTCCTTTTTTTTTTTTTTTTTTTTTTCTTTT_3UTR1	0	39	0	39	6.0988093739553e-32	Inf	1	0	1	0
chr1_204375119_204375129_PPP1R15B_NM_032833-2637-2647-mono--_CCTCTAAAAAAAAAAATGTCA_3UTR1	23	8	8	39	0.849990243942029	0.698052138667028	0.00621002782302592	2.63923349526425	0.988856277229426	0.425766290455798
chr17_65074354_65074362_HELZ_NM_014877-6021-6029-mono--_GAGGGAAAAAAAAAGTGAT_3UTR1	7	21	11	39	1.82735133984292e-05	5.17014608840208	0.99977024277743	0.259051706390887	0.860505547863879	0.705457657547362
chr6_91226169_91226177_MAP3K7_NM_145331-2025-2033-mono--,NM_145333-1971-1979-mono--,NM_145332-2052-2060-mono--,NM_003188-2087-2095-mono--_TCCTTAAAAAAAAAGTCTT_3UTR1	8	14	17	39	0.0775824850671537	1.87080347133653	0.999013467666884	0.313786829526732	0.116623635531526	1.65590765249863
chrX_54471045_54471054_TSR2_NM_058163-641-650-mono-+_AGGGGTTTTTTTTTTGAGGA_3UTR1	15	12	11	38	0.230999863986585	1.44569413737463	0.60541789350028	0.967557319179093	0.831091601470223	0.739111825536407
chr5_64886193_64886201_TRIM23_NM_001656-3205-3213-mono--_TAGGCTTTTTTTTTAATGC_3UTR1	8	14	16	38	0.0622370935105544	1.96519568113186	0.998492181614163	0.328178474369776	0.16936874544372	1.52674036766851
chr11_36601096_36601107_RAG1_NM_000448-6367-6378-mono-+_GAGCCTTTTTTTTTTTTGTATT_3UTR1	0	38	0	38	9.08722596719335e-31	Inf	1	0	1	0
chr17_7306338_7306347_C17orf61_NM_152766-426-435-mono--_TCTTTAAAAAAAAAACTGCC_3UTR1	8	9	21	38	0.693513558370238	0.875925473650422	0.998492181614163	0.328178474369776	0.00241459243817585	3.02486349967489
chr6_163991700_163991708_QKI_NM_206855-8435-8443-mono-+,NM_206854-7488-7496-mono-+,NM_206853-6209-6217-mono-+_TTTTGTTTTTTTTTGTTTC_3UTR1	9	7	22	38	0.915447015068213	0.596336157648896	0.994821723874041	0.392127818715466	0.000713150736878202	3.47663607309722
chr12_121014513_121014521_RNF10_NM_014868-2964-2972-mono-+_TTTTGTTTTTTTTTCCCCC_3UTR1	9	9	20	38	0.693513558370238	0.875925473650422	0.994821723874041	0.392127818715466	0.00719667479561089	2.6364255160865
chr1_27992800_27992822_IFI6_NM_022873-609-631-mono--,NM_002038-585-607-mono--,NM_022872-597-619-mono--_ATCTCAAAAAAAAAAAAAAAAAAAAAAAGGCAA_3UTR1	21	9	7	37	0.655725800726485	0.915256303732308	0.0176343418303593	2.32227305659361	0.993296797670642	0.382492396265481
chr3_50137307_50137320_LUST_NR_045388-1101-1114-mono--_ATCTTAAAAAAAAAAAAAACTTGG_3UTR1	17	20	0	37	3.06022836216571e-05	5.06964567759247	0.265684738157416	1.34605664275148	1	0
chr19_35758789_35758799_LSR_NM_015925-2144-2154-mono-+,NM_205834-2201-2211-mono-+,NM_205835-1997-2007-mono-+_TTGTATTTTTTTTTTTAATTT_3UTR1	11	10	16	37	0.491184513689122	1.09109556086008	0.949761231804244	0.570170352167339	0.136605758984452	1.61474737398838
chr11_119545224_119545231_PVRL1_NM_203286-1301-1308-mono--_ATGGTGGGGGGGGCCCTG_3UTR1	10	8	19	37	0.797429891890559	0.759713203812961	0.979023305465933	0.486125276936568	0.013069407515268	2.4500908226942
chr2_14778337_14778357_FAM84A_NM_145175-4523-4543-mono-+_ATTCCAAAAAAAAAAAAAAAAAAAAACTATA_3UTR1	0	37	0	37	1.23916717734454e-29	Inf	1	0	1	0
chr11_60161438_60161449_MS4A7_NM_206940-838-849-mono-+,NM_206938-886-897-mono-+,NM_021201-1021-1032-mono-+,NM_206939-973-984-mono-+_AAACTAAAAAAAAAAAAGCTTT_3UTR1	21	8	8	37	0.797429891890559	0.759713203812961	0.0176343418303593	2.32227305659361	0.97981050444314	0.464826229461106
chr3_152058228_152058237_TMEM14E_NM_001123228-542-551-mono--_TTCCATTTTTTTTTTAAGTA_3UTR1	6	4	27	37	0.996511469714329	0.293577442467366	0.999881415259882	0.22881236538699	7.85814147286611e-08	8.13358208395887
chr12_7187784_7187794_C1R_NM_001733-1912-1922-mono--_TTTTGTTTTTTTTTTTCCACA_3UTR1	12	12	13	37	0.198336101958967	1.51638937374074	0.89547482664963	0.664281612795049	0.52015449498055	1.0511848654078
chr1_114226705_114226717_MAGI3_NM_001142782-4697-4709-mono-+,NM_152900-5382-5394-mono-+_AAGCCTTTTTTTTTTTTTCAGAT_3UTR1	13	22	1	36	4.0947610381965e-07	7.44471032015187	0.767095069980412	0.812257047043023	0.999999965328124	0.0403182458712649
chr10_120445456_120445469_C10orf46_NM_153810-1764-1777-mono--_CAACGTTTTTTTTTTTTTTAGTTT_3UTR1	20	7	9	36	0.879631342269191	0.649010097054397	0.028510061680959	2.17234009402269	0.934974783621889	0.58341436930393
chr18_77896699_77896712_ADNP2_NM_014913-3859-3872-mono-+_CTTGCAAAAAAAAAAAAAAGTAAC_3UTR1	13	16	7	36	0.00509193587850571	2.95468834432364	0.767095069980412	0.812257047043023	0.990745336789764	0.399852786116487
chr2_68511506_68511517_CNRIP1_NM_001111101-1080-1091-mono--_TTTGGAAAAAAAAAAAAGAACA_3UTR1	24	12	0	36	0.168134899515222	1.59294570664899	0.000332055158016692	3.89082193312053	1	0
chr5_151771613_151771625_NMUR2_NM_020167-1540-1552-mono--_TTATTAAAAAAAAAAAAACTAGC_3UTR1	16	13	7	36	0.0855192913810664	1.8664719712282	0.341758932010936	1.24594974067545	0.990745336789764	0.399852786116487
chr1_33146113_33146123_RBBP4,SYNC_NM_005610-2245-2255-mono-+,NM_001135256-2145-2155-mono-+,NM_001135255-2242-2252-mono-+,NM_030786-2876-2886-mono--,NM_001161708-2796-2806-mono--_GTTGCTTTTTTTTTTTAGGAG_3UTR1	0	36	0	36	1.55928536482522e-28	Inf	1	0	1	0
chr9_86617961_86617977_RMI1_NM_024945-2469-2485-mono-+_TAATCTTTTTTTTTTTTTTTTTAATGT_3UTR1	1	35	0	36	6.01764205794453e-26	347.417923605665	0.999999999369932	0.0300850445371276	1	0
chr3_122078677_122078704_CCDC58_NM_001017928-449-476-mono--_TCCTTAAAAAAAAAAAAAAAAAAAAAAAAAAAAGAATC_3UTR1	14	13	9	36	0.0855192913810664	1.8664719712282	0.635997422366327	0.93919615014772	0.934974783621889	0.58341436930393
chr1_89518865_89518877_GBP1_NM_002053-2159-2171-mono--_CAGTCTTTTTTTTTTTTTAAGAA_3UTR1	24	11	0	35	0.25372764668124	1.42171076655392	0.000162161682190836	4.28449095098029	1	0
chr2_178402954_178402963_AGPS_NM_003659-2056-2065-mono-+_GTCAATTTTTTTTTTAAGTT_3UTR1	10	9	16	35	0.573733098571042	1.00294273836365	0.960700023954018	0.537102885756995	0.0834584707256115	1.81841868052837
chr8_131792607_131792618_ADCY8_NM_001115-4029-4040-mono--_AATACAAAAAAAAAAAACAGAA_3UTR1	11	12	12	35	0.140596363470504	1.67606113752691	0.913391345336794	0.631721384996092	0.569849181731552	1.00332686447733
chr16_56687031_56687041_MT1B_NM_005947-296-306-mono-+_CTGGATTTTTTTTTTTAACTA_3UTR1	15	7	13	35	0.857690197559541	0.678158298832682	0.426849326617468	1.1491290940244	0.413603640593334	1.16922292030501
chr17_62541834_62541850_SMURF2_NM_022739-2750-2766-mono--_AATGTAAAAAAAAAAAAAAAAAGGGGG_3UTR1	20	10	5	35	0.404370881693431	1.19876717617312	0.0190063944504002	2.34026809000164	0.999133022113974	0.264328966908829
chr5_32786465_32786475_NPR3_NM_000908-2083-2093-mono-+,NM_001204376-1016-1026-mono-+,NM_001204375-2086-2096-mono-+_CCCACTTTTTTTTTTTCTGCC_3UTR1	16	18	1	35	0.000239524644944633	4.26449784127106	0.286265196397982	1.32531797814581	0.999999940112215	0.0419698909110482
chr18_44682385_44682395_IER3IP1_NM_016097-498-508-mono--_ACATTAAAAAAAAAAACAGAT_3UTR1	15	19	1	35	5.04156887353125e-05	4.98180583763466	0.426849326617468	1.1491290940244	0.999999940112215	0.0419698909110482
chr2_5839841_5839858_SOX11_NM_003108-7044-7061-mono-+_CTGGCTTTTTTTTTTTTTTTTTTCCTTG_3UTR1	0	35	0	35	1.82316442656487e-27	Inf	1	0	1	0
chr8_94937550_94937561_PDP1_NM_001161779-3615-3626-mono-+,NM_001161778-3490-3501-mono-+,NM_018444-3533-3544-mono-+,NM_001161781-3476-3487-mono-+,NM_001161780-3489-3500-mono-+_TGTGTTTTTTTTTTTTTAAGTC_3UTR1	0	35	0	35	1.82316442656487e-27	Inf	1	0	1	0
chr11_63886066_63886077_FLRT1_NM_013280-2669-2680-mono-+_TTGGGTTTTTTTTTTTTCCCCC_3UTR1	0	35	0	35	1.82316442656487e-27	Inf	1	0	1	0
chr19_11919196_11919210_ZNF491_NM_152356-2714-2728-mono-+_GTCTCAAAAAAAAAAAAAAAGGTTT_3UTR1	0	35	0	35	1.82316442656487e-27	Inf	1	0	1	0
chr2_158390343_158390352_ACVR1C_NM_145259-1802-1811-mono--,NM_001111033-1331-1340-mono--,NM_001111032-1562-1571-mono--,NM_001111031-1687-1696-mono--_AGAACAAAAAAAAAATGGCA_3UTR1	15	5	15	35	0.977722594974459	0.424168409610123	0.426849326617468	1.1491290940244	0.159456013565117	1.57258110312932
chr8_38705639_38705649_TACC1_NM_001122824-1666-1676-mono-+,NM_001146216-2842-2852-mono-+,NM_006283-2896-2906-mono-+_CAGAGAAAAAAAAAAACTTAA_3UTR1	16	13	6	35	0.0684264069395169	1.96742952327311	0.286265196397982	1.32531797814581	0.996280833815808	0.337059098608528
chr3_32411483_32411491_CMTM8_NM_178868-841-849-mono-+_AAAGGAAAAAAAAAGGAAG_3UTR1	9	11	15	35	0.25372764668124	1.42171076655392	0.984685193183029	0.452863835292724	0.159456013565117	1.57258110312932
chr2_64819249_64819268_AFTPH_NM_203437-3232-3251-mono-+,NM_017657-3151-3170-mono-+,NM_001002243-3148-3167-mono-+_TAATTAAAAAAAAAAAAAAAAAAAATTCAA_3UTR1	14	12	9	35	0.140596363470504	1.67606113752691	0.578298272521362	0.994564506185878	0.917641022455759	0.612021859478233
chr5_137451361_137451370_NME5_NM_003551-716-725-mono--_GAGGATTTTTTTTTTAATAA_3UTR1	5	9	21	35	0.573733098571042	1.00294273836365	0.999945023565214	0.196688766638675	0.000492353882929737	3.77162936366116
chr2_207945785_207945807_KLF7_NM_003709-1360-1382-di--_GTATATGTGTGTGTGTGTGTGTGTGTGTACAGA_3UTR1	21	6	7	34	0.923483779790927	0.567896227243666	0.00422693650074752	2.94335608677678	0.982801814431295	0.438420383736033
chr3_52728312_52728321_GNL3_NM_014366-1845-1854-mono-+,NM_206826-1795-1804-mono-+,NM_206825-1942-1951-mono-+_TATGATTTTTTTTTTAACAT_3UTR1	12	14	8	34	0.0218137783105372	2.43664097844566	0.79481252802913	0.780245170728996	0.953935795836269	0.534643875784227
chr6_163991598_163991607_QKI_NM_206855-8333-8342-mono-+,NM_206854-7386-7395-mono-+,NM_206853-6107-6116-mono-+_CATGCTTTTTTTTTTATTAG_3UTR1	10	4	20	34	0.992100101917565	0.331918006326675	0.947183258634811	0.565766392411951	0.0010495296883738	3.51215792607914
chr12_56295236_56295251_WIBG_NM_032345-1171-1186-mono--,NM_001143853-1032-1047-mono--_TTTTTAAAAAAAAAAAAAAAATGAGG_3UTR1	33	1	0	34	0.999987558129202	0.0689057960761809	9.5122451792024e-15	85.3224494162687	1	0
chr4_9785354_9785364_DRD5_NM_000798-2098-2108-mono-+_TCCTTAAAAAAAAAAATGATA_3UTR1	0	34	0	34	1.99245826617448e-26	Inf	1	0	1	0
chr7_1787519_1787535_ELFN1_NM_001128636-3672-3688-mono-+_CTACTAAAAAAAAAAAAAAAAAGACTA_3UTR1	0	34	0	34	1.99245826617448e-26	Inf	1	0	1	0
chr8_59060725_59060744_FAM110B_NM_147189-2817-2836-mono-+_TTTTGTTTTTTTTTTTTTTTTTTTTGGTCG_3UTR1	0	34	0	34	1.99245826617448e-26	Inf	1	0	1	0
chr9_129600117_129600132_ZBTB43_NM_001135776-5480-5495-mono-+,NM_014007-5603-5618-mono-+_GTGACTTTTTTTTTTTTTTTTAATTT_3UTR1	0	34	0	34	1.99245826617448e-26	Inf	1	0	1	0
chr10_120896685_120896706_FAM45A,FAM45B_NM_207009-1645-1666-mono-+,NR_027141-1627-1648-mono-+_AAGTTAAAAAAAAAAAAAAAAAAAAAAGGTTT_3UTR1	0	34	0	34	1.99245826617448e-26	Inf	1	0	1	0
chr13_50587654_50587675_TRIM13_NM_213590-2342-2363-mono-+,NM_005798-1807-1828-mono-+,NM_052811-1892-1913-mono-+,NM_001007278-2006-2027-mono-+_ATCACTTTTTTTTTTTTTTTTTTTTTTGAGAT_3UTR1	0	34	0	34	1.99245826617448e-26	Inf	1	0	1	0
chrX_102006877_102006896_BHLHB9_NM_001142527-3578-3597-mono-+,NM_030639-3495-3514-mono-+,NM_001142529-3543-3562-mono-+,NM_001142530-3448-3467-mono-+,NM_001142528-3510-3529-mono-+,NM_001142525-3590-3609-mono-+,NM_001142524-3594-3613-mono-+,NM_001142526-3526-3545-mono-+_CTTAATTTTTTTTTTTTTTTTTTTTACCAT_3UTR1	0	34	0	34	1.99245826617448e-26	Inf	1	0	1	0
chr6_161132742_161132749_PLG_NM_001168338-1039-1046-mono-+_AGTTTAAAAAAAATCAAT_3UTR1	8	16	10	34	0.00235062766260001	3.3352456611647	0.992601833261176	0.396778191165203	0.802181949551631	0.764959946266773
chr13_19415628_19415642_ANKRD20A9P_NR_027995-30467-30481-mono--_ATCTCAAAAAAAAAAAAAAACCCAA_3UTR1	7	4	23	34	0.992100101917565	0.331918006326675	0.997879593313275	0.325857685911634	1.11402690977528e-05	5.64983912978844
chr1_161184059_161184089_NDUFS2_NM_001166159-1942-1972-di-+,NM_004550-1917-1947-di-+_GCCTCTGTGTGTGTGTGTGTGTGTGTGTGTGTGTGTATGTT_3UTR1	18	13	3	34	0.0538338003442403	2.07795574527283	0.0683866735708137	1.88807080825439	0.999968973789654	0.147108333690048
chr12_56844915_56844930_MIP_NM_012064-963-978-mono--_AAAGGAAAAAAAAAAAAAAAACAACC_3UTR1	17	17	0	34	0.000622274200553539	3.90039880809919	0.134260931666599	1.63342300358928	1	0
chr2_68691328_68691335_FBXO48_NM_001024680-881-888-mono--_TGTGATTTTTTTTCCCCT_3UTR1	7	8	19	34	0.696762651831421	0.869852351157565	0.997879593313275	0.325857685911634	0.00357539333972022	3.01997774827309
chr10_112657916_112657935_PDCD4_NM_145341-1851-1870-mono-+,NM_014456-1767-1786-mono-+,NM_001199492-1725-1744-mono-+_ACAAGTTTTTTTTTTTTTTTTTTTTAAGCA_3UTR1	13	14	6	33	0.0159969923009545	2.58534445809284	0.610053696662502	0.964696526483992	0.992638510423109	0.369575435111305
chr13_19419837_19419845_ANKRD20A9P_NR_027995-26264-26272-mono--_AAAGCAAAAAAAAACCTAA_3UTR1	21	3	9	33	0.997851104694807	0.243635189363067	0.0024033841097798	3.21889351054764	0.871671206392078	0.67636180222595
chr14_31762500_31762509_HEATR5A_NM_015473-6327-6336-mono--_ATTCCAAAAAAAAAATCAGA_3UTR1	11	9	13	33	0.485486469776918	1.10515897774663	0.858142947765152	0.704420743399431	0.309433013232592	1.31074430608437
chr14_52741746_52741756_PTGDR_NM_000953-1247-1257-mono-+_TGATTAAAAAAAAAAAGACAA_3UTR1	21	12	0	33	0.0939634684812506	1.8661788767219	0.0024033841097798	3.21889351054764	1	0
chr11_73387527_73387538_RAB6A_NM_002869-2552-2563-mono--,NM_198896-2552-2563-mono--,NM_001243719-2007-2018-mono--,NM_001243718-2240-2251-mono--_TTGTTAAAAAAAAAAAAGGCAA_3UTR1	0	33	0	33	2.04559048660576e-25	Inf	1	0	1	0
chr16_29680524_29680537_SPN_NM_003123-5568-5581-mono-+,NM_001030288-5612-5625-mono-+_ATGTCTTTTTTTTTTTTTTGAGAT_3UTR1	0	33	0	33	2.04559048660576e-25	Inf	1	0	1	0
chr19_33169172_33169182_RGS9BP_NM_207391-2861-2871-mono-+_GTCTTCCCCCCCCCCCACTTT_3UTR1	0	33	0	33	2.04559048660576e-25	Inf	1	0	1	0
chr9_97063725_97063735_ZNF169_NM_194320-1991-2001-mono-+_AATGGAAAAAAAAAAATGTTG_3UTR1	10	23	0	33	3.35001228954256e-09	11.6425733603179	0.929903302971052	0.59691345369198	1	0
chr20_57603795_57603805_ATP5E,SLMO2-ATP5E_NM_006886-366-376-mono--,NR_037930-695-705-mono--,NR_037929-954-964-mono--_CAGGATTTTTTTTTTTCCCAT_3UTR1	0	33	0	33	2.04559048660576e-25	Inf	1	0	1	0
chr1_33145958_33145976_RBBP4,SYNC_NM_005610-2090-2108-mono-+,NM_001135256-1990-2008-mono-+,NM_001135255-2087-2105-mono-+,NM_030786-3023-3041-mono--,NM_001161708-2943-2961-mono--_GTTGGTTTTTTTTTTTTTTTTTTTAACTT_3UTR1	0	32	0	32	1.98166578389932e-24	Inf	1	0	1	0
chr1_167385178_167385192_POU2F1_NR_037163-2546-2560-mono-+,NM_002697-2502-2516-mono-+,NM_001198786-2313-2327-mono-+,NM_001198783-2635-2649-mono-+_GGGAGAAAAAAAAAAAAAAACCACA_3UTR1	7	24	1	32	8.4648570779328e-11	16.008931479844	0.99520100373827	0.360026438552066	0.999999699939939	0.0475636742418167
chr2_5835697_5835715_SOX11_NM_003108-2900-2918-mono-+_GCCTGTTTTTTTTTTTTTTTTTTTGTGCT_3UTR1	0	32	0	32	1.98166578389932e-24	Inf	1	0	1	0
chr2_174131511_174131527_ZAK_NM_016653-2637-2653-mono-+_AGGTTAAAAAAAAAAAAAAAAAGAAAT_3UTR1	3	29	0	32	4.50488150611731e-18	66.4628792321303	0.999995898778251	0.120330300806862	1	0
chrX_119390643_119390656_ZBTB33_NM_001184742-3701-3714-mono-+,NM_006777-3602-3615-mono-+_AATGATTTTTTTTTTTTTTGCAAA_3UTR1	0	32	0	32	1.98166578389932e-24	Inf	1	0	1	0
chr1_244220229_244220238_ZNF238_NM_006352-3649-3658-mono-+,NM_205768-3327-3336-mono-+_TTCCCTTTTTTTTTTAATTG_3UTR1	0	32	0	32	1.98166578389932e-24	Inf	1	0	1	0
chr11_96126288_96126306_JRKL_NM_003772-3132-3150-mono-+_ATAAGTTTTTTTTTTTTTTTTTTTAGTGT_3UTR1	0	32	0	32	1.98166578389932e-24	Inf	1	0	1	0
chr13_50590999_50591014_TRIM13_NM_213590-5687-5702-mono-+,NM_005798-5152-5167-mono-+,NM_052811-5237-5252-mono-+,NM_001007278-5351-5366-mono-+_TATACTTTTTTTTTTTTTTTTGGTAA_3UTR1	0	32	0	32	1.98166578389932e-24	Inf	1	0	1	0
chr5_37752731_37752740_WDR70_NM_018034-2080-2089-mono-+_TTGGGTTTTTTTTTTATGCT_3UTR1	13	16	3	32	0.000977278334995093	3.81009889586464	0.549166122548404	1.02618577237256	0.999922884564227	0.16061990904211
chr21_46191155_46191166_UBE2G2_NM_003343-711-722-mono--,NM_001202489-629-640-mono--,NM_182688-826-837-mono--_GTTTGAAAAAAAAAAAAGATGC_3UTR1	19	3	9	31	0.99613665594152	0.265747298488752	0.00789441809917293	2.81083615873956	0.807920077578608	0.75235425623102
chr11_40135878_40135886_LRRC4C_NM_020929-3920-3928-mono--_CTGTCTTTTTTTTTGATTG_3UTR1	9	14	8	31	0.00803179453949673	2.93488529882723	0.944863673166497	0.559521118525198	0.903388840669631	0.622618530352351
chr14_86090074_86090085_FLRT2_NM_013231-2984-2995-mono-+_ATCTTAAAAAAAAAAAAGTTGC_3UTR1	1	30	0	31	4.37139929451459e-21	218.904264155038	0.999999982253541	0.0373468370001174	1	0
chr19_37369525_37369534_ZNF345_NM_001242476-2083-2092-mono-+,NM_001242475-1988-1997-mono-+,NM_001242474-2153-2162-mono-+,NM_001242472-2008-2017-mono-+,NM_003419-2175-2184-mono-+_TGGTCTTTTTTTTTTGTATT_3UTR1	0	31	0	31	1.81846977816645e-23	Inf	1	0	1	0
chrX_38664817_38664829_MID1IP1_NM_001098790-1043-1055-mono-+,NM_001098791-939-951-mono-+,NM_021242-1477-1489-mono-+_AAAGCTTTTTTTTTTTTTCCTGG_3UTR1	0	29	2	31	4.78642673780677e-19	100.234125503229	1	0	0.999988636855937	0.105456762539874
chr3_30045475_30045482_RBMS3_NM_001177711-1759-1766-mono-+,NM_001003792-1753-1760-mono-+,NM_001003793-1807-1814-mono-+_TTGTTTTTTTTTTAGTGT_3UTR1	15	6	10	31	0.8671996106515	0.652817158429925	0.202817922024761	1.49662106135986	0.672646406664155	0.899953378890719
chr1_33330042_33330055_FNDC5_NM_001171941-832-845-mono--_ACTGCTTTTTTTTTTTTTTCTTCA_3UTR1	14	17	0	31	0.000130723760422157	4.8439457340826	0.331903280518934	1.28079485744517	1	0
chr8_94745547_94745556_RBM12B_NM_203390-3275-3284-mono--_AATTTAAAAAAAAAACACTT_3UTR1	6	15	10	31	0.00237464309380317	3.46623515849731	0.998106677391529	0.304348711259216	0.672646406664155	0.899953378890719
chr8_40011767_40011782_C8orf4_NM_020130-782-797-mono-+_TGAACTTTTTTTTTTTTTTTTAACCA_3UTR1	0	31	0	31	1.81846977816645e-23	Inf	1	0	1	0
chr19_57773718_57773730_ZNF805_NM_001145078-9612-9624-mono-+,NM_001023563-9739-9751-mono-+_CCAAGAAAAAAAAAAAAAGTCAG_3UTR1	0	31	0	31	1.81846977816645e-23	Inf	1	0	1	0
chr4_95508281_95508291_PDLIM5_NM_001011515-935-945-mono-+,NM_001011516-875-885-mono-+_TTTACTTTTTTTTTTTCAACT_3UTR1	8	19	4	31	3.799066335673e-06	6.83895539374259	0.978306326677327	0.463831928541698	0.999191097636582	0.238547551570292
chr9_33364821_33364831_NFX1_NM_147133-3242-3252-mono-+_TGATGAAAAAAAAAAAGCAAT_3UTR1	15	9	6	30	0.349747290264218	1.29485064025153	0.157837573651623	1.61233631076927	0.980736865069626	0.428480945771269
chr10_50534969_50535006_C10orf71_NM_001135196-4719-4756-di-+_AAGCAACACACACACACACACACACACACACACACACACACACGATCA_3UTR1	19	10	1	30	0.203543503192974	1.56176289157242	0.00456747109496991	3.09528598257455	0.999999141062293	0.0519352962117825
chr12_21623284_21623299_PYROXD1_NM_024854-3227-3242-mono-+_CCTACAAAAAAAAAAAAAAAACAAAG_3UTR1	3	26	1	30	9.06451516358833e-15	38.5961640837559	0.999987279107367	0.132308003407659	0.999999141062293	0.0519352962117825
chr4_83740163_83740173_SEC31A_NM_001191049-3687-3697-mono--,NM_001077207-3892-3902-mono--,NM_014933-3896-3906-mono--,NM_016211-3775-3785-mono--,NM_001077206-3550-3560-mono--,NM_001077208-3847-3857-mono--_TATAATTTTTTTTTTTAACAT_3UTR1	14	9	7	30	0.349747290264218	1.29485064025153	0.273606667005436	1.3746159463741	0.946611823393354	0.535610964541018
chr21_33641240_33641261_MIS18A_NM_018944-839-860-mono--_GCTAATTTTTTTTTTCTTTTTTTTTTTGTAGA_3UTR1	17	9	4	30	0.349747290264218	1.29485064025153	0.035607364897644	2.22211780274543	0.998795997294397	0.250256035952957
chr2_130739712_130739724_RAB6C_NM_032144-2479-2491-mono-+_TTTGCTTTTTTTTTTTTTAACAA_3UTR1	0	30	0	30	1.58610975095631e-22	Inf	1	0	1	0
chr7_12729917_12729938_ARL4A_NM_005738-2571-2592-mono-+,NM_001195396-2568-2589-mono-+,NM_001037164-2345-2366-mono-+,NM_212460-2342-2363-mono-+_TTTTGTTTTTTTGTTTTTTTTTTTTTTCAGTG_3UTR1	0	30	0	30	1.58610975095631e-22	Inf	1	0	1	0
chr8_59060698_59060710_FAM110B_NM_147189-2790-2802-mono-+_CCTTTAAAAAAAAAAAAAGTTGT_3UTR1	0	30	0	30	1.58610975095631e-22	Inf	1	0	1	0
chr1_89851100_89851113_GBP6_NM_198460-2249-2262-mono-+_GCAAGTTTTTTTTTTTTTTCAGAG_3UTR1	10	10	10	30	0.203543503192974	1.56176289157242	0.848492275897258	0.708970700947082	0.620881339679181	0.95393917452243
chr14_95657743_95657757_CLMN_NM_024734-3268-3282-mono--_ACCTGAAAAAAAAAAAAAAACCACA_3UTR1	15	9	6	30	0.349747290264218	1.29485064025153	0.157837573651623	1.61233631076927	0.980736865069626	0.428480945771269
chr6_17292448_17292458_RBM24_NM_153020-746-756-mono-+,NM_001143942-814-824-mono-+,NM_001143941-798-808-mono-+_GCTTTAAAAAAAAAAACAGCC_3UTR1	7	2	21	30	0.999232353147577	0.173512020158418	0.989601947787246	0.400122656258219	1.37846344260711e-05	6.11627080339776
chr2_99936109_99936117_TXNDC9_NM_005783-899-907-mono--_AGCAGAAAAAAAAAGACAA_3UTR1	3	12	15	30	0.0449866688718611	2.22982370937791	0.999987279107367	0.132308003407659	0.0396687263139885	2.194071371447
chr14_35871168_35871176_NFKBIA_NM_020529-1106-1114-mono--_AAAACTTTTTTTTTGTACA_3UTR1	4	10	16	30	0.203543503192974	1.56176289157242	0.999892967946095	0.18777063715965	0.0153979288045157	2.58079921562501
chr6_10709747_10709758_PAK1IP1_NM_017906-1273-1284-mono-+_CTTAATTTTTTTTTTTTCCCTG_3UTR1	12	14	3	29	0.00362901838245228	3.37739415209734	0.517690776964983	1.06406848233732	0.999711205136213	0.18477711894014
chr6_35216591_35216600_SCUBE3_NM_152753-3098-3107-mono-+_GAGGGAAAAAAAAAATATCA_3UTR1	9	3	17	29	0.993175291542153	0.291253283095352	0.903022293289621	0.628785237870298	0.00308616697780158	3.32184555238693
chr11_43283605_43283617_HNRNPKP3_NR_033868-1318-1330-mono--_AATGTAAAAAAAAAAAAAGATGC_3UTR1	16	5	8	29	0.917859059294638	0.558740288062362	0.0564082918330861	2.05689356036258	0.849390496737981	0.695178856464463
chr11_64011554_64011563_FKBP2_NM_057092-585-594-mono-+,NM_004470-679-688-mono-+,NM_001135208-594-603-mono-+_GTTCCAAAAAAAAAACAAAA_3UTR1	7	6	16	29	0.814182936611552	0.721690311563862	0.984952551682452	0.422958318832331	0.00994256606156083	2.8033381886568
chr6_56919727_56919738_KIAA1586_NM_020931-2601-2612-mono-+_AGGTCTTTTTTTTTTTTGGAAA_3UTR1	15	14	0	29	0.00362901838245228	3.37739415209734	0.119009176705465	1.74452605079629	1	0
chr7_23545119_23545138_TRA2A_NM_013293-1101-1120-mono--_GAATTAAAAAAAAAAAAAAAAAAAAGAGGA_3UTR1	1	28	0	29	2.67158482888837e-19	184.759571712214	0.999999935319031	0.0409712848447084	1	0
chr12_31435556_31435565_FAM60A_NM_001135812-968-977-mono--,NM_001135811-1072-1081-mono--,NM_021238-1068-1077-mono--_GTCTCAAAAAAAAAAGAGGG_3UTR1	8	16	5	29	0.000206066337324518	4.79466538172584	0.958133654150986	0.51914471889643	0.992188997699969	0.351296299667203
chrX_101913597_101913610_GPRASP1_NM_001099411-5399-5412-mono-+,NM_001184727-5570-5583-mono-+,NM_001099410-5467-5480-mono-+,NM_014710-5558-5571-mono-+_GGTGTAAAAAAAAAAAAAAGCATG_3UTR1	0	29	0	29	1.31897547711103e-21	Inf	1	0	1	0
chr8_91637753_91637764_TMEM64_NM_001146273-1121-1132-mono--,NM_001008495-1277-1288-mono--_GCTTTAAAAAAAAAAAATTGTG_3UTR1	16	12	1	29	0.0337668996621391	2.37941670117615	0.0564082918330861	2.05689356036258	0.999998556253641	0.0543551026777396
chr3_51431679_51431689_RBM15B_NM_013286-2982-2992-mono-+_GGGGATTTTTTTTTTTAAACG_3UTR1	1	28	0	29	2.67158482888837e-19	184.759571712214	0.999999935319031	0.0409712848447084	1	0
chr7_140434294_140434302_BRAF_NM_004333-2456-2464-mono--_ACCTTAAAAAAAAAGAGAG_3UTR1	10	4	15	29	0.972053396151706	0.416203170999381	0.809372915594042	0.754156972079201	0.0275333275592521	2.37139268196715
chr16_56693130_56693139_MT1F_NM_005949-357-366-mono-+_CTGGATTTTTTTTTTATACC_3UTR1	8	12	9	29	0.0337668996621391	2.37941670117615	0.958133654150986	0.51914471889643	0.72431735534552	0.843502636294236
chr12_117014396_117014410_MAP1LC3B2_NM_001085481-804-818-mono-+_ATTCTAAAAAAAAAAAAAAATTGCC_3UTR1	2	27	0	29	2.47243931647677e-17	84.7576513229746	0.999998260543954	0.087076537134103	1	0
chr1_193053996_193054007_TROVE2_NM_004600-2123-2134-mono-+,NM_001173524-2129-2140-mono-+,NR_033393-1528-1539-mono-+_TACTGAAAAAAAAAAAAGAAGG_3UTR1	14	11	4	29	0.0816783465577084	1.99030103510985	0.21958109010699	1.48089893304399	0.998220454218616	0.262898921012223
chr2_69475343_69475353_ANTXR1_NM_032208-4778-4788-mono-+_AACTGTTTTTTTTTTTATTAA_3UTR1	0	29	0	29	1.31897547711103e-21	Inf	1	0	1	0
chr12_68054141_68054151_DYRK2_NM_006482-3857-3867-mono-+,NM_003583-3708-3718-mono-+_TTAAGAAAAAAAAAAAGGTTT_3UTR1	0	29	0	29	1.31897547711103e-21	Inf	1	0	1	0
chr5_17276742_17276760_BASP1_NM_006317-1597-1615-mono-+_AAATGAAAAAAAAAAAAAAAAAAAGTCTG_3UTR1	0	29	0	29	1.31897547711103e-21	Inf	1	0	1	0
chr1_85624414_85624422_SYDE2_NM_032184-3644-3652-mono--_ATTACAAAAAAAAACCCTC_3UTR1	6	21	2	29	7.74586135045929e-09	12.4888603730908	0.995598994936909	0.338234023554485	0.999970350008986	0.115637423593589
chr2_232373609_232373628_LINC00471_NR_024079-790-809-mono--_CTCAGAAAAAAAAAAAAAAAAAAAAGGAAA_3UTR1	13	7	8	28	0.616689706052189	0.959559517381709	0.295541411797352	1.35363644117146	0.81488756118144	0.736880396325437
chrX_10109658_10109673_WWC3_NM_015691-3595-3610-mono-+_TTTGTAAAAAAAAAAAAAAAACACGT_3UTR1	20	7	1	28	0.616689706052189	0.959559517381709	0.000295877242721084	4.68574886276172	0.999997583624515	0.0569539972222194
chr11_67165932_67165940_PPP1CA_NM_002708-1181-1189-mono--,NM_206873-1049-1057-mono--,NM_001008709-1214-1222-mono--_GGTGACCCCCCCCCAGCAT_3UTR1	11	15	2	28	0.000559422479914156	4.36214505172366	0.616231740502376	0.960678315372946	0.999952477948794	0.121314875489513
chr13_43681427_43681438_DNAJC15_NM_013238-898-909-mono-+_CTTCGAAAAAAAAAAAAGCCCT_3UTR1	10	17	1	28	1.93809802610567e-05	6.29866231888085	0.763537847533914	0.804345326995943	0.999997583624515	0.0569539972222194
chr18_12986802_12986811_SEH1L_NM_031216-2773-2782-mono-+_TTGTGTTTTTTTTTTCCTGT_3UTR1	15	11	2	28	0.0635050391145615	2.12383714969449	0.0866294086680272	1.89709855967551	0.999952477948794	0.121314875489513
chrX_96140183_96140193_RPA4_NM_013347-1278-1288-mono-+_GGACTAAAAAAAAAAATCTCA_3UTR1	7	18	3	28	2.76809190736161e-06	7.62787917817837	0.978479024692098	0.44787390321622	0.999556989524048	0.194115305189764
chr2_5835335_5835345_SOX11_NM_003108-2538-2548-mono-+_GGTTTAAAAAAAAAAAGCAAA_3UTR1	0	28	0	28	1.04858550430325e-20	Inf	1	0	1	0
chr4_71521931_71521944_IGJ_NM_144646-722-735-mono--_CACCCAAAAAAAAAAAAAAGCCCT_3UTR1	9	17	2	28	1.93809802610567e-05	6.29866231888085	0.873958693315131	0.66886543506203	0.999952477948794	0.121314875489513
chr5_139496404_139496424_PURA_NM_005859-2698-2718-mono-+_TTGGTAAAAAAAAAAAAAAAAAAAAAGGGTC_3UTR1	0	28	0	28	1.04858550430325e-20	Inf	1	0	1	0
chr5_179041785_179041806_HNRNPH1_NM_005520-1621-1642-mono--_TAAAGAAAAAAAAAAAAAAAAAAAAAAGGTTG_3UTR1	0	28	0	28	1.04858550430325e-20	Inf	1	0	1	0
chr8_25287254_25287263_KCTD9_NM_017634-1501-1510-mono--_AAATGTTTTTTTTTTAAATT_3UTR1	6	16	6	28	0.000113520680931995	5.23159710039187	0.993396282539435	0.357489389452184	0.964987569973239	0.476648023660499
chr17_4996470_4996487_ZFP3_NM_153018-1797-1814-mono-+_GGCACTTTTTTTTTTTTTTTTTTAAGCA_3UTR1	1	27	0	28	1.95386432301841e-18	170.029291237254	0.999999877568167	0.0429876281146747	1	0
chr17_21322607_21322640_KCNJ12_NM_021012-4659-4692-di-+_TATACGTGTGTGTGTGTGTGTGTGTGTGTGTGTGTGTGTATGCA_3UTR1	0	28	0	28	1.04858550430325e-20	Inf	1	0	1	0
chrX_100668932_100668944_HNRNPH2,RPL36A-HNRNPH2_NM_019597-2197-2209-mono-+,NM_001199974-2341-2353-mono-+,NM_001199973-2464-2476-mono-+,NM_001032393-2185-2197-mono-+_TACACTTTTTTTTTTTTTAAGGA_3UTR1	0	28	0	28	1.04858550430325e-20	Inf	1	0	1	0
chr1_94018103_94018112_FNBP1L_NM_017737-1926-1935-mono-+,NM_001164473-2100-2109-mono-+,NM_001024948-3229-3238-mono-+_CATGATTTTTTTTTTACTAA_3UTR1	13	5	10	28	0.899983865728589	0.587970826525991	0.295541411797352	1.35363644117146	0.507778580924764	1.079795811777
chr7_56079282_56079296_PSPH_NM_004577-1565-1579-mono--_CAGTTAAAAAAAAAAAAAAAGCAAT_3UTR1	19	9	0	28	0.263715406634669	1.45436948580753	0.00128338849743907	3.85297629002039	1	0
chr8_69143712_69143729_PREX2_NM_024870-4948-4965-mono-+_AATGCTTTTTTTTTTTTTTTTTTCTGTA_3UTR1	20	8	0	28	0.431344127979669	1.18883051115354	0.000295877242721084	4.68574886276172	1	0
chr2_42578274_42578284_COX7A2L_NM_004718-474-484-mono--_CAAGTAAAAAAAAAAATTTTA_3UTR1	12	13	3	28	0.00823155637416602	3.04858977292461	0.451305285739793	1.14203021929276	0.999556989524048	0.194115305189764
chr5_149227267_149227280_PPARGC1B_NM_133263-3310-3323-mono-+,NM_001172698-3193-3206-mono-+,NM_001172699-3224-3237-mono-+_CCTTTAAAAAAAAAAAAAATCAAT_3UTR1	19	8	1	28	0.431344127979669	1.18883051115354	0.00128338849743907	3.85297629002039	0.999997583624515	0.0569539972222194
chr6_96656775_96656784_FUT9_NM_006581-6086-6095-mono-+_GGTGATTTTTTTTTTCTGGA_3UTR1	0	28	0	28	1.04858550430325e-20	Inf	1	0	1	0
chr16_19129786_19129802_ITPRIPL2_NR_028028-4018-4034-mono-+,NM_001034841-4534-4550-mono-+_GTCTCAAAAAAAAAAAAAAAAAGCTTT_3UTR1	0	28	0	28	1.04858550430325e-20	Inf	1	0	1	0
chr17_54672392_54672417_NOG_NM_005450-1334-1359-mono-+_TGAACTTTTTTTTTTTTTTTTTTTTTTTTTTCTGGG_3UTR1	0	28	0	28	1.04858550430325e-20	Inf	1	0	1	0
chr20_1350025_1350036_FKBP1A_NM_001199786-1104-1115-mono--,NM_000801-1217-1228-mono--_GGATGAAAAAAAAAAAAGGCCA_3UTR1	0	28	0	28	1.04858550430325e-20	Inf	1	0	1	0
chr14_50361171_50361192_ARF6_NM_001663-1339-1360-mono-+_TTTCCTTTTTTTTTTTTTTTTTTTTTTGTTGG_3UTR1	0	28	0	28	1.04858550430325e-20	Inf	1	0	1	0
chr10_97515948_97515956_ENTPD1,LOC728558_NM_001164183-277-285-mono-+,NM_001164182-277-285-mono-+,NM_001164179-277-285-mono-+,NM_001776-277-285-mono-+,NR_038444-1268-1276-mono--_AGGCTGGGGGGGGGAAAGA_3UTR1	17	10	1	28	0.13954598341615	1.76301072656438	0.0144307026536432	2.67628481854827	0.999997583624515	0.0569539972222194
chr6_656079_656088_HUS1B_NM_148959-876-885-mono--_ACCTTAAAAAAAAAATCTAA_3UTR1	5	5	18	28	0.899983865728589	0.587970826525991	0.998399586413697	0.278047616610698	0.000425162231862115	4.38182675371863
chr9_72046057_72046076_APBA1_NM_001163-2956-2975-mono--_TATTGAAAAAAAAAAAAAAAAAAAAGCAAA_3UTR1	8	7	12	27	0.570353311534059	1.015768293309	0.923224283890226	0.586055503594214	0.160739636608453	1.65684892700873
chr13_46357405_46357418_SIAH3_NM_198849-991-1004-mono--_AAATTAAAAAAAAAAAAAAGAAAG_3UTR1	5	4	18	27	0.955350536709144	0.460147175721575	0.997506139293293	0.293884588066797	0.000207529007819008	4.90802993235468
chr6_16147098_16147111_MYLIP_NM_013262-1692-1705-mono-+_ATGTTAAAAAAAAAAAAAAGGAAG_3UTR1	16	11	0	27	0.0482790420705666	2.27398699758519	0.0245714572799133	2.47729211219271	1	0
chr16_3077710_3077726_THOC6_NM_001142350-1240-1256-mono-+,NM_024339-1375-1391-mono-+_TTTTCTTTTTTTTTTTTTTTTTACAAT_3UTR1	9	9	9	27	0.223803806314431	1.54737011878605	0.83846627859974	0.713382698450171	0.621301355727815	0.954777189936839
chr19_6414075_6414084_KHSRP_NM_003685-2284-2293-mono--_AATGGAAAAAAAAAAGATTT_3UTR1	5	14	8	27	0.00144466869848167	3.95466821610408	0.997506139293293	0.293884588066797	0.77494120132593	0.782954863587275
chr1_23240245_23240253_EPHB2_NM_004442-3292-3300-mono-+,NM_017449-3289-3297-mono-+_GACGGAAAAAAAAAGGGAA_3UTR1	7	18	2	27	1.19971014418055e-06	8.52902438221008	0.969591898549139	0.475305516542615	0.999924228775598	0.12744829570475
chr14_55819994_55820005_FBXO34_NM_017943-3132-3143-mono-+_TTGTGTTTTTTTTTTTTAATTG_3UTR1	0	27	0	27	7.98922288992956e-20	Inf	1	0	1	0
chr15_39545320_39545332_C15orf54_NM_207445-1353-1365-mono-+_TTAAGTTTTTTTTTTTTTAAACC_3UTR1	0	27	0	27	7.98922288992956e-20	Inf	1	0	1	0
chr17_68175205_68175238_KCNJ2_NM_000891-4409-4442-mono-+_GGCAATTTTTTTTTTTTTTTTTTTTTTTTTTTTTTTTTTGTCAA_3UTR1	0	27	0	27	7.98922288992956e-20	Inf	1	0	1	0
chr19_4794548_4794562_FEM1A_NM_018708-2822-2836-mono-+_CTGCCTTTTTTTTTTTTTTTAAGAA_3UTR1	0	27	0	27	7.98922288992956e-20	Inf	1	0	1	0
chr6_109954065_109954105_AKD1_NM_145025-1351-1391-tetra--_TAGACATAGATAGATAGATAGATAGATAGATAGATAGATAGATAGACAGAT_3UTR1	14	11	2	27	0.0482790420705666	2.27398699758519	0.128829270290589	1.74233912871984	0.999924228775598	0.12744829570475
chr11_86519925_86519950_PRSS23_NM_007173-1457-1482-di-+_CACACGTGTGTGTGTGTGTGTGTGTGTGTGTAAGGT_3UTR1	7	11	9	27	0.0482790420705666	2.27398699758519	0.969591898549139	0.475305516542615	0.621301355727815	0.954777189936839
chr2_5840552_5840565_SOX11_NM_003108-7755-7768-mono-+_CTTCCAAAAAAAAAAAAAAGGACA_3UTR1	0	27	0	27	7.98922288992956e-20	Inf	1	0	1	0
chrX_49646947_49646977_USP27X_NM_001145073-2479-2509-mono-+_GTGTTAAAAAAAAAAAAAAAAAAAAGAAAAAAAAAAGCTGT_3UTR1	0	27	0	27	7.98922288992956e-20	Inf	1	0	1	0
chr5_134670602_134670611_H2AFY_NM_001040158-1380-1389-mono--,NM_138610-1383-1392-mono--,NM_138609-1374-1383-mono--,NM_004893-1342-1351-mono--_GGGGATTTTTTTTTTCTTTT_3UTR1	6	7	14	27	0.570353311534059	1.015768293309	0.990199727286434	0.378634641970052	0.0329015427059615	2.35739779163139
chr22_47073199_47073211_GRAMD4_NM_015124-1828-1840-mono-+_TTTTCTTTTTTTTTTTTTACGAT_3UTR1	14	6	7	27	0.746872909698364	0.803653282296441	0.128829270290589	1.74233912871984	0.887071334253677	0.633922807129565
chr1_151509966_151509977_CGN_NM_020770-3901-3912-mono-+_GTGATAAAAAAAAAAAATCATC_3UTR1	21	3	2	26	0.984514873686556	0.337807909790322	6.77079331445748e-06	8.22441055131056	0.999879815865358	0.13409204892505
chr13_72014625_72014637_DACH1_NM_004392-2093-2105-mono--,NM_080759-2699-2711-mono--,NM_080760-2255-2267-mono--_AAAACTTTTTTTTTTTTTGTAGA_3UTR1	11	10	5	26	0.0886442584055237	2.01453438891016	0.483447037505693	1.11082381312847	0.978947556879552	0.413360337823471
chr17_66265042_66265052_SLC16A6_NM_004694-1942-1952-mono--,NM_001174166-2069-2079-mono--_CAAGCAAAAAAAAAAAGCTTA_3UTR1	10	11	5	26	0.0358084874304984	2.44405866611505	0.651858405486194	0.923449245750247	0.978947556879552	0.413360337823471
chr6_10756863_10756873_TMEM14B_NM_030969-622-632-mono-+,NM_001127711-520-530-mono-+_TACCTAAAAAAAAAAAGACAC_3UTR1	13	12	1	26	0.0122570587260883	2.95565026201545	0.185297424433084	1.59260916978835	0.999993315524861	0.0627749342485151
chr14_96998644_96998651_PAPOLA_NM_001252007-1546-1553-mono-+_TGTGTTTTTTTTTACCCC_3UTR1	9	10	7	26	0.0886442584055237	2.01453438891016	0.795953693597853	0.763117997712212	0.858000559050187	0.673567846027461
chr17_35879008_35879017_SYNRG_NM_001163546-3648-3657-mono--,NM_001163547-3435-3444-mono--,NM_007247-4053-4062-mono--,NM_001163544-3819-3828-mono--,NM_198882-3888-3897-mono--,NM_080550-3783-3792-mono--,NM_001163545-3816-3825-mono--_CACAGAAAAAAAAAAGTCAA_3UTR1	8	2	16	26	0.997274271114174	0.209597486236755	0.898110800841193	0.62506663223464	0.00204657834258831	3.73678910305116
chr2_20648933_20648944_RHOB_NM_004040-2100-2111-mono-+_GCCTATTTTTTTTTTTTCCACA_3UTR1	0	26	0	26	5.84665856944851e-19	Inf	1	0	1	0
chr15_81296129_81296140_MESDC1_NM_022566-2836-2847-mono-+_ATGTCTTTTTTTTTTTTAAGCA_3UTR1	0	26	0	26	5.84665856944851e-19	Inf	1	0	1	0
chr17_58024908_58024917_RPS6KB1_NM_003161-2441-2450-mono-+_ATGAGAAAAAAAAAATGAAT_3UTR1	1	25	0	26	9.24534661612353e-17	144.270236435352	0.999999568557589	0.0475037711022283	1	0
chr19_57769066_57769090_ZNF805_NM_001145078-4960-4984-mono-+,NM_001023563-5087-5111-mono-+_GTATCTTTTTTTTTTTTTTTTTTTTTTTTTGAGAC_3UTR1	0	26	0	26	5.84665856944851e-19	Inf	1	0	1	0
chr14_88651826_88651846_KCNK10_NM_138317-2115-2135-di--,NM_021161-2106-2126-di--,NM_138318-1786-1806-di--_TAAAAACACACACACACACACACACAACGCT_3UTR1	16	7	3	26	0.521896951253662	1.07786195070078	0.0150517169633561	2.75033802168849	0.998976977664764	0.215222501000596
chr1_118167727_118167738_FAM46C_NM_017709-2437-2448-mono-+_TTTCGTTTTTTTTTTTTCCAAA_3UTR1	0	26	0	26	5.84665856944851e-19	Inf	1	0	1	0
chr3_3889067_3889080_LRRN1_NM_020873-3504-3517-mono-+_TTTCCTTTTTTTTTTTTTTGTTGT_3UTR1	0	26	0	26	5.84665856944851e-19	Inf	1	0	1	0
chr11_109296012_109296023_C11orf87_NM_207645-2057-2068-mono-+_TTTGTAAAAAAAAAAAAGTATT_3UTR1	0	26	0	26	5.84665856944851e-19	Inf	1	0	1	0
chrX_90692850_90692861_PABPC5_NM_080832-2715-2726-mono-+_AAATTAAAAAAAAAAAAGGTTT_3UTR1	0	26	0	26	5.84665856944851e-19	Inf	1	0	1	0
chr1_47905782_47905804_FOXD2_NM_004474-4095-4117-mono-+_CAACCTTTTTTTTTTTTTTTTTTTTTTTGCTGT_3UTR1	0	26	0	26	5.84665856944851e-19	Inf	1	0	1	0
chrX_134125747_134125758_CXorf69_NM_001163438-781-792-mono-+_GCAATAAAAAAAAAAAACGGGG_3UTR1	0	26	0	26	5.84665856944851e-19	Inf	1	0	1	0
chr2_145146982_145146990_ZEB2_NM_014795-4194-4202-mono--,NM_001171653-4122-4130-mono--_ACTGGAAAAAAAAATAGGA_3UTR1	8	10	7	25	0.0683228080305142	2.16521637125996	0.866677844766319	0.668650716915409	0.823382254259049	0.717601509294337
chr4_145659167_145659176_HHIP_NM_022475-2842-2851-mono-+_TCATTAAAAAAAAAAGACTG_3UTR1	15	0	10	25	1	0	0.025859063181704	2.53667025858594	0.329605579579304	1.33117235003585
chr13_19409927_19409936_ANKRD20A9P_NR_027995-36173-36182-mono--_GTACCTTTTTTTTTTAATGT_3UTR1	10	6	9	25	0.664781090542014	0.902736456243315	0.587084802416771	0.99489903193082	0.503005639601577	1.09378305485677
chr7_156476635_156476643_LMBR1_NM_022458-1816-1824-mono--_TTATGAAAAAAAAATGGCA_3UTR1	10	5	10	25	0.826273396807453	0.693133270151536	0.587084802416771	0.99489903193082	0.329605579579304	1.33117235003585
chr18_214611_214620_THOC1_NM_005131-2019-2028-mono--_AAAAGAAAAAAAAAAGAAGC_3UTR1	5	10	10	25	0.0683228080305142	2.16521637125996	0.994127544216705	0.330295317805892	0.329605579579304	1.33117235003585
chr1_39881006_39881017_KIAA0754_NM_015038-5832-5843-mono-+_TTTTATTTTTTTTTTTTAGATG_3UTR1	0	25	0	25	4.11808125326373e-18	Inf	1	0	1	0
chr2_152695481_152695491_CACNB4_NM_001005746-1722-1732-mono--,NM_000726-1772-1782-mono--,NM_001145798-1586-1596-mono--,NM_001005747-1860-1870-mono--_TGTAATTTTTTTTTTTGCCCC_3UTR1	13	11	1	25	0.0258444214401711	2.63827329946714	0.139381400105095	1.74186279452259	0.999988950153342	0.0660488563430476
chr3_56657045_56657053_FAM208A_NM_015224-4353-4361-mono--,NM_001112736-5402-5410-mono--_CTCTTAAAAAAAAAGTTAC_3UTR1	4	11	10	25	0.0258444214401711	2.63827329946714	0.998749234951938	0.245725107395952	0.329605579579304	1.33117235003585
chr4_41985272_41985282_DCAF4L1_NM_001029955-1561-1571-mono-+_AACCCTTTTTTTTTTTAAATA_3UTR1	0	25	0	25	4.11808125326373e-18	Inf	1	0	1	0
chr19_57769805_57769817_ZNF805_NM_001145078-5699-5711-mono-+,NM_001023563-5826-5838-mono-+_TTGGGTTTTTTTTTTTTTGTCTT_3UTR1	0	25	0	25	4.11808125326373e-18	Inf	1	0	1	0
chr20_58523092_58523102_FAM217B_NM_001190827-3988-3998-mono-+,NM_001190826-4510-4520-mono-+,NM_022106-4444-4454-mono-+_TCTTTAAAAAAAAAAAGAAAA_3UTR1	0	25	0	25	4.11808125326373e-18	Inf	1	0	1	0
chr15_52201130_52201139_TMOD3_NM_014547-1466-1475-mono-+_ATGCATTTTTTTTTTAGTTG_3UTR1	11	9	5	25	0.152734986511324	1.76798011786601	0.41399905070961	1.2019119486624	0.971207069259057	0.438173201148795
chr3_49067788_49067807_QRICH1_NM_017730-2649-2668-mono--,NM_198880-2589-2608-mono--_CCAATAAAAAAAAGAAAAAAAAAAATGGAG_3UTR1	10	7	8	25	0.471887502502739	1.14681351563713	0.587084802416771	0.99489903193082	0.678409271745956	0.891279191515369
chr14_73586613_73586624_RBM25_NM_021239-2841-2852-mono-+_TGTAATTTTTTTTTTTTGTAGA_3UTR1	12	5	8	25	0.826273396807453	0.693133270151536	0.257451176948495	1.44755716116984	0.678409271745956	0.891279191515369
chr13_76432173_76432181_LMO7_NM_015842-4943-4951-mono-+,NM_005358-5405-5413-mono-+_TTTGCTTTTTTTTTAAAAA_3UTR1	12	9	4	25	0.152734986511324	1.76798011786601	0.257451176948495	1.44755716116984	0.992106385834393	0.325477534829539
chr18_11852612_11852625_CHMP1B_NM_020412-1225-1238-mono-+_TTTTGTTTTTTTTTTTTTTGCCTT_3UTR1	0	25	0	25	4.11808125326373e-18	Inf	1	0	1	0
chrX_2822944_2822960_ARSD_NM_001669-4233-4249-mono--_GTTTCTTTTTTTTTTTTTTTTTAATCA_3UTR1	0	25	0	25	4.11808125326373e-18	Inf	1	0	1	0
chr4_155457781_155457792_PLRG1_NM_002669-1714-1725-mono--,NM_001201564-1687-1698-mono--_CAAGCTTTTTTTTTTTTAATTA_3UTR1	7	11	7	25	0.0258444214401711	2.63827329946714	0.941562240121166	0.539273772871037	0.823382254259049	0.717601509294337
chr8_109214083_109214092_EIF3E_NM_001568-1387-1396-mono--_GATAGTTTTTTTTTTCATCT_3UTR1	6	17	1	24	6.89245845474912e-07	10.1642747647014	0.970126838465218	0.455900003434487	0.999981806818128	0.0696071786349712
chr11_58385240_58385249_ZFP91_NM_001197051-1940-1949-mono-+,NM_053023-1943-1952-mono-+_AGGACAAAAAAAAAATCTAA_3UTR1	4	3	17	24	0.97389476457851	0.37621361725111	0.9980097644343	0.260784071466689	0.000100045071772952	5.92882781647049
chr12_110290178_110290195_GLTP_NM_016433-908-925-mono--_AGACCAAAAAAAAAAAAAAAAAAGACTT_3UTR1	4	1	19	24	0.999540473747308	0.108071957830483	0.9980097644343	0.260784071466689	1.79992429713797e-06	9.82388184289843
chr14_23794558_23794571_PABPN1,BCL2L2-PABPN1_NM_004643-2267-2280-mono-+,NM_001199864-1295-1308-mono-+_GAATTAAAAAAAAAAAAAAGAAAA_3UTR1	7	8	9	24	0.246179268089581	1.533696561954	0.920594609421809	0.576882162747776	0.440581617993559	1.17711774802411
chr1_205687355_205687375_NUCKS1_NM_022731-1035-1055-mono--_TTTTCTTTTTTTTTCTTTTTTTTTTTAATAA_3UTR1	9	4	11	24	0.913626053378304	0.542485905953835	0.688838244329465	0.882424984437255	0.146318829080736	1.75064908654723
chr4_27022679_27022689_STIM2_NM_001169117-2349-2359-mono-+_CTCTCAAAAAAAAAAAGTGAG_3UTR1	24	0	0	24	1	0	2.23580967746991e-11	Inf	1	0
chr4_69362551_69362559_TMPRSS11E_NM_014058-1366-1374-mono-+,NM_014058-1366-1374-mono-+_TAACATTTTTTTTTGTTTT_3UTR1	6	7	11	24	0.421001855145601	1.22391637813407	0.970126838465218	0.455900003434487	0.146318829080736	1.75064908654723
chr16_1878275_1878293_FAHD1_NM_031208-1052-1070-mono-+_GTCTCAAAAAAAAAAAAAAAAAAAGAAAC_3UTR1	0	24	0	24	2.79686351784162e-17	Inf	1	0	1	0
chr19_2037630_2037645_MKNK2_NM_017572-1582-1597-mono--,NM_199054-3609-3624-mono--_TGAGGTTTTTTTTTTTTTTTTGTCTT_3UTR1	1	21	2	24	8.70811361124673e-12	34.2816400381562	0.999998511929427	0.0528045102452269	0.999702359544576	0.149188490650131
chr2_42936305_42936314_MTA3_NM_020744-1810-1819-mono-+_TTTCCTTTTTTTTTTGTTTG_3UTR1	14	10	0	24	0.0513314533943769	2.33732445032308	0.0430799492870059	2.3299036196419	1	0
chr17_1964759_1964768_SMG6_NM_001170957-4695-4704-mono--,NM_017575-4332-4341-mono--_TCCACGGGGGGGGGGCCCCA_3UTR1	7	8	9	24	0.246179268089581	1.533696561954	0.920594609421809	0.576882162747776	0.440581617993559	1.17711774802411
chr9_74300076_74300083_TMEM2_NM_001135820-4532-4539-mono--,NM_013390-4721-4728-mono--_TCACATTTTTTTTCCCCC_3UTR1	6	12	6	24	0.00533946062109447	3.49925806672956	0.970126838465218	0.455900003434487	0.896868559188099	0.604976210308657
chr17_65689055_65689061_PITPNC1_NM_012417-1398-1404-mono-+,NM_181671-1517-1523-mono-+_TTGTTTTTTTTTAAGAA_3UTR1	6	9	9	24	0.122346602258233	1.90043466334874	0.970126838465218	0.455900003434487	0.440581617993559	1.17711774802411
chr2_5838161_5838172_SOX11_NM_003108-5364-5375-mono-+_CAAGATTTTTTTTTTTTAAAGC_3UTR1	0	24	0	24	2.79686351784162e-17	Inf	1	0	1	0
chr5_140232167_140232178_PCDHA9_NM_014005-4812-4823-mono-+_TTTTATTTTTTTTTTTTGTCAT_3UTR1	0	24	0	24	2.79686351784162e-17	Inf	1	0	1	0
chr12_68054877_68054888_DYRK2_NM_006482-4593-4604-mono-+,NM_003583-4444-4455-mono-+_AGGGCTTTTTTTTTTTTCCCTC_3UTR1	0	24	0	24	2.79686351784162e-17	Inf	1	0	1	0
chr16_29681197_29681208_SPN_NM_003123-6241-6252-mono-+,NM_001030288-6285-6296-mono-+_ATCTCAAAAAAAAAAAAGGAGA_3UTR1	0	24	0	24	2.79686351784162e-17	Inf	1	0	1	0
chr22_39069285_39069293_CBY1_NM_015373-562-570-mono-+,NM_001002880-702-710-mono-+_AGTGCTTTTTTTTTGGCCA_3UTR1	6	15	3	24	4.50475056874736e-05	6.47944265069159	0.970126838465218	0.455900003434487	0.997697809547664	0.240340882198198
chr1_51822219_51822230_EPS15_NM_001981-2924-2935-mono--,NM_001159969-2055-2066-mono--_TGAAGAAAAAAAAAAAATCCTA_3UTR1	11	10	3	24	0.0513314533943769	2.33732445032308	0.345117986254719	1.30695600087357	0.997697809547664	0.240340882198198
chr2_85776949_85776964_GGCX_NM_000821-2475-2490-mono--,NM_001142269-2304-2319-mono--_CCCCCAAAAAAAAAAAAAAAACTTTT_3UTR1	7	9	7	23	0.0957159214342864	2.05150545656798	0.893612579390268	0.619174883804679	0.735974487160825	0.822134496230174
chr4_164049985_164049995_NAF1_NM_138386-1732-1742-mono--_TCTTGAAAAAAAAAAATCCTT_3UTR1	8	2	13	23	0.993220057843794	0.245663845965009	0.781669276223696	0.773186016082904	0.0166314494511594	2.86249847892482
chr11_62519422_62519433_ZBTB3_NM_024784-1975-1986-mono--_AGATTAAAAAAAAAAAAGGGTA_3UTR1	15	3	5	23	0.966361175678485	0.398287738552285	0.00876944549085728	3.22857670085548	0.947623930812825	0.496042818762101
chr15_83105154_83105164_GOLGA6L9_NM_198181-1418-1428-mono-+,NM_198181-1418-1428-mono-+_AATTGAAAAAAAAAAACAAAA_3UTR1	16	1	6	23	0.999350324953091	0.11394460197148	0.00234425430674852	4.03581660168317	0.86834887417992	0.646459717205239
chr10_91178467_91178473_IFIT5_NM_012420-1743-1749-mono-+_TGTTTTTTTTTTATTAT_3UTR1	9	6	8	23	0.569115435845841	1.02507377094641	0.624717840856131	0.95477480106412	0.561713945637689	1.02843808412968
chr14_102378890_102378897_PPP2R5C_NM_178587-1547-1554-mono-+_ACCATGGGGGGGGTCTCG_3UTR1	9	11	3	23	0.0122494498029684	3.12329453268845	0.624717840856131	0.95477480106412	0.996580895251998	0.254779517653075
chrX_30237824_30237834_MAGEB2_NM_002364-1231-1241-mono-+_TTGACTTTTTTTTTTTCTCTT_3UTR1	4	19	0	23	1.06338089400935e-09	21.5817888952175	0.996863384188887	0.277423939758248	1	0
chr1_26801737_26801751_HMGN2_NM_005517-574-588-mono-+_TTTACTTTTTTTTTTTTTTTAAAAG_3UTR1	15	2	6	23	0.993220057843794	0.245663845965009	0.00876944549085728	3.22857670085548	0.86834887417992	0.646459717205239
chrX_74670545_74670552_ZDHHC15_NM_001146257-914-921-mono--_GGAGGAAAAAAAAGGGCT_3UTR1	4	13	6	23	0.000746970271625606	4.7409024311851	0.996863384188887	0.277423939758248	0.86834887417992	0.646459717205239
chr6_35554624_35554635_FKBP5_NM_001145777-1082-1093-mono--_TGTACTTTTTTTTTTTTCCACA_3UTR1	15	7	1	23	0.370011933920928	1.31050918304794	0.00876944549085728	3.22857670085548	0.99997016318173	0.0734886429159361
chr12_69158739_69158750_SLC35E3_NM_018656-1234-1245-mono-+_TTATTAAAAAAAAAAAATTGGG_3UTR1	6	4	13	23	0.893684200407648	0.5756903020617	0.957743781204366	0.487686414248972	0.0166314494511594	2.86249847892482
chr20_35869801_35869810_RPN2_NM_002951-2284-2293-mono-+,NM_001135771-2236-2245-mono-+_AATGGAAAAAAAAAACTTTA_3UTR1	5	17	1	23	2.44365679905345e-07	11.9360379074536	0.986755515358362	0.374811640490567	0.99997016318173	0.0734886429159361
chr1_118166786_118166801_FAM46C_NM_017709-1496-1511-mono-+_TCTGCTTTTTTTTTTTTTTTTCCTTT_3UTR1	1	22	0	23	2.2743749897732e-14	112.817330264554	0.999997257937371	0.0558158998354501	1	0
chr1_160341680_160341690_NHLH1_NM_005598-1602-1612-mono-+_TAGAGAAAAAAAAAAACAAAA_3UTR1	0	23	0	23	1.83474246770408e-16	Inf	1	0	1	0
chr4_151505624_151505633_MAB21L2_NM_006439-2549-2558-mono-+_CCCATCCCCCCCCCCATTTC_3UTR1	0	23	0	23	1.83474246770408e-16	Inf	1	0	1	0
chr13_112723759_112723769_SOX1_NM_005986-1848-1858-mono-+_TTCCATTTTTTTTTTTGGGTT_3UTR1	0	23	0	23	1.83474246770408e-16	Inf	1	0	1	0
chr9_34088273_34088282_DCAF12_NM_015397-1769-1778-mono--_TTAGGAAAAAAAAAATCAAA_3UTR1	3	9	11	23	0.0957159214342864	2.05150545656798	0.999474583636773	0.193051816182024	0.11001617431277	1.91272410438612
chr3_33868210_33868224_PDCD6IP_NM_001256192-1014-1028-mono-+_AATAGTTTTTTTTTTTTTTTAATTT_3UTR1	17	5	0	22	0.716480211790265	0.83526532526484	0.000197504035344072	6.2090003907615	1	0
chr9_40771887_40771898_ZNF658_NM_033160-3528-3539-mono--_TTTTCTTTTTTTTTTTTAAGGG_3UTR1	11	8	3	22	0.166924046246142	1.77952381841849	0.217638304870329	1.57411414476756	0.994957149859735	0.270734325479162
chr3_151150729_151150741_MED12L_NM_053002-6614-6626-mono-+_CTCACAAAAAAAAAAAAAGGTGT_3UTR1	17	5	0	22	0.716480211790265	0.83526532526484	0.000197504035344072	6.2090003907615	1	0
chr11_121500400_121500413_SORL1_NM_003105-6903-6916-mono-+_AAAACAAAAAAAAAAAAAAGGAAA_3UTR1	20	1	1	22	0.999083791600513	0.120375875008151	2.22502114762177e-07	19.7064446010448	0.999951256683025	0.0777393625176176
chr14_96998621_96998643_PAPOLA_NM_001252007-1523-1545-di-+_TGTTTTGTGTGTGTGTGTGTGTGTGTGTTTTTT_3UTR1	15	4	3	22	0.869985186732374	0.612571069420873	0.00457910341426462	3.7222933664386	0.994957149859735	0.270734325479162
chr18_72516095_72516105_ZNF407_NM_001146190-5111-5121-mono-+_TTGTCTTTTTTTTTTTCCTTT_3UTR1	16	6	0	22	0.517175391865429	1.09764848287603	0.00106719767388217	4.74927378007038	1	0
chr6_99285558_99285568_POU3F2_NM_005604-2980-2990-mono-+_AAGTGAAAAAAAAAAATGCCA_3UTR1	0	22	0	22	1.16435579681221e-15	Inf	1	0	1	0
chr11_63886399_63886410_FLRT1_NM_013280-3002-3013-mono-+_CGATTAAAAAAAAAAAACAAAC_3UTR1	0	22	0	22	1.16435579681221e-15	Inf	1	0	1	0
chr15_24927891_24927900_C15orf2_NM_018958-7352-7361-mono-+_CCCATAAAAAAAAAATGTTT_3UTR1	0	22	0	22	1.16435579681221e-15	Inf	1	0	1	0
chr19_4795390_4795404_FEM1A_NM_018708-3664-3678-mono-+_TTGGATTTTTTTTTTTTTTTGCCGT_3UTR1	0	22	0	22	1.16435579681221e-15	Inf	1	0	1	0
chr1_90401405_90401415_LRRC8D_NM_018103-3191-3201-mono-+,NM_001134479-3204-3214-mono-+_AATCATTTTTTTTTTTCTTTT_3UTR1	4	18	0	22	4.85009204440167e-09	19.7839204071766	0.995105493957491	0.29590755691549	1	0
chr3_57327763_57327775_DNAH12_NM_178504-9493-9505-mono--_ACAGGTTTTTTTTTTTTTAAACT_3UTR1	14	8	0	22	0.166924046246142	1.77952381841849	0.0159136352607858	2.9653991313189	1	0
chr9_101832263_101832274_COL15A1_NM_001855-4469-4480-mono-+_TACAGTTTTTTTTTTTTACTAC_3UTR1	12	7	3	22	0.319760997061831	1.40861945208884	0.108348525479951	1.93575079908178	0.994957149859735	0.270734325479162
chr2_219000992_219001006_CXCR2_NM_001557-1887-1901-mono-+,NM_001168298-1679-1693-mono-+_AATACAAAAAAAAAAAAAAATTAGC_3UTR1	0	22	0	22	1.16435579681221e-15	Inf	1	0	1	0
chr19_56296859_56296904_NLRP11_NM_145007-3899-3944-di--_AAGGTCACACACACACACACACACACACACACACACACACACACACACACATCAAA_3UTR1	5	12	5	22	0.00198056952571164	4.25831872566699	0.980448616629232	0.400958309871107	0.93039022284915	0.530066729987753
chrX_30255422_30255432_MAGEB3_NM_002365-2119-2129-mono-+_TGTTTAAAAAAAAAAAGTCAG_3UTR1	0	22	0	22	1.16435579681221e-15	Inf	1	0	1	0
chrX_105451635_105451642_MUM1L1_NM_001171020-2860-2867-mono-+,NM_152423-2996-3003-mono-+_TTCACTTTTTTTTGAGAT_3UTR1	0	22	0	22	1.16435579681221e-15	Inf	1	0	1	0
chr5_143853700_143853709_KCTD16_NM_020768-1940-1949-mono-+_AAAAGAAAAAAAAAAGTCAT_3UTR1	9	5	8	22	0.716480211790265	0.83526532526484	0.554737276284523	1.03827795831029	0.497734229909389	1.11160055190526
chr16_19130798_19130809_ITPRIPL2_NR_028028-5030-5041-mono-+,NM_001034841-5546-5557-mono-+_TCAGGTTTTTTTTTTTTAAAGT_3UTR1	0	22	0	22	1.16435579681221e-15	Inf	1	0	1	0
chr20_32256054_32256061_ACTL10_NM_001024675-1752-1759-mono-+_GGACTGGGGGGGGTGGCA_3UTR1	0	8	14	22	0.166924046246142	1.77952381841849	1	0	0.00267962291587211	3.99154880538155
chr17_4805179_4805187_C17orf107_NM_001145536-2035-2043-mono-+_TAAGGCCCCCCCCCAACAA_3UTR1	1	5	16	22	0.716480211790265	0.83526532526484	0.99999497288518	0.0591137609653053	0.000102443859360694	6.42668321588987
chr2_223158424_223158438_PAX3_NM_013942-1005-1019-di--,NM_000438-1414-1428-di--_GAGTACTCTCTCTCTCTCTCCTTTA_3UTR1	2	4	16	22	0.869985186732374	0.612571069420873	0.999903821902179	0.12707182136764	0.000102443859360694	6.42668321588987
chr22_32081436_32081451_PRR14L_NM_173566-6710-6725-mono--_GGTCCAAAAAAAAAAAAAAAACCCAA_3UTR1	7	15	0	22	8.86875454178924e-06	8.44000590714274	0.859542878426529	0.667086288953567	1	0
chr3_58487415_58487425_KCTD6_NM_001128214-888-898-mono-+,NM_153331-1162-1172-mono-+_ACTGATTTTTTTTTTTAAATC_3UTR1	1	19	2	22	2.21889527255499e-10	28.9414042396018	0.99999497288518	0.0591137609653053	0.9992784077585	0.167298826379508
chr3_122447512_122447521_PARP14_NM_017554-5534-5543-mono-+_TTAGCTTTTTTTTTTAATTC_3UTR1	5	4	12	21	0.842075191288355	0.653774971209426	0.971486181593101	0.430363298361076	0.0195514437978646	2.90466646931961
chr17_9632427_9632439_USP43_NM_153210-3493-3505-mono-+_AAAAATTTTTTTTTTTTTGTGGT_3UTR1	9	3	9	21	0.945032063370739	0.44977415133792	0.480515465375243	1.13557650254674	0.257310037517124	1.51017751752731
chr1_28422967_28422977_LOC653566_NR_027268-92-102-mono--_CTGACTTTTTTTTTTTACCTC_3UTR1	12	9	0	21	0.0539404882113315	2.42882192441556	0.0740615358672828	2.17048303652643	1	0
chr2_135625118_135625132_LOC100129961_NR_036549-475-489-di--_TAACCCTCTCTCTCTCTCTCATTGC_3UTR1	8	7	6	21	0.27113105816593	1.52068961881329	0.664408310314654	0.909733714093569	0.792667946696837	0.745957318533674
chr4_140187661_140187671_C4orf49_NM_032623-984-994-mono--_AAGTCTTTTTTTTTTTAAACT_3UTR1	14	6	1	21	0.463335102373538	1.17984013277765	0.00870075135845413	3.41890773420205	0.999920672641001	0.0824146631999247
chr11_35642247_35642257_FJX1_NM_014344-2514-2524-mono-+_GAAGGAAAAAAAAAAATCAGT_3UTR1	0	21	0	21	7.15863193595659e-15	Inf	1	0	1	0
chr20_4706508_4706523_PRND_NM_012409-1383-1398-mono-+_TTCTCTTTTTTTTTTTTTTTTAGATG_3UTR1	0	21	0	21	7.15863193595659e-15	Inf	1	0	1	0
chr15_41672441_41672452_NUSAP1_NM_001243142-1642-1653-mono-+,NM_001243144-1459-1470-mono-+,NM_001243143-1603-1614-mono-+,NM_016359-1648-1659-mono-+,NM_018454-1645-1656-mono-+_GTAAATTTTTTTTTTTTGCTGT_3UTR1	16	4	1	21	0.842075191288355	0.653774971209426	0.000434693209490829	5.74722976436711	0.999920672641001	0.0824146631999247
chr12_117014174_117014182_MAP1LC3B2_NM_001085481-582-590-mono-+_CAAGGAAAAAAAAAGGGAT_3UTR1	7	10	4	21	0.0180893051622833	3.04032475861706	0.817394794760047	0.721817175201464	0.969166065767419	0.417401668495797
chr17_6328627_6328643_AIPL1_NM_014336-1386-1402-mono--,NM_001033054-1197-1213-mono--,NM_001033055-1206-1222-mono--_GATTGTTTTTTTTTTTTTTTTTACCAT_3UTR1	6	2	13	21	0.987793327176123	0.276025367638702	0.91879453227651	0.563960228842556	0.00568648208295988	3.63610745241916
chrX_47107350_47107365_USP11_NM_004651-2914-2929-mono-+_CACAGAAAAAAAAAAAAAAAAGCCCT_3UTR1	4	16	1	21	3.12192089587433e-07	13.1457467733067	0.992440607170535	0.316559477759299	0.999920672641001	0.0824146631999247
chr1_43828861_43828870_CDC20_NM_001255-1663-1672-mono-+_TCATGTTTTTTTTTTAAATC_3UTR1	3	12	6	21	0.00111991888332604	4.76388342777378	0.998584651707129	0.219064010871394	0.792667946696837	0.745957318533674
chr10_105007471_105007484_LOC729020_NM_001143909-1829-1842-mono-+_CATTTAAAAAAAAAAAAAAGTGTT_3UTR1	0	21	0	21	7.15863193595659e-15	Inf	1	0	1	0
chr3_132321036_132321045_CCRL1_NM_178445-2057-2066-mono-+,NM_016557-1879-1888-mono-+_GCAATAAAAAAAAAACAAAC_3UTR1	0	21	0	21	7.15863193595659e-15	Inf	1	0	1	0
chr4_41986457_41986474_DCAF4L1_NM_001029955-2746-2763-mono-+_GCAGCTTTTTTTTTTTTTTTTTTGAGAC_3UTR1	0	21	0	21	7.15863193595659e-15	Inf	1	0	1	0
chr4_106162144_106162153_TET2_NM_017628-7450-7459-mono-+_AAATGTTTTTTTTTTCCAGC_3UTR1	0	21	0	21	7.15863193595659e-15	Inf	1	0	1	0
chr6_83076614_83076627_TPBG_NM_006670-2873-2886-mono-+,NM_001166392-2362-2375-mono-+_TTGTTAAAAAAAAAAAAAATAAAG_3UTR1	0	21	0	21	7.15863193595659e-15	Inf	1	0	1	0
chr14_23567868_23567881_C14orf119_NM_017924-1149-1162-mono-+_GTGACTTTTTTTTTTTTTTAAAAA_3UTR1	0	21	0	21	7.15863193595659e-15	Inf	1	0	1	0
chr9_116812463_116812471_ZNF618_NM_133374-2702-2710-mono-+_GGGGGAAAAAAAAAGAAAA_3UTR1	6	3	12	21	0.945032063370739	0.44977415133792	0.91879453227651	0.563960228842556	0.0195514437978646	2.90466646931961
chr1_67878789_67878799_SERBP1_NM_001018068-1439-1449-mono--,NM_015640-1394-1404-mono--,NM_001018069-1412-1422-mono--,NM_001018067-1457-1467-mono--_CAGTCTTTTTTTTTTTAATTT_3UTR1	7	13	0	20	9.62372374775938e-05	6.90991301113603	0.766399299944916	0.784937127722516	1	0
chr1_114940211_114940241_TRIM33_NM_015906-3496-3526-mono--,NM_033020-3445-3475-mono--_TTGTGTTTTTTTTTTTTTTTTCGTTTTTTTTTTTTTAAACA_3UTR1	13	4	3	20	0.809524423768163	0.70009966221085	0.0160576713448569	3.1250998535956	0.989265331729738	0.308260190159867
chr3_149684096_149684103_PFN2_NM_053024-693-700-mono--_ATTTTGGGGGGGGAGGGC_3UTR1	3	5	12	20	0.621695909561203	0.961462554893053	0.997706931059044	0.234359749110643	0.0116286085322048	3.29382164642316
chr11_114121371_114121381_ZBTB16_NM_006006-2381-2391-mono-+,NM_001018011-2226-2236-mono-+_AAAAGAAAAAAAAAAACAGAA_3UTR1	14	3	3	20	0.930323938787541	0.480046114261233	0.00435666527124486	4.02317048010979	0.989265331729738	0.308260190159867
chrX_106184601_106184640_MORC4_NM_024657-3157-3196-di--,NM_001085354-3119-3158-di--_AGGGTGAGAGAGAGAGAGAGAGAGAGAGAGAGAGAGAGAGAGAGACGTGA_3UTR1	9	11	0	20	0.00295863196744459	4.25271040123132	0.404243718736087	1.25052406968084	1	0
chr16_89807044_89807061_ZNF276_NM_001113525-4333-4350-mono-+,NM_152287-4323-4340-mono-+_ATCTCAAAAAAAAAAAAAAAAAACCCAC_3UTR1	5	15	0	20	1.21202697527987e-06	11.9644872535503	0.958940550803436	0.463676607374603	1	0
chr19_39359606_39359620_RINL_NM_198445-1895-1909-mono--,NM_001195833-1911-1925-mono--_TTTTGTTTTTTTTTTTTTTTGGTAG_3UTR1	10	3	7	20	0.930323938787541	0.480046114261233	0.2360934654194	1.56529313972887	0.559906696303983	1.03889716916743
chr2_70131462_70131469_SNRNP27_NM_006857-533-540-mono-+,NR_037862-533-540-mono-+_GATGATTTTTTTTCCCCT_3UTR1	2	11	7	20	0.00295863196744459	4.25271040123132	0.999714867336169	0.144202231412001	0.559906696303983	1.03889716916743
chr2_110375592_110375609_SOWAHC_NM_023016-3683-3700-mono-+_GTCTCAAAAAAAAAAAAAAAAAAGATGA_3UTR1	0	20	0	20	4.26961261894558e-14	Inf	1	0	1	0
chr2_206980714_206980722_LOC100329109_NR_033248-574-582-mono--_AGTAGTTTTTTTTTCCCAT_3UTR1	7	13	0	20	9.62372374775938e-05	6.90991301113603	0.766399299944916	0.784937127722516	1	0
chr3_180327407_180327414_TTC14_NM_001042601-3277-3284-mono-+_AACTGTTTTTTTTAGGCT_3UTR1	8	9	3	20	0.0385756954760252	2.66856244151449	0.594353893194879	0.995051313349747	0.989265331729738	0.308260190159867
chr15_93492374_93492383_CHD2_NM_001042572-2146-2155-mono-+_AAGAATTTTTTTTTTCTTTT_3UTR1	8	2	10	20	0.983720825861324	0.29373174684221	0.594353893194879	0.995051313349747	0.0945659111150544	2.08374830611591
chr5_147856257_147856265_HTR4_NM_001040172-1166-1174-mono--_CTAAGAAAAAAAAATGAGC_3UTR1	8	6	6	20	0.408419661171365	1.27379771812384	0.594353893194879	0.995051313349747	0.744479957536683	0.806342511664054
chrX_134495118_134495127_ZNF449_NM_152695-1840-1849-mono-+_ACAGCTTTTTTTTTTACTAG_3UTR1	8	6	6	20	0.408419661171365	1.27379771812384	0.594353893194879	0.995051313349747	0.744479957536683	0.806342511664054
chr3_152883481_152883490_RAP2B_NM_002886-3454-3463-mono-+_TGCCATTTTTTTTTTCCCAC_3UTR1	0	20	0	20	4.26961261894558e-14	Inf	1	0	1	0
chr9_33675364_33675372_PTENP1_NR_023917-2046-2054-mono--_CCATTAAAAAAAAAGGTCC_3UTR1	3	12	5	20	0.000596592851692296	5.3952181716331	0.997706931059044	0.234359749110643	0.880876469227289	0.611675436304772
chr16_29676378_29676388_SPN_NM_003123-1422-1432-mono-+,NM_001030288-1466-1476-mono-+_TCTCCTTTTTTTTTTTCTTTT_3UTR1	0	20	0	20	4.26961261894558e-14	Inf	1	0	1	0
chr18_73001026_73001037_TSHZ1_NM_005786-4114-4125-mono-+_ACTTGAAAAAAAAAAAAGAAGA_3UTR1	0	20	0	20	4.26961261894558e-14	Inf	1	0	1	0
chr9_86893061_86893070_SLC28A3_NR_037638-2460-2469-mono--,NM_001199633-2284-2293-mono--,NM_022127-2230-2239-mono--_GCTTCTTTTTTTTTTCTTTC_3UTR1	5	6	9	20	0.408419661171365	1.27379771812384	0.958940550803436	0.463676607374603	0.202845867725196	1.66137114715047
chr9_129599382_129599397_ZBTB43_NM_001135776-4745-4760-mono-+,NM_014007-4868-4883-mono-+_GTCTCAAAAAAAAAAAAAAAATTCAT_3UTR1	0	20	0	20	4.26961261894558e-14	Inf	1	0	1	0
chr16_27080037_27080052_C16orf82_NM_001145545-1820-1835-mono-+_CGTCCTTTTTTTTTTTTTTTTCCTTT_3UTR1	0	20	0	20	4.26961261894558e-14	Inf	1	0	1	0
chr17_43228673_43228683_HEXIM1_NM_006460-3991-4001-mono-+_AAAACAAAAAAAAAAAGCTAT_3UTR1	0	20	0	20	4.26961261894558e-14	Inf	1	0	1	0
chr17_48940256_48940266_TOB1_NM_001243885-1352-1362-mono--,NM_001243877-1541-1551-mono--,NM_005749-1555-1565-mono--_AGCTTAAAAAAAAAAATTCTC_3UTR1	4	9	7	20	0.0385756954760252	2.66856244151449	0.988449288012929	0.339785214426627	0.559906696303983	1.03889716916743
chr10_97951714_97951721_BLNK_NM_001114094-1487-1494-mono--,NM_013314-1556-1563-mono--_TGATCTTTTTTTTCCCCC_3UTR1	3	2	15	20	0.983720825861324	0.29373174684221	0.997706931059044	0.234359749110643	0.000100385245208995	7.13811880888458
chr1_86965769_86965776_CLCA1_NM_001285-2916-2923-mono-+_CATCCTTTTTTTTGATTA_3UTR1	3	15	1	19	3.70949964586003e-07	15.0428448937274	0.996318284602127	0.251562674008725	0.999792232227027	0.0933217087785864
chr1_100950183_100950194_CDC14A_NM_033313-1802-1813-mono-+_CCCTTAAAAAAAAAAAAGCTAT_3UTR1	10	9	0	19	0.026547943662918	2.95625048396022	0.176251757621403	1.75512177608654	1	0
chr6_63989791_63989800_LGSN_NM_001143940-1268-1277-mono--,NM_016571-1689-1698-mono--_TGGACAAAAAAAAAAGTCAA_3UTR1	4	6	9	19	0.353394389086786	1.38205839527994	0.98254754057103	0.366085374521459	0.154119887250632	1.8426876897821
chr9_131457013_131457036_SET_NM_001248000-960-983-mono-+,NM_001122821-1185-1208-mono-+,NM_003011-1258-1281-mono-+,NM_001248001-884-907-mono-+_CAGTCTTTTTTTTTTTTTTTTTTTTTTTTCCCTC_3UTR1	6	1	12	19	0.997467684022873	0.143951280952859	0.852796015073739	0.663613915009293	0.00645120792164531	3.79377138094614
chr19_55401330_55401343_FCAR_NM_133273-839-852-mono-+,NM_133271-875-888-mono-+,NM_133269-1097-1110-mono-+,NM_133272-1127-1140-mono-+,NM_133278-1061-1074-mono-+,NM_002000-1163-1176-mono-+,NM_133277-836-849-mono-+,NM_133274-1053-1066-mono-+_TCTACTTTTTTTTTTTTTTGAGAC_3UTR1	6	5	8	19	0.568376847463743	1.03799815516356	0.852796015073739	0.663613915009293	0.300297828674324	1.45155904572162
chr2_164466039_164466048_FIGN_NM_018086-2604-2613-mono--_TTACATTTTTTTTTTCTAAA_3UTR1	6	3	10	19	0.912204011534634	0.514089903578689	0.852796015073739	0.663613915009293	0.0655794625534898	2.33410861944737
chr5_14711208_14711215_ANKH_NM_054027-1900-1907-mono--_AAAACAAAAAAAAGGGAA_3UTR1	7	5	7	19	0.568376847463743	1.03799815516356	0.706183407582403	0.858548119651452	0.491782383521732	1.13517235125079
chr12_80169697_80169709_PPP1R12A_NM_001143885-3215-3227-mono--,NM_002480-3359-3371-mono--,NM_001244992-2944-2956-mono--,NM_001244990-3110-3122-mono--,NM_001143886-2970-2982-mono--_GCTGCTTTTTTTTTTTTTATTTG_3UTR1	19	0	0	19	1	0	6.14713534356956e-09	Inf	1	0
chr14_21853629_21853643_CHD8_NM_020920-7184-7198-mono--,NM_001170629-7939-7953-mono--_GTACATTTTTTTTTTTTTTTCCTTT_3UTR1	17	2	0	19	0.978381137153946	0.313516279492433	4.18846018426964e-06	15.902515182148	1	0
chr2_132119268_132119276_WTH3DI_NM_001077637-2455-2463-mono--_TTGTTAAAAAAAAAGCAAA_3UTR1	0	19	0	19	2.47343075856158e-13	Inf	1	0	1	0
chr12_27850520_27850528_REP15_NM_001029874-1094-1102-mono-+_TTTGCAAAAAAAAAGTGTC_3UTR1	0	19	0	19	2.47343075856158e-13	Inf	1	0	1	0
chr20_60709530_60709545_LSM14B_NM_144703-1691-1706-mono-+_GTGACTTTTTTTTTTTTTTTTAATGA_3UTR1	0	19	0	19	2.47343075856158e-13	Inf	1	0	1	0
chr1_27107263_27107271_ARID1A_NM_006015-7248-7256-mono-+,NM_139135-6597-6605-mono-+_CACCTCCCCCCCCCGTGTG_3UTR1	4	0	15	19	1	0	0.98254754057103	0.366085374521459	3.4435050856082e-05	8.98798568920361
chr1_158580921_158580955_SPTA1_NM_003126-7557-7591-di--_ACAAGCACACACACACACACACACACACACACACACACACGAGGC_3UTR1	11	7	1	19	0.182204653712543	1.80048672984602	0.0786458652906882	2.22442389017407	0.999792232227027	0.0933217087785864
chr8_21550683_21550692_GFRA2_NM_001165038-1852-1861-mono--,NM_001495-2167-2176-mono--,NM_001165039-1768-1777-mono--_AACAATTTTTTTTTTGCAAG_3UTR1	8	2	9	19	0.978381137153946	0.313516279492433	0.518309823411362	1.09579229893673	0.154119887250632	1.8426876897821
chr15_49620971_49620985_GALK2_NM_002044-2091-2105-mono-+,NM_001001556-2178-2192-mono-+_AAGGATTTTTTTTTTTTTTTGACAA_3UTR1	9	10	0	19	0.0074029950405048	3.76815650162685	0.328576104743577	1.38837051781949	1	0
chr15_80430026_80430035_ZFAND6_NM_001242919-783-792-mono-+,NM_001242918-829-838-mono-+,NM_001242917-951-960-mono-+,NM_001242916-951-960-mono-+,NM_001242911-943-952-mono-+,NM_001242912-1022-1031-mono-+,NM_001242914-952-961-mono-+,NM_001242915-788-797-mono-+,NM_001242913-977-986-mono-+,NM_019006-1106-1115-mono-+_TGAGGTTTTTTTTTTCCTAG_3UTR1	9	7	3	19	0.182204653712543	1.80048672984602	0.328576104743577	1.38837051781949	0.984515458028265	0.330531588227438
chr1_89448286_89448293_RBMXL1_NM_001162536-1932-1939-mono--,NM_019610-1832-1839-mono--_CACTCTTTTTTTTGTTTC_3UTR1	3	10	6	19	0.0074029950405048	3.76815650162685	0.996318284602127	0.251562674008725	0.689107979166873	0.87592269199507
chr1_235331781_235331789_ARID4B_NM_001206794-4366-4374-mono--,NM_031371-4229-4237-mono--,NM_016374-4487-4495-mono--_AGTATAAAAAAAAAGTGGC_3UTR1	4	10	5	19	0.0074029950405048	3.76815650162685	0.98254754057103	0.366085374521459	0.846777341304637	0.661191781174339
chr2_111395467_111395475_BUB1_NM_004336-3435-3443-mono--_AAATGAAAAAAAAACAGGT_3UTR1	7	9	3	19	0.026547943662918	2.95625048396022	0.706183407582403	0.858548119651452	0.984515458028265	0.330531588227438
chr6_116758558_116758568_DSE_NM_001080976-3122-3132-mono-+,NM_013352-3156-3166-mono-+_TATGCAAAAAAAAAAATTTCT_3UTR1	7	7	5	19	0.182204653712543	1.80048672984602	0.706183407582403	0.858548119651452	0.846777341304637	0.661191781174339
chr10_23730496_23730505_OTUD1_NM_001145373-2300-2309-mono-+_TTGTGTTTTTTTTTTGGTTT_3UTR1	0	19	0	19	2.47343075856158e-13	Inf	1	0	1	0
chr1_244219573_244219581_ZNF238_NM_006352-2993-3001-mono-+,NM_205768-2671-2679-mono-+_TTTGGAAAAAAAAACTGGT_3UTR1	0	19	0	19	2.47343075856158e-13	Inf	1	0	1	0
chr2_5834918_5834928_SOX11_NM_003108-2121-2131-mono-+_CTTACAAAAAAAAAAACTGTG_3UTR1	0	19	0	19	2.47343075856158e-13	Inf	1	0	1	0
chr2_145146457_145146469_ZEB2_NM_014795-4715-4727-mono--,NM_001171653-4643-4655-mono--_CACAGAAAAAAAAAAAAATTGAG_3UTR1	0	19	0	19	2.47343075856158e-13	Inf	1	0	1	0
chr15_24927090_24927099_C15orf2_NM_018958-6551-6560-mono-+_CCCCCTTTTTTTTTTGAGAT_3UTR1	0	19	0	19	2.47343075856158e-13	Inf	1	0	1	0
chr17_60526142_60526151_METTL2A_NM_181725-1208-1217-mono-+_TTTTTAAAAAAAAAATTGTA_3UTR1	2	2	15	19	0.978381137153946	0.313516279492433	0.999514073708457	0.154276138815724	3.4435050856082e-05	8.98798568920361
chrX_41589234_41589243_GPR82_NM_080817-3196-3205-mono-+_TGATTAAAAAAAAAAGCGTG_3UTR1	0	19	0	19	2.47343075856158e-13	Inf	1	0	1	0
chr20_49577282_49577297_MOCS3_NM_014484-1921-1936-mono-+_TGAGATTTTTTTTTTTTTTTTGAGAT_3UTR1	0	19	0	19	2.47343075856158e-13	Inf	1	0	1	0
chr1_119427228_119427247_TBX15_NM_152380-1913-1932-mono--_GCCAGAAAAAAAAAAAAAAAAAAAACACGG_3UTR1	4	6	9	19	0.353394389086786	1.38205839527994	0.98254754057103	0.366085374521459	0.154119887250632	1.8426876897821
chr2_191840352_191840366_STAT1_NM_139266-2694-2708-mono--_TTGGCTTTTTTTTTTTTTTTAAAGT_3UTR1	11	7	0	18	0.143468808078752	1.9785429632266	0.049749384008569	2.56456940083544	1	0
chr3_141164925_141164938_ZBTB38_NM_001080412-4678-4691-mono-+_AAATTAAAAAAAAAAAAAACTCAT_3UTR1	14	3	1	18	0.890060018280761	0.552657693813228	0.00077358848864902	6.13571083304486	0.999665592822549	0.0997363246205604
chr8_80577224_80577245_STMN2_NM_001199214-1120-1141-mono-+,NM_007029-1038-1059-mono-+_ATTATAAAAAAAAAAAAACAAAAAAAATCAAA_3UTR1	13	5	0	18	0.511802516311913	1.12626252644135	0.00401098013649814	4.45008606472052	1	0
chr9_16418871_16418897_BNC2_NM_017637-3529-3555-di--_AAATGCACACACACACACACACACACACACACCCCAA_3UTR1	9	6	3	18	0.299334472652814	1.50830169517409	0.256422466633073	1.55673924314494	0.977842738258759	0.35576414805789
chr12_41365345_41365356_CNTN1_NM_001256063-2142-2153-mono-+,NM_001256064-2355-2366-mono-+_AAGACTTTTTTTTTTTTAACAT_3UTR1	7	2	9	18	0.971415123930861	0.335767737687563	0.63696682394044	0.945461432501666	0.112179686078302	2.06408784972222
chr15_34157541_34157550_RYR3_NM_001036-14798-14807-mono-+,NM_001243996-14783-14792-mono-+_CCCTTAAAAAAAAAACTGCT_3UTR1	8	6	4	18	0.299334472652814	1.50830169517409	0.438421941867032	1.2165986998814	0.92215436092313	0.520699271420443
chr10_81850718_81850725_FAM213A_NM_025125-448-455-mono-+_CACCCTTTTTTTTGTGGG_3UTR1	3	9	6	18	0.0174792837891434	3.30731929114017	0.994143956597217	0.271053348829035	0.626794633173671	0.957117604779732
chr6_144509862_144509880_STX11_NM_003764-2291-2309-mono-+_TTTCCTTTTTTTTTTTTTTTTTTTGAGAT_3UTR1	0	18	0	18	1.39336599398968e-12	Inf	1	0	1	0
chr8_136659488_136659502_KHDRBS3_NM_006558-1597-1611-mono-+_GGCAGAAAAAAAAAAAAAAAGACAT_3UTR1	8	10	0	18	0.00438010841591324	4.26738165662223	0.438421941867032	1.2165986998814	1	0
chr19_8028347_8028354_ELAVL1_NM_001419-1160-1167-mono--_CGTACAAAAAAAAGCATG_3UTR1	5	7	6	18	0.143468808078752	1.9785429632266	0.918275630750321	0.545622224755385	0.626794633173671	0.957117604779732
chr6_86387036_86387046_SNORD50A_NR_002743-40-50-mono--_AAAAGTTTTTTTTTTTCAACA_3UTR1	4	1	13	18	0.996463128924508	0.153656127774675	0.973939891561902	0.396142492563228	0.000633810018431508	5.95166159040106
chr12_95911789_95911799_USP44_NM_032147-2555-2565-mono--,NM_001042403-2413-2423-mono--_TTTGTAAAAAAAAAAATTGTT_3UTR1	11	6	1	18	0.299334472652814	1.50830169517409	0.049749384008569	2.56456940083544	0.999665592822549	0.0997363246205604
chr6_163985686_163985693_QKI_NM_206855-2421-2428-mono-+_ATGCCTTTTTTTTATAGA_3UTR1	6	2	10	18	0.971415123930861	0.335767737687563	0.80649729691858	0.725850951730533	0.0430968985722209	2.64683201084158
chr9_19372237_19372245_DENND4C_NM_017925-5122-5130-mono-+_TCAAGTTTTTTTTTCCAAA_3UTR1	7	5	6	18	0.511802516311913	1.12626252644135	0.63696682394044	0.945461432501666	0.626794633173671	0.957117604779732
chr14_56150980_56150989_KTN1_NM_004986-4241-4250-mono-+,NM_001079521-4412-4421-mono-+,NM_001079522-4383-4392-mono-+,NM_182926-4592-4601-mono-+_GAAGGAAAAAAAAAAGCCAA_3UTR1	6	10	2	18	0.00438010841591324	4.26738165662223	0.80649729691858	0.725850951730533	0.996031280856283	0.217073014256106
chrX_31196549_31196563_DMD_NM_004019-1319-1333-mono--_TGTGGTTTTTTTTTTTTTTTCCCCC_3UTR1	11	5	2	18	0.511802516311913	1.12626252644135	0.049749384008569	2.56456940083544	0.996031280856283	0.217073014256106
chr1_23519508_23519519_HTR1D_NM_000864-1703-1714-mono--_TAATTAAAAAAAAAAAAGACAA_3UTR1	4	5	9	18	0.511802516311913	1.12626252644135	0.973939891561902	0.396142492563228	0.112179686078302	2.06408784972222
chr1_29041385_29041397_GMEB1_NM_006582-1965-1977-mono-+,NM_024482-1932-1944-mono-+_TTTTTAAAAAAAAAAAAACAAAA_3UTR1	5	12	1	18	0.000135499591894441	7.28606061639397	0.918275630750321	0.545622224755385	0.999665592822549	0.0997363246205604
chr1_167385324_167385342_POU2F1_NR_037163-2692-2710-mono-+,NM_002697-2648-2666-mono-+,NM_001198786-2459-2477-mono-+,NM_001198783-2781-2799-mono-+_AAATTAAAAAAAAAAAAAAAAAAAGAAAC_3UTR1	0	18	0	18	1.39336599398968e-12	Inf	1	0	1	0
chr2_14779227_14779251_FAM84A_NM_145175-5413-5437-di-+_CAGATACACACACACACACACACACACACAGGCTA_3UTR1	0	18	0	18	1.39336599398968e-12	Inf	1	0	1	0
chr3_152883395_152883406_RAP2B_NM_002886-3368-3379-mono-+_TTTGCTTTTTTTTTTTTGCCCA_3UTR1	0	18	0	18	1.39336599398968e-12	Inf	1	0	1	0
chr2_5835564_5835573_SOX11_NM_003108-2767-2776-mono-+_AAAAGAAAAAAAAAAGGCAC_3UTR1	0	18	0	18	1.39336599398968e-12	Inf	1	0	1	0
chr2_125672773_125672794_CNTNAP5_NM_130773-5194-5215-di-+_ATATACACACACACACACACACACACATATAT_3UTR1	0	18	0	18	1.39336599398968e-12	Inf	1	0	1	0
chr6_144511720_144511731_STX11_NM_003764-4149-4160-mono-+_AGGGCTTTTTTTTTTTTGACAG_3UTR1	0	18	0	18	1.39336599398968e-12	Inf	1	0	1	0
chr15_39546537_39546547_C15orf54_NM_207445-2570-2580-mono-+_GCCTGTTTTTTTTTTTAAGGC_3UTR1	0	18	0	18	1.39336599398968e-12	Inf	1	0	1	0
chr3_181431226_181431236_SOX2_NM_003106-1516-1526-mono-+_AAAGGAAAAAAAAAAATCCCA_3UTR1	0	18	0	18	1.39336599398968e-12	Inf	1	0	1	0
chr13_31035467_31035476_HMGB1_NM_002128-828-837-mono--_ACAAGAAAAAAAAAACTGCG_3UTR1	12	2	4	18	0.971415123930861	0.335767737687563	0.0159242388194561	3.34244714836258	0.92215436092313	0.520699271420443
chr20_47860464_47860473_DDX27_NM_017895-2546-2555-mono-+_TGTTTAAAAAAAAAACAAAA_3UTR1	10	4	4	18	0.729099379145081	0.812570096530417	0.124880235342079	1.99236018488943	0.92215436092313	0.520699271420443
chr9_22452041_22452052_DMRTA1_NM_022160-1872-1883-mono-+_CTGGGTTTTTTTTTTTTCAAGC_3UTR1	6	2	10	18	0.971415123930861	0.335767737687563	0.80649729691858	0.725850951730533	0.0430968985722209	2.64683201084158
chrX_73071845_73071855_XIST_NR_001564-733-743-mono--_CGATGAAAAAAAAAAATCAAA_3UTR1	6	1	11	18	0.996463128924508	0.153656127774675	0.80649729691858	0.725850951730533	0.0133612639500384	3.41427039317067
chr2_5834798_5834829_SOX11_NM_003108-2001-2032-mono-+_TTTAATTTTTTTTTTTTTTTTTTTTTTTTTTTTTTTTGGAGG_3UTR1	0	18	0	18	1.39336599398968e-12	Inf	1	0	1	0
chr9_214453_214461_C9orf66_NM_152569-1432-1440-mono--_TTGTCTTTTTTTTTGGCTG_3UTR1	6	6	6	18	0.299334472652814	1.50830169517409	0.80649729691858	0.725850951730533	0.626794633173671	0.957117604779732
chr12_100646134_100646142_DEPDC4_NM_152317-1053-1061-mono--_ATAGCAAAAAAAAATGGCA_3UTR1	14	4	0	18	0.729099379145081	0.812570096530417	0.00077358848864902	6.13571083304486	1	0
chr1_39352116_39352125_RHBDL2_NM_017821-1190-1199-mono--_CTTCCTTTTTTTTTTATTTC_3UTR1	4	6	7	17	0.247379251128127	1.65738420030855	0.961570055825995	0.430809191279692	0.350268578733187	1.38525120884609
chr3_122254690_122254706_PARP9_NM_001146106-2714-2730-mono--_AAGGCAAAAAAAAAAAAAAAAAGCCTC_3UTR1	13	4	0	17	0.680811187404377	0.881703752049108	0.00167286394638489	5.60821409492342	1	0
chr4_54876121_54876130_CHIC2_NM_012110-977-986-mono--_TATTTAAAAAAAAAACAAAA_3UTR1	2	15	0	17	1.94483770415102e-08	30.370409876159	0.998618372826499	0.178445289773256	1	0
chr11_89925062_89925071_NAALAD2_NM_005467-2480-2489-mono-+_AAGCCTTTTTTTTTTGCTCT_3UTR1	7	5	5	17	0.452783615295497	1.22923738801612	0.559754925356337	1.04970147134763	0.75570463425377	0.784901475556707
chr11_94696474_94696483_CWC15_NM_016403-878-887-mono--_AAAAGAAAAAAAAAACTCAT_3UTR1	10	6	1	17	0.247379251128127	1.65738420030855	0.0831408734901292	2.29700538826029	0.9994636866022	0.106951630123314
chrX_73071940_73071952_XIST_NR_001564-636-648-mono--_AAAATAAAAAAAAAAAAAGCAGG_3UTR1	9	1	7	17	0.995071573091528	0.164572243241535	0.190651350987577	1.76706157694989	0.350268578733187	1.38525120884609
chr1_31838551_31838568_FABP3_NM_004102-628-645-mono--_CAGTTAAAAAAAAAAAAAAAAAACCACA_3UTR1	11	6	0	17	0.247379251128127	1.65738420030855	0.0290784619485556	3.01776606153368	1	0
chr7_148952686_148952696_ZNF212_NM_012256-2797-2807-mono-+_AAAAGAAAAAAAAAAAGTTCA_3UTR1	17	0	0	17	1	0	5.34202052089392e-08	Inf	1	0
chr22_38881868_38881876_DDX17_NM_001098504-2362-2370-mono--,NM_006386-2356-2364-mono--_AGAGGAAAAAAAAAGGAAA_3UTR1	5	3	9	17	0.863233245091481	0.596716006851359	0.887226093574838	0.596807187410513	0.0776382923252613	2.34063177446448
chr4_53739937_53739953_SCFD2_NM_152540-2371-2387-mono--_AAAACTTTTTTTTTTTTTTTTTAAGAA_3UTR1	12	5	0	17	0.452783615295497	1.22923738801612	0.00798206636415079	4.04468296719926	1	0
chr20_309161_309180_SOX12_NM_006943-2924-2943-mono-+_CTCTATTTTTTTTTTTTTTTTTTTTAAGAA_3UTR1	0	17	0	17	7.64103932187888e-12	Inf	1	0	1	0
chr9_125887689_125887700_STRBP_NM_018387-2624-2635-mono--,NR_033234-2549-2560-mono--,NM_001171137-2607-2618-mono--_GTTTCTTTTTTTTTTTTCAAGT_3UTR1	8	8	1	17	0.0387654437706423	2.8692314445047	0.357533286207495	1.36414363631009	0.9994636866022	0.106951630123314
chr9_127911821_127911831_PPP6C_NM_001123369-1193-1203-mono--,NM_001123355-1370-1380-mono--,NM_002721-1259-1269-mono--_AATTTAAAAAAAAAAAGGCAA_3UTR1	4	5	8	17	0.452783615295497	1.22923738801612	0.961570055825995	0.430809191279692	0.182496094789848	1.8034960561386
chr2_204292194_204292203_ABI2_NM_005759-1783-1792-mono-+_TACACTTTTTTTTTTGGTTT_3UTR1	10	7	0	17	0.109373193953176	2.19181520761555	0.0831408734901292	2.29700538826029	1	0
chr19_8023941_8023952_ELAVL1_NM_001419-5562-5573-mono--_GGATTAAAAAAAAAAAATAAAA_3UTR1	17	0	0	17	1	0	5.34202052089392e-08	Inf	1	0
chr8_17088039_17088049_CNOT7_NM_013354-1336-1346-mono--_ATGCGTTTTTTTTTTTCTTTT_3UTR1	4	11	2	17	0.000421266726085532	6.50453795381205	0.961570055825995	0.430809191279692	0.994010331678781	0.233655226963349
chr4_39478848_39478858_LIAS_NM_194451-1194-1204-mono-+,NM_006859-1306-1316-mono-+_TGCTTAAAAAAAAAAATGTCA_3UTR1	9	8	0	17	0.0387654437706423	2.8692314445047	0.190651350987577	1.76706157694989	1	0
chr8_23429448_23429457_SLC25A37_NM_016612-1251-1260-mono-+_GATCATTTTTTTTTTGCAGG_3UTR1	6	9	2	17	0.0109296961025283	3.7463303125526	0.7499871392592	0.799361826658464	0.994010331678781	0.233655226963349
chr9_114985972_114985983_PTBP3_NM_001163790-2002-2013-mono--,NM_001163788-1968-1979-mono--,NM_005156-1993-2004-mono--,NM_001244896-1798-1809-mono--,NM_001244898-2007-2018-mono--_AATACAAAAAAAAAAAATCCCT_3UTR1	12	2	3	17	0.962375667747516	0.360978343197868	0.00798206636415079	4.04468296719926	0.968561342036154	0.384587113531322
chr14_59113883_59113890_DACT1_NR_046095-2513-2520-mono-+,NR_046093-2205-2212-mono-+,NM_001079520-2596-2603-mono-+,NM_016651-2707-2714-mono-+_TGTGTTTTTTTTTCTTCT_3UTR1	8	3	6	17	0.863233245091481	0.596716006851359	0.357533286207495	1.36414363631009	0.558274902869834	1.0529966787629
chr6_21597734_21597771_SOX4_NM_003107-3764-3801-mono-+_TTTCCTTTTTTTCTTTTTTTTTTCTTTTTTTTTTTTTTTTTTTGGTAG_3UTR1	0	17	0	17	7.64103932187888e-12	Inf	1	0	1	0
chr16_19132369_19132381_ITPRIPL2_NR_028028-6601-6613-mono-+,NM_001034841-7117-7129-mono-+_GTTAGTTTTTTTTTTTTTAAATC_3UTR1	0	17	0	17	7.64103932187888e-12	Inf	1	0	1	0
chr1_118167348_118167356_FAM46C_NM_017709-2058-2066-mono-+_AGGGGAAAAAAAAATGACC_3UTR1	0	17	0	17	7.64103932187888e-12	Inf	1	0	1	0
chr5_140564985_140564994_PCDHB16_NM_020957-4007-4016-mono-+_TCTTTTTTTTTTTTTCCTTT_3UTR1	0	17	0	17	7.64103932187888e-12	Inf	1	0	1	0
chr5_140803317_140803326_PCDHGA11_NM_032091-2782-2791-mono-+_TGTTTGGGGGGGGGGTGGGG_3UTR1	3	14	0	17	3.99754191990422e-07	18.2771563922706	0.990776612424664	0.293320838693425	1	0
chr14_23568766_23568784_C14orf119_NM_017924-2047-2065-mono-+_TTACCTTTTTTTTTTTTTTTTTTTGGAGA_3UTR1	0	17	0	17	7.64103932187888e-12	Inf	1	0	1	0
chr21_35470291_35470301_SLC5A3_NM_006933-3307-3317-mono-+_GTTCCTTTTTTTTTTTCTTTC_3UTR1	0	17	0	17	7.64103932187888e-12	Inf	1	0	1	0
chrX_79699758_79699766_FAM46D_NM_001170574-2055-2063-mono-+,NM_152630-1979-1987-mono-+_AAGCATTTTTTTTTGACAA_3UTR1	0	17	0	17	7.64103932187888e-12	Inf	1	0	1	0
chr8_13425580_13425588_C8orf48_NM_001007090-1230-1238-mono-+_TTCACTTTTTTTTTCCTAT_3UTR1	0	17	0	17	7.64103932187888e-12	Inf	1	0	1	0
chr1_3697538_3697548_LRRC47_NM_020710-1883-1893-mono--_ATCTCAAAAAAAAAAACCAAC_3UTR1	0	3	14	17	0.863233245091481	0.596716006851359	1	0	2.83368698302606e-05	11.0443080096501
chr5_139919067_139919075_ANKHD1_NM_017747-7848-7856-mono-+_GGGGATTTTTTTTTAATGT_3UTR1	6	3	8	17	0.863233245091481	0.596716006851359	0.7499871392592	0.799361826658464	0.182496094789848	1.8034960561386
chr16_56704955_56704964_MT1H_NM_005951-312-321-mono-+_CAGGATTTTTTTTTTCTACA_3UTR1	9	5	3	17	0.452783615295497	1.22923738801612	0.190651350987577	1.76706157694989	0.968561342036154	0.384587113531322
chr20_44512744_44512781_ZSWIM1_NM_080603-1627-1664-di-+_CCCATACACACACACACACACACACACACACACACACACACACTCCCT_3UTR1	2	12	3	17	5.60004643375211e-05	8.79630597853058	0.998618372826499	0.178445289773256	0.968561342036154	0.384587113531322
chr12_130856212_130856220_PIWIL1_NM_004764-2927-2935-mono-+_TTTACTTTTTTTTTAACTG_3UTR1	5	8	3	16	0.0256662683974122	3.24988581651756	0.846861695246709	0.657264846857801	0.955788778427065	0.417834472293023
chrX_76763679_76763691_ATRX_NM_138270-7734-7746-mono--,NM_000489-7848-7860-mono--_TATTTAAAAAAAAAAAAAGTAAA_3UTR1	11	3	2	16	0.831041117264345	0.647524464262984	0.0154278530409996	3.6517518864989	0.991016332897295	0.252600906243555
chr20_48252782_48252790_B4GALT5_NM_004776-1419-1427-mono--_CCTCCAAAAAAAAATCTCA_3UTR1	6	4	6	16	0.627157641025817	0.962344794972842	0.682846357881719	0.887548116564914	0.484860906115723	1.16795990313223
chr1_223283694_223283703_TLR5_NM_003268-3311-3320-mono--_AAAAGAAAAAAAAAACCTCC_3UTR1	4	6	6	16	0.198671230948732	1.83603856646186	0.944077358825723	0.471234891955089	0.484860906115723	1.16795990313223
chrX_41207099_41207108_DDX3X_NM_001356-2972-2981-mono-+,NM_001193417-2924-2933-mono-+,NM_001193416-2969-2978-mono-+_TGAAATTTTTTTTTTAAGGG_3UTR1	8	8	0	16	0.0256662683974122	3.24988581651756	0.279000610809887	1.54844049687874	1	0
chr1_160722997_160723006_SLAMF7_NM_021181-1054-1063-mono-+_TGCTCAAAAAAAAAACAATT_3UTR1	7	2	7	16	0.950711853317394	0.389780638635452	0.476487191589167	1.17705335596465	0.281185791227106	1.55174416879936
chr3_15482996_15483017_EAF1_NM_033083-3365-3386-mono-+_TGACCTTTTTTTTTTTTTTTTTTTTTTGCTTG_3UTR1	16	0	0	16	1	0	1.54828052385231e-07	Inf	1	0
chr13_40325364_40325376_COG6_NR_026745-2274-2286-mono-+,NM_020751-2209-2221-mono-+_GATAATTTTTTTTTTTTTGGTCT_3UTR1	8	8	0	16	0.0256662683974122	3.24988581651756	0.279000610809887	1.54844049687874	1	0
chr4_70707558_70707574_SULT1E1_NM_005420-1135-1151-mono--_GTCTCAAAAAAAAAAAAAAAAAGTTAA_3UTR1	12	4	0	16	0.627157641025817	0.962344794972842	0.00352851171631603	5.09719736949095	1	0
chr4_169911112_169911124_CBR4_NM_032783-1118-1130-mono--_AGACCAAAAAAAAAAAAACCACA_3UTR1	8	8	0	16	0.0256662683974122	3.24988581651756	0.279000610809887	1.54844049687874	1	0
chr11_118267262_118267279_UBE4A_NM_001204077-3444-3461-mono-+,NM_004788-3465-3482-mono-+_TTTTCTTTTTTTTTTTTTTTTTTACTAA_3UTR1	9	6	1	16	0.198671230948732	1.83603856646186	0.133734039371281	2.03738474162129	0.99914290101847	0.115127529959452
chr2_131805979_131805987_FAM168B_NM_001009993-4867-4875-mono--_GGCCCGGGGGGGGGTCCCT_3UTR1	0	16	0	16	4.08318038762903e-11	Inf	1	0	1	0
chr8_7740168_7740176_DEFB103B_NM_018661-313-321-mono-+,NM_018661-313-321-mono-+_TTACATTTTTTTTTCAAAA_3UTR1	2	13	1	16	1.61673279982693e-06	16.5015289252254	0.997695812779224	0.193113904785958	0.99914290101847	0.115127529959452
chr1_91382292_91382300_ZNF644_NM_016620-647-655-mono--,NM_032186-677-685-mono--,NM_201269-4321-4329-mono--_GGCTTAAAAAAAAAGAATT_3UTR1	7	8	1	16	0.0256662683974122	3.24988581651756	0.476487191589167	1.17705335596465	0.99914290101847	0.115127529959452
chr1_244219018_244219043_ZNF238_NM_006352-2438-2463-mono-+,NM_205768-2116-2141-mono-+_CAAAGTTTTTTTGTTTTTTGTTTTTTTTTTTAAGTA_3UTR1	0	16	0	16	4.08318038762903e-11	Inf	1	0	1	0
chr4_69978554_69978576_UGT2B7_NM_001074-1737-1759-mono-+_GAGACAAAAAAAAAAAAAGAAAAAAAAATCTTT_3UTR1	10	4	2	16	0.627157641025817	0.962344794972842	0.0513394549362623	2.70289168544401	0.991016332897295	0.252600906243555
chr6_144512671_144512681_STX11_NM_003764-5100-5110-mono-+_AGCTTAAAAAAAAAAATAGGG_3UTR1	0	16	0	16	4.08318038762903e-11	Inf	1	0	1	0
chr7_12730250_12730262_ARL4A_NM_005738-2904-2916-mono-+,NM_001195396-2901-2913-mono-+,NM_001037164-2678-2690-mono-+,NM_212460-2675-2687-mono-+_GGCTGTTTTTTTTTTTTTCTCCC_3UTR1	0	16	0	16	4.08318038762903e-11	Inf	1	0	1	0
chr9_100437633_100437642_XPA_NR_027302-1248-1257-mono--,NM_000380-1017-1026-mono--_GTTGCTTTTTTTTTTGAATT_3UTR1	3	12	1	16	2.04038400583031e-05	11.0589896449908	0.98562251420137	0.319004360475399	0.99914290101847	0.115127529959452
chr11_85374467_85374481_CREBZF_NM_001039618-1701-1715-mono--_AACAGAAAAAAAAAAAAAAATCACA_3UTR1	0	16	0	16	4.08318038762903e-11	Inf	1	0	1	0
chr17_68175917_68175926_KCNJ2_NM_000891-5121-5130-mono-+_GTGGGAAAAAAAAAAGTGTG_3UTR1	0	16	0	16	4.08318038762903e-11	Inf	1	0	1	0
chr20_4708439_4708448_PRND_NM_012409-3314-3323-mono-+_TATACTTTTTTTTTTGAGGC_3UTR1	0	16	0	16	4.08318038762903e-11	Inf	1	0	1	0
chrX_72297561_72297590_PABPC1L2A_NM_001012977-1761-1790-di--_CCAAGACACACACACACACACACACACACACACACGCACG_3UTR1	0	16	0	16	4.08318038762903e-11	Inf	1	0	1	0
chr1_154557184_154557192_ADAR_NM_001111-4012-4020-mono--,NM_001193495-4050-4058-mono--,NM_015840-3934-3942-mono--,NM_015841-3877-3885-mono--,NM_001025107-3881-3889-mono--_AGGAGAAAAAAAAATCCCC_3UTR1	2	9	5	16	0.00642997937126606	4.30911602888045	0.997695812779224	0.193113904785958	0.697637066199671	0.863510253951136
chr2_223066017_223066024_PAX3_NM_181458-1938-1945-mono--,NM_181461-1691-1698-mono--,NM_001127366-1935-1942-mono--_CCCCACCCCCCCCAACAA_3UTR1	5	7	4	16	0.0802994144662502	2.45227069024269	0.846861695246709	0.657264846857801	0.863129635153853	0.618151256067168
chr4_81974755_81974774_BMP3_NM_001201-1805-1824-mono-+_TCCTGTTTTTTTTTTTTTTTTTTTTGCACT_3UTR1	4	7	5	16	0.0802994144662502	2.45227069024269	0.944077358825723	0.471234891955089	0.697637066199671	0.863510253951136
chr1_116234024_116234033_VANGL1_NM_001172412-1815-1824-mono-+,NM_001172411-1865-1874-mono-+,NM_138959-1871-1880-mono-+_TTATTAAAAAAAAAAGAAAA_3UTR1	3	6	7	16	0.198671230948732	1.83603856646186	0.98562251420137	0.319004360475399	0.281185791227106	1.55174416879936
chr1_93308867_93308875_FAM69A_NM_001252269-1309-1317-mono--,NM_001252270-1267-1275-mono--,NM_001006605-1444-1452-mono--,NM_001252271-1487-1495-mono--_AGCCATTTTTTTTTAATGC_3UTR1	2	14	0	16	8.65611679148471e-08	27.545503107541	0.997695812779224	0.193113904785958	1	0
chr12_74933853_74933864_ATXN7L3B_NM_001136262-2304-2315-mono-+_CTCTGTTTTTTTTTTTTCTTTC_3UTR1	0	16	0	16	4.08318038762903e-11	Inf	1	0	1	0
chr10_101992923_101992936_CWF19L1_NM_018294-1751-1764-mono--_TAATTAAAAAAAAAAAAAAGCTTT_3UTR1	8	4	4	16	0.627157641025817	0.962344794972842	0.279000610809887	1.54844049687874	0.863129635153853	0.618151256067168
chr20_5170987_5171002_CDS2_NM_003818-1778-1793-mono-+_CTGTCTTTTTTTTTTTTTTTTGGAGG_3UTR1	2	14	0	16	8.65611679148471e-08	27.545503107541	0.997695812779224	0.193113904785958	1	0
