# Supplementary material for: A molecular portrait of microsatellite instability across multiple cancers
Source: Nat Commun. 2017 Jun 6;8:15180. doi: 10.1038/ncomms15180 (PMC5467167; doi:10.1038/ncomms15180)
Supplement: Supplementary Data 10 — The barcodes, the total number of significant MSI calls (FDR < 0.05; Kolmogorov-Smirnov test), and the total number of MS loci profiled are listed for the 708 whole-genomes analyzed. [file ncomms15180-s11.xls]

Total_number_MSI_events	MS_repeats_profiled	Fraction_genomewide_MS_reference_set_profiled	X3UTR	X5UTR	CDS	Intergenic	Intronic	mono	di	tri	tetra	profiled_3UTR	profiled_5UTR	profiled_CDS	profiled_intergenic	profiled_intronic	profiled_mono	profiled_di	profiled_tri	profiled_tetra	donor_id	status	barcode	mean_cancer_type_MSI	MSI_category_(from_TCGA_consortium)	coverage_normal	coverage_tumor	mean_coverage_tumor_normal
400	17606943	0.924761454418598	6	0	0	216	178	389	3	1	7	156965	34521	233684	9485258	7696515	6899622	3396945	3462415	3847961	f9cf605f-f287-4eba-8e8f-8ba47e14ecc4	unknown	TCGA-DJ-A2Q8	21.74	indeterminate	48	39	43.5
185	17767158	0.933176353951111	3	1	1	93	87	122	29	15	19	157245	36611	235931	9608541	7728830	6957970	3438914	3491743	3878531	f9ceffc0-d544-418d-b4a9-bd3c84e37026	unknown	TCGA-BJ-A0Z2	21.74	indeterminate	37	77	57
147	17762308	0.932921619608305	1	0	2	73	71	135	6	3	3	157807	36405	235752	9568851	7763493	6985303	3432461	3476530	3868014	ebbd54ad-7b97-4081-ad11-7f7f3ce74eef	unknown	TCGA-E8-A418	21.74	indeterminate	52	95	73.5
117	17586511	0.923688313781028	1	0	0	67	49	92	12	7	6	156856	34145	233020	9475831	7686659	6882902	3397835	3460125	3845649	934a58af-0ffc-487e-9e95-fa7643b7d5cb	unknown	TCGA-EL-A3CX	21.74	indeterminate	42	40	41
34	17953421	0.9429593607334	0	0	0	21	13	30	3	1	0	158269	36655	236786	9710325	7811386	7061718	3484434	3506020	3901249	4fc8e011-4433-4537-b03f-457a3a70240f	unknown	TCGA-EL-A4K6	21.74	indeterminate	61	105	83
20	17799757	0.934888536392583	0	0	0	10	10	16	1	0	3	158012	35408	234833	9591149	7780355	7007285	3442997	3477415	3872060	acb80b76-2394-4250-8687-60e40e16e83b	unknown	TCGA-DJ-A4UT	21.74	indeterminate	59	98	78.5
20	17793573	0.934563736974868	0	0	0	11	9	3	8	1	8	157873	34719	234083	9590343	7776555	6995597	3456991	3473933	3867052	a9d8f797-8a53-4be5-b957-0f1f6d080390	unknown	TCGA-BJ-A28T	21.74	indeterminate	55	76	65.5
18	17697904	0.929538957626019	0	0	1	10	7	16	1	1	0	157477	35672	234814	9535899	7734042	6936319	3430352	3471378	3859855	a00da907-e527-45f9-9afb-2fad2c7b0940	unknown	TCGA-DJ-A2Q2	21.74	indeterminate	47	85	66
13	17647086	0.92686986693886	0	0	1	6	6	12	0	0	1	157142	35123	234097	9509444	7711280	6912956	3415479	3465721	3852930	3b48cc5e-3396-4dd5-893d-54b75b98b016	unknown	TCGA-DJ-A13W	21.74	indeterminate	50	45	47.5
13	17872834	0.93872672640686	0	0	0	4	9	13	0	0	0	157920	36647	236414	9665974	7775879	7021813	3456669	3500652	3893700	3e787a0e-b5d2-401e-b1e5-077376090b3a	unknown	TCGA-DJ-A13R	21.74	indeterminate	52	98	75
12	17770646	0.933359552587752	0	0	0	7	5	8	1	2	1	157791	36699	235957	9575041	7765158	6984382	3440469	3477569	3868226	b0cb6ed7-3d9f-4d5e-8df5-edcc921c43b4	unknown	TCGA-FY-A2QD	21.74	indeterminate	47	95	71
12	17924644	0.941447919458568	0	0	2	7	3	8	0	2	2	158070	36710	236619	9694772	7798473	7050823	3475628	3502331	3895862	4aed5116-d27b-4911-b310-05c2248b861f	unknown	TCGA-EM-A2CN	21.74	indeterminate	52	95	73.5
11	17776758	0.933680570382232	0	0	0	5	6	9	0	0	2	157935	36835	236145	9577103	7768740	6998440	3431005	3478091	3869222	77bb90f0-e923-4e28-bb88-4d6b420e0b5c	unknown	TCGA-DE-A2OL	21.74	indeterminate	51	105	78
10	17563099	0.922458655959631	1	0	0	5	4	10	0	0	0	156743	33360	232277	9464226	7676493	6869741	3393124	3457613	3842621	b46d88e9-8477-4900-8da9-5e7dbded0653	unknown	TCGA-ET-A3DV	21.74	indeterminate	43	36	39.5
7	17808721	0.935359348485142	0	0	0	3	4	7	0	0	0	157995	36787	236119	9595273	7782547	7005932	3452717	3479085	3870987	2f59f12d-ca0c-4ac6-9718-98a6d455af46	unknown	TCGA-EM-A2CP	21.74	indeterminate	59	91	75
6	17772823	0.933473894168017	0	0	0	2	4	6	0	0	0	157834	36812	236245	9575609	7766323	6987033	3436613	3478956	3870221	7629f864-a009-4aa9-bf7e-2d99e00d294e	unknown	TCGA-ET-A4KN	21.74	indeterminate	56	95	75.5
5	17637819	0.926383140515193	0	0	0	2	3	3	1	0	1	157082	35506	234520	9504263	7706448	6910473	3412764	3465645	3848937	e74b8474-f74a-498d-8848-6aa97d38d2d8	unknown	TCGA-ET-A2N1	21.74	indeterminate	42	79	60.5
5	17943587	0.94244285402677	0	0	0	3	2	5	0	0	0	158246	36954	236875	9703925	7807587	7057318	3484417	3504441	3897411	6abc861a-376d-446b-acee-fb0f03a82c09	unknown	TCGA-EM-A22O	21.74	indeterminate	71	75	73
5	17654201	0.927243564845883	0	0	0	5	0	5	0	0	0	157238	36318	235165	9507840	7717640	6928877	3409860	3465464	3850000	8a233b01-2959-467f-8950-02be16309156	unknown	TCGA-EL-A3T9	21.74	indeterminate	35	102	68.5
4	17773658	0.933517750493016	0	0	0	2	2	4	0	0	0	157783	34718	233904	9580218	7767035	6979421	3455505	3472863	3865869	63b01b43-a68a-4046-89b0-736ba4d08504	unknown	TCGA-FK-A3SD	21.74	indeterminate	49	81	65
3	17728409	0.931141157858452	0	0	1	1	1	0	1	0	2	157157	34780	234216	9586186	7716070	6938802	3430623	3485936	3873048	fb83f7d7-2182-4fb7-8e3e-8ad7f1feac72	unknown	TCGA-EL-A3CV	21.74	indeterminate	37	93	65
3	17922319	0.941325804541656	0	0	0	1	2	3	0	0	0	158110	36891	236899	9694101	7796318	7045588	3472831	3504948	3898952	dc4d8468-6f34-40cb-a826-8d582cd86fde	unknown	TCGA-BJ-A0ZB	21.74	indeterminate	60	88	74
3	17633682	0.926165854746906	0	0	0	3	0	3	0	0	0	157067	35148	234104	9501257	7706106	6898617	3417969	3465148	3851948	667eb7f6-1d36-49bb-9d7b-c9d167b64619	unknown	TCGA-EM-A2CU	21.74	indeterminate	35	129	82
3	17762655	0.932939844931388	0	0	0	3	0	2	0	0	1	157748	35588	234700	9572342	7762277	6973097	3450851	3473258	3865449	cfdd2155-57a9-499c-92e1-fb82b577b050	unknown	TCGA-EM-A3FL	21.74	indeterminate	45	98	71.5
2	17801951	0.935003770856112	0	0	0	2	0	2	0	0	0	157967	37006	236223	9589419	7781336	7003958	3448729	3478872	3870392	e35b2928-8784-45d0-a71a-a2df161542fa	unknown	TCGA-DJ-A2Q1	21.74	indeterminate	52	104	78
2	17644323	0.926724747147277	0	0	0	1	1	1	0	0	1	157169	35645	234686	9504278	7712545	6915516	3411699	3465980	3851128	e8f56d0f-eee4-4def-a43a-dec91f4382a1	unknown	TCGA-EM-A3AQ	21.74	indeterminate	48	45	46.5
2	17734481	0.931460074751136	0	0	0	1	1	2	0	0	0	157749	36439	235537	9552453	7752303	6970551	3427908	3472575	3863447	55e03ffc-f006-4ec8-8e5d-a738ff091f8a	unknown	TCGA-EM-A2OV	21.74	indeterminate	51	93	72
2	17768340	0.933238435599193	0	0	0	2	0	1	1	0	0	157786	35871	235105	9573010	7766568	6988107	3438471	3474746	3867016	a65ec434-9ae0-453f-b440-08bf25558fd1	unknown	TCGA-EM-A2OW	21.74	indeterminate	49	86	67.5
2	17636536	0.926315754090075	0	0	0	1	1	2	0	0	0	157130	35189	234332	9502121	7707764	6908289	3409902	3465657	3852688	861f94ce-45ff-4588-addb-e1ea48878c2e	unknown	TCGA-EL-A3T0	21.74	indeterminate	37	86	61.5
2	17744964	0.932010668589412	0	0	0	1	1	1	0	0	1	157706	36702	235920	9558852	7755784	6974011	3429122	3475571	3866260	bed1fb3c-4459-460e-8190-29211857fa73	unknown	TCGA-BJ-A28V	21.74	indeterminate	51	80	65.5
2	17573400	0.922999690694733	0	0	0	1	1	2	0	0	0	156830	34803	233705	9468351	7679711	6876649	3394021	3460584	3842146	2501ee46-8d38-448b-8765-e9c9706cbbe8	unknown	TCGA-BJ-A191	21.74	indeterminate	39	48	43.5
2	17899113	0.94010696636451	0	0	1	0	1	2	0	0	0	158010	36697	236547	9678228	7789631	7042039	3461046	3501004	3895024	7746be87-7ad0-48a7-84fb-08a81b220bdb	unknown	TCGA-EL-A3MY	21.74	indeterminate	51	82	66.5
2	17643606	0.926687088482578	0	0	0	2	0	2	0	0	0	157112	34955	234012	9506597	7710930	6915270	3410777	3465515	3852044	8d54a2ed-03f1-4a23-bdd2-f3395f5d3716	unknown	TCGA-EL-A3H1	21.74	indeterminate	64	35	49.5
2	17851642	0.937613668635159	0	0	0	1	1	2	0	0	0	157756	35316	235014	9655333	7768223	7018483	3450375	3494885	3887899	8cfb88f6-7b37-4f1e-882b-3a368b604167	unknown	TCGA-BJ-A45K	21.74	indeterminate	43	99	71
1	17554045	0.921983116838029	0	0	0	1	0	0	0	0	1	156747	34288	233151	9457328	7672531	6865306	3389562	3458178	3840999	afb00cd4-e5da-4251-86fb-532c3f65324c	unknown	TCGA-FK-A3SE	21.74	indeterminate	38	37	37.5
1	17578187	0.92325111611721	0	0	1	0	0	1	0	0	0	156890	33926	232925	9471537	7682909	6881125	3394869	3459204	3842989	39d90499-8549-4da5-b391-c421f18facf1	unknown	TCGA-FE-A3PD	21.74	indeterminate	34	45	39.5
1	17682065	0.928707053037213	0	0	0	0	1	0	1	0	0	157374	35548	234565	9528908	7725670	6930637	3425145	3469629	3856654	085ffcdc-8600-42e2-852a-506465f716a2	unknown	TCGA-DE-A3KN	21.74	indeterminate	44	109	76.5
1	17944511	0.942491384858265	0	0	0	0	1	1	0	0	0	158214	36834	236897	9705817	7806749	7057523	3479754	3505994	3901240	c7a2f394-3e3f-4c90-9f1e-f2be3e5b0d6b	unknown	TCGA-DJ-A13L	21.74	indeterminate	59	99	79
1	17618976	0.925393458201482	0	0	0	1	0	1	0	0	0	157025	34672	233586	9493643	7700050	6897533	3410430	3462852	3848161	a09d0be0-fd41-4b30-b488-9a9f2abef8e7	unknown	TCGA-EL-A3TB	21.74	indeterminate	42	44	43
1	17677256	0.928454472118748	0	0	0	1	0	1	0	0	0	156898	35014	234368	9557519	7693457	6911830	3414668	3483073	3867685	e4b08e66-0772-4956-8670-e5c6553eecbe	unknown	TCGA-DJ-A1QL	21.74	indeterminate	46	36	41
1	17564830	0.922549572484867	0	0	0	1	0	1	0	0	0	156801	34015	232828	9464200	7676986	6871341	3394796	3457928	3840765	0c50a2c2-1d4c-45ca-9127-f96d4db18daf	unknown	TCGA-EM-A3AL	21.74	indeterminate	41	35	38
1	17734497	0.931460915111855	0	0	0	1	0	0	0	0	1	157651	36531	235546	9553028	7751741	6970225	3430726	3471761	3861785	c31b3adf-3fc6-4a72-83b0-bbc0f295b5e7	unknown	TCGA-DE-A0Y3	21.74	indeterminate	47	84	65.5
1	17802896	0.93505340466105	0	0	0	0	1	1	0	0	0	158034	36197	235596	9591115	7781954	7006880	3450477	3476385	3869154	86b82345-6f4d-44fd-a9db-6f107de62f53	unknown	TCGA-E8-A416	21.74	indeterminate	59	99	79
1	17806166	0.935225153382901	0	0	0	1	0	1	0	0	0	157921	36593	235933	9593633	7782086	7005290	3454786	3476869	3869221	2b84cfbc-7cf6-4cb1-a1e3-ba85dafb89f4	unknown	TCGA-EM-A3FR	21.74	indeterminate	59	88	73.5
1	17714487	0.930409938988236	0	0	0	1	0	0	0	0	1	157552	35766	234967	9543174	7743028	6957872	3424291	3471443	3860881	6ee95dc8-2bac-4691-afa2-8222e07506ad	unknown	TCGA-DJ-A3US	21.74	indeterminate	47	78	62.5
0	17694274	0.929348300788001	0	0	0	0	0	0	0	0	0	157370	34947	234016	9537103	7730838	6934463	3437962	3467570	3854279	78d14f86-896a-4f98-9274-b2e8e387add9	unknown	TCGA-FE-A22Z	21.74	indeterminate	40	78	59
0	17779230	0.933810406113246	0	0	0	0	0	0	0	0	0	157848	36765	235954	9579018	7769645	6989700	3444076	3477540	3867914	e1ff7694-64e1-47ed-b0d8-34acfb4ffef1	unknown	TCGA-L6-A4ET	21.74	indeterminate	50	87	68.5
0	17793030	0.934535217232983	0	0	0	0	0	0	0	0	0	157836	34878	234126	9590450	7775740	6991119	3459214	3474584	3868113	e70feafd-1390-4f4c-a635-da65c1a7daeb	unknown	TCGA-FE-A233	21.74	indeterminate	53	81	67
0	17578846	0.923285728474305	0	0	0	0	0	0	0	0	0	156994	34811	233871	9468292	7684878	6887199	3386193	3460853	3844601	fef9c64f-5959-4da0-aaa2-66b56fc7b4c3	unknown	TCGA-EM-A3FQ	21.74	indeterminate	40	40	40
0	17593253	0.924042420778801	0	0	0	0	0	0	0	0	0	156974	34996	233956	9479483	7687844	6890089	3397546	3461094	3844524	785803bb-42a8-4afb-b7b4-58c114894408	unknown	TCGA-FK-A3S3	21.74	indeterminate	43	39	41
1502	17474958	0.917829266328852	16	0	2	836	648	1160	182	52	108	156111	30423	229185	9424963	7634276	6910234	3306385	3441520	3816819	659294b9-ded9-498a-bc00-c1d4d456aa4a	unknown	TCGA-A3-3363	57.625	indeterminate	38	70	54
384	17088847	0.897549733991693	9	1	4	184	186	358	8	7	11	151304	22843	213153	9272916	7428631	6744862	3259517	3353566	3730902	267ff78b-bceb-466e-8582-c560fe227ff0	unknown	TCGA-CJ-4918	57.625	indeterminate	35	78	56.5
268	17501540	0.919225420617609	0	0	0	142	126	208	35	12	13	156471	29193	227727	9431258	7656891	6916155	3329932	3437957	3817496	7664c241-b369-4d76-9cd1-7f2bdc1d267f	unknown	TCGA-BP-4326	57.625	indeterminate	39	77	58
28	17594965	0.924132339375685	0	0	0	14	14	23	4	0	1	156677	28811	227704	9506516	7675257	6949660	3352455	3455438	3837412	577847b9-f9b6-4954-868f-3d5ab2b4f694	unknown	TCGA-CZ-5453	57.625	indeterminate	41	74	57.5
23	17263698	0.906733353491486	0	0	0	16	7	21	1	0	1	153256	29299	224535	9343477	7513131	6816022	3284467	3394203	3769006	0487fc41-386c-4d76-9084-daf959bf5e98	unknown	TCGA-CW-5585	57.625	indeterminate	41	72	56.5
17	17543917	0.921451168503196	0	0	0	8	9	17	0	0	0	156685	29276	227857	9456979	7673120	6927001	3347656	3443388	3825872	2939c03a-6f3f-4f7b-b246-34361baadeb9	unknown	TCGA-CJ-5681	57.625	indeterminate	42	75	58.5
14	16221300	0.851983957723973	0	0	1	7	6	11	0	1	2	145517	27980	213651	8772867	7061285	6399066	3075379	3198147	3548708	9ecdde9c-2179-4830-bd10-c4fa40f26066	unknown	TCGA-BP-4756	57.625	indeterminate	39	74	56.5
12	17276011	0.907380063586944	0	0	0	8	4	11	0	0	1	155289	28526	226651	9311318	7554227	6796688	3268196	3423142	3787985	8aaa4e25-5c12-4ace-96dc-91aaa0c4457c	unknown	TCGA-B0-5094	57.625	indeterminate	40	35	37.5
12	17610682	0.924957836214011	0	0	0	10	2	12	0	0	0	156523	29036	227548	9522810	7674765	6905581	3394754	3462489	3847858	1adb05d4-e1ca-4ede-81c7-ff24a243abae	unknown	TCGA-B2-4099	57.625	indeterminate	39	37	38
10	14980502	0.786814089046618	0	0	0	3	7	10	0	0	0	135411	24571	212257	7924378	6683885	5804533	2792057	3041550	3342362	9da334ed-314c-4445-ba29-ffd9bb42403c	unknown	TCGA-AK-3428	57.625	indeterminate	38	32	35
10	13760084	0.722714629834497	0	0	0	3	7	7	3	0	0	124628	20982	198272	7207393	6208809	5259321	2588081	2820773	3091909	9b84d013-713b-4571-888c-12863fdd4a52	unknown	TCGA-BP-4327	57.625	indeterminate	36	37	36.5
7	17482614	0.918231378932671	0	0	0	4	3	4	1	1	1	156426	29807	228355	9419431	7648595	6905138	3324383	3438227	3814866	78048432-2de1-498c-9cf1-9c5bd43daa39	unknown	TCGA-CJ-4870	57.625	indeterminate	38	73	55.5
3	17084452	0.89731889740682	0	0	0	2	1	1	0	0	2	154849	34021	232448	9177081	7486053	6634635	3274275	3416101	3759441	4fca10bd-988a-47f9-8ed5-037c0d59d70c	unknown	TCGA-A3-3324	57.625	indeterminate	47	41	44
3	17510755	0.919709415868941	0	0	0	2	1	2	0	1	0	156574	29004	227501	9438210	7659466	6915318	3335475	3440240	3819722	fb9bafa5-7133-4955-8156-4eb6763dc8e1	unknown	TCGA-B0-5695	57.625	indeterminate	38	72	55
2	15669614	0.823008005013592	0	0	0	1	1	2	0	0	0	139911	25575	204420	8514967	6784741	6125984	3040562	3080286	3422782	f2801b21-5444-4cc3-a642-c60c6d82cd3d	unknown	TCGA-CZ-5454	57.625	indeterminate	34	35	34.5
2	17500404	0.919165755006593	0	0	0	2	0	2	0	0	0	156243	21699	215847	9443149	7663466	6908228	3344933	3427853	3819390	3cbca837-f5a7-4a87-8f02-c59eac232d5a	unknown	TCGA-A3-3308	57.625	indeterminate	34	74	54
2	17563478	0.922478562004151	0	0	0	0	2	2	0	0	0	156126	21738	216621	9506382	7662611	6944812	3337524	3445502	3835640	11ab53c8-6366-4bc9-b60d-23e6ed2d1cae	unknown	TCGA-A3-3372	57.625	indeterminate	33	70	51.5
1	17200807	0.903430158119647	0	0	0	1	0	0	0	1	0	155028	31423	229976	9247891	7536489	6794351	3227832	3406740	3771884	7ca06dbe-f073-4aee-86ff-a545fad5ea93	unknown	TCGA-CJ-4878	57.625	indeterminate	33	71	52
1	17505277	0.919421697367932	0	0	0	1	0	0	0	1	0	155939	30320	229521	9460848	7628649	6912170	3311956	3453159	3827992	33cf0893-0411-4758-aa90-602bfedf0850	unknown	TCGA-BP-4807	57.625	indeterminate	35	73	54
1	17349015	0.911214419455443	0	0	0	1	0	1	0	0	0	155619	29730	228597	9353420	7581649	6821236	3284816	3435320	3807643	3f93d1cf-a307-4e29-9e6f-239e9ffaa179	unknown	TCGA-CW-6093	57.625	indeterminate	40	37	38.5
1	15030495	0.789439848634227	0	0	0	0	1	1	0	0	0	137300	34068	219534	8030654	6608939	5899009	2762053	3037590	3331843	cc353686-e2b6-46a1-8095-48e2bc44b11f	unknown	TCGA-BP-4977	57.625	indeterminate	41	48	44.5
1	17582825	0.923494715680495	0	0	0	1	0	1	0	0	0	156621	29401	228270	9508045	7660488	6921509	3352794	3462605	3845917	f5759059-c0e3-4f1a-af96-5c7197d3c33c	unknown	TCGA-CZ-5987	57.625	indeterminate	41	33	37
1	17607627	0.924797379839316	0	0	0	1	0	1	0	0	0	156768	28669	227255	9522902	7672033	6933452	3360476	3464754	3848945	4c325ee1-9b8e-45d4-a0a7-e47ec1eac402	unknown	TCGA-CJ-5682	57.625	indeterminate	38	40	39
0	15928743	0.836618119553182	0	0	0	0	0	0	0	0	0	143821	33611	222542	8572097	6956672	6307708	2929210	3184493	3507332	9f5c0a43-d222-484a-9249-d288387dd7a1	unknown	TCGA-BP-5010	57.625	indeterminate	58	53	55.5
0	17470689	0.917605047584638	0	0	0	0	0	0	0	0	0	156472	23526	219432	9416380	7654879	6922338	3299299	3430068	3818984	fcecafa8-8b8b-4ae6-81bc-73acf05b211a	unknown	TCGA-CZ-4856	57.625	indeterminate	40	74	57
0	17389602	0.913346151985644	0	0	0	0	0	0	0	0	0	156004	22926	218446	9376371	7615855	6863383	3294988	3422983	3808248	3e976301-4042-4ac0-8f01-ef2f1a8161a6	unknown	TCGA-CJ-4639	57.625	indeterminate	34	39	36.5
0	17364064	0.912004831233771	0	0	0	0	0	0	0	0	0	155426	21975	216968	9372531	7597164	6859058	3281927	3420050	3803029	28e9b6f9-ab6a-400b-a6a9-79095a443591	unknown	TCGA-AK-3454	57.625	indeterminate	39	32	35.5
0	17470803	0.917611035154757	0	0	0	0	0	0	0	0	0	155995	23102	219245	9451015	7621446	6906664	3290229	3444511	3829399	1e417b93-837d-4110-9090-239eb82c3e20	unknown	TCGA-BP-4968	57.625	indeterminate	41	36	38.5
0	17518382	0.920110005318958	0	0	0	0	0	0	0	0	0	156243	24745	221976	9477466	7637952	6913106	3317702	3451237	3836337	781acafa-a58b-4180-bbca-c5b675d51b17	unknown	TCGA-BP-5168	57.625	indeterminate	36	41	38.5
0	17449434	0.916488680892608	0	0	0	0	0	0	0	0	0	156251	22726	218070	9411691	7640696	6877131	3328714	3427454	3816135	4edff57f-4b0e-4770-beac-590da7d7232c	unknown	TCGA-CJ-6033	57.625	indeterminate	32	69	50.5
0	15461512	0.812077958373047	0	0	0	0	0	0	0	0	0	138010	21124	195043	8376234	6731101	6119087	2933191	3031526	3377708	9f632fc3-2241-469a-a14a-cd537350155f	unknown	TCGA-A3-3370	57.625	indeterminate	40	77	58.5
0	17311474	0.909242670597034	0	0	0	0	0	0	0	0	0	154397	24472	218166	9374667	7539772	6871116	3258359	3399849	3782150	900b5f21-e8fb-4a3f-b8e3-ef098716e508	unknown	TCGA-CJ-4899	57.625	indeterminate	40	76	58
0	17600699	0.92443350364819	0	0	0	0	0	0	0	0	0	156707	30530	229910	9517031	7666521	6930457	3352060	3467959	3850223	bbdaa931-e922-49be-bfbf-fa0c2ae27d7a	unknown	TCGA-CW-6087	57.625	indeterminate	39	79	59
0	17526987	0.920561961817896	0	0	0	0	0	0	0	0	0	156010	22032	217467	9488532	7642946	6913566	3335946	3444901	3832574	80c4fc5b-dc7d-4308-8c81-6e83625963b5	unknown	TCGA-BP-4781	57.625	indeterminate	35	41	38
0	17593556	0.924058335109908	0	0	0	0	0	0	0	0	0	156431	22051	217298	9522794	7674982	6960756	3339714	3450909	3842177	cfc999aa-802e-4a0d-8b14-be2b19fa2a17	unknown	TCGA-B2-4101	57.625	indeterminate	40	71	55.5
0	16721144	0.878237036661209	0	0	0	0	0	0	0	0	0	149297	20939	207618	9052497	7290793	6594468	3175452	3290627	3660597	db058eb4-9c5e-4226-92d1-de24aea83630	unknown	TCGA-B0-5693	57.625	indeterminate	34	35	34.5
0	14378943	0.755218679454016	0	0	0	0	0	0	0	0	0	128654	24928	190102	7818029	6217230	5686803	2697099	2839117	3155924	bbbce1ba-c739-43ba-b9cf-a4f746491ae3	unknown	TCGA-B2-4102	57.625	indeterminate	37	83	60
0	17475821	0.917874593285108	0	0	0	0	0	0	0	0	0	156599	29249	227505	9417367	7645101	6869137	3339444	3442350	3824890	2ed3296a-5b10-40d8-8af4-90dc031657cd	unknown	TCGA-AK-3455	57.625	indeterminate	39	34	36.5
0	17508321	0.919581575994634	0	0	0	0	0	0	0	0	0	156205	25957	223575	9468316	7634268	6911914	3306750	3452871	3836786	9dc7812b-c7a2-4de4-bf6d-4c7261384a62	unknown	TCGA-A3-3387	57.625	indeterminate	34	41	37.5
0	17414643	0.914661369032697	0	0	0	0	0	0	0	0	0	156175	23926	219902	9386123	7628517	6874344	3300176	3427344	3812779	4b2ec8aa-8460-440e-b75b-6b92ae7a3ffc	unknown	TCGA-DV-5566	57.625	indeterminate	53	32	42.5
7454	17519615	0.92017476561683	71	10	43	4060	3270	4979	1550	367	558	156563	34957	233452	9435587	7659056	6857359	3380392	3453568	3828296	9b132e4f-7e35-4cc5-8711-43ad62b906d0	unknown	TCGA-50-6591	416.225	indeterminate	61	50	55.5
3118	17428843	0.915407189170397	34	5	19	1671	1389	2102	630	174	212	156164	35405	233906	9379817	7623551	6807952	3359987	3446294	3814610	97831d28-ab41-4c18-bfc2-c4c6bc757d13	unknown	TCGA-91-6847	416.225	indeterminate	48	52	50
1351	16419042	0.862369870799267	20	6	16	726	583	1087	116	64	84	142918	34872	216979	8809015	7215258	6599337	3123906	3168912	3526887	54254f5a-50e8-4150-a9b7-56a0470d2a56	unknown	TCGA-78-7143	416.225	indeterminate	57	87	72
1256	17597896	0.924286282954811	6	0	4	759	487	962	147	60	87	156892	35269	233892	9482474	7689369	6885364	3414602	3458471	3839459	d5326429-9805-47f9-97b0-fbda658e3f01	unknown	TCGA-91-6840	416.225	indeterminate	71	45	58
657	17848201	0.937432938558129	5	0	0	411	241	486	99	28	44	158266	35839	235498	9620463	7798135	7014387	3475669	3482408	3875737	0d66bf6c-eed0-4726-bd5b-3bf6d610b4e0	unknown	TCGA-50-6597	416.225	indeterminate	81	87	84
502	17615068	0.92518820009598	7	0	1	269	225	370	59	22	51	156619	35591	233944	9493366	7695548	6892129	3424895	3457673	3840371	ff9def3d-17e5-4ef6-b74e-933f11ed6f00	unknown	TCGA-78-7146	416.225	indeterminate	60	49	54.5
487	15892778	0.834729146225549	3	1	3	258	222	354	65	31	37	145917	34539	224225	8485608	7002489	6315303	2922096	3165806	3489573	cc4bd56a-25c5-4c48-b583-ac3aeb778ca6	unknown	TCGA-38-4628	416.225	indeterminate	44	105	74.5
369	17637601	0.926371690600403	2	0	3	197	167	282	44	18	25	156588	35187	234198	9531463	7680165	6894221	3414187	3474316	3854877	762dea8a-5b41-4058-979a-b7876ed13d7e	unknown	TCGA-05-4395	416.225	indeterminate	48	50	49
240	17525090	0.920462326550204	4	1	6	122	107	175	37	10	18	156354	34556	233566	9461484	7639130	6852348	3370987	3465833	3835922	c4d1e105-28b7-48df-abef-fbe09782fdb2	unknown	TCGA-55-6972	416.225	indeterminate	44	52	48
195	17363128	0.911955670131737	2	0	0	113	80	135	42	8	10	155623	35793	234452	9352351	7584909	6763895	3342621	3447782	3808830	ebcba7f2-ce13-4bae-97cd-91a6b1dcd465	unknown	TCGA-50-5932	416.225	indeterminate	51	44	47.5
138	17692873	0.929274716702584	0	0	1	84	53	98	20	12	8	156719	35587	234654	9572944	7692969	6908456	3434258	3483624	3866535	9f81c602-8afa-4588-b0b6-6e5a1a128d5a	unknown	TCGA-05-4396	416.225	indeterminate	45	52	48.5
105	15744407	0.826936323714932	0	0	0	51	54	70	20	11	4	145182	34743	228654	8349294	6986534	6220750	2875575	3167431	3480651	6dfd47d2-831a-4386-9051-f78199a16bb5	unknown	TCGA-05-4397	416.225	indeterminate	42	43	42.5
101	17473907	0.917774065134153	0	0	0	61	40	81	8	6	6	156082	35007	233002	9398775	7651041	6873976	3365364	3429050	3805517	46592b7b-6968-42a6-83af-0917c9f4a9a5	unknown	TCGA-78-7535	416.225	indeterminate	51	54	52.5
92	15404014	0.809058017085899	4	0	0	50	38	55	26	7	4	143799	35803	228043	8122850	6873519	6081336	2808201	3104408	3410069	4c31127e-d095-4978-9dac-35153c27f6ed	unknown	TCGA-73-4666	416.225	indeterminate	46	44	45
83	17061691	0.896123431762158	0	0	3	47	33	67	6	8	2	154430	25128	219884	9179303	7482946	6810708	3143834	3369493	3737656	0df573ee-28f0-4244-b434-09e6ca59fbf0	unknown	TCGA-67-3771	416.225	indeterminate	51	57	54
80	15377584	0.807669846223968	5	0	0	30	45	57	7	1	15	143334	35690	227974	8098729	6871857	6068248	2809112	3100318	3399906	3d2aa654-1b5f-4eb4-a1c2-af31f5760069	unknown	TCGA-05-4420	416.225	indeterminate	43	46	44.5
74	16650545	0.874528997513215	1	1	1	43	28	46	17	7	4	152066	36107	233732	8867858	7360782	6645077	3042556	3308479	3654433	31c96e35-5e2f-429c-b12a-7bc5a497a300	unknown	TCGA-05-4398	416.225	indeterminate	78	60	69
70	17696746	0.929478136519015	0	0	1	37	32	59	6	1	4	157357	35820	234734	9537686	7731149	6928406	3442572	3469243	3856525	dbd5b0de-94c9-45dd-afb3-6820a7ecaca2	unknown	TCGA-67-6215	416.225	indeterminate	52	53	52.5
70	16588367	0.871263250715895	0	0	1	41	28	48	14	4	4	151474	35679	232663	8872417	7296134	6578622	3044425	3312498	3652822	f77cf4d3-9829-4fd3-95a1-b29aed9e94b8	unknown	TCGA-64-1678	416.225	indeterminate	41	53	47
42	17798716	0.934833860423333	0	0	1	23	18	32	6	0	4	157523	34342	233996	9627570	7745285	6973718	3454673	3489880	3880445	3199cfe5-3be3-43cd-a36b-5cf2c7a9929f	unknown	TCGA-50-5066	416.225	indeterminate	48	94	71
38	17666708	0.927900464315054	0	0	0	24	14	31	3	2	2	157245	35328	234423	9525332	7714380	6906186	3436867	3469412	3854243	35cb7841-9b09-465a-90c5-e3b8a9faad49	unknown	TCGA-55-6982	416.225	indeterminate	48	89	68.5
25	17399466	0.913864234368621	0	0	0	15	10	24	0	0	1	155608	35301	234106	9390841	7583610	6775337	3345061	3458033	3821035	397d3f69-1453-4057-b177-8723eec923d1	unknown	TCGA-97-8171	416.225	indeterminate	47	44	45.5
22	16092105	0.845198307534522	1	0	0	12	9	17	4	0	1	148061	35925	231175	8554761	7122183	6382540	2940392	3224661	3544512	bf15f7ad-9d92-473b-91d1-f24aa373ab97	unknown	TCGA-44-2659	416.225	indeterminate	42	51	46.5
19	17397952	0.91378471523563	1	0	0	10	8	14	3	0	2	155972	36451	235050	9364660	7605819	6776994	3352854	3451622	3816482	501c987e-d1eb-48a9-89eb-72a5062c90b4	unknown	TCGA-78-7158	416.225	indeterminate	46	48	47
10	17980154	0.944363445926438	0	0	0	7	3	8	0	1	1	158500	35783	236178	9729475	7820218	7064023	3503774	3507756	3904601	21fb46f9-4bbb-441c-af19-a687e9138344	unknown	TCGA-49-6742	416.225	indeterminate	86	86	86
8	15918582	0.836084437974367	0	0	0	5	3	6	0	2	0	146249	35419	230085	8464747	7042082	6286523	2911843	3201159	3519057	61c655ec-52b5-453f-a6cc-b2aba445b027	unknown	TCGA-49-4486	416.225	indeterminate	43	44	43.5
7	17626695	0.925798879725631	0	0	0	2	5	4	1	1	1	156705	35418	234798	9521141	7678633	6893249	3399182	3479808	3854456	368e23f0-e573-4547-bf5a-14080baf737b	unknown	TCGA-50-5930	416.225	indeterminate	51	52	51.5
7	17686426	0.928936103855559	0	0	0	6	1	5	0	1	1	157339	34838	233863	9534476	7725910	6920030	3441308	3468591	3856497	a1e65587-24c1-4b41-92a7-4e1f15fffd78	unknown	TCGA-49-4512	416.225	indeterminate	50	69	59.5
6	17624515	0.92568438057773	0	0	0	4	2	4	1	0	1	157096	35948	235071	9496009	7700391	6882980	3416851	3470551	3854133	2cd8ea73-cb3f-4b17-9b97-fa12eb03b85b	unknown	TCGA-55-8299	416.225	indeterminate	57	69	63
6	17716387	0.930509731823562	0	0	0	4	2	3	2	0	1	157118	35455	234635	9566322	7722857	6943602	3433489	3476484	3862812	63bd2175-4b7c-44c9-aef3-9efc8f79837b	unknown	TCGA-05-5429	416.225	indeterminate	44	45	44.5
5	17625428	0.925732333661232	0	0	0	1	4	4	1	0	0	157010	35520	234430	9502262	7696206	6881999	3431116	3465342	3846971	659668e8-f0d9-4ff2-bbc8-9246f2ef49ab	unknown	TCGA-55-7281	416.225	indeterminate	55	49	52
3	17306894	0.909002117341353	1	0	0	0	2	3	0	0	0	155589	35939	234466	9311387	7569513	6742929	3322904	3441349	3799712	f063ddbb-1668-40df-9ec2-b0a23ca2c389	unknown	TCGA-55-6984	416.225	indeterminate	46	37	41.5
3	17632348	0.926095789671998	0	0	1	1	1	3	0	0	0	157007	35213	233982	9503532	7702614	6901930	3416356	3464839	3849223	d2824e6d-3784-45c2-9b0f-52b17356b5da	unknown	TCGA-75-5147	416.225	indeterminate	44	61	52.5
2	15678425	0.823470781156781	0	0	0	0	2	0	0	0	2	144526	34913	227965	8275831	6995190	6203651	2866517	3144793	3463464	1ab7ad70-0f80-41d8-8efa-3baebc8223cc	unknown	TCGA-64-1680	416.225	indeterminate	53	43	48
2	17721781	0.930793038430799	0	0	0	1	1	1	0	0	1	157629	35572	234778	9549689	7744113	6949741	3438563	3472294	3861183	a8d6694c-a213-4544-ac0b-63bce16d8f4e	unknown	TCGA-75-6203	416.225	indeterminate	52	84	68
1	16365928	0.859580188348997	0	0	0	0	1	1	0	0	0	149570	35438	231746	8749034	7200140	6481897	2997176	3277997	3608858	a3de401d-91fe-49a2-bb07-81c1a06506e6	unknown	TCGA-05-4389	416.225	indeterminate	51	41	46
1	16338390	0.858133822507308	0	0	0	1	0	1	0	0	0	149350	34318	230339	8694456	7229927	6487819	2990755	3261886	3597930	cd0dc947-b708-464e-beb7-954c9d4583e7	unknown	TCGA-73-4659	416.225	indeterminate	43	45	44
0	16993307	0.892531730051137	0	0	0	0	0	0	0	0	0	153990	25572	220664	9118894	7474187	6802390	3111809	3355134	3723974	fb79c491-7b01-42ae-8369-8364e442e31b	unknown	TCGA-44-2665	416.225	indeterminate	49	47	48
0	17594614	0.924113903962422	0	0	0	0	0	0	0	0	0	156850	35695	234448	9485735	7681886	6868225	3415126	3464801	3846462	028e99e9-5b9a-4954-bb6e-6d4709a3cea8	unknown	TCGA-55-6986	416.225	indeterminate	45	50	47.5
0	17757577	0.932673135448343	0	0	0	0	0	0	0	0	0	157253	34503	233943	9608337	7723541	6942845	3453434	3487551	3873747	8994c8c4-9ea0-46cb-b4a5-0055d7da5bfa	unknown	TCGA-44-6148	416.225	indeterminate	55	50	52.5
1595	15334769	0.805421093463711	15	1	6	966	607	1373	130	38	54	124488	8847	136201	8464138	6601095	6157237	2975751	2928033	3273748	db1e3104-8bfd-4353-854a-c478ba1f7d07	MSS	TCGA-AG-3582	510.0625	indeterminate	40	33	36.5
1418	17517128	0.920044142047643	11	0	6	926	475	1274	80	19	45	156271	28994	228175	9468706	7634982	6915269	3313659	3454467	3833733	8feb0e8f-d09b-437d-8651-0cdecfe776bf	unknown	TCGA-F5-6814	510.0625	indeterminate	40	80	60
955	17201329	0.903457574888089	13	0	1	604	337	897	35	7	16	154787	28576	225805	9260998	7531163	6780474	3244266	3405103	3771486	e6827400-0d95-46b0-8874-6ce9e9d5011b	MSS	TCGA-AG-3727	510.0625	indeterminate	32	34	33
859	17327022	0.910059291125271	9	0	3	464	383	663	116	33	47	155623	29122	226858	9332107	7583312	6836869	3276080	3420983	3793090	1388bba1-02ba-40df-93e5-c3d58b7bbae0	MSS	TCGA-AG-4015	510.0625	indeterminate	33	50	41.5
650	16314377	0.85687259863642	5	0	2	376	267	565	53	7	25	135778	11076	154729	8912971	7099823	6508341	3118706	3164930	3522400	e5e4aa9f-6015-4d62-a088-69920d7f2500	MSS	TCGA-AG-3885	510.0625	indeterminate	37	34	35.5
506	17461015	0.917096944485193	4	0	3	296	203	434	47	6	19	156457	28154	226434	9409112	7640858	6887829	3327405	3433359	3812422	335d0351-3740-4847-9ff4-be2f078c70f7	MSS	TCGA-AF-2689	510.0625	indeterminate	35	51	43
506	17330355	0.910234348767451	2	1	1	294	208	433	44	15	14	155801	31653	230390	9321491	7591020	6860100	3256330	3421595	3792330	9af35239-ffb9-4d4f-889e-f743da271eef	MSS	TCGA-AG-3896	510.0625	indeterminate	39	58	48.5
488	17213087	0.904075134971123	3	0	1	312	172	435	31	8	14	155030	32232	230629	9259782	7535414	6795421	3229925	3411535	3776206	8e00e7e7-ffaf-44f0-91a7-172671f18e08	MSI-L	TCGA-AG-4007	510.0625	indeterminate	34	57	45.5
329	16026646	0.841760234267357	3	0	0	219	107	311	12	3	3	131804	10284	148059	8792088	6944411	6392543	3085799	3097439	3450865	0eda7373-8335-455f-b90a-8c3540f28088	MSS	TCGA-AG-3574	510.0625	indeterminate	39	35	37
304	17493740	0.918815744767323	1	0	1	197	105	260	23	7	14	155975	28737	227161	9461407	7620460	6892546	3319934	3452742	3828518	0bb786ee-07cf-4853-9b49-ec95cd14e282	MSS	TCGA-AG-A032	510.0625	indeterminate	42	51	46.5
275	16738468	0.879146937229204	0	0	1	164	110	211	43	9	12	151662	30041	227158	8990415	7339192	6581775	3134838	3338755	3683100	10290e91-9784-4f94-8daa-b5d9a8b0efb9	MSS	TCGA-AG-3593	510.0625	indeterminate	38	42	40
164	17464791	0.917295269614768	1	0	0	111	52	150	7	5	2	156051	29821	228179	9426825	7623915	6898693	3306053	3442420	3817625	72802851-9340-4c5f-a90b-23b7afd7577a	MSS	TCGA-AG-4008	510.0625	indeterminate	37	53	45
89	17070515	0.896586890698431	1	0	0	49	39	72	8	2	7	153889	32653	230952	9183904	7469117	6729653	3191721	3395175	3753966	e2d395f8-bf13-4fe4-8031-683b0eedd875	MSS	TCGA-AG-3890	510.0625	indeterminate	34	57	45.5
17	17468390	0.917484298253893	0	0	0	12	5	15	0	0	2	155965	30400	229685	9436557	7615783	6897942	3297585	3448748	3824115	0cb21fb0-520f-4105-99ec-697a335115b5	unknown	TCGA-EI-6917	510.0625	indeterminate	35	85	60
4	17271824	0.907160151691412	0	0	0	2	2	4	0	0	0	155407	30291	228734	9298247	7559145	6807828	3256117	3419206	3788673	1586cb0a-081a-4364-9470-46f9d0f0167d	MSS	TCGA-AG-3901	510.0625	indeterminate	34	58	46
2	17227765	0.90484606088529	0	0	0	0	2	2	0	0	0	155245	31651	230198	9263705	7546966	6803708	3233155	3411886	3779016	830fd359-abd4-4c99-89e4-2d6bb9ce5637	MSS	TCGA-AF-2691	510.0625	indeterminate	33	54	43.5
6188	17490967	0.918670099750292	58	2	19	3453	2656	4688	873	207	420	156507	30043	228495	9421819	7654103	6912473	3324218	3437478	3816798	18c08546-bed3-4ed9-b223-479afe633c8e	unknown	TCGA-EP-A2KB	674.211538461538	indeterminate	40	77	58.5
4540	17390452	0.913390796148816	39	3	22	2675	1801	3524	573	156	287	155844	28692	226671	9374075	7605170	6867069	3293828	3427613	3801942	b865dec4-f051-4fbe-9405-f832ff2010d7	unknown	TCGA-G3-A25S	674.211538461538	indeterminate	37	76	56.5
4327	17473166	0.917735145928376	37	1	8	2643	1638	3445	510	154	218	156430	29248	227436	9415345	7644707	6898630	3326751	3434767	3813018	56a82a56-0241-4d3d-9de2-696b0c36df91	unknown	TCGA-BW-A5NP	674.211538461538	indeterminate	43	87	65
3058	17607999	0.924816918226022	29	0	9	1735	1285	2666	221	73	98	157094	30681	229493	9489151	7701580	6957918	3366329	3449631	3834121	bce25281-502e-4599-9679-32dc8462ffb1	unknown	TCGA-DD-A4NE	674.211538461538	indeterminate	47	98	72.5
2353	17495834	0.918925726976362	30	1	6	1184	1132	1832	303	77	141	156329	29558	227717	9437184	7645046	6916736	3323541	3439573	3815984	614c0ecf-6a84-4c86-8706-79be5bb00991	unknown	TCGA-DD-A3A7	674.211538461538	indeterminate	36	78	57
2229	17462854	0.91719353344528	16	0	7	1392	814	1790	242	69	128	156301	28860	227366	9409848	7640479	6886384	3328512	3435018	3812940	a8c2aa08-9156-4845-ad77-5e060858c757	unknown	TCGA-FV-A3I0	674.211538461538	indeterminate	37	84	60.5
2175	17592419	0.923998616976347	34	2	16	1134	989	1914	139	50	72	157241	31424	230958	9491778	7681018	6979118	3318580	3457741	3836980	9a56d8a8-dadd-442e-bc09-732cd619aef7	unknown	TCGA-G3-A5SL	674.211538461538	indeterminate	46	86	66
1031	17585935	0.923658060795161	8	1	2	561	459	766	149	40	76	156612	33103	232636	9501086	7662498	6957037	3323515	3463296	3842087	89791f8f-dc06-4a04-b166-afbfd6cf53de	unknown	TCGA-DD-A4NG	674.211538461538	indeterminate	48	63	55.5
808	17466916	0.917406880022698	4	0	2	409	393	642	94	24	48	156356	29635	228055	9412176	7640694	6894180	3320474	3436903	3815359	dfa15fbe-bb14-40ce-afc6-70694112e3e2	unknown	TCGA-BC-A10Q	674.211538461538	indeterminate	41	85	63
776	17651145	0.927083055948643	3	0	1	489	283	625	87	23	41	156793	30157	229371	9547435	7687389	6973217	3362447	3466315	3849166	728aedb3-551a-4c16-9be3-7733a9539e9e	unknown	TCGA-ES-A2HS	674.211538461538	indeterminate	41	80	60.5
689	17462476	0.917173679923304	9	0	2	373	305	596	56	15	22	156305	28293	226693	9411320	7639865	6891205	3320585	3436127	3814559	bfd20d71-18a5-4f01-8d56-84378ad92359	unknown	TCGA-FV-A3I1	674.211538461538	indeterminate	39	90	64.5
681	17403904	0.914097329422925	7	0	1	376	297	523	94	26	38	156078	29130	227249	9375293	7616154	6871837	3297686	3429376	3805005	8afa3140-dcbd-44c0-ab13-4ada6a0444d4	unknown	TCGA-FV-A496	674.211538461538	indeterminate	36	79	57.5
656	17646171	0.926821808810268	3	0	1	414	238	496	96	22	42	156862	29123	228351	9545013	7686822	6969964	3367247	3463990	3844970	ee63c44b-91f4-4004-8dea-192eab527036	unknown	TCGA-BW-A5NO	674.211538461538	indeterminate	45	63	54
640	17638856	0.926437606394263	3	0	4	375	258	583	33	12	12	156777	28669	227669	9541985	7683756	6971259	3358260	3463130	3846207	17833039-0d7e-47f0-90e6-8cabae94c124	unknown	TCGA-FV-A3R2	674.211538461538	indeterminate	41	89	65
576	17542418	0.921372437208378	4	0	2	356	214	474	65	11	26	156177	28974	227476	9486872	7642919	6928323	3329224	3454192	3830679	cab5b264-abab-4bdb-816e-9d2c0ac30629	unknown	TCGA-DD-A1EH	674.211538461538	indeterminate	38	78	58
462	17555303	0.922049190199524	9	0	4	256	193	444	8	4	6	156282	28055	226954	9495261	7648751	6933241	3331224	3455892	3834946	f15279dd-5d12-460b-9bd1-b4f95681ca65	unknown	TCGA-EP-A3RK	674.211538461538	indeterminate	39	86	62.5
451	17541774	0.921338612689457	1	1	2	280	167	360	59	10	22	156317	28996	227729	9483622	7645110	6925932	3329338	3454275	3832229	56403463-1727-4c23-a709-de5f168c4073	unknown	TCGA-ED-A459	674.211538461538	indeterminate	38	81	59.5
371	17434948	0.915727839307064	2	0	0	245	124	284	50	15	22	156106	28881	226815	9395574	7627572	6881356	3312201	3431908	3809483	52292ffc-0902-4d97-b461-20723987a177	unknown	TCGA-DD-A1EJ	674.211538461538	indeterminate	36	81	58.5
371	17333380	0.910393229465799	1	0	1	179	190	258	66	16	31	155428	30581	229398	9343321	7574652	6843673	3261869	3429164	3798674	2854ffe8-1f77-497a-bf49-11e0189fee35	unknown	TCGA-DD-A1EL	674.211538461538	indeterminate	38	77	57.5
333	17442549	0.916127063170913	3	1	1	179	149	268	38	12	15	156281	30316	228533	9397982	7629437	6880735	3314420	3435715	3811679	6dcfc418-ab28-4365-95ea-c1ae254f2341	unknown	TCGA-BC-A217	674.211538461538	indeterminate	37	77	57
263	17509536	0.919645390886698	2	0	1	123	137	210	28	7	18	156501	29143	227500	9437715	7658677	6909350	3338752	3440589	3820845	68015cc7-d3a1-4c90-b8fb-5d14143d9960	unknown	TCGA-DD-A1EB	674.211538461538	indeterminate	41	79	60
248	17550519	0.921797922344682	3	0	1	156	88	196	31	10	11	156341	29428	228419	9487278	7649053	6936379	3325734	3455447	3832959	1ad7f17e-b3b8-40e9-aab8-5a17e0aec408	unknown	TCGA-CC-5261	674.211538461538	indeterminate	38	79	58.5
247	17704793	0.929900785437893	8	0	1	119	119	239	1	5	2	157203	30299	229715	9575454	7712122	6998598	3377268	3472438	3856489	c7f1b389-aec7-4993-8afb-b7a56064f8fc	unknown	TCGA-BW-A5NQ	674.211538461538	indeterminate	49	87	68
231	17613419	0.925101590419426	1	0	0	149	81	217	6	2	6	157052	31419	230331	9492214	7702403	6958329	3365437	3452851	3836802	1987b453-f97d-45c7-9c89-b9a33313d645	unknown	TCGA-PD-A5DF	674.211538461538	indeterminate	49	97	73
220	17462426	0.917171053796059	5	0	1	131	83	193	14	6	7	156350	30174	228296	9410592	7637014	6885182	3323490	3438296	3815458	f6e5979d-d6a9-4408-bd1b-1b37d1064e83	unknown	TCGA-G3-A25T	674.211538461538	indeterminate	37	77	57
194	17636646	0.926321531570015	4	0	1	106	83	182	6	2	4	156777	29539	228988	9539408	7681934	6966423	3355834	3466267	3848122	d680df09-368e-42b5-b540-45c41ed31042	unknown	TCGA-FV-A2QQ	674.211538461538	indeterminate	43	83	63
175	17504022	0.919355781574072	2	0	1	94	78	134	19	9	13	156528	30034	228652	9431061	7657747	6910513	3331218	3441139	3821152	440375d7-cdcd-418a-8992-0a8ca42d290d	unknown	TCGA-EP-A2KA	674.211538461538	indeterminate	37	85	61
134	17486476	0.918434221001108	0	0	0	76	58	119	10	3	2	156466	30678	229156	9420238	7649938	6906828	3323204	3439398	3817046	c95ed407-bcc2-44aa-bc59-bf7549f2d665	unknown	TCGA-FV-A23B	674.211538461538	indeterminate	38	77	57.5
133	17369940	0.912313453707653	1	0	1	69	62	103	18	7	5	155133	28362	225188	9385242	7576015	6863648	3289383	3421376	3795533	65e430e1-0c9a-4045-83a9-653b7cff811d	unknown	TCGA-FV-A4ZQ	674.211538461538	indeterminate	37	79	58
130	17452585	0.916654179431615	2	0	0	85	43	107	11	2	10	156227	27109	224936	9410041	7634272	6879116	3328692	3433178	3811599	bee9d6c8-948f-4b76-97ca-b985064249ef	unknown	TCGA-DD-A4NA	674.211538461538	indeterminate	38	77	57.5
123	17487644	0.918495567333561	1	0	2	65	55	117	1	2	3	156517	29497	228317	9420722	7652591	6914121	3316231	3438949	3818343	3dd7c93d-8194-44ee-8014-10dd81ef6441	unknown	TCGA-FV-A3R3	674.211538461538	indeterminate	42	85	63.5
43	17638162	0.926401155748096	0	0	1	25	17	38	4	0	1	156802	30679	229896	9537030	7683755	6972693	3350733	3466398	3848338	69d6881b-9e9a-407b-8b02-bad5fc2455bf	unknown	TCGA-DD-A3A8	674.211538461538	indeterminate	40	80	60
36	17490514	0.918646307037449	1	0	0	17	18	36	0	0	0	156026	29949	228840	9453655	7622044	6903017	3309380	3451534	3826583	8153a862-0790-4a33-80db-ed47fedcd4ef	unknown	TCGA-DD-A1E9	674.211538461538	indeterminate	37	83	60
31	17446421	0.916330430464799	0	0	0	16	15	21	5	3	2	156186	27339	225261	9404147	7633488	6886288	3317493	3432288	3810352	c0bf9278-9cbb-4361-b4d8-ab172b67e276	unknown	TCGA-DD-A4ND	674.211538461538	indeterminate	38	82	60
27	17443596	0.916182054275432	1	0	0	18	8	19	3	2	3	156320	29504	228088	9396069	7633615	6893836	3304313	3434663	3810784	06ac44e9-1226-4202-828b-6f224766d7ac	unknown	TCGA-G3-A25W	674.211538461538	indeterminate	39	84	61.5
26	17450692	0.916554754254103	0	0	0	17	9	22	4	0	0	155678	28836	226254	9431798	7608126	6906311	3303051	3433306	3808024	3acf7438-fd65-442c-8a30-68b6714537f3	unknown	TCGA-DD-A1EI	674.211538461538	indeterminate	41	83	62
25	17426992	0.915309969939772	0	0	0	14	11	20	5	0	0	155743	30950	228138	9407062	7605099	6901164	3303974	3422120	3799734	2d00f09f-0074-46c8-b357-b5f33567762a	unknown	TCGA-HP-A5MZ	674.211538461538	indeterminate	44	97	70.5
22	17488014	0.918515000675177	0	0	1	12	9	15	2	1	4	156420	28122	226182	9426230	7651060	6903646	3331146	3436962	3816260	457cca7c-a8b4-414e-a3c0-7fccf0ee2034	unknown	TCGA-DD-A3A9	674.211538461538	indeterminate	38	78	58
8	17207596	0.90378673367703	0	0	0	4	4	6	0	0	2	154243	28818	224875	9301390	7498270	6811316	3252527	3387354	3756399	6c79f64b-63fe-46f5-bf7b-77208231b0f2	unknown	TCGA-DD-A1EG	674.211538461538	indeterminate	40	81	60.5
5	17531433	0.920795477052559	0	0	0	3	2	4	0	1	0	156319	31785	231154	9472680	7639495	6924093	3315189	3458380	3833771	7dd3bda9-3a0a-46fa-b052-a6d24b847804	unknown	TCGA-ES-A2HT	674.211538461538	indeterminate	40	73	56.5
5	17424071	0.915156551586094	0	0	1	2	2	4	1	0	0	155876	31252	230477	9402739	7603727	6888259	3273541	3444025	3818246	39eb1db0-2722-4af4-8254-d0e10256c64d	unknown	TCGA-G3-A3CK	674.211538461538	indeterminate	40	79	59.5
4	17524238	0.920417577341942	0	0	0	1	3	4	0	0	0	156713	29856	228719	9443431	7665519	6920236	3335749	3444233	3824020	c4c4820b-6f4c-4cdd-b233-4d22f5933fd9	unknown	TCGA-DD-A3A6	674.211538461538	indeterminate	40	78	59
3	17530502	0.920746578563249	0	0	0	1	2	3	0	0	0	156208	28623	227316	9478398	7639957	6921275	3326512	3452747	3829968	c52abac9-07da-4b3d-bf8a-2161cacf9682	unknown	TCGA-ED-A4XI	674.211538461538	indeterminate	35	83	59
2	17513616	0.919859682869924	0	0	0	1	1	2	0	0	0	156007	29273	227882	9470382	7630072	6910452	3324165	3451698	3827301	670c1cbc-4494-45f1-bb8b-18db82d4f7e0	unknown	TCGA-CC-A1HT	674.211538461538	indeterminate	37	66	51.5
2	17604533	0.924634875085369	0	1	0	1	0	2	0	0	0	156559	27881	226548	9524104	7669441	6955193	3349460	3459800	3840080	1983fade-44f1-41e0-8983-f2ce8d649655	unknown	TCGA-DD-A4NB	674.211538461538	indeterminate	39	82	60.5
2	17476372	0.917903533207353	0	0	0	0	2	2	0	0	0	155919	30048	229235	9444022	7617148	6901384	3299303	3450265	3825420	25e893ad-a0fd-45ae-9aa9-9bcd7c2ec8e5	unknown	TCGA-MR-A520	674.211538461538	indeterminate	36	78	57
2	17218860	0.904378347622879	0	0	0	2	0	1	0	0	1	155057	31458	230002	9258500	7543843	6791739	3236492	3410820	3779809	239b4298-b090-480a-a19f-9758a827aa30	unknown	TCGA-G3-A25Y	674.211538461538	indeterminate	41	73	57
1	17439503	0.915967079499122	0	0	0	1	0	1	0	0	0	156142	28739	227118	9399908	7627596	6876753	3315135	3435250	3812365	bd48fa5e-0152-46f0-a4fa-8cf723ff2dcd	unknown	TCGA-FV-A495	674.211538461538	indeterminate	37	84	60.5
1	17514431	0.919902488744025	0	0	0	0	1	0	1	0	0	156186	29658	228630	9460921	7639036	6916921	3320227	3450162	3827121	f435ec00-0db8-46b4-96bf-890a9d931df3	unknown	TCGA-G3-A25V	674.211538461538	indeterminate	33	87	60
1	17583033	0.923505640369836	0	0	0	0	1	1	0	0	0	156376	28658	227412	9511527	7659060	6932093	3354028	3458117	3838795	1b428ada-eb3f-40c2-b4bf-1bbf6b61729d	unknown	TCGA-CC-5262	674.211538461538	indeterminate	36	72	54
0	17564817	0.922548889691784	0	0	0	0	0	0	0	0	0	156307	29571	228335	9500007	7650597	6936111	3335907	3457454	3835345	0ff6364a-e6f4-47ca-a7e7-14705bf0a8df	unknown	TCGA-DD-A1ED	674.211538461538	indeterminate	38	77	57.5
0	17422700	0.915084543177025	0	0	0	0	0	0	0	0	0	156270	29500	227727	9383525	7625678	6877296	3308891	3430810	3805703	ca8afb2c-be3d-41e8-8dbc-19fe7ab6154b	unknown	TCGA-CC-5260	674.211538461538	indeterminate	37	80	58.5
7315	17504318	0.919371328247365	43	2	22	4259	2989	5612	988	275	440	156834	30416	229013	9428881	7659174	6905270	3322774	3445654	3830620	3c975b68-4a6e-4c97-a8d1-b9a427d4957c	unknown	TCGA-CV-5442	966.581395348837	indeterminate	39	74	56.5
6654	17865107	0.938320884702352	58	3	26	3727	2840	4996	991	249	418	157816	36804	236324	9656635	7777528	7015524	3470968	3494378	3884237	e7d49212-e9cb-4cd7-923a-bdfc82a4a150	unknown	TCGA-CN-6011	966.581395348837	indeterminate	45	78	61.5
3520	17724935	0.93095869453744	30	3	13	1857	1617	2627	480	157	256	157543	36814	235629	9551090	7743859	6952039	3445022	3470763	3857111	8fc1f1be-d2d5-4b3a-9973-f4d964018beb	unknown	TCGA-CV-5973	966.581395348837	indeterminate	45	77	61
2781	17459901	0.917038434370165	11	1	11	1621	1137	2064	405	127	185	156382	30795	229565	9413885	7629274	6906573	3282593	3445841	3824894	7de19081-d5fd-468c-ad0d-f6e3e8b2ad70	unknown	TCGA-BA-4076	966.581395348837	indeterminate	33	64	48.5
2611	17724077	0.930913630193908	28	0	11	1517	1055	1991	369	96	155	157457	36747	235551	9550557	7743765	6953167	3444655	3470143	3856112	e303b8c4-6428-4134-bb9d-a95dc1d8e35e	unknown	TCGA-CQ-6228	966.581395348837	indeterminate	46	79	62.5
2529	17838033	0.9368988893215	23	1	8	1434	1063	2003	321	76	129	157669	36672	236057	9645427	7762208	6999539	3467342	3492788	3878364	fafd6f5b-1d76-4537-bd1c-e0bd7b4e2166	unknown	TCGA-BA-6869	966.581395348837	indeterminate	47	77	62
1986	17134674	0.899956684657214	21	2	6	1048	909	1904	44	12	26	154231	35792	233758	9218067	7492826	6648852	3288922	3422470	3774430	bd75d8ee-916b-4abc-bf33-bce6a4217076	unknown	TCGA-BA-A4IH	966.581395348837	indeterminate	40	42	41
1971	17848399	0.937443338022021	17	1	9	1081	863	1796	103	30	42	157785	36843	236148	9645937	7771686	7010950	3466159	3491891	3879399	6909302d-358a-46cd-8052-eedb09c83c83	unknown	TCGA-CN-6994	966.581395348837	indeterminate	46	70	58
1736	17798552	0.934825246725968	14	1	4	982	735	1379	217	54	86	157604	36660	235742	9618921	7749625	6980463	3457945	3487850	3872294	8c238d30-df8e-4e6b-98fc-21696269a294	unknown	TCGA-CV-6956	966.581395348837	indeterminate	47	71	59
1252	17782042	0.933958099509529	8	0	1	814	429	944	181	56	71	157345	36383	235700	9615524	7737090	6973756	3449716	3489198	3869372	c1f50a22-38df-41cc-a1f4-f7985504a7ac	unknown	TCGA-BB-4225	966.581395348837	indeterminate	54	65	59.5
1179	17836048	0.936794632069856	8	0	5	699	467	876	173	53	77	157624	36823	235966	9642186	7763449	7002781	3463950	3491451	3877866	ad6c9d09-2c03-4786-a72d-dd2aa5f603d4	unknown	TCGA-CX-7086	966.581395348837	indeterminate	44	77	60.5
1129	17856973	0.937893666322066	13	0	9	586	521	898	86	68	77	157734	36867	236231	9658523	7767618	7005367	3470307	3496868	3884431	e8ac39e6-377a-412c-b18d-f6c4fc654ec6	unknown	TCGA-HD-7753	966.581395348837	indeterminate	47	72	59.5
1109	17836409	0.936813592708568	12	0	4	571	522	992	60	25	32	157638	36768	236176	9644378	7761449	7000592	3459510	3494828	3881479	cb99fb14-641c-4fb3-bf1d-17efb8cd982a	unknown	TCGA-BA-5149	966.581395348837	indeterminate	43	79	61
1027	17832711	0.936619364337497	16	1	8	601	401	908	65	18	36	157575	36739	235950	9644190	7758257	6996769	3462928	3493667	3879347	64bb5550-2735-4401-a0db-58ec1020a32d	unknown	TCGA-CV-5431	966.581395348837	indeterminate	47	74	60.5
894	17782432	0.933978583302043	7	0	5	539	343	703	108	33	50	157350	36609	235794	9612076	7740603	6972847	3452988	3486203	3870394	d89b1fd6-bef4-4803-8ed3-3b442be600b6	unknown	TCGA-CV-5432	966.581395348837	indeterminate	36	76	56
786	17582448	0.923474914681065	8	0	3	467	308	611	95	32	48	157024	29266	227850	9477445	7690863	6915703	3377281	3451095	3838369	534f85f2-b9eb-45be-87d5-c3dffd13d541	unknown	TCGA-CV-7255	966.581395348837	indeterminate	33	84	58.5
744	17862740	0.938196563838553	5	0	5	422	312	538	113	44	49	157738	36835	236356	9660654	7771157	7010451	3468737	3497398	3886154	3e5f451a-5882-4914-ae1a-95c898c2bcca	unknown	TCGA-BA-6872	966.581395348837	indeterminate	43	79	61
736	17577233	0.923201009609367	5	1	3	398	329	561	102	33	40	156827	31061	230383	9496266	7662696	6952204	3303821	3468757	3852451	89f91e36-fed8-4da3-8a35-c761d6f65285	unknown	TCGA-CR-6467	966.581395348837	indeterminate	41	70	55.5
263	17816807	0.935784045783272	3	0	0	142	118	216	22	8	17	157662	36743	236023	9624199	7762180	6996750	3457144	3488371	3874542	5fce954c-11b9-41f4-9471-4b5bdc0efa7f	unknown	TCGA-CR-6491	966.581395348837	indeterminate	46	73	59.5
233	17848131	0.937429261979985	3	0	1	144	85	188	30	3	12	157737	36740	236073	9650748	7766833	7004800	3468410	3493955	3880966	eaf674dd-9909-4879-b9a3-74253169eddd	unknown	TCGA-CV-7432	966.581395348837	indeterminate	46	72	59
181	17798296	0.934811800954471	4	0	1	90	86	138	28	7	8	157424	34775	234296	9633575	7738226	6958238	3467787	3491587	3880684	4075717b-2240-4842-a00a-0c4dbcb910c4	unknown	TCGA-CV-6961	966.581395348837	indeterminate	58	59	58.5
158	17360983	0.911843009272908	1	1	0	77	79	110	27	9	12	156137	30785	229469	9342056	7602536	6873460	3241138	3433717	3812668	d7641ca1-a062-4dd2-9414-447af7311a84	unknown	TCGA-CN-5374	966.581395348837	indeterminate	40	81	60.5
151	17868777	0.938513642442166	1	0	2	79	69	141	1	6	3	157786	36836	236437	9665874	7771844	7010796	3471609	3498813	3887559	f030e410-2585-461e-ad23-9fdf026ac06c	unknown	TCGA-CR-7382	966.581395348837	indeterminate	47	77	62
122	17664170	0.927767162096076	1	0	1	74	46	115	1	4	2	157191	36487	235082	9521277	7714133	6920969	3429803	3466918	3846480	70741b73-9683-42bd-87fc-6a021a70103b	unknown	TCGA-BA-5556	966.581395348837	indeterminate	44	80	62
117	17738558	0.931674209166728	0	0	1	56	60	87	19	0	11	157196	35781	235243	9594046	7716292	6936234	3436196	3490300	3875828	9ae5101b-6031-4ab1-bfca-198c41af3184	unknown	TCGA-CR-6487	966.581395348837	indeterminate	41	77	59
77	17762784	0.932946620339681	0	0	1	46	30	65	4	4	4	157254	35129	234588	9610936	7724877	6947467	3457451	3486863	3871003	0956bc67-dd55-4c54-a56a-f22f2856662a	unknown	TCGA-CR-6472	966.581395348837	indeterminate	50	56	53
60	17655157	0.927293776398816	1	1	0	39	19	48	7	1	4	157253	31820	231514	9539145	7695425	6984306	3329577	3476715	3864559	1f744ada-6de1-446d-b62c-76a7fc8b40af	unknown	TCGA-CN-4737	966.581395348837	indeterminate	38	89	63.5
55	17618895	0.925389203875345	1	0	0	27	27	44	2	5	4	156792	29562	228225	9527249	7677067	6944397	3358975	3465378	3850145	4cffea0b-90a7-4c86-a73f-bb8feca3ada7	unknown	TCGA-CN-5365	966.581395348837	indeterminate	34	79	56.5
55	17866458	0.938391842660523	0	0	0	39	16	47	1	3	4	157742	36888	236266	9663659	7771903	7006514	3475114	3497633	3887197	f33aa93f-b32d-4c4f-9a71-1e5ab69c6899	unknown	TCGA-CN-6989	966.581395348837	indeterminate	43	78	60.5
30	17629936	0.925969105293679	1	0	0	21	8	23	4	2	1	156827	28616	227295	9537488	7679710	6924402	3379956	3468888	3856690	05fbd98c-28bd-41bc-ae60-16ac0c16c723	unknown	TCGA-CV-7090	966.581395348837	indeterminate	32	87	59.5
17	17648266	0.926931843541852	0	0	0	7	10	11	2	2	2	157075	31512	230972	9540103	7688604	6968818	3343318	3475237	3860893	d2ca9a4d-c14c-40c0-871c-88794a02e4aa	unknown	TCGA-CV-7180	966.581395348837	indeterminate	41	82	61.5
17	17699348	0.929614800180867	0	0	0	8	9	16	1	0	0	157331	31488	231039	9568041	7711449	6996188	3357856	3477787	3867517	bf6b931e-cb2e-4cc0-b603-e9fc71fdc509	unknown	TCGA-BA-6873	966.581395348837	indeterminate	41	92	66.5
13	17595600	0.924165691191701	0	0	0	6	7	12	1	0	0	157162	29541	228030	9483766	7697101	6936953	3367582	3452286	3838779	c7df3466-b9a7-4818-883b-d0cd08483570	unknown	TCGA-CR-5249	966.581395348837	indeterminate	41	73	57
11	17706399	0.929985136645016	0	0	0	10	1	6	3	1	1	157075	34741	234090	9576348	7704145	6925769	3424952	3485939	3869739	d189a6c6-210f-4957-b500-457d5ce3f867	unknown	TCGA-CR-7404	966.581395348837	indeterminate	48	51	49.5
11	17832179	0.936591422343605	0	0	0	7	4	9	0	0	2	157444	35712	235322	9648543	7755158	6979890	3473881	3494392	3884016	468649e7-1525-4b8a-8ab5-ddb27db5f022	unknown	TCGA-CR-6482	966.581395348837	indeterminate	40	77	58.5
11	17734107	0.931440431319341	0	0	0	8	3	5	0	4	2	157105	35633	234841	9592970	7713558	6933207	3446664	3486347	3867889	90a8d2cb-1f31-45f9-8575-eed3cb9a7798	unknown	TCGA-CV-7100	966.581395348837	indeterminate	47	50	48.5
6	17650338	0.927040670254902	0	0	0	3	3	5	1	0	0	157022	28944	227605	9546515	7690252	6959961	3363889	3469602	3856886	9e178d80-fe90-4998-9dae-726c4beceef7	unknown	TCGA-CR-5250	966.581395348837	indeterminate	37	80	58.5
4	17723595	0.930888314327263	0	0	0	2	2	0	2	0	2	157089	35735	235095	9585934	7709742	6919456	3441190	3488652	3874297	180036a2-3b56-405e-a1fe-d5932517b6c7	unknown	TCGA-CV-5443	966.581395348837	indeterminate	53	49	51
4	17769578	0.933303458509789	0	0	0	2	2	2	1	1	0	157325	35477	234878	9613904	7727994	6944168	3460728	3489356	3875326	9f89510c-ed07-471f-b35e-7c87c237b9fe	unknown	TCGA-CR-7385	966.581395348837	indeterminate	49	46	47.5
4	17802972	0.935057396374463	0	0	0	3	1	3	0	0	1	157396	35985	235592	9632563	7741436	6969315	3461144	3493229	3879284	ba9d4568-71a8-41fc-a2be-0bf784e36d6a	unknown	TCGA-CR-6480	966.581395348837	indeterminate	53	55	54
3	17662246	0.927666108719672	0	0	0	1	2	2	0	1	0	156981	29108	227899	9557552	7690706	6933044	3398603	3471394	3859205	d5eedfb5-4fa3-4a1e-ad0d-ea550b22a5ba	unknown	TCGA-CV-6433	966.581395348837	indeterminate	33	81	57
1	17694517	0.929361063766414	0	0	0	1	0	1	0	0	0	156981	34034	233365	9570792	7699345	6925802	3417287	3483806	3867622	cd032ddb-55f2-4c77-8dcf-e4e630f7de6f	unknown	TCGA-CR-6470	966.581395348837	indeterminate	49	47	48
0	17596916	0.924234810860801	0	0	0	0	0	0	0	0	0	156942	35069	233964	9482518	7688423	6880899	3407821	3463574	3844622	832316ee-08ab-412b-9e4d-8a57ff84bc11	unknown	TCGA-CR-7391	966.581395348837	indeterminate	45	54	49.5
6112	17443752	0.916190247792438	71	16	34	3278	2713	3838	1439	296	539	156279	36638	235330	9383197	7632308	6823071	3349925	3451907	3818849	a01a350d-64be-4af3-91c3-7d681c3db11d	unknown	TCGA-EE-A185	1125.41666666667	indeterminate	47	72	59.5
5761	17529128	0.920674412586545	46	11	23	3194	2487	3742	1332	274	413	156213	36339	235352	9467004	7634220	6824246	3397393	3469212	3838277	238111f9-a08b-49b4-9035-cc43026330e7	unknown	TCGA-D3-A1Q5	1125.41666666667	indeterminate	57	56	56.5
5183	17224979	0.904699733075174	40	9	25	2725	2384	3615	966	222	380	154908	36202	234793	9281189	7517887	6683301	3317413	3437703	3786562	ce28f65d-4ae8-4e63-815f-5b8d4389e092	unknown	TCGA-ER-A19J	1125.41666666667	indeterminate	37	74	55.5
4931	17663159	0.927714061803174	47	7	23	2656	2198	3563	774	199	395	157179	35712	234957	9528213	7707098	6926116	3409486	3472682	3854875	d7ee2693-39a8-4e3a-b6f6-e4729800e34e	unknown	TCGA-EB-A24D	1125.41666666667	indeterminate	42	87	64.5
3252	17431482	0.915545796166411	29	9	22	1763	1429	2032	787	167	266	155957	36655	235217	9385893	7617760	6787981	3373924	3451629	3817948	e36c9411-773b-4a8e-9b43-895b3cb044c7	unknown	TCGA-GN-A262	1125.41666666667	indeterminate	49	59	54
2927	17567476	0.922688547138695	36	2	13	1604	1272	2170	407	147	203	156288	35557	234247	9489638	7651746	6868845	3385783	3467420	3845428	1404791b-86bf-4dfd-85b4-c8ff356f109c	unknown	TCGA-FS-A1ZK	1125.41666666667	indeterminate	47	41	44
2761	17339005	0.910688668780909	37	2	22	1458	1242	1798	567	150	246	155717	35724	234173	9327746	7585645	6758716	3334313	3440378	3805598	8c54fcfd-999f-43c5-b31f-26d006f5fff3	unknown	TCGA-D3-A1Q1	1125.41666666667	indeterminate	37	63	50
1717	17524861	0.92045029888742	8	3	6	947	753	1327	215	69	106	156652	35699	234220	9434780	7663510	6857764	3378830	3453341	3834926	3fea3f02-2db3-44e0-984e-c61130d92c9b	unknown	TCGA-ER-A19E	1125.41666666667	indeterminate	44	46	45
1198	17462356	0.917167377217915	11	4	12	667	504	799	246	57	96	155910	36568	235670	9421203	7613005	6812640	3356632	3464623	3828461	3582fb74-f43d-4fcd-8f22-bb1506fcff1c	unknown	TCGA-DA-A3F3	1125.41666666667	indeterminate	50	62	56
826	17677247	0.928453999415844	7	1	5	425	388	550	161	46	69	156923	36221	235828	9555969	7692306	6903045	3419445	3488517	3866240	40e17bf8-6c19-4e5e-b60d-ad54f504a970	unknown	TCGA-DA-A1HY	1125.41666666667	indeterminate	53	67	60
802	17565438	0.922581506192172	9	1	8	463	321	524	181	48	49	156330	36249	235441	9489494	7647924	6841022	3403481	3476011	3844924	5f6df69c-4ebf-4811-8b28-ad393dfbe1a3	unknown	TCGA-ER-A19L	1125.41666666667	indeterminate	44	82	63
647	17637341	0.926358034738726	5	2	3	356	281	437	136	25	49	156630	36642	236095	9532636	7675338	6875419	3419111	3484448	3858363	76cc1d42-acec-46b3-9663-5e4de2550353	unknown	TCGA-GN-A264	1125.41666666667	indeterminate	47	70	58.5
645	17397999	0.91378718379524	14	0	8	362	261	399	116	46	84	156041	35430	234155	9366103	7606270	6782615	3354878	3447953	3812553	210726bd-db19-48ae-9a3d-e6ac44480e85	unknown	TCGA-DA-A1HV	1125.41666666667	indeterminate	37	63	50
602	17650168	0.927031741422267	8	4	4	320	266	438	87	27	50	156843	36281	235476	9536083	7685485	6913929	3395820	3479675	3860744	be73fde2-d843-426b-9306-a02d3f2a754b	unknown	TCGA-EE-A2GN	1125.41666666667	indeterminate	40	51	45.5
479	17461936	0.917145317749054	7	0	4	237	231	359	68	19	33	156303	36042	234417	9397638	7637536	6834041	3357913	3448081	3821901	b85b14d7-3b5a-4800-af12-622ec03b9fe5	unknown	TCGA-ER-A19T	1125.41666666667	indeterminate	44	39	41.5
419	17679773	0.928586671364283	5	0	2	244	168	301	41	36	41	156856	35534	234842	9559713	7692828	6924576	3409341	3482454	3863402	296f44f9-3ecb-4b40-ae51-c3a06e3fbe00	unknown	TCGA-EE-A3JI	1125.41666666667	indeterminate	39	46	42.5
325	17229981	0.904962450844807	2	3	5	190	125	197	82	19	27	154809	36338	234795	9273434	7530605	6677262	3318852	3438782	3795085	01ad975d-c2ed-4e4d-bd3b-c9512fc9073c	unknown	TCGA-DA-A1I2	1125.41666666667	indeterminate	36	67	51.5
315	17695640	0.929420046584346	4	0	0	192	119	226	50	13	26	157105	35635	235100	9562344	7705456	6933828	3411636	3483674	3866502	4cdb18f5-47bf-475f-b34c-fa4912515268	unknown	TCGA-FS-A1ZP	1125.41666666667	indeterminate	41	48	44.5
289	17454954	0.916778605340503	6	0	4	166	113	184	63	16	26	156207	36101	234949	9398970	7628727	6797484	3372988	3457131	3827351	3409f118-1798-48d6-9556-12a5c77ebefb	unknown	TCGA-ER-A19D	1125.41666666667	indeterminate	49	59	54
216	17364164	0.912010083488262	5	0	3	109	99	123	45	18	30	155837	35618	234288	9344943	7593478	6760799	3351161	3444838	3807366	7b92fcd4-f9be-4b97-94a2-b2e8348aeaba	unknown	TCGA-DA-A1I8	1125.41666666667	indeterminate	37	68	52.5
182	17645636	0.926793709248742	0	0	2	106	74	138	12	9	23	156821	35262	234563	9535880	7683110	6914139	3396566	3477137	3857794	6625ce3f-3a1f-45f9-aa42-ab1931d6daf4	unknown	TCGA-DA-A1IC	1125.41666666667	indeterminate	41	38	39.5
172	17617014	0.925290408968372	2	1	2	105	62	127	9	10	26	156846	34357	233538	9506217	7686056	6897034	3398160	3469170	3852650	3429967f-4f77-4894-bf27-c4a22698ca92	unknown	TCGA-GN-A266	1125.41666666667	indeterminate	37	42	39.5
162	17743035	0.931909352600284	1	2	1	89	69	120	15	10	17	157088	35469	234938	9592576	7722964	6955288	3426517	3487384	3873846	d6283ab0-9019-4ad2-93aa-2e6b39cd9641	unknown	TCGA-EE-A3J5	1125.41666666667	indeterminate	40	50	45
162	17437711	0.915872959098646	0	2	0	84	76	105	40	8	9	155774	36324	235228	9414688	7595697	6782782	3366705	3464117	3824107	85400bf1-23e0-4e0f-8df7-f0d108641aee	unknown	TCGA-D3-A3MO	1125.41666666667	indeterminate	38	70	54
138	17561241	0.922361069071191	3	0	1	75	59	107	13	6	12	156828	35464	234180	9458012	7676757	6886997	3379034	3456857	3838353	7ce09a09-074e-4f38-bed7-98ab34347fbe	unknown	TCGA-FS-A1ZU	1125.41666666667	indeterminate	42	42	42
90	17524678	0.920440687261702	0	0	1	61	28	68	6	6	10	156641	35574	234126	9432785	7665552	6869372	3370481	3453244	3831581	905ea29f-588a-497b-9f06-2eef3bdc9442	unknown	TCGA-EE-A29B	1125.41666666667	indeterminate	41	39	40
53	17738744	0.931683978360081	1	0	0	21	31	38	7	3	5	157292	36535	236001	9585578	7723338	6955047	3422745	3488470	3872482	b5e37b9b-6264-4cc8-9b44-1d8ac0692d6c	unknown	TCGA-EE-A2M5	1125.41666666667	indeterminate	55	45	50
49	17653753	0.927220034745764	0	0	0	23	26	37	6	3	3	156830	36091	235374	9539699	7685759	6916381	3393549	3482076	3861747	c061ae6c-7a02-47c3-aecd-a56487c01603	unknown	TCGA-EE-A2MI	1125.41666666667	indeterminate	43	39	41
33	17692342	0.929246827231238	1	0	1	17	14	23	4	3	3	157025	36256	235929	9564256	7698876	6897135	3434455	3490792	3869960	68f75ab5-9d77-40c5-a8ce-f56016bbe9e4	unknown	TCGA-DA-A1I0	1125.41666666667	indeterminate	53	76	64.5
22	17367236	0.912171432746221	0	0	0	15	7	11	6	5	0	155783	36556	235189	9347344	7592364	6756019	3351410	3448835	3810972	5bc515c8-7727-4d69-98e9-31bbcb748550	unknown	TCGA-GN-A26A	1125.41666666667	indeterminate	43	58	50.5
16	17420970	0.914993679174333	0	0	1	12	3	11	4	1	0	155887	36024	234771	9384498	7609790	6767670	3377389	3454730	3821181	800d3a17-269f-4d97-94ff-8585f20038d8	unknown	TCGA-DA-A1HW	1125.41666666667	indeterminate	39	67	53
9	17585765	0.923649131962526	0	1	0	7	1	9	0	0	0	156487	35998	235416	9503665	7654199	6852615	3402255	3481098	3849797	b6691e3c-ee3f-49a2-8bd4-2086413e5d8d	unknown	TCGA-DA-A3F8	1125.41666666667	indeterminate	45	66	55.5
8	17789868	0.934369140945983	0	0	0	5	3	6	1	0	1	157414	35663	235252	9619836	7741703	6981868	3436799	3491796	3879405	97d9dfc9-c937-48b4-b453-df081950419f	unknown	TCGA-EE-A2GT	1125.41666666667	indeterminate	42	87	64.5
6	17773164	0.933491804355831	0	0	0	2	4	5	0	0	1	157318	35364	235021	9612304	7733157	6966617	3432978	3491892	3881677	fa099993-ef30-4eff-a8fb-aa41b5ea671a	unknown	TCGA-GN-A26C	1125.41666666667	indeterminate	41	79	60
4	17605748	0.924698689977433	0	0	0	3	1	3	1	0	0	156541	35453	234668	9513733	7665353	6889332	3386131	3475787	3854498	d32a4219-4cca-470f-b6b3-11447d9f5e0b	unknown	TCGA-ER-A2NF	1125.41666666667	indeterminate	40	38	39
2	17347027	0.911110004636165	0	0	0	1	1	2	0	0	0	155720	36208	234836	9337741	7582522	6751537	3342991	3447110	3805389	81cedb9e-ee43-476b-9ed9-8d0fdb346065	unknown	TCGA-EE-A2A0	1125.41666666667	indeterminate	36	64	50
11848	17547189	0.921623022270137	85	4	36	6985	4738	9234	1529	420	665	156749	28257	226432	9458427	7677324	6934736	3353863	3438662	3819928	1db41963-a520-47f0-828c-ed5c626507b1	unknown	TCGA-IA-A40Y	1247.14705882353	indeterminate	46	78	62
7302	17647445	0.926888722532482	80	4	30	4118	3070	5831	859	217	395	156911	30010	228921	9529679	7701924	6966655	3381968	3458049	3840773	42d044ae-1416-477d-ac80-779c49bc8d35	unknown	TCGA-AL-3472	1247.14705882353	indeterminate	47	62	54.5
4733	17543021	0.921404108302958	42	1	19	2732	1939	3914	455	137	227	156775	27791	225725	9453421	7679309	6940863	3344656	3437046	3820456	2666ab3e-f2b9-4b3d-bfce-aac2a4bafe62	unknown	TCGA-B3-3926	1247.14705882353	indeterminate	44	73	58.5
4218	17516704	0.920021872488602	29	3	21	2451	1714	3407	465	131	215	156505	29285	227623	9440677	7662614	6916664	3339040	3440912	3820088	2272c592-b9b6-4483-9f7f-6e185699b900	unknown	TCGA-AL-3468	1247.14705882353	indeterminate	41	72	56.5
3174	17530972	0.920771264159356	28	1	9	1691	1445	2495	376	108	195	156850	30145	228543	9445335	7670099	6931274	3334399	3443109	3822190	b06cdf61-61c9-4035-a55d-1ef21dc21069	unknown	TCGA-AL-A5DJ	1247.14705882353	indeterminate	42	86	64
2306	17115624	0.898956130176707	13	1	19	1235	1038	1594	434	120	158	154367	30307	228661	9203641	7498648	6744056	3214700	3397640	3759228	b809c2f2-185c-496a-a1d4-589294443a1d	unknown	TCGA-B9-A44B	1247.14705882353	indeterminate	40	76	58
1362	17678161	0.928502005021891	9	1	4	742	606	1054	175	49	84	157159	29984	229185	9553218	7708615	6985751	3376845	3465730	3849835	a40beabe-496e-4324-a1d1-5a7d8b002aab	unknown	TCGA-MH-A560	1247.14705882353	indeterminate	49	71	60
1131	17717871	0.930587675280206	15	0	7	575	534	1103	9	7	12	157062	30444	229899	9587796	7712670	6993938	3391263	3474350	3858320	a7bf785f-0539-4899-ac21-47d1fc347ee8	unknown	TCGA-AL-3473	1247.14705882353	indeterminate	47	75	61
1077	17712135	0.930286405962611	8	0	1	656	412	891	110	35	41	157250	29630	229008	9581304	7714943	7000759	3384011	3471028	3856337	d80f601b-1064-4ff0-9c51-7f6afb22d1f5	unknown	TCGA-A4-A57E	1247.14705882353	indeterminate	51	80	65.5
1051	17590839	0.923915631355392	9	1	4	605	432	901	78	15	57	156941	31148	230044	9479732	7692974	6943677	3364215	3450273	3832674	71b35cd8-ecee-4599-bb24-b1ef78118423	unknown	TCGA-B9-4117	1247.14705882353	indeterminate	44	81	62.5
936	17708871	0.93011497237603	12	0	4	508	412	860	39	12	25	157104	30465	229889	9575050	7716363	6991485	3391692	3470673	3855021	df135722-b98d-4dec-906d-77da13df39b9	unknown	TCGA-B9-4114	1247.14705882353	indeterminate	46	72	59
743	17608021	0.92481807372201	14	0	5	395	329	716	11	5	11	156739	29814	228820	9508833	7683815	6956391	3358431	3456356	3836843	a121406a-30b2-4717-ae96-edcb17d911e2	unknown	TCGA-B9-4115	1247.14705882353	indeterminate	46	66	56
660	17611637	0.925007995244399	11	0	4	362	283	628	14	8	10	157074	30780	229604	9492350	7701829	6955201	3372581	3451211	3832644	a6e960af-3ca5-42fb-b546-451c2583282d	unknown	TCGA-B9-4617	1247.14705882353	indeterminate	44	82	63
504	17571332	0.922891074071862	7	1	5	253	238	433	47	6	18	156863	29676	228251	9470446	7686096	6936044	3360755	3446269	3828264	4edd92e1-5da5-49a3-80e4-fa456aa425b8	unknown	TCGA-B9-4116	1247.14705882353	indeterminate	45	68	56.5
411	17290352	0.908133289403477	4	0	4	213	190	397	2	3	9	155049	28343	226379	9331533	7549048	6803472	3279555	3420199	3787126	75a53bff-bf0f-4ad8-9b8e-14a27914d4f2	unknown	TCGA-B3-3925	1247.14705882353	indeterminate	26	71	48.5
374	17616487	0.925262729587205	6	0	2	203	163	352	6	5	11	156487	29130	227790	9531541	7671539	6942487	3370489	3461619	3841892	9fc40b03-0b56-4b1f-93ed-dbc455ae3fd9	unknown	TCGA-AL-3466	1247.14705882353	indeterminate	36	67	51.5
269	17630936	0.926021627838588	3	0	3	140	123	255	4	2	8	156850	29617	228723	9526970	7688776	6959676	3366759	3461495	3843006	5c9a6c40-982e-45c7-98d3-aeb6cad16986	unknown	TCGA-B9-4113	1247.14705882353	indeterminate	37	77	57
166	17361746	0.911883083974673	2	0	2	103	59	134	21	6	5	155098	26298	222795	9368758	7588797	6844876	3311363	3416479	3789028	8d28f586-3de5-4033-a9fd-4f67be406fb4	unknown	TCGA-HE-A5NJ	1247.14705882353	indeterminate	29	69	49
26	17213905	0.904118098412858	0	0	1	18	7	23	0	1	2	154994	31827	230579	9257683	7538822	6790251	3231541	3413371	3778742	f1ec5a7b-0973-4c38-9908-862196df9541	unknown	TCGA-B1-A47N	1247.14705882353	indeterminate	40	76	58
18	17251640	0.90610003664498	0	0	0	7	11	15	0	0	3	155311	30813	229544	9280850	7555122	6800944	3248534	3416347	3785815	6a6c1569-1045-4ed3-acdb-5c45e47614ca	unknown	TCGA-B1-A47O	1247.14705882353	indeterminate	39	75	57
17	17623889	0.925651501464617	1	0	0	9	7	12	1	1	3	156815	30074	229187	9511118	7696695	6982832	3348984	3455497	3836576	2030e10b-a4c2-460f-9e29-90c8a76ea05e	unknown	TCGA-MH-A55W	1247.14705882353	indeterminate	47	70	58.5
15	17237100	0.90533635884201	0	0	1	5	9	12	1	1	1	154937	30962	229754	9286126	7535321	6793819	3241076	3418574	3783631	072507cf-1249-4b28-86d4-3ab97822a74c	unknown	TCGA-B1-A47M	1247.14705882353	indeterminate	41	68	54.5
12	17605547	0.924688132945906	0	0	0	9	3	8	1	1	2	156987	30080	229087	9497829	7691564	6960162	3354914	3454297	3836174	f0f7e57f-1e9d-4f24-a685-a0811aacbbed	unknown	TCGA-MH-A55Z	1247.14705882353	indeterminate	46	77	61.5
10	17521154	0.920255597813444	0	0	0	3	7	10	0	0	0	156657	29116	227607	9443362	7664412	6921656	3338962	3440602	3819934	d61e22d8-c3ce-4237-83d7-da188b9fd456	unknown	TCGA-HE-A5NI	1247.14705882353	indeterminate	47	67	57
9	17583444	0.923527227135794	0	0	0	3	6	9	0	0	0	156909	29536	228274	9487710	7681015	6957073	3344701	3450280	3831390	78412f82-cc55-43d5-96ca-1d02cf957725	unknown	TCGA-GL-A59R	1247.14705882353	indeterminate	43	78	60.5
7	17661556	0.927629868163685	0	0	0	4	3	3	0	0	4	156855	29177	228440	9554030	7693054	6979220	3365172	3467586	3849578	2c084454-18e9-4837-9bba-7e91a73a48e0	unknown	TCGA-GL-A4EM	1247.14705882353	indeterminate	43	77	60
7	17682169	0.928712515381884	0	0	0	4	3	6	1	0	0	156921	28750	227696	9569503	7699299	6971117	3388898	3469008	3853146	e6e6a773-b155-45a9-989f-75c12ce1702a	unknown	TCGA-MH-A561	1247.14705882353	indeterminate	43	77	60
7	17552270	0.921889889320817	0	0	0	5	2	6	1	0	0	156832	29052	227406	9460960	7678020	6929975	3353230	3443957	3825108	8b3c068d-5090-4030-8e7e-39da005dee79	unknown	TCGA-A4-A4ZT	1247.14705882353	indeterminate	41	74	57.5
5	17582484	0.923476805492682	0	0	0	4	1	4	1	0	0	156985	29802	228681	9477128	7689888	6949192	3356074	3447889	3829329	0c151271-2cf9-43f4-9e9b-fe927de43131	unknown	TCGA-IA-A40X	1247.14705882353	indeterminate	47	76	61.5
2	17705798	0.929953570595526	0	0	0	0	2	1	1	0	0	157095	28217	227098	9584086	7709302	6987187	3393584	3469726	3855301	36b46540-472f-4a4d-a801-b8b6ae660dc9	unknown	TCGA-HE-A5NF	1247.14705882353	indeterminate	46	70	58
2	17685139	0.928868507340262	0	0	0	0	2	2	0	0	0	157130	29994	229246	9561473	7707296	6989042	3375836	3467946	3852315	45bdcfd6-1e3f-4be8-b843-ae949e8e43eb	unknown	TCGA-MH-A562	1247.14705882353	indeterminate	47	76	61.5
1	17444303	0.916219187714683	0	0	0	0	1	1	0	0	0	155946	31230	230617	9415423	7611087	6891568	3285139	3447078	3820518	925ae8ff-3200-4564-be76-94db0984b027	unknown	TCGA-A4-A48D	1247.14705882353	indeterminate	45	79	62
0	17437964	0.915886247302508	0	0	0	0	0	0	0	0	0	155524	27499	224944	9420098	7609899	6870549	3327933	3432679	3806803	98a639c2-d615-4dc1-98f0-298752b69b09	unknown	TCGA-HE-A5NH	1247.14705882353	indeterminate	31	81	56
0	17413796	0.91461688243716	0	0	0	0	0	0	0	0	0	155199	27612	224584	9413859	7592542	6864693	3316155	3430548	3802400	e4245fff-1281-40e5-87b4-4e42a18a3a63	unknown	TCGA-HE-A5NL	1247.14705882353	indeterminate	28	62	45
29929	17620320	0.925464048501839	239	8	110	17069	12503	21232	5324	1255	2118	156841	36182	234464	9494589	7698244	6896111	3431773	3455083	3837353	6fa2a667-9c36-4526-8a58-1975e863a806	unknown	TCGA-AC-A2BK	1506.39325842697	indeterminate	42	67	54.5
7945	17280109	0.907595300975979	86	1	14	4589	3255	5915	1234	308	488	153050	35054	229789	9314740	7547476	6760104	3361144	3391795	3767066	f45210d3-9e66-4f5e-bef1-5ee5547cc893	unknown	TCGA-EW-A1PC	1506.39325842697	indeterminate	39	63	51
7788	17576880	0.923182469151015	60	7	27	4380	3314	5656	1257	327	548	156569	35894	234165	9470287	7679965	6872557	3417291	3452750	3834282	b094e8b2-8ece-4b36-8025-18073a8b873c	unknown	TCGA-AO-A124	1506.39325842697	indeterminate	34	62	48
7567	17691089	0.929181016482467	79	3	22	4028	3435	5523	1218	249	577	157173	25978	222303	9548540	7737095	6964696	3450411	3442016	3833966	045c13ef-3db7-4adf-b0a3-23338f0479f3	unknown	TCGA-B6-A0I6	1506.39325842697	indeterminate	49	85	67
7279	17574567	0.923060984504641	54	3	20	4227	2975	5345	1184	276	474	156486	27951	225840	9485422	7678868	6869059	3434106	3444334	3827068	38a8b734-9acc-42f9-b5b7-e51b0dfc6504	unknown	TCGA-A8-A092	1506.39325842697	indeterminate	41	71	56
6631	17715594	0.93046808144545	47	4	14	4073	2493	4656	1227	257	491	157269	36142	234870	9551711	7735602	6934488	3464167	3466314	3850625	5dd423e8-feaa-4568-a750-500948c41d6c	unknown	TCGA-B6-A0I1	1506.39325842697	indeterminate	40	68	54
4986	17667762	0.927955823077387	25	1	8	3086	1866	3594	883	171	338	157021	35151	233743	9524783	7717064	6907204	3450946	3461979	3847633	4da999a0-ef41-4a0b-b1d1-446b39cc855a	unknown	TCGA-EW-A1PH	1506.39325842697	indeterminate	37	62	49.5
4504	17621821	0.925542884841747	34	1	18	2524	1927	3280	782	162	280	156714	29051	227336	9508083	7700637	6892598	3450332	3447491	3831400	233b02f3-c4f0-4a67-9db5-e68d5cdaccb6	unknown	TCGA-BH-A18U	1506.39325842697	indeterminate	41	61	51
4059	17683340	0.928774019281972	31	5	13	2313	1697	2930	634	187	308	157087	35959	234496	9533533	7722265	6916605	3456518	3463615	3846602	ef4cbd38-bc79-4d60-a715-647edd2ebe9e	unknown	TCGA-E2-A1LG	1506.39325842697	indeterminate	39	62	50.5
3840	17595576	0.924164430650624	33	1	13	2157	1636	2781	637	164	258	156548	26815	224253	9498229	7689731	6890617	3434083	3443065	3827811	2779fa01-ac93-4e80-a997-3385f72172c3	unknown	TCGA-A8-A08S	1506.39325842697	indeterminate	40	71	55.5
3588	17186738	0.902691218435329	25	3	10	2043	1507	2794	466	133	195	154355	35566	230506	9242397	7523914	6740361	3330057	3373742	3742578	1d27253f-b036-44e7-a04d-8da5bbf57419	unknown	TCGA-E2-A1LK	1506.39325842697	indeterminate	39	66	52.5
2680	17679804	0.928588299563175	19	1	10	1470	1180	1946	458	107	169	157175	36259	234893	9527785	7723692	6932918	3433112	3463983	3849791	49717f75-0f2d-4e1c-9a12-f1cd7877b80a	unknown	TCGA-AN-A04D	1506.39325842697	indeterminate	41	68	54.5
2570	17698689	0.929580187823772	26	0	10	1400	1134	1850	403	106	211	157364	36163	235120	9535121	7734921	6927880	3447860	3468078	3854871	96312510-c126-485d-8109-ed81844a1dc3	unknown	TCGA-AN-A0G0	1506.39325842697	indeterminate	39	71	55
2499	17639469	0.926469802714292	25	0	4	1386	1084	1809	414	108	168	156815	27278	225119	9521034	7709223	6909259	3450935	3446626	3832649	d2f2560c-ec80-4fea-9474-c47a2e85ea95	unknown	TCGA-AO-A0J2	1506.39325842697	indeterminate	43	75	59
2052	17557675	0.922173773676047	10	0	6	1187	849	1547	305	68	132	156390	24844	221165	9479171	7676105	6871237	3428106	3436244	3822088	8bd68696-5eeb-46d7-9dc6-c39c849029a4	unknown	TCGA-A8-A08L	1506.39325842697	indeterminate	36	65	50.5
2024	17502640	0.919283195417009	13	0	4	1178	829	1534	295	61	134	155635	23767	215866	9450785	7656587	6884250	3404669	3413651	3800070	b58ad350-5140-4fa8-bc2c-24bca8395f3a	unknown	TCGA-A2-A04T	1506.39325842697	indeterminate	52	42	47
1930	17494727	0.918867584519148	26	1	9	1037	857	1420	262	88	160	156588	35977	234221	9402670	7665271	6855256	3385187	3437327	3816957	d3d545b3-457f-4389-821f-704cb24aff7f	unknown	TCGA-AR-A256	1506.39325842697	indeterminate	37	55	46
1627	17682022	0.928704794567782	24	1	3	851	748	1199	262	63	103	157125	36133	234838	9529929	7723997	6919771	3448361	3465020	3848870	0dca98b0-f43e-45b6-9a02-00092c78678c	unknown	TCGA-D8-A27H	1506.39325842697	indeterminate	37	66	51.5
1593	17575719	0.923121490476376	13	0	3	938	639	1163	270	54	106	156055	21123	213772	9496757	7688012	6898781	3433417	3426540	3816981	b43e41af-1d82-4b5f-b8f1-add0510e6b86	unknown	TCGA-A8-A07B	1506.39325842697	indeterminate	43	75	59
1569	17443860	0.916195920227288	9	2	0	947	611	1138	281	55	95	154366	18166	202900	9434450	7633978	6848621	3404651	3399261	3791327	8cf54607-01ce-42b0-9bd9-8627edd9f3b7	unknown	TCGA-C8-A130	1506.39325842697	indeterminate	44	54	49
1539	17648106	0.926923439934666	19	0	9	806	705	1131	245	58	105	157083	36257	234992	9508999	7710775	6909902	3424775	3464573	3848856	5d8ed961-a012-4b6b-bffb-9468d3953646	unknown	TCGA-EW-A1J5	1506.39325842697	indeterminate	39	70	54.5
1461	17621012	0.925500394102916	11	0	6	851	593	1049	283	44	85	156665	24270	220605	9516220	7703252	6906457	3449588	3439177	3825790	566792ae-f853-4a47-856d-f02cdcfcb18a	unknown	TCGA-A8-A07I	1506.39325842697	indeterminate	43	74	58.5
1358	17578568	0.92327112720682	4	1	7	715	631	1042	173	54	89	156715	34936	233731	9473876	7679310	6883467	3399448	3456934	3838719	1b703058-e596-45bc-80fe-8b98d545c2e2	unknown	TCGA-AR-A2LK	1506.39325842697	indeterminate	38	54	46
1351	17666663	0.927898100800533	11	1	2	759	578	990	236	50	75	157025	29860	228486	9531039	7720253	6915619	3458960	3453045	3839039	441919eb-8c9f-478c-bda3-8de4f8295e8a	unknown	TCGA-C8-A12L	1506.39325842697	indeterminate	43	69	56
1316	17592700	0.924013375811467	11	0	0	792	513	967	192	49	108	156773	35671	234177	9476297	7689782	6872659	3433215	3452878	3833948	9fefbe7c-f66a-4940-843e-285cb7b392c1	unknown	TCGA-AR-A24Z	1506.39325842697	indeterminate	35	58	46.5
1302	17672031	0.928180041821602	13	0	3	745	541	972	195	50	85	157140	36426	235018	9523497	7719950	6918392	3441058	3465100	3847481	8785012f-f73e-4d68-87cf-1d804af32782	unknown	TCGA-A7-A13D	1506.39325842697	indeterminate	36	62	49
1204	17612127	0.925033731291404	10	1	6	693	494	889	194	43	78	156668	27383	224953	9505338	7697785	6896268	3443546	3443643	3828670	084c6aec-94f7-4090-8f3f-59fa9e89721a	unknown	TCGA-A2-A0D1	1506.39325842697	indeterminate	39	69	54
1190	17664682	0.927794053639069	10	0	7	674	499	856	199	44	91	157075	36227	234920	9520010	7716450	6907287	3444883	3464008	3848504	1549dc64-3dab-43fc-96e9-b07d520957e1	unknown	TCGA-D8-A27F	1506.39325842697	indeterminate	39	60	49.5
1166	17441072	0.916049487372083	16	0	1	637	512	897	150	35	84	155830	24135	218420	9407709	7634978	6885755	3340851	3414470	3799996	324bcba2-f6a4-45a6-807c-215bdffcca21	unknown	TCGA-A2-A0D0	1506.39325842697	indeterminate	35	54	44.5
1036	17398205	0.913798003439491	13	1	5	558	459	791	141	36	68	154459	18922	205566	9407218	7612040	6821836	3393538	3398178	3784653	9d95a65b-e41d-4f93-92d4-99dce29ff40d	unknown	TCGA-A7-A0CE	1506.39325842697	indeterminate	37	43	40
968	17652748	0.927167249588131	11	2	5	544	406	729	146	34	59	156827	29444	227764	9525594	7713119	6912352	3454029	3451038	3835329	0a2a3529-f645-4967-9a58-89ee20b8bb62	unknown	TCGA-E2-A15E	1506.39325842697	indeterminate	42	71	56.5
964	17442993	0.916150383180853	15	0	9	448	492	725	113	49	77	155940	24139	219271	9403201	7640442	6863434	3378108	3409609	3791842	ccd4a24b-d8cc-4686-9dee-c98b0c5a8d21	unknown	TCGA-A2-A04P	1506.39325842697	indeterminate	47	38	42.5
896	17657934	0.927439631506027	12	1	5	489	389	613	162	46	75	157161	36104	234781	9516240	7713648	6912772	3431248	3465029	3848885	96457ebf-ae88-41f4-97e5-cdc3163418aa	unknown	TCGA-BH-A0H0	1506.39325842697	indeterminate	38	67	52.5
890	17691374	0.929195985407766	9	1	5	441	434	651	126	46	67	157393	36650	235536	9531473	7730322	6940670	3424207	3469835	3856662	f0787165-6f58-4d67-b510-928eea2c4882	unknown	TCGA-E2-A109	1506.39325842697	indeterminate	43	66	54.5
805	17644464	0.926732152826109	4	0	0	505	296	611	114	25	55	157013	35979	234706	9512012	7704754	6886852	3437992	3467403	3852217	60df7543-6da5-4c75-943b-5800c1e08234	unknown	TCGA-E2-A14X	1506.39325842697	indeterminate	39	67	53
714	17544819	0.921498543838704	4	0	4	418	288	526	122	25	41	155984	22119	216285	9478346	7672085	6867376	3433329	3428432	3815682	d8d7a6c2-6427-4f47-968c-6c3affba4617	unknown	TCGA-A8-A08B	1506.39325842697	indeterminate	42	70	56
683	17673803	0.928273111771179	5	0	3	364	311	515	93	27	48	157158	36411	234996	9525213	7720025	6912087	3448577	3465212	3847927	eadf8482-e60e-4307-adb7-d5c3b9fa6cae	unknown	TCGA-A2-A25B	1506.39325842697	indeterminate	37	67	52
675	17457488	0.916911697469301	2	0	4	402	267	512	101	19	43	155572	23340	215580	9418914	7644082	6876366	3371232	3412662	3797228	08da7c4c-3067-4bcf-9d7a-78566df72e69	unknown	TCGA-B6-A0RE	1506.39325842697	indeterminate	41	50	45.5
642	17686859	0.928958846117505	5	0	1	348	288	465	99	30	48	157299	36090	234954	9531808	7726708	6923496	3439682	3468805	3854876	f05d314c-5ec5-4e2a-b785-9a702716f111	unknown	TCGA-E2-A156	1506.39325842697	indeterminate	41	68	54.5
572	17615889	0.92523132110535	9	0	1	295	267	394	120	23	35	156743	35975	234394	9496510	7692267	6866507	3444888	3460754	3843740	9f6be944-83de-42ab-8738-f0022f475e61	unknown	TCGA-GI-A2C9	1506.39325842697	indeterminate	34	58	46
553	17521230	0.920259589526857	7	1	3	306	236	418	85	15	35	154851	18399	203530	9479550	7664900	6898494	3409477	3408593	3804666	e4fc0909-f284-4471-866d-d8967b6adcbc	unknown	TCGA-E2-A14P	1506.39325842697	indeterminate	50	63	56.5
461	17670141	0.928080774211725	1	0	3	289	168	352	57	19	33	157329	36092	234990	9522015	7719715	6916172	3434766	3467557	3851646	aeb6a3a6-b57a-4c53-90e6-e833777dd2a1	unknown	TCGA-BH-A0H6	1506.39325842697	indeterminate	39	65	52
416	17668214	0.927979563267686	6	1	3	200	206	301	61	24	30	157019	27214	225024	9538276	7720681	6919279	3460390	3450509	3838036	44bec761-b603-49c0-8634-f6bfe0319bb1	unknown	TCGA-AO-A0JM	1506.39325842697	indeterminate	45	76	60.5
391	17665507	0.927837384738619	5	0	0	213	173	281	60	17	33	157183	35781	234659	9521157	7716727	6909012	3438436	3466371	3851688	05506f4c-e701-4a9d-ae06-97f066aade43	unknown	TCGA-AN-A0AT	1506.39325842697	indeterminate	38	67	52.5
362	17668578	0.927998681474033	4	1	1	214	142	285	54	10	13	157133	36448	235251	9523795	7715951	6915799	3437544	3466848	3848387	359f12f9-5c41-48a4-85bc-fd7e307bf7d8	unknown	TCGA-EW-A1P8	1506.39325842697	indeterminate	39	66	52.5
335	17467194	0.917421481290183	2	0	3	204	126	256	50	11	18	154144	17864	201439	9455398	7638349	6851638	3419073	3401286	3795197	7861a5f2-8910-4bcb-9c34-f79c5acd6e21	unknown	TCGA-A8-A075	1506.39325842697	indeterminate	41	74	57.5
312	17665490	0.927836491855355	4	0	1	182	125	233	45	14	20	156977	35925	234501	9521946	7716141	6905569	3453351	3461967	3844603	5fd9552a-c742-4388-940d-295d1107ae00	unknown	TCGA-AR-A1AY	1506.39325842697	indeterminate	36	63	49.5
294	17589433	0.923841784657251	3	1	3	155	132	229	33	13	19	156574	25258	222160	9495935	7689506	6887870	3436835	3439818	3824910	a824b3bd-34d5-4cc1-a92f-f9d6ac0f1814	unknown	TCGA-C8-A12Q	1506.39325842697	indeterminate	43	68	55.5
252	17638603	0.926424318190401	1	0	1	92	158	194	36	6	16	156908	27426	225373	9521224	7707672	6897968	3457770	3448635	3834230	f6e1ec78-5ad9-4879-9b7e-262d17b166ad	unknown	TCGA-BH-A18R	1506.39325842697	indeterminate	40	68	54
245	17718331	0.930611835650864	3	0	0	109	133	227	6	3	9	157475	36616	235610	9549184	7739446	6944415	3443102	3472405	3858409	2d29a4ac-98e7-4663-9dd6-5681bc32ac2e	unknown	TCGA-A2-A3KC	1506.39325842697	indeterminate	40	73	56.5
227	17609363	0.924888558977277	1	0	0	147	79	188	28	5	6	156653	33768	231513	9492034	7695395	6889598	3427183	3453997	3838585	17c1d42c-cb84-4655-a4cd-b54bae17ecaf	unknown	TCGA-E2-A15K	1506.39325842697	indeterminate	33	60	46.5
221	17372561	0.912451115297858	1	0	1	143	76	167	37	2	15	154731	19184	205764	9381585	7611297	6834148	3375665	3385755	3776993	e9f4f373-37a5-48ad-a1a0-b0d47820111a	unknown	TCGA-AO-A0J6	1506.39325842697	indeterminate	44	42	43
194	17658961	0.927493572159648	2	0	0	82	110	160	19	3	12	156990	31417	229867	9525466	7715221	6906109	3453565	3457032	3842255	1557183c-aedd-4df6-b98a-3654667f7b69	unknown	TCGA-A8-A09I	1506.39325842697	indeterminate	40	63	51.5
172	17444596	0.916234576820341	2	0	0	98	72	134	23	4	11	154793	18986	206057	9435182	7629578	6836725	3402155	3407482	3798234	a8015490-9740-45c9-8bd2-eb6d1beefc2e	unknown	TCGA-E2-A152	1506.39325842697	indeterminate	42	62	52
156	17427332	0.915327827605041	2	0	0	75	79	125	20	5	6	155036	20998	211335	9418267	7621696	6841587	3389982	3405395	3790368	786e8dbe-442e-4551-87b3-b4c333b04dd4	unknown	TCGA-BH-A0WA	1506.39325842697	indeterminate	39	39	39
156	17722050	0.930807166995379	2	0	1	61	92	110	26	8	12	156613	25564	223262	9606386	7710225	6939869	3467605	3464866	3849710	784de7ac-8424-42eb-83d4-a1bebaa42b97	unknown	TCGA-A1-A0SM	1506.39325842697	indeterminate	45	73	59
146	17647517	0.926892504155715	1	0	1	41	103	115	9	9	13	156854	27061	224670	9526022	7712910	6913251	3449401	3448984	3835881	733a2a0f-b37a-4b81-b49e-3c0f30d1eb37	unknown	TCGA-A2-A04X	1506.39325842697	indeterminate	42	69	55.5
144	17642947	0.926652476125483	2	1	0	68	73	115	14	7	8	156934	35807	234513	9511910	7703783	6889991	3443495	3464406	3845055	0bc5744c-5fa3-45bb-87d0-70a02068b392	unknown	TCGA-BH-A0DG	1506.39325842697	indeterminate	35	60	47.5
137	17684467	0.928833212190084	2	0	1	75	59	114	10	4	9	157308	36117	234961	9533126	7722955	6912965	3446927	3469203	3855372	65cac997-4d39-4501-85ec-4fcb328a8eb5	unknown	TCGA-GM-A3XL	1506.39325842697	indeterminate	42	72	57
117	17670767	0.928113653324837	3	0	0	63	51	97	13	1	6	157054	35780	234484	9525997	7717452	6898038	3457735	3465214	3849780	53886143-c1c6-40e9-88e6-e4e5e0271fc8	unknown	TCGA-A2-A3XX	1506.39325842697	indeterminate	35	62	48.5
108	17554328	0.921997980718238	2	0	2	65	39	77	10	6	15	156488	23724	219526	9476314	7678276	6884030	3412882	3434427	3822989	d67cd793-2931-429a-9084-2f3c4c8be7ad	unknown	TCGA-A2-A0EY	1506.39325842697	indeterminate	39	62	50.5
105	17676002	0.928388608847433	1	0	0	60	44	78	14	5	8	157172	36591	235291	9530194	7716754	6904088	3455395	3467852	3848667	5d1d00c6-fcae-479e-ae1e-de76efd41d98	unknown	TCGA-BH-A0BW	1506.39325842697	indeterminate	35	64	49.5
103	17699041	0.92959867575958	0	0	0	68	35	69	20	3	11	157352	36213	235012	9539573	7730891	6924467	3451919	3468438	3854217	174850b4-5ec2-462b-a890-89bd1716b3c2	unknown	TCGA-A2-A3Y0	1506.39325842697	indeterminate	41	67	54
103	17711680	0.930262508204678	8	1	0	46	48	80	14	2	7	157370	36318	235206	9547874	7734912	6920189	3463267	3470821	3857403	d9dc3b59-613d-469e-8b4f-6c5a557eb26a	unknown	TCGA-EW-A3U0	1506.39325842697	indeterminate	39	62	50.5
96	17621918	0.925547979528603	1	0	0	44	51	77	10	4	5	156751	25116	221920	9514697	7703434	6905931	3447195	3441360	3827432	9435447e-d65f-408b-863b-6576b1d652dd	unknown	TCGA-AO-A03N	1506.39325842697	indeterminate	45	61	53
95	17628185	0.925877138317544	0	0	0	58	37	61	14	6	14	156768	27417	225171	9516290	7702539	6892191	3454506	3448211	3833277	c364e81c-eb1e-4870-ab37-9c661f5f2e3d	unknown	TCGA-AR-A0TX	1506.39325842697	indeterminate	43	69	56
90	17703343	0.929824627747776	1	0	0	45	44	68	17	1	4	157264	36174	235037	9543097	7731771	6925261	3456401	3468654	3853027	790ff5db-b7f3-4946-aaed-305f66b1dd6a	unknown	TCGA-BH-A0AV	1506.39325842697	indeterminate	37	64	50.5
77	17380301	0.91285763979545	0	1	0	29	47	62	9	3	3	153460	17060	200007	9407384	7602390	6823953	3380283	3392796	3783269	c0892598-1f7b-4f23-9cd8-731f797753d5	unknown	TCGA-A2-A0YG	1506.39325842697	indeterminate	35	59	47
72	17480746	0.918133266818782	1	0	0	36	35	62	7	3	0	155744	23825	217287	9439015	7644875	6863180	3392162	3419499	3805905	20e8106b-1290-4735-abe4-7621e08e3dc8	unknown	TCGA-BH-A0E0	1506.39325842697	indeterminate	35	46	40.5
63	17643309	0.92667148928674	3	0	1	30	29	51	9	1	2	157025	35560	234233	9509809	7706682	6906401	3430027	3462634	3844247	88db1340-e4bf-451a-87c0-6e9168296f5e	unknown	TCGA-EW-A1PB	1506.39325842697	indeterminate	37	64	50.5
62	17443066	0.916154217326631	1	0	0	36	25	52	3	3	4	156392	30024	227329	9384169	7645152	6857915	3361406	3421478	3802267	18eb4dfc-556f-4bf3-a411-4780209ed1e0	unknown	TCGA-BH-A0B3	1506.39325842697	indeterminate	35	45	40
56	17669200	0.928031350496966	0	0	0	36	20	44	8	1	3	157084	31874	230707	9530119	7719416	6907784	3457753	3458988	3844675	993103b1-e5a1-4c33-8629-be53ebc41d64	unknown	TCGA-A8-A094	1506.39325842697	indeterminate	39	73	56
46	17596369	0.924206081028736	0	0	0	28	18	36	8	1	1	156472	25095	220324	9501474	7693004	6901741	3437639	3433897	3823092	9938ce5c-e74e-446e-a932-f096f85cc3b1	unknown	TCGA-AQ-A04J	1506.39325842697	indeterminate	34	62	48
44	17632325	0.926094581653465	0	0	0	30	14	39	3	1	1	157046	35871	234582	9499987	7704839	6906422	3421110	3462284	3842509	b97bf89a-7a85-4eef-ae7e-f787aead1f0a	unknown	TCGA-BH-A1FC	1506.39325842697	indeterminate	37	52	44.5
44	17705572	0.929941700500377	0	0	0	28	16	37	3	0	4	157214	36636	235422	9545685	7730615	6914288	3465670	3470759	3854855	2a84997d-ccee-4f46-bea2-752534f26416	unknown	TCGA-E2-A1LL	1506.39325842697	indeterminate	41	66	53.5
38	17617924	0.925338204484238	0	0	0	18	20	16	9	4	9	154121	34684	227921	9518025	7683635	6862489	3415368	3466582	3873947	1174f6e4-ffbe-4e59-a000-8d861c968369	unknown	TCGA-AO-A03L	1506.39325842697	indeterminate	44	73	58.5
36	17618707	0.925379329636902	2	0	0	21	13	26	6	1	3	156633	29805	228168	9507193	7696908	6886584	3445948	3451516	3834659	5580b21a-2cdb-4777-ad79-6e06654144f5	unknown	TCGA-E2-A15H	1506.39325842697	indeterminate	42	59	50.5
30	17721101	0.930757323100261	0	0	0	19	11	25	4	0	1	157390	36333	235212	9553567	7738599	6928302	3462850	3471683	3858266	3fc3755d-a3f8-4e2c-813f-ff124f2a75c1	unknown	TCGA-A2-A259	1506.39325842697	indeterminate	40	64	52
27	17472558	0.917703212221072	1	0	0	14	12	23	2	1	1	155914	22926	217556	9428090	7648072	6858752	3391512	3418286	3804008	6956473b-92e5-4069-a26b-b48e280e76f2	unknown	TCGA-B6-A0RU	1506.39325842697	indeterminate	39	34	36.5
25	17675400	0.928356990275398	0	0	1	14	10	21	3	0	1	157150	35753	234718	9528779	7719000	6907699	3448284	3467057	3852360	5ed024e8-d05e-4c65-9441-eda9930ccc82	unknown	TCGA-A7-A26G	1506.39325842697	indeterminate	40	64	52
23	17698170	0.929552928622964	1	0	0	10	12	12	6	3	2	157188	36194	234932	9542677	7727179	6910388	3466213	3468893	3852676	d6f7afc0-1558-43ad-acb1-2b5311ed2264	unknown	TCGA-GM-A2DF	1506.39325842697	indeterminate	39	63	51
17	17523989	0.92040449922826	0	0	0	9	8	15	2	0	0	156331	23748	218195	9454635	7671080	6886664	3402199	3423160	3811966	a9b7d7fe-be31-4f71-afee-c1bfdf511888	unknown	TCGA-AO-A0J4	1506.39325842697	indeterminate	41	42	41.5
10	17694925	0.929382492964736	0	0	0	6	4	6	3	0	1	157183	36099	234989	9539165	7727489	6918936	3454758	3468386	3852845	a482fc4c-ff1d-46a0-a968-7df06422cc4b	unknown	TCGA-B6-A0WX	1506.39325842697	indeterminate	37	63	50
9	17663560	0.927735123343682	0	0	0	6	3	9	0	0	0	157014	36265	234991	9523344	7711946	6891030	3453728	3467140	3851662	b5b99291-507e-4b68-a039-9a0f571f55df	unknown	TCGA-AO-A12H	1506.39325842697	indeterminate	37	61	49
2	17694845	0.929378291161144	0	0	0	1	1	1	1	0	0	157376	35990	235061	9535828	7730590	6931463	3439550	3469253	3854579	74f31744-0aed-4633-beec-4e203315f0b7	unknown	TCGA-BH-A0DT	1506.39325842697	indeterminate	41	69	55
2	17641838	0.92659422862318	0	0	0	2	0	2	0	0	0	157220	35053	233933	9506447	7709185	6916331	3416474	3463385	3845648	b2aac45b-2073-4c7a-adb9-769a4fdcc111	unknown	TCGA-E9-A1NH	1506.39325842697	indeterminate	36	59	47.5
1	17709287	0.930136821754712	0	0	0	1	0	1	0	0	0	157136	26372	223048	9560052	7742679	6958356	3462750	3447801	3840380	4bf50455-9ab7-4521-a791-089f66d3b877	unknown	TCGA-B6-A0RT	1506.39325842697	indeterminate	44	82	63
1	17609958	0.924919809891497	0	0	0	1	0	0	1	0	0	156948	36015	234759	9491573	7690663	6874523	3420074	3465955	3849406	1f601832-eee3-48fb-acf5-80c4a454f26e	unknown	TCGA-BH-A0EA	1506.39325842697	indeterminate	35	62	48.5
1	17428999	0.915415382687403	0	0	0	0	1	0	1	0	0	156062	29803	227834	9396858	7618442	6828233	3340351	3441368	3819047	27b05b15-a44b-45ed-a6e3-e7d1ca488ea9	unknown	TCGA-A8-A09X	1506.39325842697	indeterminate	33	54	43.5
6639	17278641	0.907518197880054	32	1	21	3828	2757	5099	921	224	395	155304	25504	221536	9312837	7563460	6888399	3221418	3399377	3769447	3edf933a-be1a-46e8-bfb0-acdff30e64a0	unknown	TCGA-56-1622	1598	indeterminate	54	59	56.5
6040	17485531	0.91838458719617	56	4	21	3422	2537	4544	828	242	426	156238	25283	216820	9431283	7655907	6970887	3320354	3408877	3785413	6fd72426-f6c8-47ca-a500-d5d3600b9b15	unknown	TCGA-60-2722	1598	indeterminate	80	78	79
6017	17485410	0.918378231968236	46	1	32	3457	2481	4624	820	209	364	156351	24595	218905	9433653	7651906	6955405	3316452	3417607	3795946	b913d254-8307-4b8a-8313-d978e32bb38f	unknown	TCGA-66-2766	1598	indeterminate	72	64	68
5698	17748337	0.932187827133388	53	8	29	3137	2471	4171	812	279	436	157235	36256	235472	9591975	7727399	6973486	3425265	3482785	3866801	1f6b2aca-7357-40d1-ba7a-99227d9900a2	unknown	TCGA-37-4135	1598	indeterminate	45	65	55
5534	17616668	0.925272236167833	52	2	16	3170	2294	4023	860	215	436	156947	32154	230879	9500059	7696629	6952892	3359659	3458523	3845594	9af6ed4e-8cdc-4f49-84e9-ba1053b5b3ca	unknown	TCGA-66-2793	1598	indeterminate	40	85	62.5
5508	17947255	0.942635506721494	57	7	24	2858	2562	3924	878	253	453	158241	36251	236115	9701027	7815621	7064211	3488319	3499271	3895454	8e6020a1-68df-4d57-ad4e-33acc0861fb3	unknown	TCGA-85-8277	1598	indeterminate	72	74	73
5150	17489105	0.918572302771672	42	2	16	3055	2035	3971	673	211	295	156053	23245	217862	9434325	7657620	6903260	3373965	3414177	3797703	da61857a-b00e-4a19-ab02-8fbb2ee56bea	unknown	TCGA-34-2600	1598	indeterminate	80	46	63
4670	17426607	0.915289748759982	63	4	17	2459	2127	4376	143	63	88	156231	35281	234753	9369565	7630777	6938149	3247769	3432925	3807764	0e2ee54a-51c9-4868-842d-a2a1c1cfb016	unknown	TCGA-21-1082	1598	indeterminate	62	72	67
4503	17992210	0.944996657727855	40	7	26	2534	1896	3365	655	180	303	158543	36139	236349	9721308	7839871	7095015	3497288	3501355	3898552	0398eae1-7216-4595-80a5-6b117d96e070	unknown	TCGA-21-1083	1598	indeterminate	75	103	89
3594	17854928	0.937786257717728	31	3	9	2121	1430	2628	593	149	224	157683	36399	235822	9658276	7766748	7014690	3462545	3493333	3884360	bd15f523-45c4-4d7c-a3cc-4fb56abb0e54	unknown	TCGA-22-5477	1598	indeterminate	51	63	57
2628	17837769	0.936885023369644	18	1	11	1551	1047	2005	363	110	150	157864	36341	235742	9627332	7780490	7016628	3459359	3485036	3876746	ee850103-6314-41a3-9734-8b520de95b40	unknown	TCGA-77-7139	1598	indeterminate	59	72	65.5
2566	17770490	0.933351359070746	13	0	12	1490	1051	1939	352	98	177	157414	36218	235504	9601816	7739538	6964780	3446993	3486157	3872560	b5e2cbda-bbfa-4ef8-a9c4-cb978bef9b23	unknown	TCGA-56-7582	1598	indeterminate	43	82	62.5
2504	17455852	0.916825770585831	27	1	5	1279	1192	1982	295	87	140	155980	25505	221573	9431514	7621280	6951277	3272373	3428432	3803770	ce8612ab-3149-4a6a-b424-29c0c21c9b8b	unknown	TCGA-43-3394	1598	indeterminate	62	61	61.5
2029	17685656	0.92889566149598	21	1	9	1160	838	1495	296	95	143	157473	35431	234331	9525784	7732637	6952469	3413994	3466110	3853083	3666bc65-8e40-409e-9a1f-41583dd6d978	unknown	TCGA-68-7755	1598	indeterminate	39	87	63
1906	17541208	0.921308884929039	17	1	7	1045	836	1485	254	67	100	156113	25301	219457	9491661	7648676	6967420	3323999	3435451	3814338	43abe847-4ba7-466e-8283-5d7b80b999a7	unknown	TCGA-66-2756	1598	indeterminate	69	57	63
1637	17681754	0.928690718525747	24	0	8	842	763	1215	245	61	116	156896	23334	217591	9548413	7735520	6964731	3455602	3434035	3827386	1f11de87-a5fe-49fd-80c1-e279b2bc69de	unknown	TCGA-60-2711	1598	indeterminate	64	57	60.5
1364	17766882	0.933161857728716	10	1	10	715	628	954	203	76	131	157766	36360	235591	9573624	7763541	6980195	3444690	3475436	3866561	305f72a8-069b-410b-bbe4-4ecb761c748d	unknown	TCGA-22-5485	1598	indeterminate	48	106	77
909	17887970	0.939521707646594	11	4	6	495	393	643	158	45	63	158866	35524	236845	9655149	7801586	7111217	3375931	3503836	3896986	3d1f4059-2220-45b4-a4d2-b14f76cec96a	unknown	TCGA-60-2726	1598	indeterminate	102	119	110.5
715	17914238	0.940901369856251	5	1	1	395	313	511	114	29	61	158115	35815	235809	9687092	7797407	7054833	3465584	3499625	3894196	e6b72c24-1607-43b9-8b8a-7bf83eea5895	unknown	TCGA-66-2759	1598	indeterminate	62	73	67.5
605	17826996	0.936319197993345	7	3	3	320	272	464	70	29	42	157697	35952	235556	9636949	7760842	7005607	3447234	3493259	3880896	aecf85cc-058c-46f3-9cdc-3573ac3b8438	unknown	TCGA-94-7943	1598	indeterminate	48	93	70.5
448	17449374	0.916485529539914	7	0	4	243	194	359	61	8	20	156283	31878	231240	9410654	7619319	6923602	3260956	3446244	3818572	9293e197-e38a-4e19-a7d0-1b45d1ad48bd	unknown	TCGA-43-3920	1598	indeterminate	44	95	69.5
442	17472507	0.917700533571281	2	0	0	271	169	353	50	14	25	156124	26231	222811	9436911	7630430	6961461	3270829	3431475	3808742	0ab8d063-62b4-4d47-82aa-e3351a60029d	unknown	TCGA-21-1078	1598	indeterminate	57	62	59.5
412	17649502	0.926996761407358	7	1	0	229	175	291	58	19	44	157152	36026	234773	9507099	7714452	6920722	3418154	3462653	3847973	e7d1b042-5b1c-4c29-b501-a5ef4810ecd2	unknown	TCGA-34-5240	1598	indeterminate	38	53	45.5
383	17775653	0.933622532970108	1	1	4	186	191	282	59	10	32	157300	35473	234902	9610866	7737112	6970831	3439576	3487759	3877487	c2598334-f866-4cc3-93ec-2d2e8b85d319	unknown	TCGA-77-6843	1598	indeterminate	34	62	48
348	17919212	0.941162616994625	3	0	2	214	129	268	37	8	35	158035	36136	236052	9691799	7797190	7048602	3472551	3501452	3896607	1ee543d5-b8c0-4f79-8373-6bb6319f2ee2	unknown	TCGA-66-2744	1598	indeterminate	59	78	68.5
266	17832063	0.936585329728396	5	0	0	163	98	197	46	10	13	157401	24835	221330	9661931	7766566	7023577	3481883	3466295	3860308	7d3e77cc-9603-4722-8e39-1912b678871b	unknown	TCGA-34-2596	1598	indeterminate	54	64	59
255	17845871	0.937310561028492	0	1	1	154	99	191	34	14	16	157756	35698	235512	9650353	7766552	7014004	3453774	3495200	3882893	9a874b64-d0d6-416e-97bc-e9071ed0b16b	unknown	TCGA-18-3415	1598	indeterminate	47	88	67.5
243	17908974	0.940624891179852	5	1	1	96	140	190	32	8	13	157941	36139	236024	9687569	7791301	7039467	3474666	3500210	3894631	19f0cb8c-2e57-4310-967f-a9890f1605db	unknown	TCGA-18-4721	1598	indeterminate	51	77	64
241	17787704	0.9342554821588	1	0	3	130	107	176	33	12	20	157475	35615	235056	9613787	7745771	6994396	3429795	3488375	3875138	da93a143-5799-4856-a5f4-3ff3b9284311	unknown	TCGA-66-2795	1598	indeterminate	41	72	56.5
197	17918748	0.941138246533788	1	1	0	116	79	134	32	11	20	158107	36097	235949	9691400	7797195	7046721	3475317	3501120	3895590	81b7cbc1-c037-426f-95b0-d729a30697da	unknown	TCGA-52-7812	1598	indeterminate	58	83	70.5
190	17479367	0.918060838229354	2	0	0	104	84	142	21	11	16	156416	27677	225440	9432769	7637065	6971694	3259985	3434633	3813055	e58e8850-154f-4695-bee0-005c76410327	unknown	TCGA-60-2713	1598	indeterminate	70	63	66.5
188	17804524	0.935138911364161	1	0	1	101	85	132	31	13	12	157532	36436	236013	9626942	7747601	6987382	3440489	3494366	3882287	4ca13c92-84b4-4edf-842a-b20b7e713415	unknown	TCGA-96-7545	1598	indeterminate	41	88	64.5
177	16908586	0.888081967523945	1	0	2	91	83	135	17	12	13	153846	34633	232455	9057434	7430218	6719027	3118098	3362362	3709099	585e6487-b0a3-4828-8a06-46bee01dff74	unknown	TCGA-60-2719	1598	indeterminate	40	82	61
160	17885128	0.939372438573965	2	0	1	81	76	118	16	9	17	157801	36105	235805	9675942	7779475	7022013	3474688	3498383	3890044	7b982d5e-3a7d-40ac-bd25-6044c62879b6	unknown	TCGA-68-8250	1598	indeterminate	47	80	63.5
133	17798678	0.934831864566626	1	0	1	60	71	107	10	6	10	157439	36172	235624	9624712	7744731	6985802	3443122	3491575	3878179	7d905f8f-3967-4ea8-96c8-17b1b03fbec3	unknown	TCGA-43-5670	1598	indeterminate	41	64	52.5
120	17987634	0.944756314562354	0	0	1	71	48	86	20	6	8	158399	36284	236475	9729829	7826647	7083073	3493584	3506221	3904756	adc853b1-b8bf-488c-a1e2-e95603459b55	unknown	TCGA-98-8022	1598	indeterminate	77	84	80.5
113	17956582	0.943125384497855	0	0	0	79	34	79	17	9	8	158198	36227	236300	9714894	7810963	7064757	3488216	3503548	3900061	dc6ceece-efaa-4b9d-9e12-d35863d7a902	unknown	TCGA-92-8064	1598	indeterminate	74	64	69
94	17830954	0.936527082226092	1	0	0	62	31	76	10	3	5	157682	36612	236314	9640333	7760013	7008841	3442750	3496160	3883203	376dfd27-68e8-4a1a-9c4f-5064279b2a9e	unknown	TCGA-33-4586	1598	indeterminate	45	82	63.5
91	17645064	0.926763666353055	1	1	1	37	51	68	13	6	4	157265	36480	235435	9505062	7710822	6920122	3402793	3468744	3853405	d4bc755a-2585-4529-ae36-7e1d88bdecfe	unknown	TCGA-18-3408	1598	indeterminate	40	82	61
87	17254773	0.906264589778178	0	0	0	51	36	65	11	4	7	155311	32737	231765	9282961	7551999	6858115	3196798	3416387	3783473	fd9ee494-65fe-4de4-adff-7952a059b17f	unknown	TCGA-60-2698	1598	indeterminate	41	79	60
85	17833038	0.936636539209682	1	0	2	40	42	68	9	2	6	157706	36585	236224	9643911	7758612	7005111	3446126	3497490	3884311	87ac0ad4-8c9d-409e-9a86-1d201d01769d	unknown	TCGA-66-2789	1598	indeterminate	48	97	72.5
62	17377312	0.912700649908718	1	0	0	35	26	47	10	2	3	155949	34395	233910	9334487	7618571	6912543	3235905	3426369	3802495	037c57d1-b4a5-45dc-bda4-0550461d321b	unknown	TCGA-22-1016	1598	indeterminate	51	95	73
49	17693780	0.929322354650816	0	0	1	27	21	39	7	3	0	157352	35675	234780	9532706	7733267	6935732	3429420	3469285	3859343	422a46b2-a67c-4a7e-923f-9b651ced96f8	unknown	TCGA-22-5492	1598	indeterminate	36	93	64.5
47	17542231	0.921362615492481	0	0	1	31	15	39	7	1	0	157014	33161	233162	9445376	7673518	6995755	3265812	3451594	3829070	a3e1ac67-a1f2-44fb-8343-a7e8239fc24a	unknown	TCGA-60-2724	1598	indeterminate	64	79	71.5
42	17719558	0.930676280813467	0	0	1	18	23	32	4	4	2	157433	34874	233836	9549398	7744017	6946616	3444035	3468549	3860358	e21964b8-47c7-4a5f-bfa7-7206222883d2	unknown	TCGA-21-5782	1598	indeterminate	36	93	64.5
13	17821480	0.936029483635629	0	0	0	9	4	11	2	0	0	157532	35928	235398	9637062	7755560	6992585	3449642	3493649	3885604	395babb3-3f5d-4e71-a675-af4443f23028	unknown	TCGA-85-8052	1598	indeterminate	37	107	72
4	17485383	0.918376813859523	0	0	0	2	2	2	0	1	1	156742	32762	231652	9409523	7654704	6911997	3305183	3445021	3823182	220be009-8f1e-4a77-ab04-3220b5f87ea6	unknown	TCGA-21-1076	1598	indeterminate	48	66	57
50617	17733915	0.931430346990718	564	119	226	27724	21984	46845	2104	804	864	157293	27667	222533	9583719	7742703	7036429	3400658	3455751	3841077	f5bc5d97-e054-4e53-992d-71b896bd97d5	unknown	TCGA-06-0152	2005.41176470588	indeterminate	79	77	78
11855	17724316	0.930926183082142	85	15	45	6677	5033	8552	1832	564	907	157683	36453	235410	9545557	7749213	6986509	3412285	3468503	3857019	0078b0c4-68a9-483b-9aab-61156d263213	unknown	TCGA-14-1034	2005.41176470588	indeterminate	56	83	69.5
2190	17744055	0.93196292559609	16	1	2	1141	1030	1582	346	107	155	157724	36716	235900	9558869	7754846	6978182	3427361	3474739	3863773	bf339349-062f-4ea9-a0b2-d87d3a21099e	unknown	TCGA-14-1402	2005.41176470588	indeterminate	53	82	67.5
600	17642514	0.926629733863538	5	0	5	354	236	461	76	28	35	156595	34390	233401	9533572	7684556	6903873	3415779	3471146	3851716	6c5154d2-af36-492f-b520-d925528824e4	unknown	TCGA-32-1970	2005.41176470588	indeterminate	52	40	46
332	17576085	0.923140713727812	0	0	3	207	122	265	44	7	16	156323	33548	232056	9489439	7664719	6880891	3395039	3459983	3840172	521ea765-1bd1-423d-a75d-091243df37a9	unknown	TCGA-02-2485	2005.41176470588	indeterminate	39	48	43.5
241	17667137	0.92792299648682	5	0	5	121	110	186	27	11	17	156667	35183	234068	9546157	7695062	6909404	3421318	3476100	3860315	737b35e1-d668-4fce-9b6e-76946c7952b6	unknown	TCGA-27-2523	2005.41176470588	indeterminate	45	47	46
210	17400285	0.913907250332901	0	0	1	145	64	159	31	11	9	155096	35529	231650	9366676	7611334	6850323	3364910	3401731	3783321	5c984433-33cf-42fc-b3ba-511efcdcab19	unknown	TCGA-06-0211	2005.41176470588	indeterminate	61	86	73.5
208	17528904	0.920662647536485	3	0	2	114	89	151	29	10	18	156486	34999	233286	9436026	7668107	6861550	3394565	3446558	3826231	c184c3ca-7ad3-4202-b108-cb9fd5f5d947	unknown	TCGA-41-5651	2005.41176470588	indeterminate	47	45	46
197	17547973	0.921664199945345	3	0	1	136	57	152	27	9	9	156557	35337	233878	9438213	7683988	6878546	3393590	3447609	3828228	69d56f2d-6924-409b-9d1e-c8d69b400270	unknown	TCGA-26-5135	2005.41176470588	indeterminate	49	51	50
157	17607837	0.924808409573746	1	0	1	92	63	119	22	8	8	156352	35602	234608	9499852	7681423	6901023	3395587	3465397	3845830	c931f3bd-74c5-4ebd-bc0f-c7c6becd25ab	unknown	TCGA-06-0686	2005.41176470588	indeterminate	42	48	45
141	17893532	0.939813838041376	0	0	1	81	59	106	26	5	4	158550	28307	223720	9660682	7822273	7114543	3462580	3463830	3852579	3258cb3b-f63b-463c-b2e4-d638149157c5	unknown	TCGA-06-0145	2005.41176470588	indeterminate	103	98	100.5
132	17422375	0.915067473349929	0	0	1	89	42	99	18	8	7	155038	34833	233042	9371857	7627605	6830982	3359542	3429082	3802769	6c28f086-6a25-40b6-93eb-bba0014acda6	unknown	TCGA-06-2557	2005.41176470588	indeterminate	50	40	45
129	17475367	0.91785074804972	0	0	1	49	79	97	17	3	12	155982	36219	234692	9394310	7654164	6861811	3362562	3438152	3812842	a2ac9937-f351-4d78-9261-264bf6c21e0c	unknown	TCGA-02-2483	2005.41176470588	indeterminate	47	47	47
105	17646857	0.926857839276075	1	0	0	68	36	71	23	5	6	156617	35828	234814	9529531	7690067	6909726	3408106	3474036	3854989	2f4a127f-101a-4192-b3e8-f9be2c8648bc	unknown	TCGA-19-2624	2005.41176470588	indeterminate	49	40	44.5
94	17025090	0.894201054095963	0	1	1	39	53	75	11	4	4	153268	34564	231149	9091101	7515008	6680718	3266996	3356910	3720466	a515cf2d-e918-4958-9bf6-e611b425a97e	unknown	TCGA-14-1823	2005.41176470588	indeterminate	47	46	46.5
93	17627574	0.925845047042605	2	0	0	55	36	64	20	2	7	157014	35624	234304	9494806	7705826	6895757	3419558	3464014	3848245	b37d944c-c65c-46d6-bb8b-3eb37cb85b68	unknown	TCGA-06-2570	2005.41176470588	indeterminate	44	48	46
88	17811802	0.935521170446005	0	0	0	43	45	65	14	3	6	157396	34603	234050	9636146	7749607	6982056	3460204	3490262	3879280	054f472f-98cb-4559-b2e2-b5f800fc8eef	unknown	TCGA-06-0221	2005.41176470588	indeterminate	40	72	56
88	17578620	0.923273858379155	1	1	1	32	53	73	11	0	4	156177	35815	234615	9476203	7675810	6885547	3395198	3459269	3838606	be3a7ef3-34ed-40e1-9d9c-187940596b26	unknown	TCGA-27-2528	2005.41176470588	indeterminate	47	42	44.5
86	17501492	0.919222899535454	0	0	1	45	40	71	9	2	4	156123	32553	230766	9416714	7665336	6853458	3389174	3438084	3820776	ea3b5da2-6a12-400c-bf0f-e442f5ec1132	unknown	TCGA-06-0157	2005.41176470588	indeterminate	49	46	47.5
79	17623213	0.925615996224259	2	1	0	45	31	60	10	3	6	156434	35128	234012	9512470	7685169	6898684	3409373	3467156	3848000	5613f5f6-086d-470b-8f77-6dcb7f8625b7	unknown	TCGA-06-0744	2005.41176470588	indeterminate	43	50	46.5
77	17555283	0.922048139748626	0	0	0	40	37	47	12	9	9	156155	34780	233544	9461064	7669740	6892291	3374962	3454369	3833661	352768f9-3ce1-419c-beef-6515c78f5d7a	unknown	TCGA-19-2620	2005.41176470588	indeterminate	47	49	48
70	17643744	0.926694336593775	2	0	0	36	32	57	4	3	6	156509	35319	234197	9523723	7693996	6917996	3406072	3468332	3851344	2c5fa2d4-8e35-42e4-8bca-9fb3371a19c8	unknown	TCGA-26-5132	2005.41176470588	indeterminate	49	49	49
69	17713151	0.930339768868238	0	0	0	43	26	52	9	2	6	156816	33757	232583	9583667	7706328	6936519	3433317	3479441	3863874	3f960d3b-a58c-43d0-a8a4-f3555b399c9d	unknown	TCGA-06-5411	2005.41176470588	indeterminate	44	49	46.5
68	17508761	0.919604685914394	0	0	0	43	25	42	17	2	7	155749	35222	233669	9435554	7648567	6857701	3378757	3447126	3825177	386b629e-fab1-4033-b088-45d6eeb4a13e	unknown	TCGA-06-0745	2005.41176470588	indeterminate	49	39	44
58	17762751	0.932944887095699	0	0	0	39	19	46	5	2	5	157287	32676	232150	9612208	7728430	6954148	3447264	3485418	3875921	74139255-a635-4c87-814d-3dd04ed630a8	unknown	TCGA-06-0190	2005.41176470588	indeterminate	43	78	60.5
45	17715962	0.930487409741976	0	0	0	39	6	39	4	1	1	156957	34577	233798	9578903	7711727	6931104	3439752	3480118	3864988	713190ed-c6c1-4695-814b-85ca9b95e6a0	unknown	TCGA-06-5415	2005.41176470588	indeterminate	44	46	45
39	17788496	0.934297080014368	1	0	2	21	15	27	5	3	4	157348	35638	235155	9621300	7739055	6972376	3446966	3491157	3877997	e17a6048-7a72-42c0-ad3f-97cbff02bc9f	unknown	TCGA-19-2629	2005.41176470588	indeterminate	49	52	50.5
35	17603135	0.924561448567587	0	0	0	21	14	23	3	5	4	156905	36079	234855	9479576	7695720	6891660	3401358	3463454	3846663	b1c4579c-72fa-4974-830c-b6a81ace45f4	unknown	TCGA-14-2554	2005.41176470588	indeterminate	47	43	45
29	17788011	0.934271606580087	0	0	0	16	13	7	3	15	4	156755	37005	233369	9590160	7770933	6944306	3440722	3497386	3905808	8da3103e-3e6c-4176-a583-d5fe5e60601e	unknown	TCGA-06-0125	2005.41176470588	indeterminate	54	88	71
25	17753051	0.932435418410087	0	0	0	14	11	19	2	1	3	157698	35970	235148	9564373	7759862	6974317	3440153	3473335	3865246	de7b7cac-f094-4d59-8651-e991e34ea093	unknown	TCGA-06-0210	2005.41176470588	indeterminate	48	76	62
12	17738179	0.931654303122208	0	0	0	7	5	8	4	0	0	157097	35381	234655	9594384	7716662	6934231	3440429	3488431	3875088	f45f4a30-6b4c-4f15-9140-959d6a25a45f	unknown	TCGA-27-1831	2005.41176470588	indeterminate	43	49	46
9	17744097	0.931965131542976	0	0	0	4	5	6	2	0	1	157053	34402	233775	9596427	7722440	6939655	3448278	3484539	3871625	9853c6bb-a42c-4698-abe5-f3c897ebc8f6	unknown	TCGA-06-0214	2005.41176470588	indeterminate	45	53	49
4	17915129	0.940948167443764	0	0	0	3	1	2	1	0	1	157959	35035	234796	9694810	7792529	7031515	3489277	3498911	3895426	01a92062-967a-4900-8dc7-a5ecd3b3f8e2	unknown	TCGA-06-0171	2005.41176470588	indeterminate	53	91	72
2	17763722	0.932995886486805	0	0	0	2	0	1	0	0	1	157293	34231	233623	9609711	7728864	6948709	3449480	3488157	3877376	309005a2-93a8-4566-b8d3-6b9310144266	unknown	TCGA-19-1389	2005.41176470588	indeterminate	41	86	63.5
26496	17476200	0.917894499329629	207	10	75	15487	10717	20873	3241	845	1537	156337	30190	228475	9415601	7645597	6906853	3328962	3432779	3807606	0f3c4f8f-0766-46b0-81b4-18ca4f6ea20a	unknown	TCGA-KL-8330	3434.75510204082	indeterminate	40	85	62.5
11199	17492192	0.918734439867805	87	5	41	6370	4696	8785	1397	386	631	156476	30098	228367	9425666	7651585	6911366	3330170	3436332	3814324	2f1c4db6-88a7-4a5d-a5fe-94d85f569440	unknown	TCGA-KM-8443	3434.75510204082	indeterminate	44	74	59
10735	17402396	0.914018125425203	83	3	51	6159	4439	7989	1604	436	706	155746	29955	228839	9397796	7590060	6882354	3273569	3438087	3808386	a122d361-835e-4cf2-850f-af7864aa112c	unknown	TCGA-KL-8346	3434.75510204082	indeterminate	42	68	55
9876	17389491	0.913340321983159	78	6	30	5688	4074	7863	1182	333	498	155595	29387	227104	9395276	7582129	6868687	3303171	3421825	3795808	40f79cfe-a51f-497b-b06e-7a4f9004f092	unknown	TCGA-KM-8442	3434.75510204082	indeterminate	43	69	56
9309	17508312	0.91958110329173	89	3	30	5152	4035	7257	1192	289	571	156014	29056	227661	9461344	7634237	6922044	3321021	3444663	3820584	70e306ee-9584-49d6-81a1-a49d837ab6aa	unknown	TCGA-KL-8341	3434.75510204082	indeterminate	40	72	56
8675	15959333	0.838224784201933	83	7	31	4773	3781	6878	1038	266	493	142048	26960	209083	8642142	6939100	6320528	3028965	3133105	3476735	5f633c79-fcf8-47da-b349-ada3fb794819	unknown	TCGA-KL-8337	3434.75510204082	indeterminate	42	74	58
8328	17049707	0.895494001583975	62	2	18	4768	3478	6428	1143	275	482	153728	28355	224205	9165211	7478208	6727431	3234191	3360375	3727710	f2b58595-dec0-4194-ab33-7c7dc6c058a6	unknown	TCGA-KN-8435	3434.75510204082	indeterminate	34	76	55
8180	15592533	0.818959514729501	78	1	36	4614	3451	6421	1035	261	463	142066	25885	207339	8352732	6864511	6162442	2966080	3063008	3401003	6101ffe6-2ef6-4256-9d6b-a7c545836995	unknown	TCGA-KL-8325	3434.75510204082	indeterminate	36	71	53.5
7816	17587550	0.923742884705188	64	5	26	4387	3334	5988	1008	305	515	156867	30054	228879	9487062	7684688	6959042	3348234	3449026	3831248	872092b3-d31e-44d7-bd03-e29f52f8ab5a	unknown	TCGA-KM-8440	3434.75510204082	indeterminate	45	82	63.5
7514	16602877	0.872025352842517	63	9	30	4306	3106	5874	924	278	438	150437	29203	221608	8932349	7269280	6566292	3133589	3274744	3628252	452135f2-6de6-4593-a091-ddf6344ee431	unknown	TCGA-KL-8328	3434.75510204082	indeterminate	44	68	56
7184	17489769	0.918607177741492	53	2	22	4058	3049	5693	848	227	416	156434	29303	227677	9423761	7652594	6911582	3329275	3435631	3813281	8ac7f218-bd7b-4dda-8879-2cec49748e42	unknown	TCGA-KL-8331	3434.75510204082	indeterminate	40	80	60
6240	17032753	0.894603534357597	54	2	18	3552	2614	4807	838	200	395	152665	28582	223213	9184949	7443344	6731368	3232370	3350659	3718356	f3ba1cf8-ac67-4da8-96f3-8680dc55f247	unknown	TCGA-KN-8418	3434.75510204082	indeterminate	42	76	59
5860	17464959	0.917304093402312	40	1	15	3421	2383	4748	626	211	275	156147	28623	226969	9417869	7635351	6898781	3324479	3433488	3808211	08a96dec-e658-493a-9308-83f7ace3b3b6	unknown	TCGA-KO-8409	3434.75510204082	indeterminate	40	70	55
5604	15938552	0.83713331319619	52	2	24	2988	2538	4797	495	130	182	142983	26436	209954	8588019	6971160	6307535	3026139	3131554	3473324	455fd7d4-5ff4-423f-83ce-4630aef89bb7	unknown	TCGA-KN-8428	3434.75510204082	indeterminate	42	73	57.5
5291	17395780	0.913670636268088	33	1	14	3134	2109	4094	657	202	338	155924	27961	225832	9372006	7614057	6865780	3305093	3424108	3800799	0b77657a-0297-4cee-b9f2-5de72e182016	unknown	TCGA-KO-8417	3434.75510204082	indeterminate	33	79	56
4458	17390345	0.913385176236511	31	2	23	2622	1780	3506	520	162	270	155920	28389	226529	9370960	7608547	6862016	3303749	3426314	3798266	2fc175d1-9d95-44fd-a53e-820f6f404551	unknown	TCGA-KN-8421	3434.75510204082	indeterminate	41	71	56
3230	17437314	0.915852107648317	31	0	12	1796	1391	2556	374	113	187	156196	28330	225979	9395350	7631459	6887526	3316718	3428219	3804851	83b3060c-2449-4581-88ef-817d126e4525	unknown	TCGA-KL-8323	3434.75510204082	indeterminate	41	69	55
2553	17405209	0.91416587134403	29	0	8	1429	1087	1995	313	105	140	155949	28107	225907	9378467	7616779	6867484	3309040	3425614	3803071	9aa02d46-294b-4e99-b9ee-56edcbfb5275	unknown	TCGA-KO-8406	3434.75510204082	indeterminate	33	72	52.5
2544	17444486	0.916228799340401	20	0	12	1454	1058	2044	264	96	140	156236	28554	226680	9398995	7634021	6886369	3319486	3431379	3807252	af1111af-9384-4e37-9b16-227d38007ebd	unknown	TCGA-KN-8432	3434.75510204082	indeterminate	39	69	54
2343	16030010	0.84193692010843	20	1	2	1342	978	1853	257	96	137	144007	27459	211761	8660456	6986327	6333758	3037990	3157660	3500602	4e4faf51-2cbf-4910-a093-186660e4a19b	unknown	TCGA-KM-8476	3434.75510204082	indeterminate	41	70	55.5
2006	17181116	0.902395936687854	21	0	7	1080	898	1457	314	107	128	154918	31672	230263	9231108	7533155	6781272	3221151	3406529	3772164	02979422-5149-4750-ad5f-483e0bec6ac5	unknown	TCGA-KL-8327	3434.75510204082	indeterminate	43	87	65
1740	17242434	0.905616514096552	11	0	5	1016	708	1414	165	58	103	153057	27602	221042	9318081	7522652	6816010	3286056	3384100	3756268	b08dfba8-6afb-4217-9259-72be6f1f3363	unknown	TCGA-KN-8426	3434.75510204082	indeterminate	43	60	51.5
1713	17408580	0.914342924842917	16	0	8	944	745	1288	234	65	126	155817	28306	226493	9387932	7610032	6877162	3296448	3429671	3805299	ee8c1919-17a9-4df1-8aa5-79546621b23c	unknown	TCGA-KO-8411	3434.75510204082	indeterminate	35	81	58
1423	17417471	0.914809902789698	11	0	4	846	562	1126	154	50	93	156088	28218	225615	9383474	7624076	6877369	3313665	3425002	3801435	366219b9-fde3-4d2d-82d3-15fe6245aa98	unknown	TCGA-KN-8429	3434.75510204082	indeterminate	34	74	54
1181	17268400	0.906980314497646	4	0	7	687	483	860	165	51	105	155067	27514	224944	9303122	7557753	6839652	3246638	3406681	3775429	0ec3caa1-7c51-417b-a89c-18e9fceb80c4	unknown	TCGA-KO-8416	3434.75510204082	indeterminate	34	74	54
1094	17593971	0.924080131966045	5	1	3	660	425	849	156	38	51	156614	28470	227362	9513079	7668446	6948817	3348285	3459088	3837781	955d428c-8fe8-456b-b86d-65ea6c2a1b18	unknown	TCGA-KN-8427	3434.75510204082	indeterminate	42	67	54.5
880	16188420	0.850257016447382	7	2	5	539	327	715	97	26	42	143967	26865	211466	8780735	7025387	6393854	3076944	3185145	3532477	4a88bc85-4c6e-4fac-8dbb-d3fc5f36b35e	unknown	TCGA-KN-8422	3434.75510204082	indeterminate	40	72	56
797	17481682	0.918182427920817	6	0	1	515	275	664	68	26	39	156552	29989	228761	9416508	7649872	6914947	3314488	3437962	3814285	9aabcbd7-a26a-49b1-abf1-02c0dc3adcf2	unknown	TCGA-KL-8334	3434.75510204082	indeterminate	45	78	61.5
731	17482473	0.918223973253839	5	2	2	399	323	584	77	25	45	156380	30118	228665	9420811	7646499	6903114	3326633	3439100	3813626	b5f6a0e3-f9ac-475f-9a34-b8b8834f1779	unknown	TCGA-KO-8410	3434.75510204082	indeterminate	41	82	61.5
694	17559219	0.922254868485386	8	0	1	425	260	573	60	24	37	155808	30872	228918	9498845	7644776	6944044	3339974	3448621	3826580	3129e869-bb2f-423a-bd20-d0daae33b11a	unknown	TCGA-KL-8340	3434.75510204082	indeterminate	43	83	63
505	17443126	0.916157368679325	6	0	1	306	192	405	55	16	29	156207	28649	227114	9398421	7632735	6889658	3312079	3432703	3808686	04e9a63a-d742-488c-8564-bf9d79aa2091	unknown	TCGA-KN-8431	3434.75510204082	indeterminate	40	67	53.5
494	17436460	0.915807253394965	2	0	1	259	232	362	73	20	39	156183	29121	227427	9394871	7628858	6883409	3311437	3432438	3809176	8c9e1f60-1838-4aa4-a667-c1cef7dddbdf	unknown	TCGA-KN-8424	3434.75510204082	indeterminate	39	74	56.5
469	17369771	0.912304577397564	7	0	3	282	177	369	51	17	32	155918	29200	227531	9351268	7605854	6869069	3275928	3425664	3799110	23656226-2d99-4548-959f-5c2eed803e33	unknown	TCGA-KM-8438	3434.75510204082	indeterminate	38	73	55.5
332	17496400	0.91895545473678	3	0	1	190	138	257	50	7	18	156161	28835	227074	9443636	7640694	6925208	3316264	3439823	3815105	151f07f5-1529-4fcd-912c-e55b2ff8abef	unknown	TCGA-KO-8407	3434.75510204082	indeterminate	39	67	53
287	17417361	0.914804125309758	1	0	1	159	126	217	37	14	19	156019	28071	226249	9385063	7621959	6879502	3305289	3427985	3804585	c689ae1d-4a6b-45db-b4d1-6b34c5c61522	unknown	TCGA-KL-8342	3434.75510204082	indeterminate	38	67	52.5
222	17250616	0.906046253558993	2	0	0	104	116	190	17	9	6	154840	28674	225766	9308011	7533325	6811195	3274479	3397114	3767828	cc316faf-dcb1-4dea-b8b0-a17d000ff40f	unknown	TCGA-KN-8425	3434.75510204082	indeterminate	43	68	55.5
180	17077560	0.896956912027311	1	0	1	117	61	145	16	5	14	152158	29035	222609	9237200	7436558	6749682	3251894	3354023	3721961	3ec3bcb3-492c-4942-be02-76a67f57e38f	unknown	TCGA-KL-8332	3434.75510204082	indeterminate	39	87	63
46	17403208	0.914060773731668	0	0	0	22	24	34	7	3	2	156109	30774	229537	9369640	7617148	6879400	3287178	3431376	3805254	e1e15226-9f8e-4035-8f08-eb1fed57080e	unknown	TCGA-KN-8434	3434.75510204082	indeterminate	38	70	54
27	17517855	0.920082325937791	1	0	0	14	12	20	1	1	5	156178	30065	229639	9465669	7636304	6935499	3302066	3452915	3827375	03f3dd32-e1d1-485b-a968-3f55798f4d46	unknown	TCGA-KL-8326	3434.75510204082	indeterminate	43	89	66
14	17610422	0.924944180352335	0	0	0	7	7	12	1	1	0	156742	30159	229505	9519747	7674269	6959731	3341352	3464565	3844774	2ea84e23-6a0a-4c5d-9c70-d5355a85df35	unknown	TCGA-KM-8639	3434.75510204082	indeterminate	43	86	64.5
10	16451520	0.864075698012804	0	0	0	5	5	8	1	0	1	146726	28291	216324	8899862	7160317	6498874	3116706	3241325	3594615	739deed4-d1dc-458f-bd0f-1e24d2bfd305	unknown	TCGA-KM-8439	3434.75510204082	indeterminate	45	69	57
8	17556204	0.922096513012487	0	0	0	4	4	6	2	0	0	156479	29708	228865	9485458	7655694	6935602	3329901	3456782	3833919	a5af1391-89d3-4f41-930e-7e8272afec98	unknown	TCGA-KL-8344	3434.75510204082	indeterminate	43	68	55.5
5	16602946	0.872028976898116	0	0	0	2	3	4	0	0	1	149762	28489	218174	8951614	7254907	6554167	3154206	3267675	3626898	f1c1502e-1bd6-425a-b651-454363809668	unknown	TCGA-KN-8437	3434.75510204082	indeterminate	41	87	64
3	17601934	0.924498368991152	0	0	0	2	1	3	0	0	0	156694	29747	228952	9516661	7669880	6955958	3341064	3462499	3842413	b4a0bf74-1381-4c17-b97d-206810d9e59a	unknown	TCGA-KL-8343	3434.75510204082	indeterminate	43	70	56.5
3	17594725	0.924119733964906	0	0	0	1	2	1	1	1	0	156511	29531	228813	9514116	7665754	6947772	3346068	3460708	3840177	02ec7a3a-2812-4a65-93cd-07bf655cc91b	unknown	TCGA-KL-8333	3434.75510204082	indeterminate	38	87	62.5
2	17570487	0.922846692521415	0	0	0	1	1	1	1	0	0	156438	30291	229445	9501153	7653160	6937817	3333380	3461202	3838088	9680b5ff-1882-434f-9981-e8ac33764b93	unknown	TCGA-KM-8477	3434.75510204082	indeterminate	40	71	55.5
1	17618937	0.925391409822231	0	0	0	0	1	1	0	0	0	156672	29890	229158	9528758	7674459	6959888	3348894	3465258	3844897	d52c3cb6-921e-4f26-b49c-e6e4f11f9c06	unknown	TCGA-KO-8405	3434.75510204082	indeterminate	41	82	61.5
1	17554291	0.921996037384077	0	0	0	1	0	1	0	0	0	156486	29417	228774	9488329	7651285	6943735	3318959	3457879	3833718	dc04b82c-e1e8-4917-ba19-c2fea4a1b69a	unknown	TCGA-KN-8419	3434.75510204082	indeterminate	44	70	57
0	17534241	0.920942960358662	0	0	0	0	0	0	0	0	0	156869	30393	229494	9446303	7671182	6930420	3331657	3446013	3826151	f31ba8ec-a3dd-4dd8-8d15-f6c5975ebe44	unknown	TCGA-KM-8441	3434.75510204082	indeterminate	48	69	58.5
11775	17667967	0.927966590199094	112	8	42	6399	5214	8488	1840	557	890	157200	35721	234407	9517304	7723335	6947802	3406865	3462307	3850993	3c037acf-f453-4513-a6dd-129163ddde2a	unknown	TCGA-09-2050	3991.51162790698	indeterminate	47	79	63
11302	17686547	0.928942459083493	122	15	60	5955	5150	8075	1789	511	927	157349	36489	235156	9529273	7728280	6946491	3423710	3464645	3851701	d3164236-c14a-4230-b527-ecd1a3992f02	unknown	TCGA-24-1614	3991.51162790698	indeterminate	46	76	61
11170	17761748	0.932892206983156	106	12	41	6064	4947	8027	1782	518	843	157700	36001	235186	9570401	7762460	6980662	3448551	3471111	3861424	7dcc809b-e33a-4453-b92a-c00786f48cb0	unknown	TCGA-24-1557	3991.51162790698	indeterminate	54	86	70
10819	17751706	0.932364775587185	85	13	55	5971	4695	7651	1802	462	904	157656	36221	235313	9563841	7758675	6984333	3434718	3471182	3861473	c9e28934-8379-4511-817c-d787f2c4ca3a	unknown	TCGA-13-1487	3991.51162790698	indeterminate	53	87	70
9812	17660757	0.927587902650303	70	13	30	5361	4338	7192	1496	414	710	157193	36451	235143	9510582	7721388	6935587	3414302	3462587	3848281	c8febeef-8e7e-459e-88cb-8086692dc559	unknown	TCGA-13-1491	3991.51162790698	indeterminate	45	79	62
8880	17691505	0.929202865861149	106	8	36	4952	3778	6301	1396	392	791	157406	36718	235604	9529327	7732450	6949803	3413898	3469540	3858264	21f6bf91-dfc6-4a59-8b76-88a0f95c7b47	unknown	TCGA-24-1544	3991.51162790698	indeterminate	45	84	64.5
8378	17632939	0.926126830496039	90	11	51	4687	3539	5823	1411	414	730	157115	36438	235136	9494650	7709600	6922405	3403735	3460334	3846465	7ca97692-0bf5-4bbd-81ce-10a051d04bd5	unknown	TCGA-10-0938	3991.51162790698	indeterminate	42	65	53.5
6987	17737420	0.931614438510622	67	5	26	3715	3174	4929	1127	355	576	157568	36544	235528	9556653	7751127	6968995	3435946	3471230	3861249	5c127332-5ca0-45f1-a5ac-4876ad94e491	unknown	TCGA-25-2400	3991.51162790698	indeterminate	49	80	64.5
6652	17603289	0.924569537039503	47	0	25	3868	2712	4870	1057	248	477	156844	36452	234641	9484309	7691043	6899245	3410731	3457192	3836121	9fb1ba57-2007-4477-b000-2d36f163efd2	unknown	TCGA-23-1110	3991.51162790698	indeterminate	32	64	48
6445	17547046	0.921615511546215	53	4	21	3668	2699	4747	1024	259	415	156535	36353	234237	9451763	7668158	6861283	3401422	3452768	3831573	e9483296-cb91-497a-b955-39a3c3289dac	unknown	TCGA-04-1514	3991.51162790698	indeterminate	29	62	45.5
6285	17653043	0.927182743738879	72	2	35	3536	2640	4544	955	281	505	157315	36538	235315	9504532	7719343	6933049	3403015	3465037	3851942	0c1a2e7d-e7e4-481e-a012-ef214c444497	unknown	TCGA-04-1542	3991.51162790698	indeterminate	42	83	62.5
5301	17690241	0.929136477364385	50	3	18	3117	2113	3741	895	255	410	157444	36658	235634	9528740	7731765	6950411	3413234	3469208	3857388	e43d3769-e25f-4fb7-9080-ea26defaf094	unknown	TCGA-13-0906	3991.51162790698	indeterminate	45	86	65.5
4942	17708068	0.930072796772469	46	10	27	2825	2034	3607	721	223	391	157464	35864	234820	9539755	7740165	6952635	3429632	3468395	3857406	90f4b65c-cfd4-4066-a5b9-842885c172e2	unknown	TCGA-13-0727	3991.51162790698	indeterminate	43	78	60.5
4357	17703875	0.929852569741667	64	5	17	2308	1963	3164	635	208	350	157424	35712	234635	9537132	7738972	6957290	3422707	3467091	3856787	098acb76-0bf5-44e5-bcae-f919cf5fa5e5	unknown	TCGA-24-1466	3991.51162790698	indeterminate	43	84	63.5
4264	17642328	0.926619964670185	35	6	14	2364	1845	3051	668	203	342	157190	36263	235098	9500508	7713269	6921283	3404673	3464822	3851550	15556b28-c6bd-455a-87b6-4b7b3e33d0e4	unknown	TCGA-25-1634	3991.51162790698	indeterminate	41	83	62
3986	17538867	0.921185929651408	36	4	15	2433	1498	3077	543	136	230	156572	36385	234261	9447943	7663706	6872386	3394997	3447939	3823545	66c92b9e-de3c-4d1a-bb69-46ffbc6caf33	unknown	TCGA-24-1548	3991.51162790698	indeterminate	28	64	46
3952	17684678	0.928844294447059	51	5	16	2143	1737	2853	582	192	325	157374	35766	234650	9522815	7734073	6946325	3420701	3464093	3853559	58d34254-4f5b-40a4-9e9f-7160062fb2a4	unknown	TCGA-13-0912	3991.51162790698	indeterminate	44	78	61
3869	17695540	0.929414794329855	45	6	25	1987	1806	2761	581	189	338	157354	36412	235326	9532980	7733468	6946486	3422697	3469080	3857277	c435627c-159d-4a6d-a819-30abac24bf4d	unknown	TCGA-25-1632	3991.51162790698	indeterminate	45	76	60.5
3835	17608244	0.924829786249524	42	6	14	2046	1727	2806	569	154	306	156882	36653	234838	9484101	7695770	6896611	3412847	3459206	3839580	62379be5-13f0-474b-94d3-6f944ec4ee96	unknown	TCGA-24-1552	3991.51162790698	indeterminate	31	63	47
3510	17675686	0.928372011723242	35	4	13	1856	1602	2538	513	169	290	157352	36476	235394	9518831	7727633	6943395	3411918	3466597	3853776	8a6d2ce3-cc57-451b-9b07-8263782aa23f	unknown	TCGA-23-1124	3991.51162790698	indeterminate	43	71	57
3417	17574254	0.923044544948085	29	1	12	1929	1446	2665	436	119	197	156612	36370	234427	9462658	7684187	6889366	3403418	3452303	3829167	f0c353fd-947c-41e2-b643-3ecc0d69796c	unknown	TCGA-04-1347	3991.51162790698	indeterminate	29	61	45
3121	17554876	0.922026763072848	25	2	10	1946	1138	2367	455	109	190	156545	36310	234294	9458358	7669369	6860931	3404210	3455379	3834356	ba68f2cf-9271-41fd-9655-1fac7681f588	unknown	TCGA-24-1558	3991.51162790698	indeterminate	29	61	45
3087	17557567	0.922168101241197	34	2	5	1740	1306	2380	412	109	186	156580	36364	234532	9458710	7671381	6877725	3394632	3453751	3831459	4eac2c98-86d2-4ee6-a1d3-157d013c78dc	unknown	TCGA-09-1666	3991.51162790698	indeterminate	31	59	45
3027	17608474	0.924841866434853	21	0	14	1628	1364	2310	415	113	189	156924	36494	234668	9485363	7695025	6902697	3412909	3457240	3835628	5e18b17d-4626-4b6d-8ac6-e560cee0376c	unknown	TCGA-24-1419	3991.51162790698	indeterminate	31	63	47
2470	16749406	0.879721428825413	26	3	22	1272	1147	2199	177	45	49	151699	26681	224573	8964334	7382119	6716686	3144724	3278998	3608998	f34aa3b6-e966-49c6-bc55-130545772c53	unknown	TCGA-24-1103	3991.51162790698	indeterminate	47	46	46.5
2241	17532699	0.920861970594413	18	0	7	1270	946	1767	282	69	123	156419	36239	234169	9445323	7660549	6870508	3387521	3449508	3825162	0a48873a-092a-4b25-822b-b0b3c18c08a8	unknown	TCGA-24-2024	3991.51162790698	indeterminate	31	58	44.5
1868	17557877	0.922184383230119	21	0	5	1077	765	1448	233	64	123	156638	36411	234588	9458195	7672045	6870145	3401997	3453766	3831969	6d10d4ee-6331-4bba-93bc-a7b64cc0b22a	unknown	TCGA-04-1331	3991.51162790698	indeterminate	27	64	45.5
1676	17729656	0.931206653471953	12	4	9	904	747	1180	261	77	158	157614	36405	235437	9550490	7749710	6975694	3419173	3472227	3862562	700e91bb-d675-41b2-bbbd-935767c7b447	unknown	TCGA-23-1118	3991.51162790698	indeterminate	51	75	63
1642	17120034	0.899187754599754	20	1	6	859	756	1280	173	54	135	154648	26783	220536	9174733	7543334	6933497	3154373	3340565	3691599	206ce0ed-36a4-47ab-ac8e-f6fca6ac5c18	unknown	TCGA-24-0982	3991.51162790698	indeterminate	84	68	76
1481	17562243	0.922413696661189	21	0	9	793	658	1111	228	53	89	156663	36382	234446	9461831	7672921	6877278	3396890	3454895	3833180	f5033d52-ec36-4e67-88d8-b6d898b81b2f	unknown	TCGA-25-2391	3991.51162790698	indeterminate	31	60	45.5
1395	17540774	0.921286090144549	14	1	4	784	592	1092	168	49	86	156470	36217	234245	9449686	7664156	6863687	3394920	3452331	3829836	2b14123b-8fcd-402c-9399-4e7c47f20252	unknown	TCGA-24-2290	3991.51162790698	indeterminate	30	57	43.5
1374	17557900	0.922185591248652	19	0	5	758	592	1140	139	32	63	156556	36476	234524	9459802	7670542	6869450	3395145	3456524	3836781	0f530b3e-5b6d-4892-9ebd-9138d76fdca7	unknown	TCGA-36-1570	3991.51162790698	indeterminate	30	61	45.5
1190	17518393	0.920110583066952	11	2	6	694	477	932	140	45	73	156243	36058	233727	9439382	7652983	6850139	3386497	3451884	3829873	29949b65-2913-4c86-bbd7-b85c5df6f15e	unknown	TCGA-61-2000	3991.51162790698	indeterminate	30	63	46.5
1159	17501234	0.919209348718868	13	0	3	644	499	907	139	33	80	156291	36205	233759	9427716	7647263	6837866	3384622	3450891	3827855	12581634-eebb-4841-8498-71dc9d78c546	unknown	TCGA-36-1571	3991.51162790698	indeterminate	31	64	47.5
1111	17594748	0.924120941983439	15	1	9	652	434	902	120	38	51	156793	36611	234778	9476498	7690068	6892820	3407953	3457477	3836498	30b8f4cd-9245-4496-a8a8-c3e59093bc0a	unknown	TCGA-04-1367	3991.51162790698	indeterminate	30	61	45.5
996	17525321	0.920474459258078	5	0	6	542	443	756	120	48	72	156350	36159	234052	9438428	7660332	6858109	3392129	3449422	3825661	eeb9d147-608d-4692-8adf-2f601d23a8ff	unknown	TCGA-36-1574	3991.51162790698	indeterminate	28	55	41.5
864	17543874	0.921448910033765	10	0	2	514	338	674	104	31	55	156383	35894	233838	9452574	7665185	6862505	3399099	3452256	3830014	a5030259-cf9c-4a58-8710-b9da8ee59320	unknown	TCGA-10-0937	3991.51162790698	indeterminate	29	62	45.5
739	17700618	0.9296815038129	10	0	3	428	298	538	88	47	66	157371	36270	235286	9534746	7736945	6953303	3418658	3469946	3858711	4c18d9cf-4af4-4a86-8b1c-f78795fbbd7e	unknown	TCGA-24-1562	3991.51162790698	indeterminate	42	82	62
671	17604135	0.924613971112495	5	0	4	393	269	560	65	21	25	156821	36328	234511	9483073	7693402	6900354	3413537	3456552	3833692	4b930a10-4b12-4428-84f9-3255b4a3bc4f	unknown	TCGA-04-1349	3991.51162790698	indeterminate	31	61	46
652	17738216	0.93165624645637	10	1	2	307	332	489	101	23	39	157619	36258	235362	9557697	7751280	6964561	3438711	3472489	3862455	65ddccd2-70a7-48b3-88e1-9d6fd1dcd11b	unknown	TCGA-10-0934	3991.51162790698	indeterminate	47	73	60
562	17557313	0.92215476051479	8	0	0	291	263	436	65	17	44	156621	36374	234557	9456775	7672986	6875613	3394227	3454608	3832865	3768d34f-1527-40db-b116-cd80cee5ec3a	unknown	TCGA-09-2045	3991.51162790698	indeterminate	31	61	46
261	15965579	0.838552840017431	7	1	1	114	138	207	22	17	15	145448	27802	220704	8492226	7079399	6369583	2914821	3182088	3499087	ff530f28-0ec0-4494-bb54-44bb055bae1c	unknown	TCGA-13-0723	3991.51162790698	indeterminate	33	42	37.5
110	17758644	0.93272917700376	0	0	1	60	49	81	15	8	6	157672	36535	235628	9568143	7760666	6979855	3439932	3474258	3864599	13f5814c-1f99-4ffa-84a4-3bbd8979faae	unknown	TCGA-13-1477	3991.51162790698	indeterminate	50	78	64
351812	17243678	0.905681852142418	3427	273	1318	171956	174838	334381	15711	666	1054	154935	36473	235051	9290474	7526745	6695047	3322122	3440706	3785803	c3cba26e-38c2-4569-afd6-6b045e604808	MSI-H	TCGA-F1-6177	22631.7692307692	msi-h	36	40	38
206994	17159153	0.901242384034029	2125	176	825	99923	103945	196927	9514	214	339	154782	36411	234688	9222721	7510551	6654031	3304343	3427424	3773355	8fccff71-3710-4cb9-b8af-61707aebe5d8	MSI-H	TCGA-CG-4442	22631.7692307692	msi-h	36	41	38.5
167861	17479576	0.91807181544124	1733	112	563	80884	84569	163115	4597	55	94	156344	36521	235062	9409982	7641667	6826768	3375245	3455554	3822009	27988b3e-cde1-4f4b-82a1-6d8ad08db8e9	MSI-H	TCGA-BR-6452	22631.7692307692	msi-h	52	35	43.5
105596	17242936	0.905642880414096	1188	81	412	50463	53452	102367	3064	64	101	155125	36383	234604	9276410	7540414	6706063	3314908	3435809	3786156	e0916597-e489-45ef-a8f7-653a3c6591ef	MSI-H	TCGA-BR-4280	22631.7692307692	msi-h	37	45	41
15975	17334492	0.910451634535737	212	19	73	7296	8375	15613	301	24	37	155340	36421	235424	9347764	7559543	6723869	3344277	3455300	3811046	0f00ad32-e4be-49d4-a02a-d233bfc913c5	MSI-H	TCGA-CG-5723	22631.7692307692	msi-h	38	64	51
13511	17402113	0.914003261544994	113	17	34	7667	5680	10214	1863	515	919	155793	35602	231904	9362368	7616446	6850786	3356990	3409029	3785308	283776cd-32e8-4a79-bed1-1411c9d3a9e0	MSS	TCGA-F1-6875	22631.7692307692	mss	40	92	66
4885	17848470	0.937447067122709	25	4	9	3018	1829	4088	496	104	197	157831	36306	236015	9645408	7772910	7012630	3457651	3493470	3884719	0b4e8d73-459d-4930-9d1a-abb8d53e1844	MSI-L	TCGA-CG-5724	22631.7692307692	msi-l	57	68	62.5
4528	17377643	0.912718034871083	38	7	28	2609	1846	3317	686	201	324	155522	35944	234488	9375741	7575948	6757734	3356353	3451995	3811561	647dc54f-a51b-40ea-9d97-c93598c2af71	MSS	TCGA-HF-7136	22631.7692307692	mss	52	44	48
3662	17704069	0.92986275911538	28	1	14	2215	1404	2810	477	142	233	157317	36130	235150	9546777	7728695	6953771	3421615	3472410	3856273	e2aaabd9-f4ba-4763-a28a-c14d46a4bc5d	MSS	TCGA-D7-6822	22631.7692307692	mss	41	70	55.5
1527	17751751	0.932367139101706	27	1	7	839	653	1122	204	72	129	157652	36189	235362	9565097	7757451	6968400	3443795	3474213	3865343	2d291fa3-f0fd-4bc1-91a6-783863714190	MSS	TCGA-EQ-5647	22631.7692307692	mss	48	90	69
1132	17709084	0.930126159678096	4	0	7	660	461	1019	59	20	34	157518	35926	234888	9540469	7740283	6953634	3430461	3468988	3856001	60879669-96c2-4710-82e0-0ae9d0e5b242	MSI-L	TCGA-BR-8373	22631.7692307692	msi-l	42	79	60.5
668	17791283	0.934443460347028	6	0	2	412	248	557	56	20	35	157483	35951	235419	9620195	7742235	6984670	3436919	3491007	3878687	4e9d13da-438d-4b5e-8e86-67432b5e9471	MSS	TCGA-HU-8245	22631.7692307692	mss	44	73	58.5
656	17734203	0.931445473483652	7	0	5	353	291	501	76	32	47	157464	36034	235103	9558210	7747392	6959887	3439046	3472926	3862344	30a82e9f-2a2d-4a66-bdb1-26b881c21d01	MSS	TCGA-HU-A4G6	22631.7692307692	mss	52	67	59.5
584	17875111	0.938846320241616	7	1	1	346	229	447	72	29	36	157904	35685	235500	9663346	7782676	7026947	3461962	3496497	3889705	cb622cd6-776d-4681-8a67-4addd61c66b8	MSI-L	TCGA-D7-6527	22631.7692307692	msi-l	52	89	70.5
503	17326482	0.91003092895102	3	0	2	273	225	418	54	13	18	155713	35584	233993	9327982	7573210	6738277	3344785	3440347	3803073	35496e4e-598f-4ffc-b11e-8edaeb676079	MSI-L	TCGA-D7-6528	22631.7692307692	msi-l	36	49	42.5
463	17890748	0.93966761527635	5	1	4	262	191	341	61	19	42	157882	35570	235268	9677601	7784427	7029588	3473828	3496551	3890781	c991697f-77f9-412a-9bd1-0e47f7387cb2	MSS	TCGA-CD-5799	22631.7692307692	mss	57	73	65
396	17520333	0.920212476804075	8	0	5	208	175	341	31	14	10	156549	35534	234342	9434902	7659006	6836551	3388614	3459716	3835452	53086e20-a727-40d6-b42d-8030109b5130	MSS	TCGA-D7-6815	22631.7692307692	mss	52	50	51
291	17875458	0.9388645455647	0	1	0	161	129	228	28	10	25	157807	35556	235297	9668739	7778059	7016048	3472893	3496423	3890094	0aecac64-5982-4d76-8f31-958f6a00951d	MSS	TCGA-CD-5802	22631.7692307692	mss	55	74	64.5
291	17716844	0.930533734626586	2	0	1	147	141	199	50	16	26	157570	35431	234460	9546192	7743191	6956935	3433272	3469153	3857484	b8a1c8c7-3945-4d84-8f58-3a1a1eb10730	MSS	TCGA-BR-8486	22631.7692307692	mss	40	97	68.5
211	17867985	0.938472044586598	1	0	0	116	94	183	20	3	5	157809	36020	235669	9664326	7774161	7019706	3461073	3496945	3890261	fe45eaee-ff0c-4d52-b18c-04dc2d64d3b4	MSS	TCGA-HU-A4H0	22631.7692307692	mss	56	77	66.5
206	17826695	0.936303388707327	4	0	0	125	77	186	9	4	7	157574	36361	235949	9638370	7758441	7001058	3450595	3493812	3881230	87c217d4-66f4-46ca-8244-7856ce658fd3	MSS	TCGA-IN-7806	22631.7692307692	mss	38	93	65.5
163	17259544	0.906515174839936	4	2	1	89	67	108	29	10	16	154692	36067	234597	9313525	7520663	6694854	3328238	3443937	3792515	8cb0144b-be6b-40a1-86a2-708f96d9b615	MSS	TCGA-CG-4443	22631.7692307692	mss	46	44	45
140	17843986	0.93721155603134	2	0	1	85	52	110	14	2	14	157773	36581	236231	9649798	7763603	7007093	3448072	3498261	3890560	2b4f014f-74e9-4dda-a1ad-abcbd124fc44	MSS	TCGA-D7-A4YX	22631.7692307692	mss	49	74	61.5
127	17268087	0.906963874941089	2	2	3	65	55	119	5	0	3	154931	36349	235018	9314452	7527337	6686831	3337422	3446601	3797233	8d3e3d09-bc61-4d5e-b8d6-5aee6cb488ae	MSS	TCGA-BR-7722	22631.7692307692	mss	46	40	43
119	17135375	0.899993502961195	2	0	1	64	52	93	17	5	4	154795	35974	233731	9222243	7488632	6627593	3315945	3420463	3771374	e37cae9e-0656-4b89-b326-739a5cc859e0	MSS	TCGA-D7-6519	22631.7692307692	mss	37	46	41.5
86	17812087	0.935536139371304	1	0	0	56	29	75	3	1	7	158059	36858	236234	9596418	7784518	7006148	3453922	3479740	3872277	337819d2-5281-4b41-9583-a476924bc837	MSI-L	TCGA-BR-8690	22631.7692307692	msi-l	54	103	78.5
65	17532468	0.920849837886539	1	0	0	36	28	46	16	1	2	156618	36017	235149	9442783	7661901	6836737	3393016	3463857	3838858	956017ba-5e4b-42c7-b93d-42316874ba93	MSS	TCGA-BR-4255	22631.7692307692	mss	50	69	59.5
39	17905481	0.940441429930487	6	0	0	19	14	30	2	4	3	158089	36144	235927	9683452	7791869	7037491	3473045	3500541	3894404	40e507fb-e285-424b-a98b-362e47a53e4a	MSS	TCGA-D7-6518	22631.7692307692	mss	55	92	73.5
35	17819841	0.935943399184525	0	0	0	24	11	27	1	2	5	157575	36080	235609	9636921	7753656	6991985	3449060	3493787	3885009	8a24f1a3-4bab-4591-9676-7bee01d096c1	MSI-L	TCGA-BR-A4J4	22631.7692307692	msi-l	49	67	58
25	17778058	0.933748849690613	0	0	0	15	10	20	4	0	1	157368	36085	235497	9611642	7737466	6972922	3441086	3488717	3875333	d5efcde2-21e6-4071-9aa4-3c5688a45b3f	MSS	TCGA-BR-8682	22631.7692307692	mss	38	91	64.5
21	17848348	0.937440659372231	1	0	0	11	9	18	1	0	2	157698	35741	235486	9653803	7765620	7008153	3452967	3496876	3890352	8b5746f9-dbee-40bd-9141-1081960cf286	MSS	TCGA-D7-5579	22631.7692307692	mss	47	80	63.5
19	17779954	0.93384843243576	0	0	0	11	8	13	3	0	3	157331	35905	235291	9613034	7738393	6968953	3438359	3490819	3881823	c6316fb5-99a7-4adf-832f-dce44ddcd3aa	MSS	TCGA-HU-8608	22631.7692307692	mss	41	88	64.5
10	17933579	0.941917208397326	0	0	1	7	2	10	0	0	0	158179	36741	236701	9697696	7804262	7058765	3475843	3502138	3896833	5b7e557a-6aee-4077-b3cd-c96179e643ae	MSS	TCGA-CD-8529	22631.7692307692	mss	58	95	76.5
10	17568209	0.922727046164113	0	0	1	7	2	9	0	0	1	156858	36570	235713	9463639	7675429	6849837	3405341	3468699	3844332	39dd61a8-cd17-4df3-ae17-61e239eb00bd	MSS	TCGA-CG-4474	22631.7692307692	mss	57	68	62.5
8	17816028	0.935743130720788	0	0	0	3	5	4	3	1	0	157502	36190	235612	9636032	7750692	6984256	3450107	3494994	3886671	b2e2d35c-7a79-4165-97a5-82d5c37d94f2	MSS	TCGA-FP-7998	22631.7692307692	mss	43	84	63.5
8	17809255	0.935387395524123	0	0	0	6	2	5	1	2	0	157990	36601	236009	9594857	7783798	7006417	3452892	3478684	3871262	1ca3c5e0-32b0-4467-8ec0-ca212e35d2b3	MSS	TCGA-BR-6456	22631.7692307692	mss	60	85	72.5
6	17851818	0.937622912603063	0	0	1	3	2	5	1	0	0	157763	36251	236018	9653847	7767939	7007666	3454164	3498425	3891563	1e1cdf72-820f-48a4-8fb6-89575d07cde9	MSS	TCGA-D7-8570	22631.7692307692	mss	48	73	60.5
5	17846552	0.937346328881575	0	0	0	4	1	5	0	0	0	157797	35723	235413	9651446	7766173	7010189	3449472	3496782	3890109	aef8d98f-7a1c-47f3-b5a7-a3cb299c70de	MSS	TCGA-BR-8381	22631.7692307692	mss	47	79	63
1	17532943	0.920874786095371	0	0	0	0	1	1	0	0	0	156707	35594	234593	9446704	7659345	6834824	3395782	3463653	3838684	af1086cc-b330-4ad6-ae1c-3b5c7259949a	MSS	TCGA-BR-6564	22631.7692307692	mss	45	84	64.5
459799	17770594	0.933356821415416	4205	206	1421	226174	227793	444762	13467	657	913	157809	36914	235915	9575911	7764045	6979365	3450328	3476093	3864808	613aa3e8-a70b-45a9-9c08-0c2346c8bf00	unknown	TCGA-AD-A5EJ	35763.1086956522	msi-h	48	82	65
349674	17501846	0.919241492516351	3338	158	1094	172418	172666	334884	13690	380	720	156399	29477	228074	9452912	7634984	6899693	3321232	3451827	3829094	b08b5f49-9434-4653-9772-097ec29b2ca3	unknown	TCGA-D5-6540	35763.1086956522	msi-h	42	80	61
204076	16825014	0.883692553400853	2004	101	682	99666	101623	197850	5914	110	202	152292	27753	223591	9046823	7374555	6635426	3150976	3344704	3693908	c5c4a0a5-900d-483d-9282-475654d63265	MSI-H	TCGA-AA-3518	35763.1086956522	msi-h	36	39	37.5
143952	16199532	0.850840646966405	1633	78	501	66050	75690	141790	2038	40	84	150981	28748	218974	8612332	7188497	6500892	3017040	3167809	3513791	ca22edd4-eb7c-4677-84aa-6f0354459a19	MSI-H	TCGA-AA-A00R	35763.1086956522	msi-h	40	40	40
138137	17568536	0.922744221036298	1371	59	449	65965	70293	136172	1842	36	87	156467	29666	228407	9500327	7653669	6931516	3336318	3460736	3839966	b54865b6-824e-4163-b759-21a6eacc98ce	unknown	TCGA-A6-6781	35763.1086956522	msi-h	39	79	59
117815	17539703	0.921229838498952	1233	49	390	56350	59793	116158	1457	81	119	156391	30438	229549	9480035	7643290	6925719	3319791	3458748	3835445	97f6c8d3-09a0-4128-8f10-41e736648a5f	MSI-H	TCGA-AA-A01R	35763.1086956522	msi-h	42	59	50.5
91420	17734029	0.931436334560838	926	32	295	43844	46323	90664	704	17	35	156988	36506	235294	9589732	7715509	6949903	3434165	3483808	3866153	84959e50-17f5-4f2b-8e0c-5ebb139d2c3a	unknown	TCGA-QG-A5Z2	35763.1086956522	msi-h	32	84	58
86654	17599780	0.924385235429419	894	36	298	40998	44428	85311	1303	14	26	156682	30563	229836	9515090	7667609	6949655	3339381	3465343	3845401	5e7074a6-5011-4dc5-950c-41365dbc6d09	unknown	TCGA-AD-6964	35763.1086956522	msi-h	42	85	63.5
9159	17784731	0.934099332632788	71	4	19	5259	3806	7107	1245	311	496	157555	36697	235729	9598630	7756120	6988127	3450303	3479872	3866429	e8ec26bd-c88d-42b9-ac8a-ab121b8140f8	unknown	TCGA-AD-A5EK	35763.1086956522	mss	47	84	65.5
7796	17361332	0.911861339641081	47	1	17	4667	3064	6588	731	168	309	155905	29835	227954	9352849	7594789	6849954	3286080	3426434	3798864	fafd4576-0709-49e1-926f-ad1ee09907ec	MSI-L	TCGA-A6-2683	35763.1086956522	msi-l	46	45	45.5
5216	17833803	0.936676718956537	47	0	10	3165	1994	4172	620	176	248	157735	36871	236190	9634617	7768390	7014813	3452836	3488832	3877322	74a0264d-1d31-430d-9a88-e7334c8aa96c	unknown	TCGA-A6-A56B	35763.1086956522	mss	49	82	65.5
5194	17745597	0.932043915360339	36	3	11	3134	2010	4238	587	158	211	157624	36813	235686	9562069	7753405	6972203	3441177	3472726	3859491	490eabca-4575-4bd6-9604-6b6e23d069ce	unknown	TCGA-NH-A50T	35763.1086956522	mss	49	81	65
4325	17760948	0.932850188947229	48	1	13	2359	1904	3522	455	134	214	157761	36895	235783	9570761	7759748	6980796	3445270	3474083	3860799	9f45a227-1fd5-478c-a194-4a5c61b68cc3	unknown	TCGA-QG-A5YW	35763.1086956522	msi-l	48	82	65
2398	17869012	0.938525985240219	19	0	6	1447	926	2208	130	26	34	157734	36945	236330	9665922	7772081	7017178	3467601	3497393	3886840	d3b7ada6-5395-4212-a921-8e97c92b605d	unknown	TCGA-NH-A50V	35763.1086956522	msi-l	46	81	63.5
2343	17376329	0.912649020247073	21	1	4	1391	926	1899	265	67	112	155907	29093	227029	9361666	7602634	6854369	3296339	3425773	3799848	f87c6dcc-1a9e-4df5-962c-1f946e2611f8	MSS	TCGA-AA-A01T	35763.1086956522	mss	42	45	43.5
2140	17741528	0.931830201125106	22	0	6	1230	882	1962	109	26	43	157473	36876	235693	9560639	7750847	6963113	3446940	3472752	3858723	d8e9ea52-ff28-4626-baa3-71350fd53ddf	unknown	TCGA-AY-A54L	35763.1086956522	msi-l	46	78	62
1702	17607050	0.924767074330903	7	0	1	1097	597	1574	77	19	32	156553	25510	222952	9531301	7670734	6945851	3363753	3456838	3840608	33e989b9-fac4-47d8-b429-269044ac772a	MSS	TCGA-AA-3977	35763.1086956522	mss	38	71	54.5
1695	17658654	0.927477447738361	13	0	1	1124	557	1450	149	31	65	157207	36735	235350	9512815	7716547	6928091	3421171	3464749	3844643	300fff5a-0f61-402d-b845-3938ba7b1294	unknown	TCGA-QG-A5YX	35763.1086956522	msi-l	34	84	59
1481	17342382	0.910866037415065	3	0	4	1029	445	1357	61	31	32	151785	22350	212824	9408025	7547398	6813083	3326673	3415665	3786961	de287a25-981d-49f8-81af-fe0300e4cd31	MSS	TCGA-AZ-4315	35763.1086956522	mss	46	80	63
1069	17696294	0.929454396328716	6	1	4	596	462	861	105	36	67	156990	36541	235255	9556942	7710566	6938801	3425931	3475434	3856128	9c45eaec-d854-4f51-80a3-2d80d6b4aebc	unknown	TCGA-QG-A5Z1	35763.1086956522	msi-l	31	84	57.5
918	17876700	0.938929778565476	11	1	1	558	347	825	57	14	22	157930	36972	236388	9664507	7780903	7029915	3465588	3496060	3885137	857a5889-19e7-4208-8362-f1377c408037	unknown	TCGA-A6-A567	35763.1086956522	mss	50	84	67
846	16479882	0.865565342431499	8	0	1	542	295	783	30	16	17	135327	10670	153087	9048146	7132652	6584135	3171019	3178995	3545733	6fa41234-9077-4d05-a295-6820f3bedf5b	MSS	TCGA-AA-A02O	35763.1086956522	mss	38	39	38.5
792	17506235	0.919472013965955	6	0	0	483	303	671	82	17	22	156028	29501	228393	9464420	7627893	6908949	3317438	3452083	3827765	a512701f-88bb-4b05-8c94-fd285b9dd13e	MSS	TCGA-AA-3666	35763.1086956522	mss	40	45	42.5
726	17756713	0.932627755969542	11	0	2	414	299	677	37	6	6	157730	36917	235845	9566797	7759424	6978728	3441046	3474509	3862430	c83d38fc-e011-4f75-a100-96513611f3e9	unknown	TCGA-QG-A5YV	35763.1086956522	mss	46	77	61.5
716	17285763	0.907892263444892	6	0	1	425	284	618	58	19	21	155448	29369	227400	9308083	7565463	6810485	3268422	3418616	3788240	84e34cf2-b3bb-4a1a-8fb7-6c2c604c4008	MSI-L	TCGA-AA-A01S	35763.1086956522	msi-l	39	41	40
594	17231209	0.905026948529954	6	0	2	404	182	553	28	4	9	155027	26297	223285	9279242	7547358	6788490	3264696	3403825	3774198	a06c09a8-0951-49f4-a765-5147bbcae109	MSS	TCGA-AA-3664	35763.1086956522	mss	34	35	34.5
590	16171207	0.849352945881873	5	1	4	328	252	553	15	5	17	151815	19761	203074	8599945	7196612	6544477	3007891	3138977	3479862	e457344d-76fb-46bf-b362-61a6e811d131	MSI-L	TCGA-AA-A00N	35763.1086956522	msi-l	39	75	57
537	16254938	0.853750711089605	2	1	3	354	177	512	18	5	2	133743	10333	149043	8914910	7046909	6485618	3156144	3123495	3489681	a435fdf4-a89a-499e-9006-cbb5693eab26	MSS	TCGA-AA-A02Y	35763.1086956522	mss	45	37	41
497	17665745	0.927849885104307	6	0	2	271	218	469	8	4	16	157019	30690	229715	9554425	7693896	6966997	3376960	3469688	3852100	df5ab6cc-6f68-4b6b-95e2-954c6b57ba9c	unknown	TCGA-CA-6718	35763.1086956522	mss	41	87	64
439	17364815	0.912044275664997	0	0	1	285	153	398	23	6	12	155917	30303	228972	9349156	7600467	6862798	3278380	3425975	3797662	ff1407c6-9174-4bae-a19b-d34ca71b898c	MSS	TCGA-A6-2680	35763.1086956522	mss	37	56	46.5
429	16414522	0.86213246889628	1	0	0	263	165	404	11	4	10	135079	10645	153299	9005527	7109972	6562851	3140528	3174020	3537123	0cb0dac8-4ce2-444a-b1ae-1550e065b4d9	MSS	TCGA-AA-A01V	35763.1086956522	mss	42	32	37
340	17428389	0.915383343935009	4	0	2	215	119	317	10	5	8	156243	30372	228422	9387901	7625451	6894629	3294767	3432368	3806625	36eaf209-c332-4321-b6aa-51a3368ecd79	MSS	TCGA-AA-3555	35763.1086956522	mss	35	77	56
313	17381062	0.912897609452125	1	1	0	193	118	280	17	7	9	155190	26726	224182	9397856	7577108	6849057	3295735	3432654	3803616	750770db-53cf-4021-a8c2-5e0ddb97fef5	MSS	TCGA-AA-3994	35763.1086956522	mss	33	36	34.5
303	16498400	0.866537954918114	1	0	1	195	106	276	19	5	3	137192	11372	156650	9014191	7178995	6580592	3167868	3191059	3558881	2e386e48-b99b-4806-a3e3-081d72a606e7	MSS	TCGA-AA-A01X	35763.1086956522	mss	41	51	46
293	17457573	0.916916161885618	4	1	0	172	116	284	6	0	3	155820	27874	225751	9433573	7614555	6891940	3310903	3440175	3814555	7b47489f-c3cc-4388-b5d7-c7c02790a5f6	MSS	TCGA-AA-3956	35763.1086956522	mss	34	50	42
183	16616594	0.872745804591027	3	0	0	117	63	164	10	5	4	150873	29613	225797	8921754	7288557	6532311	3102150	3319956	3662177	df228c56-89ac-4122-93b3-6c0740c4ec09	MSS	TCGA-AA-3534	35763.1086956522	mss	33	43	38
160	17377916	0.912732373525843	1	0	1	77	81	126	19	8	7	156063	30525	229249	9354275	7607804	6874840	3275720	3427714	3799642	7d8eab0a-e6c8-4449-9ebf-50c41db94a06	MSS	TCGA-A6-2681	35763.1086956522	mss	40	53	46.5
102	16210952	0.85144045442926	1	0	0	58	43	98	2	1	1	133895	10789	151751	8870340	7044177	6482826	3093314	3138850	3495962	2a971e32-b0e7-4a3f-8c40-62d69c0307d8	MSS	TCGA-AA-A03F	35763.1086956522	mss	40	35	37.5
76	17448787	0.916454698806052	0	0	1	48	27	64	8	2	2	155583	26956	225055	9436285	7604908	6872923	3315373	3441840	3818651	dca004bf-9c14-45a1-b186-ab3759f6c7fe	MSS	TCGA-AA-3685	35763.1086956522	mss	32	50	41
76	17431826	0.91556386392186	1	0	0	42	33	68	3	3	2	156332	30677	229247	9384606	7630964	6884152	3300939	3435382	3811353	ddf69ed9-4c53-48b8-9f01-495bd60c3425	MSS	TCGA-AA-3514	35763.1086956522	mss	40	45	42.5
69	17409998	0.914417401811597	0	0	0	49	20	67	2	0	0	156158	28522	226589	9378173	7620556	6877524	3297128	3430280	3805066	bfb07784-693b-4c25-874e-4ad6e04a5d46	MSI-L	TCGA-AA-3529	35763.1086956522	msi-l	31	50	40.5
32	17265500	0.906827999117411	0	0	0	21	11	30	2	0	0	155418	30410	228613	9293140	7557919	6807233	3253535	3418193	3786539	5116e3b4-2bac-40f5-8046-b9c1783faaa5	MSS	TCGA-A6-3807	35763.1086956522	mss	33	50	41.5
16	17783070	0.934012092685695	0	0	0	7	9	13	0	3	0	157837	36957	235988	9582197	7770091	6990343	3451511	3476409	3864807	790266bc-c252-43f4-85d1-1b06ee529cf8	unknown	TCGA-A6-A566	35763.1086956522	msi-l	50	84	67
9	17634503	0.926208975756276	0	0	0	5	4	9	0	0	0	156834	30602	229868	9533112	7684087	6964933	3356724	3465619	3847227	268c01b3-d2ce-44c0-a2fe-ea846a1253cc	unknown	TCGA-CA-6717	35763.1086956522	mss	41	81	61
2	17602854	0.924546689732467	0	0	0	2	0	2	0	0	0	156946	30723	230283	9516730	7668172	6943129	3345016	3467230	3847479	58facedb-fcb8-4ecf-8338-2bfa4947acef	unknown	TCGA-A6-6141	35763.1086956522	mss	42	85	63.5
0	17763286	0.932972986657225	0	0	0	0	0	0	0	0	0	157725	36860	235909	9571920	7760872	6979159	3445844	3475265	3863018	dd7a53ee-cb08-40c4-9935-51d1ca17e9e8	unknown	TCGA-A6-A565	35763.1086956522	msi-l	47	84	65.5
391698	17550076	0.921774654857288	3544	176	1189	195365	191424	369737	19693	869	1399	155567	19672	209966	9488394	7676477	6894849	3423632	3418716	3812879	1200c8b7-a058-4c01-bbe2-04ec09a65245	MSI-H	TCGA-AP-A0LD	41278.52	msi-h	49	65	57
328773	17628333	0.925884911654191	3167	145	1064	163518	160879	306712	19212	1264	1585	156732	26716	224059	9517310	7703516	6896859	3450595	3447080	3833799	dcff8659-ecca-4798-80a3-dd6e7642ba2b	MSI-H	TCGA-AP-A0LE	41278.52	msi-h	44	73	58.5
322316	17616917	0.925285314281516	3074	143	969	159330	158800	306068	14224	975	1049	156730	28018	225789	9505371	7701009	6899797	3441867	3446331	3828922	d77e4dbc-b239-4742-8cb7-efd427010d13	MSI-H	TCGA-AP-A054	41278.52	msi-h	35	52	43.5
240910	17462129	0.917155454600221	2261	110	701	119457	118381	231343	8787	291	489	154847	19340	207226	9443608	7637108	6840976	3408272	3411099	3801782	dee43082-4aa7-4650-981c-a779e9fe7b55	MSI-H	TCGA-B5-A11H	41278.52	msi-h	38	64	51
238898	17551352	0.921841673624591	2098	96	679	125184	110841	221192	15106	1056	1544	156341	24341	220383	9476141	7674146	6888728	3400226	3437886	3824512	d2aa7d70-a25f-4a9e-9d52-37e372461824	MSI-H	TCGA-B5-A11G	41278.52	msi-h	42	56	49
210234	17483017	0.91825254551827	2261	123	712	98659	108479	203735	5416	435	648	156538	31779	229636	9409425	7655639	6889636	3386823	3415600	3790958	3a4a6aff-4720-41fc-a114-85f38610ebb1	MSI-H	TCGA-AX-A05S	41278.52	msi-h	43	71	57
114415	17571865	0.922919068588299	1200	41	368	56032	56774	110416	3513	197	289	156543	24759	221353	9485046	7684164	6895196	3409086	3439857	3827726	ec7a9d74-8b3f-4747-8926-1739a016ab2b	MSI-H	TCGA-AX-A0J1	41278.52	msi-h	42	68	55
61453	17601985	0.924501047640942	695	22	222	28603	31911	60406	940	39	68	156570	29108	227149	9498092	7691066	6880556	3443466	3447529	3830434	b045f24b-f822-4df9-9ffa-47308edcec8c	MSI-H	TCGA-AP-A051	41278.52	msi-h	35	45	40
33825	17492715	0.918761909158792	345	15	113	17237	16115	30357	2656	335	477	155057	19283	207471	9457584	7653320	6866683	3417454	3409004	3799574	09066fbf-6a1d-46c9-a4c5-c53340c3d1ba	MSI-H	TCGA-BS-A0TE	41278.52	msi-h	43	65	54
28502	17602094	0.924506772598337	271	12	82	13657	14480	27634	759	48	61	156623	29226	227403	9497694	7691148	6878314	3442653	3449111	3832016	45d58088-d3f4-4eb0-b75c-bcb98c0981dc	MSI-H	TCGA-A5-A0G9	41278.52	msi-h	41	39	40
19673	17224013	0.904648996296793	141	8	53	11356	8115	14359	3188	774	1352	150008	15062	183304	9343822	7531817	6810645	3336502	3342090	3734776	7b9947d5-e86b-4006-8890-ea5209584a88	MSS	TCGA-AP-A0L9	41278.52	mss	45	73	59
12516	17462603	0.917180350286508	93	24	152	7070	5177	5051	2377	2381	2707	153707	35580	228826	9487351	7654499	6839144	3395965	3457408	3867446	9aa8c2b4-db32-4899-bf0c-d578cb175e90	MSS	TCGA-AP-A0L8	41278.52	mss	41	71	56
11499	17651752	0.927114937133403	124	5	43	5456	5871	11290	183	14	12	156975	30447	229254	9521081	7713995	6911069	3444851	3455594	3840238	71fed998-8fac-4e6b-b38a-22c83e05e958	MSI-H	TCGA-A5-A0GA	41278.52	msi-h	41	66	53.5
8678	17663885	0.927752193170777	77	6	19	5143	3433	6328	1426	350	574	156947	31338	229950	9525819	7719831	6926961	3448053	3452901	3835970	f8ac5fd2-11f2-4b3a-a3a6-ff1a6d8e1cae	MSS	TCGA-EY-A1GW	41278.52	mss	42	69	55.5
5335	17664177	0.92776752975389	28	1	15	3157	2134	3957	811	202	365	157056	36667	235173	9521410	7713871	6901436	3455172	3463396	3844173	c10b2885-70ea-4d32-bc48-8b85530df702	MSS	TCGA-EY-A1GS	41278.52	mss	40	68	54
3742	17630473	0.925997309900295	26	0	10	2096	1610	2767	575	174	226	156939	36366	234869	9500906	7701393	6889364	3436284	3462022	3842803	66e305ca-8a16-44f0-b837-85e529b7ad55	MSS	TCGA-BG-A18C	41278.52	mss	40	66	53
3714	17586189	0.923671401521568	29	0	18	2019	1648	2665	610	164	275	156412	35974	234176	9481269	7678358	6850240	3443886	3455984	3836079	c88e3901-f3ee-436a-ba80-143c8eab7d69	MSS	TCGA-AX-A2H5	41278.52	mss	36	56	46
3214	17509674	0.919652638997895	25	2	7	1900	1280	2464	464	111	175	155836	21969	215877	9460196	7655796	6860394	3415745	3424097	3809438	b60f22ac-a659-4f33-b01d-820e86a9a5c9	MSI-L	TCGA-B5-A0JN	41278.52	msi-l	36	66	51
2811	17559974	0.922294523006792	32	0	7	1646	1126	2186	356	100	169	156292	23394	218611	9482103	7679574	6887080	3423474	3431212	3818208	2b865f8c-539f-4cb2-8f08-41709e9511e5	MSS	TCGA-BK-A0CC	41278.52	mss	43	69	56
2555	17682531	0.928731528543141	19	0	9	1300	1227	1969	321	102	163	157078	36560	235223	9532220	7721450	6906716	3457212	3468258	3850345	de4e13c8-5ad0-46d2-ae54-b9ca22b939d8	MSS	TCGA-EO-A1Y8	41278.52	mss	40	68	54
2344	17534430	0.92095288711965	22	0	6	1417	899	1680	408	93	163	155440	19576	208043	9481307	7670064	6879551	3429419	3416549	3808911	fba80122-d8b2-4d8d-a032-9767e8160f9f	MSS	TCGA-AX-A1CI	41278.52	mss	44	72	58
2201	17584120	0.923562732376152	20	0	10	1195	976	1581	389	86	145	156424	22829	216921	9495850	7692096	6905660	3423805	3432444	3822211	d17668c4-5d66-4e16-8b70-b54616581aae	MSS	TCGA-AP-A0LL	41278.52	mss	41	68	54.5
1803	17414159	0.914635948120961	19	1	5	1043	735	1318	265	79	141	154679	18623	204387	9411233	7625237	6888282	3334225	3400114	3791538	af37d8f0-fea0-47f6-be0a-2fb55a5da5c4	MSS	TCGA-AP-A053	41278.52	mss	45	76	60.5
1208	17696508	0.929465636153327	9	1	6	650	542	858	187	51	112	157229	36552	235238	9537311	7730178	6919188	3459518	3466969	3850833	d39df936-4bc6-404d-9e1d-f6416cc5a34c	MSS	TCGA-AJ-A23M	41278.52	mss	42	68	55
1171	17419342	0.914908172471222	12	0	3	627	529	894	155	53	69	154833	18913	205211	9409893	7630492	6901557	3326914	3400258	3790613	bd4284a7-260d-48b3-9b48-a1c578c30d27	MSS	TCGA-AP-A052	41278.52	mss	45	71	58
1052	17539209	0.921203892361767	14	0	2	517	519	795	147	39	71	156774	35287	233756	9439156	7674236	6862731	3394345	3450374	3831759	5ffa2ec6-2d94-4b09-8fb9-3591cf38fa4f	MSS	TCGA-BS-A0U9	41278.52	mss	41	67	54
759	17655201	0.927296087390792	11	0	5	361	382	550	101	32	76	157397	35444	234501	9510357	7717502	6917323	3418192	3466213	3853473	79ecc142-8f6e-4260-a7ce-c8e2a6212c35	MSS	TCGA-B5-A0K3	41278.52	mss	42	60	51
752	17676868	0.928434093371324	9	1	6	361	375	544	110	35	63	157082	36635	235282	9526984	7720885	6912337	3445878	3467609	3851044	5c22c8d6-5805-455c-8e1c-e6b8006738e4	MSS	TCGA-D1-A17K	41278.52	mss	41	64	52.5
752	17567835	0.922707402732317	9	1	2	420	320	607	93	23	29	156461	24500	220959	9483075	7682840	6888976	3422080	3435859	3820920	7b7d2d2b-abe6-4f32-add0-3715096995d1	MSS	TCGA-BS-A0TC	41278.52	mss	39	62	50.5
746	16154480	0.848474401273189	7	1	15	397	326	324	125	132	165	154236	36581	230211	9544636	7670556	6864620	3416077	3472329	3883194	bad34c92-1e64-4187-a0b4-061105fd13ba	MSS	TCGA-AX-A1C8	41278.52	mss	36	65	50.5
739	17646866	0.92685831197898	6	0	3	407	323	548	122	29	40	156909	36513	234922	9515308	7703214	6881652	3455454	3464219	3845541	5d2f1a0f-a01b-48c2-b749-1ca710aa2bb4	MSS	TCGA-B5-A1MY	41278.52	mss	38	59	48.5
646	17663136	0.927712853784641	9	1	2	339	295	478	86	29	53	157178	36723	235450	9514514	7719271	6924734	3422820	3466199	3849383	94817e78-78f5-4556-9394-610df65605e2	MSS	TCGA-A5-A0GJ	41278.52	mss	41	68	54.5
551	17543562	0.921432522999754	2	0	3	298	248	401	80	19	51	156243	26799	224181	9467244	7669095	6863109	3419144	3439340	3821969	f7e06a10-74ca-4f52-a944-b3f22c016998	MSS	TCGA-AP-A05D	41278.52	mss	34	56	45
544	16984917	0.892091065899354	7	0	0	357	180	444	74	13	13	144728	12908	168494	9237682	7421105	6752599	3287112	3278927	3666279	7dce4215-01f6-43e9-9378-9e22c26c23a2	MSS	TCGA-AP-A0LH	41278.52	mss	43	71	57
476	17692955	0.929279023551267	3	0	1	262	210	367	67	12	30	157204	36451	235166	9538563	7725571	6919978	3453222	3468254	3851501	9205c164-7975-421a-90c3-edfe8def595c	MSS	TCGA-E6-A1LZ	41278.52	mss	40	69	54.5
468	17410177	0.914426803347136	7	0	5	222	234	331	71	26	40	154533	18733	204135	9410767	7622009	6879170	3339322	3400393	3791292	c350b53b-3c27-4b9e-8b57-d7b6a1205a1f	MSS	TCGA-AP-A05A	41278.52	mss	42	70	56
444	17573514	0.923005678264853	1	0	2	249	192	346	62	16	20	156244	22236	215682	9491846	7687506	6897958	3428139	3429325	3818092	13f31bcb-befd-4ed2-adc0-dc9e9ce52b75	MSS	TCGA-BS-A0TG	41278.52	mss	40	67	53.5
399	17223610	0.904627829711195	6	1	0	223	169	296	58	18	27	156525	36943	233957	9220144	7576041	6799221	3298218	3378860	3747311	95e6d327-9ab7-45de-9527-f5634b3995c3	MSS	TCGA-AX-A06B	41278.52	mss	38	69	53.5
355	17745756	0.93205226644498	5	1	1	185	163	259	47	19	30	157490	36545	235456	9565086	7751179	6957800	3462021	3470777	3855158	944a102f-3475-45aa-9e30-4b92d1449f00	MSS	TCGA-DI-A1NN	41278.52	mss	41	71	56
327	17504597	0.919385982037395	4	0	0	200	123	263	37	13	14	155580	19975	209456	9457636	7661950	6885825	3397423	3415981	3805368	a587e62e-430e-4f1b-82b7-6fbe856fdaf1	MSS	TCGA-A5-A0GE	41278.52	mss	41	68	54.5
306	17542210	0.921361512519037	2	1	4	165	134	249	27	13	17	156551	36102	234455	9447145	7667957	6839381	3430053	3448470	3824306	e56491af-718f-4ca1-b3cd-0e5b3154697b	MSS	TCGA-D1-A1NU	41278.52	mss	36	49	42.5
232	17688598	0.9290501828231	2	0	3	131	96	186	29	8	9	157127	36810	235444	9534406	7724811	6907754	3459567	3468195	3853082	24118b8f-59fe-482a-aed3-7b1bde1571b7	MSS	TCGA-B5-A0K8	41278.52	mss	34	71	52.5
214	17667161	0.927924257027897	1	1	0	123	89	176	21	8	9	157387	36925	235738	9512331	7724780	6929091	3411305	3469924	3856841	748e38b1-2ead-4a0a-8881-d640617b856b	MSS	TCGA-AP-A0LF	41278.52	mss	41	68	54.5
169	17627005	0.925815161714552	2	0	1	78	88	167	2	0	0	156923	30905	229561	9505633	7703983	6905750	3426536	3455557	3839162	a8614c49-c7f1-4de9-bd2f-4764b094d604	MSI-H	TCGA-A5-A0GG	41278.52	msi-h	44	62	53
166	17355793	0.911570417264833	3	0	2	86	75	112	31	7	16	151414	15482	188940	9410927	7589030	6843631	3377210	3369155	3765797	e1e8dc66-467c-48a5-be56-3db4f665b9f1	MSS	TCGA-AP-A0LI	41278.52	mss	42	72	57
138	17517706	0.9200745000786	3	0	3	82	50	119	11	2	6	155537	20051	210029	9468843	7663246	6869654	3417666	3419132	3811254	a081da6f-51f3-4555-a6b8-736f8c6cda39	MSS	TCGA-AP-A0LO	41278.52	mss	40	70	55
135	17678564	0.928523171607489	2	0	1	73	59	111	14	4	6	157189	36695	235401	9526452	7722827	6911995	3443327	3469311	3853931	8d9e4917-334b-4c76-aee1-1e22be772db0	MSS	TCGA-BK-A139	41278.52	mss	38	64	51
37	17099525	0.898110569726226	0	0	0	17	20	34	1	0	2	148411	15393	188281	9284877	7462563	6716668	3343964	3328553	3710340	2b76cc9c-c379-43e4-9c3f-56197a3353be	MSS	TCGA-BS-A0V8	41278.52	mss	33	54	43.5
23	17508917	0.919612879431399	0	0	1	12	10	19	2	2	0	155822	21826	214774	9455339	7661156	6862169	3414670	3423175	3808903	ffaa98a0-2b69-46dc-aee5-c5c3f2abbc38	MSS	TCGA-BS-A0TD	41278.52	mss	34	65	49.5
8	17668122	0.927974731193554	0	0	0	4	4	6	1	1	0	157049	30953	229846	9528919	7721355	6924392	3448500	3456000	3839230	16e69011-c295-479f-b521-86e66fba498d	MSS	TCGA-D1-A16G	41278.52	mss	39	65	52
