# Supplementary material for: A molecular portrait of microsatellite instability across multiple cancers
Source: Nat Commun. 2017 Jun 6;8:15180. doi: 10.1038/ncomms15180 (PMC5467167; doi:10.1038/ncomms15180)
Supplement: Supplementary Data 11 — List of MS loci discovered in the human mitochondrial DNA. [file ncomms15180-s12.xlsx]

## Sheet: Sheet1
Chromosome	Start	End	Loci_name	MS annotation	MS_seq	Exon	Exon	Exon	Intron	Intron	Intron
chrMT	207	219	Loci_1	NR_001-207-219-tetra-+	TTAATTAATTAAT	NA
chrMT	231	240	Loci_2	NR_002-231-240-tri-+	ATAATAATAA	DQ582201
chrMT	302	309	Loci_3	NR_003-302-309-mono-+	CCCCCCCC	DQ582201
chrMT	515	525	Loci_4	NR_004-515-525-di-+	CACACACACAC	NA
chrMT	547	556	Loci_5	NR_005-547-556-tetra-+	AACCAACCAA	NA
chrMT	2143	2150	Loci_6	NR_006-2143-2150-di-+	AGAGAGAG	TVAS5
chrMT	2458	2464	Loci_7	NR_007-2458-2464-mono-+	AAAAAAA	TVAS5
chrMT	3208	3217	Loci_8	NR_008-3208-3217-tetra-+	CACCCACCCA	TVAS5
chrMT	4605	4611	Loci_9	NR_009-4605-4611-mono-+	AAAAAAA	NA
chrMT	5151	5159	Loci_10	NR_010-5151-5159-tri-+	CTACTACTA	NA
chrMT	5736	5744	Loci_11	NR_011-5736-5744-tri-+	CCGCCGCCG	NA
chrMT	6573	6582	Loci_12	NR_012-6573-6582-tri-+	GGAGGAGGAG	BC018860
chrMT	6692	6698	Loci_13	NR_013-6692-6698-mono-+	AAAAAAA	BC018860
chrMT	7451	7460	Loci_14	NR_014-7451-7460-tetra-+	AAGGAAGGAA	NA
chrMT	7731	7740	Loci_15	NR_015-7731-7740-tetra-+	AACTAACTAA	JA760602	OK/SW-C1.16
chrMT	8547	8556	Loci_16	NR_016-8547-8556-tetra-+	TTCATTCATT	OK/SW-C1.16			JA760602(intron)	JA760600
chrMT	9478	9484	Loci_17	NR_017-9478-9484-mono-+	TTTTTTT	NA			JA760602	JA760600
chrMT	9915	9923	Loci_18	NR_018-9915-9923-tri-+	GCCGCCGCC	NA			JA760602	JA760600
chrMT	10341	10349	Loci_19	NR_019-10341-10349-tri-+	ATCATCATC	AD 1			JA760602	JA760600
chrMT	10894	10903	Loci_20	NR_020-10894-10903-tri-+	CAACAACAAC	JA760615	STRF6		JA760602	JA760600
chrMT	11032	11038	Loci_21	NR_021-11032-11038-mono-+	AAAAAAA	JA760615	STRF6		JA760602	JA760600
chrMT	12418	12425	Loci_22	NR_022-12418-12425-mono-+	AAAAAAAA	NA			JA760602	JA760600	JA760615
chrMT	12981	12989	Loci_23	NR_023-12981-12989-tri-+	CCTCCTCCT	MTND5			JA760602	JA760600	JA760615
chrMT	12990	13000	Loci_24	NR_024-12990-13000-tri-+	AGCAGCAGCAG	MTND5			JA760602	JA760600	JA760615
chrMT	13231	13237	Loci_25	NR_025-13231-13237-mono-+	AAAAAAA	MTND5			JA760602	JA760600	JA760615
chrMT	13293	13302	Loci_26	NR_026-13293-13302-tetra-+	CAACCAACCA	MTND5			JA760602	JA760600	JA760615
chrMT	14107	14115	Loci_27	NR_027-14107-14115-tri-+	TTCTTCTTC	MTND5	JA760600	JA760615		JA760602
chrMT	14333	14341	Loci_28	NR_028-14333-14341-tri-+	ACCACCACC	NA				JA760602
chrMT	14504	14510	Loci_29	NR_029-14504-14510-mono-+	AAAAAAA	NA				JA760602
chrMT	14781	14790	Loci_30	NR_030-14781-14790-tetra-+	AATTAATTAA	NA				JA760602
chrMT	16183	16194	Loci_31	NR_031-16183-16194-mono-+	CCCCCCCCCCCC	AF079515
