# Supplementary material for: A molecular portrait of microsatellite instability across multiple cancers
Source: Nat Commun. 2017 Jun 6;8:15180. doi: 10.1038/ncomms15180 (PMC5467167; doi:10.1038/ncomms15180)
Supplement: Supplementary Data 12 — The barcodes corresponding to the samples used in the analysis of MSI in mitochondrial DNA are listed. [file ncomms15180-s13.xlsx]

## Sheet: Sheet1
COLON	TCGA-A6-2676	msi-h
COLON	TCGA-AA-3516	msi-h
COLON	TCGA-AA-3518	msi-h
COLON	TCGA-AA-3672	msi-h
COLON	TCGA-AA-3715	msi-h
COLON	TCGA-AA-3947	msi-h
COLON	TCGA-AA-3966	msi-h
COLON	TCGA-AA-A00R	msi-h
COLON	TCGA-AA-A01P	msi-h
COLON	TCGA-AA-A01Q	msi-h
COLON	TCGA-AA-A01R	msi-h
COLON	TCGA-AA-A02R	msi-h
COLON	TCGA-AZ-4313	msi-h
COLON	TCGA-AZ-4615	msi-h
COLON	TCGA-CK-4951	msi-h
COLON	TCGA-CM-4746	msi-h
COLON	TCGA-A6-2683	msi-l
COLON	TCGA-A6-2684	msi-l
COLON	TCGA-A6-3808	msi-l
COLON	TCGA-AA-3502	msi-l
COLON	TCGA-AA-3529	msi-l
COLON	TCGA-AA-3553	msi-l
COLON	TCGA-AA-3688	msi-l
COLON	TCGA-AA-3692	msi-l
COLON	TCGA-AA-3861	msi-l
COLON	TCGA-AA-A01G	msi-l
COLON	TCGA-AA-A01S	msi-l
COLON	TCGA-AA-A02W	msi-l
COLON	TCGA-AZ-4614	msi-l
COLON	TCGA-AZ-4684	msi-l
COLON	TCGA-CM-4747	msi-l
COLON	TCGA-CM-4750	msi-l
COLON	TCGA-A6-2671	mss
COLON	TCGA-A6-2674	mss
COLON	TCGA-A6-2678	mss
COLON	TCGA-A6-2679	mss
COLON	TCGA-A6-2680	mss
COLON	TCGA-A6-2681	mss
COLON	TCGA-A6-2682	mss
COLON	TCGA-A6-3807	mss
COLON	TCGA-A6-3810	mss
COLON	TCGA-AA-3494	mss
COLON	TCGA-AA-3495	mss
COLON	TCGA-AA-3509	mss
COLON	TCGA-AA-3510	mss
COLON	TCGA-AA-3514	mss
COLON	TCGA-AA-3534	mss
COLON	TCGA-AA-3548	mss
COLON	TCGA-AA-3549	mss
COLON	TCGA-AA-3555	mss
COLON	TCGA-AA-3558	mss
COLON	TCGA-AA-3664	mss
COLON	TCGA-AA-3666	mss
COLON	TCGA-AA-3675	mss
COLON	TCGA-AA-3681	mss
COLON	TCGA-AA-3685	mss
COLON	TCGA-AA-3693	mss
COLON	TCGA-AA-3812	mss
COLON	TCGA-AA-3956	mss
COLON	TCGA-AA-3968	mss
COLON	TCGA-AA-3970	mss
COLON	TCGA-AA-3994	mss
COLON	TCGA-AA-A00U	mss
COLON	TCGA-AA-A00Z	mss
COLON	TCGA-AA-A01C	mss
COLON	TCGA-AA-A01D	mss
COLON	TCGA-AA-A01I	mss
COLON	TCGA-AA-A01K	mss
COLON	TCGA-AA-A01T	mss
COLON	TCGA-AA-A01V	mss
COLON	TCGA-AA-A01X	mss
COLON	TCGA-AA-A02K	mss
COLON	TCGA-AA-A02O	mss
COLON	TCGA-AA-A02Y	mss
COLON	TCGA-AA-A03F	mss
COLON	TCGA-AA-A03J	mss
COLON	TCGA-AY-4070	mss
COLON	TCGA-AY-4071	mss
COLON	TCGA-AZ-4308	mss
COLON	TCGA-AZ-4315	mss
COLON	TCGA-AZ-4681	mss
COLON	TCGA-AZ-4682	mss
COLON	TCGA-CA-5256	mss
COLON	TCGA-CM-4744	mss
COLON	TCGA-CM-4748	mss
COLON	TCGA-CM-4752	mss
UCEC	TCGA-A5-A0G9	msi-h
UCEC	TCGA-A5-A0GB	msi-h
UCEC	TCGA-A5-A0GD	msi-h
UCEC	TCGA-A5-A0GW	msi-h
UCEC	TCGA-A5-A0VP	msi-h
UCEC	TCGA-A5-A0VQ	msi-h
UCEC	TCGA-AP-A054	msi-h
UCEC	TCGA-AP-A0LD	msi-h
UCEC	TCGA-AP-A0LP	msi-h
UCEC	TCGA-AP-A0LT	msi-h
UCEC	TCGA-AX-A0J1	msi-h
UCEC	TCGA-AX-A2HD	msi-h
UCEC	TCGA-B5-A0JR	msi-h
UCEC	TCGA-B5-A0JV	msi-h
UCEC	TCGA-B5-A0K6	msi-h
UCEC	TCGA-B5-A0K9	msi-h
UCEC	TCGA-BG-A0LX	msi-h
UCEC	TCGA-BG-A0M0	msi-h
UCEC	TCGA-BG-A0M4	msi-h
UCEC	TCGA-BG-A0MQ	msi-h
UCEC	TCGA-BS-A0TA	msi-h
UCEC	TCGA-BS-A0TE	msi-h
UCEC	TCGA-BS-A0TJ	msi-h
UCEC	TCGA-BS-A0U8	msi-h
UCEC	TCGA-BS-A0UJ	msi-h
UCEC	TCGA-BS-A0UM	msi-h
UCEC	TCGA-D1-A16N	msi-h
UCEC	TCGA-D1-A174	msi-h
UCEC	TCGA-D1-A177	msi-h
UCEC	TCGA-D1-A17B	msi-h
UCEC	TCGA-D1-A17D	msi-h
UCEC	TCGA-D1-A17R	msi-h
UCEC	TCGA-D1-A17U	msi-h
UCEC	TCGA-D1-A2G0	msi-h
UCEC	TCGA-D1-A2G6	msi-h
UCEC	TCGA-DI-A1BU	msi-h
UCEC	TCGA-FI-A2D0	msi-h
UCEC	TCGA-FI-A2D4	msi-h
UCEC	TCGA-A5-A0G2	msi-l
UCEC	TCGA-A5-A0G5	msi-l
UCEC	TCGA-AX-A0IW	msi-l
UCEC	TCGA-B5-A0JN	msi-l
UCEC	TCGA-BG-A187	msi-l
UCEC	TCGA-BS-A0U7	msi-l
UCEC	TCGA-BS-A0UV	msi-l
UCEC	TCGA-D1-A16Y	msi-l
UCEC	TCGA-D1-A17Q	msi-l
UCEC	TCGA-A5-A0GE	mss
UCEC	TCGA-A5-A0GJ	mss
UCEC	TCGA-A5-A0GN	mss
UCEC	TCGA-A5-A0GU	mss
UCEC	TCGA-A5-A0GV	mss
UCEC	TCGA-A5-A0GX	mss
UCEC	TCGA-A5-A0R6	mss
UCEC	TCGA-A5-A0R7	mss
UCEC	TCGA-A5-A0R8	mss
UCEC	TCGA-A5-A0R9	mss
UCEC	TCGA-A5-A0RA	mss
UCEC	TCGA-AP-A05P	mss
UCEC	TCGA-AP-A0L8	mss
UCEC	TCGA-AP-A0L9	mss
UCEC	TCGA-AP-A0LH	mss
UCEC	TCGA-AP-A0LI	mss
UCEC	TCGA-AP-A0LJ	mss
UCEC	TCGA-AP-A0LL	mss
UCEC	TCGA-AP-A0LO	mss
UCEC	TCGA-AP-A0LQ	mss
UCEC	TCGA-AX-A0IU	mss
UCEC	TCGA-B5-A0JS	mss
UCEC	TCGA-B5-A0JY	mss
UCEC	TCGA-B5-A0K0	mss
UCEC	TCGA-B5-A0K1	mss
UCEC	TCGA-B5-A0K4	mss
UCEC	TCGA-B5-A0K7	mss
UCEC	TCGA-BG-A0LW	mss
UCEC	TCGA-BG-A0M2	mss
UCEC	TCGA-BG-A0M3	mss
UCEC	TCGA-BG-A0M6	mss
UCEC	TCGA-BG-A0M8	mss
UCEC	TCGA-BG-A0M9	mss
UCEC	TCGA-BG-A0MC	mss
UCEC	TCGA-BG-A0MG	mss
UCEC	TCGA-BG-A0MO	mss
UCEC	TCGA-BG-A0MS	mss
UCEC	TCGA-BG-A0MT	mss
UCEC	TCGA-BG-A0MU	mss
UCEC	TCGA-BG-A0RY	mss
UCEC	TCGA-BG-A186	mss
UCEC	TCGA-BG-A18A	mss
UCEC	TCGA-BK-A0CB	mss
UCEC	TCGA-BS-A0T9	mss
UCEC	TCGA-BS-A0TC	mss
UCEC	TCGA-BS-A0TD	mss
UCEC	TCGA-BS-A0TG	mss
UCEC	TCGA-BS-A0TI	mss
UCEC	TCGA-BS-A0UF	mss
UCEC	TCGA-BS-A0UT	mss
UCEC	TCGA-D1-A168	mss
UCEC	TCGA-D1-A169	mss
UCEC	TCGA-D1-A16B	mss
UCEC	TCGA-D1-A16D	mss
UCEC	TCGA-D1-A16E	mss
UCEC	TCGA-D1-A16I	mss
UCEC	TCGA-D1-A16J	mss
UCEC	TCGA-D1-A16Q	mss
UCEC	TCGA-D1-A16R	mss
UCEC	TCGA-D1-A16X	mss
UCEC	TCGA-D1-A17C	mss
UCEC	TCGA-D1-A17K	mss
UCEC	TCGA-D1-A17N	mss
UCEC	TCGA-D1-A1O0	mss
UCEC	TCGA-EY-A1GC	mss
UCEC	TCGA-FI-A2CY	mss
STAD	TCGA-B7-5816	msi-h
STAD	TCGA-BR-4184	msi-h
STAD	TCGA-BR-4201	msi-h
STAD	TCGA-BR-4256	msi-h
STAD	TCGA-BR-4257	msi-h
STAD	TCGA-BR-4280	msi-h
STAD	TCGA-BR-4292	msi-h
STAD	TCGA-BR-4363	msi-h
STAD	TCGA-BR-4368	msi-h
STAD	TCGA-BR-4370	msi-h
STAD	TCGA-BR-6452	msi-h
STAD	TCGA-BR-6566	msi-h
STAD	TCGA-BR-6802	msi-h
STAD	TCGA-BR-6852	msi-h
STAD	TCGA-CG-4305	msi-h
STAD	TCGA-CG-4306	msi-h
STAD	TCGA-CG-4442	msi-h
STAD	TCGA-CG-4460	msi-h
STAD	TCGA-CG-4465	msi-h
STAD	TCGA-CG-5721	msi-h
STAD	TCGA-CG-5723	msi-h
STAD	TCGA-CG-5726	msi-h
STAD	TCGA-CG-5728	msi-h
STAD	TCGA-CG-5733	msi-h
STAD	TCGA-F1-6874	msi-h
STAD	TCGA-B7-5818	msi-l
STAD	TCGA-BR-4188	msi-l
STAD	TCGA-BR-4294	msi-l
STAD	TCGA-BR-6458	msi-l
STAD	TCGA-BR-6705	msi-l
STAD	TCGA-BR-6801	msi-l
STAD	TCGA-CG-4436	msi-l
STAD	TCGA-CG-4437	msi-l
STAD	TCGA-CG-4440	msi-l
STAD	TCGA-CG-4449	msi-l
STAD	TCGA-CG-4466	msi-l
STAD	TCGA-CG-4469	msi-l
STAD	TCGA-CG-5720	msi-l
STAD	TCGA-CG-5724	msi-l
STAD	TCGA-CG-5727	msi-l
STAD	TCGA-CG-5734	msi-l
STAD	TCGA-D7-5578	msi-l
STAD	TCGA-D7-6521	msi-l
STAD	TCGA-D7-6525	msi-l
STAD	TCGA-D7-6527	msi-l
STAD	TCGA-D7-6528	msi-l
STAD	TCGA-BR-4183	mss
STAD	TCGA-BR-4187	mss
STAD	TCGA-BR-4191	mss
STAD	TCGA-BR-4253	mss
STAD	TCGA-BR-4255	mss
STAD	TCGA-BR-4267	mss
STAD	TCGA-BR-4279	mss
STAD	TCGA-BR-4357	mss
STAD	TCGA-BR-4366	mss
STAD	TCGA-BR-4367	mss
STAD	TCGA-BR-4369	mss
STAD	TCGA-BR-6453	mss
STAD	TCGA-BR-6454	mss
STAD	TCGA-BR-6455	mss
STAD	TCGA-BR-6456	mss
STAD	TCGA-BR-6457	mss
STAD	TCGA-BR-6564	mss
STAD	TCGA-BR-6565	mss
STAD	TCGA-BR-6706	mss
STAD	TCGA-BR-6707	mss
STAD	TCGA-BR-6710	mss
STAD	TCGA-BR-6803	mss
STAD	TCGA-CD-5798	mss
STAD	TCGA-CD-5799	mss
STAD	TCGA-CD-5800	mss
STAD	TCGA-CD-5801	mss
STAD	TCGA-CD-5802	mss
STAD	TCGA-CD-5803	mss
STAD	TCGA-CD-5813	mss
STAD	TCGA-CG-4300	mss
STAD	TCGA-CG-4301	mss
STAD	TCGA-CG-4304	mss
STAD	TCGA-CG-4441	mss
STAD	TCGA-CG-4443	mss
STAD	TCGA-CG-4444	mss
STAD	TCGA-CG-4455	mss
STAD	TCGA-CG-4462	mss
STAD	TCGA-CG-4472	mss
STAD	TCGA-CG-4474	mss
STAD	TCGA-CG-4475	mss
STAD	TCGA-CG-4476	mss
STAD	TCGA-CG-4477	mss
STAD	TCGA-CG-5717	mss
STAD	TCGA-CG-5718	mss
STAD	TCGA-CG-5719	mss
STAD	TCGA-CG-5722	mss
STAD	TCGA-CG-5725	mss
STAD	TCGA-CG-5730	mss
STAD	TCGA-CG-5732	mss
STAD	TCGA-D7-5577	mss
STAD	TCGA-D7-5579	mss
STAD	TCGA-D7-6518	mss
STAD	TCGA-D7-6519	mss
STAD	TCGA-D7-6520	mss
STAD	TCGA-D7-6522	mss
STAD	TCGA-D7-6524	mss
STAD	TCGA-D7-6526	mss
STAD	TCGA-D7-6815	mss
STAD	TCGA-D7-6817	mss
STAD	TCGA-D7-6818	mss
STAD	TCGA-D7-6820	mss
STAD	TCGA-D7-6822	mss
STAD	TCGA-EQ-5647	mss
