# Supplementary material for: A molecular portrait of microsatellite instability across multiple cancers
Source: Nat Commun. 2017 Jun 6;8:15180. doi: 10.1038/ncomms15180 (PMC5467167; doi:10.1038/ncomms15180)
Supplement: Supplementary Data 13 — Top 1,000 most recurrently altered MS loci in COAD, STAD and UCEC MSI-H exomes. [file ncomms15180-s14.xls]

CHR	START	END	LOCATION	STR	PERIOD	COUNT	MSS	MSI_L	MSI_H	MSI_H_COAD	MSI_H_UCEC	MSI_H_STAD	MSS_COAD	MSS_UCEC	MSS_STAD	MSI_L_COAD	MSI_L_UCEC	MSI_L_STAD
chr18	649879	649893	C18orf56	NM_001012716-570-584-mono--	CTGCCTTTTTTTTTTTTTTTAAGGT	152	0	0	136	32	55	47	0	0	0	0	0	0
chr14	73959703	73959718	C14orf169	NM_024644-2061-2076-mono-+	CTACCTTTTTTTTTTTTTTTTCCTTA	131	0	0	123	37	41	43	0	0	0	0	0	0
chr8	23712066	23712077	STC1	NM_003155-243-254-mono--	TTGGGTTTTTTTTTTTTCCTGC	146	0	1	122	30	29	60	0	0	0	0	1	0
chr3	71008341	71008353	FOXP1	NM_001244812-2004-2016-mono--,NM_001244810-2652-2664-mono--,NM_001244816-2509-2521-mono--,NM_032682-2604-2616-mono--,NM_001244814-2401-2413-mono--,NM_001244808-2704-2716-mono--,NM_001244813-1896-1908-mono--,NM_001244815-2342-2354-mono--	ACGTGTTTTTTTTTTTTTCCTTT	130	1	2	115	30	41	42	0	1	0	0	2	0
chr12	31435608	31435618	FAM60A	NM_001135812-915-925-mono--,NM_001135811-1019-1029-mono--,NM_021238-1015-1025-mono--	AGATATTTTTTTTTTTGTTCC	119	0	2	110	35	40	33	0	0	0	0	2	0
chr1	89449508	89449518	RBMXL1	NM_001162536-707-717-mono--,NM_019610-607-617-mono--	AACCATTTTTTTTTTTGCCGG	115	0	0	108	31	34	42	0	0	0	0	0	0
chr4	39501722	39501739	UGDH	NM_001184701-1662-1679-mono--,NM_001184700-1630-1647-mono--,NM_003359-1831-1848-mono--	GTACCAAAAAAAAAAAAAAAAAATCACA	131	2	2	109	43	44	19	2	0	0	0	2	0
chr3	113377481	113377491	KIAA2018	NM_001009899-3448-3458-mono--	GAGGGTTTTTTTTTTTAGCAA	116	0	1	107	30	23	54	0	0	0	1	0	0
chr14	53513439	53513450	DDHD1	NM_030637-2884-2895-mono--,NM_001160148-2968-2979-mono--,NM_001160147-2905-2916-mono--	AACGGAAAAAAAAAAAATCAGT	114	1	3	101	34	39	25	0	1	0	1	1	1
chr19	14104688	14104701	RFX1	NM_002918-226-239-mono--	AAGGCTTTTTTTTTTTTTTAATTC	107	0	0	100	24	21	55	0	0	0	0	0	0
chr11	63149670	63149680	SLC22A9	NM_080866-1263-1273-mono-+	AGCACAAAAAAAAAAACCTTC	115	0	4	98	26	28	42	0	0	0	0	2	2
chr2	148683685	148683692	ACVR2A	NM_001616-1455-1462-mono-+	TGCATAAAAAAAAGAGGC	105	1	1	98	38	14	44	1	0	0	0	1	0
chr6	11714639	11714652	ADTRP	NM_001143948-1093-1106-mono--,NM_032744-1039-1052-mono--	ACCAGAAAAAAAAAAAAAAGATGA	111	2	2	95	32	48	14	0	2	0	1	1	0
chr1	47325299	47325311	CYP4Z2P	NR_002788-1256-1268-mono--	TTGTTAAAAAAAAAAAAAGTTGT	142	1	1	92	31	28	32	1	0	0	1	0	0
chr3	130733046	130733056	ASTE1	NM_014065-2326-2336-mono--	CTGCCTTTTTTTTTTTGAATT	98	0	1	90	28	35	26	0	0	0	0	1	0
chr1	33402334	33402350	RNF19B	NM_001127361-2302-2318-mono--,NM_153341-2255-2271-mono--	CTTGGAAAAAAAAAAAAAAAAATTCCA	94	0	1	89	36	24	28	0	0	0	0	1	0
chr3	30691871	30691880	TGFBR2	NM_003242-756-765-mono-+,NM_001024847-831-840-mono-+	GAAGGAAAAAAAAAAGCCTG	94	0	2	87	27	6	51	0	0	0	2	0	0
chr13	58299434	58299444	PCDH17	NM_001040429-4379-4389-mono-+	AAAAGAAAAAAAAAAAGGCAT	110	1	3	86	18	28	39	1	0	0	2	0	1
chr11	115047032	115047045	CADM1	NM_014333-1606-1619-mono--,NM_001098517-1522-1535-mono--	GAACATTTTTTTTTTTTTTACACA	94	2	2	86	24	43	19	2	0	0	2	0	0
chr1	149900985	149901000	MTMR11	NM_001145862-2401-2416-mono--	GATACAAAAAAAAAAAAAAAAGATTA	89	0	0	84	25	29	29	0	0	0	0	0	0
chrX	101409254	101409269	BEX5	NM_001159560-270-285-mono--,NM_001012978-228-243-mono--	TCCTGTTTTTTTTTTTTTTTTCTTCC	87	0	1	83	20	46	15	0	0	0	0	1	0
chr8	79629738	79629751	ZC2HC1A	NM_016010-1091-1104-mono-+	ATCTCAAAAAAAAAAAAAAGCCAA	93	0	2	82	15	32	35	0	0	0	0	2	0
chr11	125763610	125763622	PUS3	NM_031307-1601-1613-mono--	GTAAATTTTTTTTTTTTTCCTTT	100	2	1	83	27	28	27	0	2	0	0	1	0
chr12	85285920	85285936	SLC6A15	NM_182767-458-474-mono--,NM_018057-458-474-mono--	TATTTAAAAAAAAAAAAAAAAACTCCC	83	0	0	79	24	31	23	0	0	0	0	0	0
chr5	67584512	67584523	PIK3R1	NM_181524-262-273-mono-+	GGGGATTTTTTTTTTTTCATTG	87	0	0	78	26	16	35	0	0	0	0	0	0
chr3	164905648	164905658	SLITRK3	NM_014926-3071-3081-mono--	TTTTGAAAAAAAAAAAGCACT	92	0	2	77	21	25	30	0	0	0	0	2	0
chr21	33974094	33974107	C21orf59	NM_021254-1303-1316-mono--,NR_036552-1230-1243-mono--	TGGCCTTTTTTTTTTTTTTAAATT	87	0	0	77	21	39	16	0	0	0	0	0	0
chr5	58270457	58270468	PDE4D	NM_001165899-2515-2526-mono--,NM_001197218-2363-2374-mono--,NM_001104631-2624-2635-mono--,NM_006203-2167-2178-mono--,NM_001197220-2779-2790-mono--,NM_001197219-2141-2152-mono--,NM_001197223-1975-1986-mono--,NM_001197222-2185-2196-mono--,NM_001197221-2099-2110-mono--	TACTTAAAAAAAAAAAAGGCAT	131	1	3	76	12	30	33	0	1	0	1	1	1
chr2	211179765	211179775	MYL1	NM_079420-120-130-mono--	TGCCATTTTTTTTTTTAAAAG	112	3	3	77	12	8	55	0	0	3	0	1	2
chr1	237060945	237060959	MTR	NM_000254-4223-4237-mono-+	CTAACTTTTTTTTTTTTTTTGCCTT	82	0	1	74	15	37	22	0	0	0	0	1	0
chr6	71571694	71571705	SMAP1	NM_001044305-3310-3321-mono-+,NM_021940-3229-3240-mono-+	AAAATAAAAAAAAAAAAGAGAC	77	0	0	74	27	34	13	0	0	0	0	0	0
chr3	123332875	123332890	MYLK	NM_053028-5728-5743-mono--,NM_053027-5935-5950-mono--,NM_053025-6088-6103-mono--,NM_053026-5881-5896-mono--,NM_053031-912-927-mono--,NM_053032-915-930-mono--	TTGAGTTTTTTTTTTTTTTTTGAGTT	82	1	1	74	18	25	30	0	1	0	0	1	0
chr18	319944	319954	COLEC12	NM_130386-2534-2544-mono--	AGTGCTTTTTTTTTTTCAATC	82	2	1	74	30	30	13	1	1	0	0	1	0
chr2	64069277	64069291	UGP2	NM_006759-265-279-mono-+	TCTAGAAAAAAAAAAAAAAAGCCGG	81	1	0	73	9	24	39	0	1	0	0	0	0
chr12	13364426	13364435	EMP1	NM_001423-230-239-mono-+	TTACCAAAAAAAAAAGAGCC	91	2	1	73	19	26	27	1	1	0	0	1	0
chr4	83785564	83785572	SEC31A	NM_001191049-1392-1400-mono--,NM_001077207-1552-1560-mono--,NM_014933-1556-1564-mono--,NM_016211-1552-1560-mono--,NM_001077206-1552-1560-mono--,NM_001077208-1552-1560-mono--	ATCAATTTTTTTTTGGCAA	74	0	1	69	26	23	20	0	0	0	0	1	0
chr11	77784146	77784154	NDUFC2-KCTD14,NDUFC2	NM_001203260-674-682-mono--,NM_001204054-674-682-mono--,NM_004549-674-682-mono--,NM_001203261-674-682-mono--	CCAGCAAAAAAAAAGGCCG	70	0	0	69	27	20	22	0	0	0	0	0	0
chr5	88018388	88018400	MEF2C	NM_001131005-1841-1853-mono--,NM_001193347-1901-1913-mono--,NM_001193348-1413-1425-mono--,NM_001193350-2093-2105-mono--,NM_001193349-1341-1353-mono--,NM_002397-2096-2108-mono--	GCAAGAAAAAAAAAAAAACTAGT	84	0	1	68	12	12	43	0	0	0	1	0	0
chr21	30339205	30339215	LTN1	NM_015565-1748-1758-mono--	TACCATTTTTTTTTTTACTTG	75	0	1	68	21	25	21	0	0	0	0	1	0
chr17	1326754	1326767	CRK	NM_016823-1104-1117-mono--,NM_005206-934-947-mono--	GTTGGAAAAAAAAAAAAAAGATTG	76	0	2	67	15	24	27	0	0	0	0	2	0
chr5	161494990	161495001	GABRG2	NM_000816-344-355-mono-+,NM_198903-344-355-mono-+,NM_198904-344-355-mono-+	GAAGGAAAAAAAAAAAAGCGAT	74	0	0	67	12	23	31	0	0	0	0	0	0
chr15	37391752	37391763	MEIS2	NM_170676-978-989-mono--,NM_170677-978-989-mono--,NM_170675-978-989-mono--,NM_170674-978-989-mono--,NM_001220482-445-456-mono--	ATTCCTTTTTTTTTTTTCCAAA	71	0	1	66	18	35	12	0	0	0	0	1	0
chr7	30673512	30673526	GARS	NM_002047-2614-2628-mono-+	CTAATAAAAAAAAAAAAAAACTACT	76	0	3	65	8	42	13	0	0	0	0	3	0
chr6	43021976	43021987	MRPL2	NM_015950-1065-1076-mono--	AAAACGGGGGGGGGGGGCATTT	78	1	0	65	9	13	43	0	0	1	0	0	0
chr7	94989255	94989271	PON3	NM_000940-1103-1119-mono--	TAGACTTTTTTTTTTTTTTTTTACTAT	69	0	0	64	13	21	30	0	0	0	0	0	0
chr2	99614595	99614607	TSGA10	NM_182911-2780-2792-mono--,NM_025244-2801-2813-mono--	GTAGCAAAAAAAAAAAAATCAGT	71	1	0	64	24	24	15	1	0	0	0	0	0
chr2	152236045	152236058	TNFAIP6	NM_007115-908-921-mono-+	CTTATAAAAAAAAAAAAAAGGATG	69	0	0	63	21	22	20	0	0	0	0	0	0
chr4	158142151	158142159	GRIA2	NM_000826-417-425-mono-+,NM_001083619-417-425-mono-+	AAAGGAAAAAAAAAGGGGT	73	2	1	64	22	18	23	1	1	0	0	1	0
chr11	65268479	65268490	MALAT1	NR_002819-3248-3259-mono-+	GTGGGTTTTTTTTTTTTACACG	72	0	0	62	4	10	46	0	0	0	0	0	0
chr2	118854094	118854106	INSIG2	NM_016133-169-181-mono-+	TTCCATTTTTTTTTTTTTAACGG	80	1	0	62	10	35	17	0	1	0	0	0	0
chr18	9954233	9954245	VAPA	NM_003574-1210-1222-mono-+,NM_194434-1075-1087-mono-+	GTTTCTTTTTTTTTTTTTCTCTT	79	1	1	62	14	22	24	1	0	0	0	1	0
chr12	130883554	130883566	RIMBP2	NM_015347-3436-3448-mono--	GTATCTTTTTTTTTTTTTAACCC	69	1	1	61	18	31	11	0	1	0	1	0	0
chr19	9361740	9361750	OR7E24	NM_001079935-22-32-mono-+	TTCTCTTTTTTTTTTTCCTCA	67	0	2	60	25	29	4	0	0	0	1	1	0
chr8	33356825	33356837	MAK16	NM_032509-1622-1634-mono-+	TGATATTTTTTTTTTTTTAATTA	65	0	2	60	16	33	9	0	0	0	0	2	0
chr1	221875661	221875671	DUSP10	NM_007207-1768-1778-mono--,NM_144729-914-924-mono--,NM_144728-1338-1348-mono--	ACTACAAAAAAAAAAAGAAAG	62	0	1	60	12	24	23	0	0	0	0	1	0
chr17	55016354	55016367	COIL	NM_004645-1826-1839-mono--	TCTTTAAAAAAAAAAAAAAGTTTG	61	0	0	60	17	24	18	0	0	0	0	0	0
chr12	54405179	54405189	HOXC8	NM_022658-923-933-mono-+	AAAGACCCCCCCCCCCTTAGC	117	6	0	65	4	28	32	0	4	2	0	0	0
chr1	6257784	6257791	RPL22	NM_000983-83-90-mono--	GCTTCTTTTTTTTGCCCC	65	0	1	59	8	30	21	0	0	0	0	1	0
chr2	197531518	197531528	CCDC150	NM_001080539-974-984-mono-+	GGAACAAAAAAAAAAAGAAGA	62	0	0	59	24	22	11	0	0	0	0	0	0
chr19	12574740	12574760	ZNF709	NM_152601-2136-2156-mono--	AACTCAAAAAAAAAAAAAAAAAAAAAGGAAA	59	0	0	59	14	16	28	0	0	0	0	0	0
chr9	110093970	110093981	RAD23B	NM_002874-3658-3669-mono-+,NM_001244724-3333-3344-mono-+,NM_001244713-3343-3354-mono-+	GAAACAAAAAAAAAAAACAGCC	84	2	0	60	18	13	26	1	1	0	0	0	0
chrX	18183097	18183111	BEND2	NM_153346-2571-2585-mono--	CAGTTAAAAAAAAAAAAAAAGTTTG	76	1	2	59	6	21	32	0	1	0	0	1	1
chr1	159032486	159032495	AIM2	NM_004833-1263-1272-mono--	CTATGTTTTTTTTTTGGCCT	74	5	0	63	27	18	16	2	2	1	0	0	0
chr18	30913142	30913151	C18orf34	NM_198995-1076-1085-mono--,NM_001105528-1007-1016-mono--	CTCCATTTTTTTTTTATAAT	66	2	1	60	21	28	10	2	0	0	1	0	0
chr20	58497481	58497495	SYCP2	NM_014258-112-126-mono--	CATTTAAAAAAAAAAAAAAAGCAAG	60	0	0	58	26	25	4	0	0	0	0	0	0
chr22	39079920	39079934	TOMM22	NM_020243-534-548-mono-+	TTGGATTTTTTTTTTTTTTTAACTT	60	0	0	58	23	29	5	0	0	0	0	0	0
chr17	56435160	56435166	RNF43	NM_017763-2909-2915-mono--	AGGGACCCCCCCGCCTT	60	0	1	57	16	14	26	0	0	0	0	1	0
chr7	54819993	54820003	SEC61G	NM_014302-402-412-mono--,NM_001012456-398-408-mono--	AAAGGAAAAAAAAAAACCCAC	59	0	0	57	28	18	9	0	0	0	0	0	0
chr2	88056970	88056980	PLGLB2,PLGLB1	NM_002665-992-1002-mono-+,NM_001032392-988-998-mono-+,NM_002665-992-1002-mono-+,NM_001032392-988-998-mono-+	TAGTTAAAAAAAAAAATCAAT	66	0	1	56	24	22	10	0	0	0	1	0	0
chrX	101138438	101138448	ZMAT1	NM_001011657-2300-2310-mono--,NR_046008-2856-2866-mono--,NR_046009-2803-2813-mono--	GACTGTTTTTTTTTTTCAATT	66	0	3	56	17	25	13	0	0	0	1	1	1
chr5	79970914	79970921	MSH3	NM_002439-1394-1401-mono-+	GGGACAAAAAAAAGGGCA	57	0	0	56	13	13	30	0	0	0	0	0	0
chr20	52491773	52491783	SUMO1P1	NR_002189-465-475-mono--	AAAGGAAAAAAAAAAAGAATG	60	0	1	55	16	18	19	0	0	0	1	0	0
chr9	86584222	86584232	HNRNPK	NM_002140-1743-1753-mono--,NM_031263-1708-1718-mono--,NM_031262-1683-1693-mono--	CAGATAAAAAAAAAAAGATGC	59	0	0	55	20	15	20	0	0	0	0	0	0
chr12	118588761	118588778	TAOK3	NM_016281-3211-3228-mono--	TTTTCTTTTTTTTTTTTTTTTTTGTAAA	58	0	0	55	7	25	23	0	0	0	0	0	0
chr19	44662274	44662286	ZNF234	NM_001144824-2295-2307-mono-+,NM_006630-2413-2425-mono-+	TGATTAAAAAAAAAAAAACAGAA	76	0	0	54	8	16	29	0	0	0	0	0	0
chr6	167453519	167453530	FGFR1OP	NM_194429-1279-1290-mono-+,NM_007045-1339-1350-mono-+	TTCCATTTTTTTTTTTTCCAGA	75	1	0	55	10	27	17	1	0	0	0	0	0
chr1	116655183	116655195	MAB21L3	NM_152367-213-225-mono-+	TTGAGAAAAAAAAAAAAACCAGG	61	0	1	54	9	24	21	0	0	0	0	1	0
chr20	58587783	58587792	CDH26	NM_177980-2809-2818-mono-+,NM_021810-706-715-mono-+	TTCCTAAAAAAAAAAGTCTA	60	0	0	54	17	21	16	0	0	0	0	0	0
chr6	49459994	49460003	CENPQ	NM_018132-903-912-mono-+	GAGTGTTTTTTTTTTAGATT	60	0	1	54	22	17	14	0	0	0	0	1	0
chr6	55739711	55739724	BMP5	NM_021073-651-664-mono--	CTCTTAAAAAAAAAAAAAACCTAA	60	1	1	55	12	9	34	0	1	0	1	0	0
chr11	126137086	126137093	SRPR	NM_001177842-596-603-mono--,NM_003139-680-687-mono--	CCCCCTTTTTTTTGCTAT	59	0	0	54	13	14	26	0	0	0	0	0	0
chr2	8998775	8998786	MBOAT2	NM_138799-1718-1729-mono--	ACATCAAAAAAAAAAAACAGCC	66	2	0	55	17	18	19	2	0	0	0	0	0
chr6	88853530	88853540	CNR1	NM_001160259-1818-1828-mono--,NM_001160258-1943-1953-mono--,NM_001160226-1905-1915-mono--,NM_016083-1762-1772-mono--,NM_033181-1417-1427-mono--	AGCTTAAAAAAAAAAATTCTT	61	0	1	53	11	13	28	0	0	0	0	0	1
chr5	158526534	158526548	EBF1	NM_024007-240-254-mono--	AAATTAAAAAAAAAAAAAAAGGAAA	60	0	0	53	20	3	30	0	0	0	0	0	0
chr10	74653468	74653477	OIT3	NM_152635-131-140-mono-+	GCCTTAAAAAAAAAAGTGCT	54	0	0	53	24	19	9	0	0	0	0	0	0
chr5	82937251	82937260	HAPLN1	NM_001884-1434-1443-mono--	ATTGGAAAAAAAAAACACCT	63	1	0	53	19	6	27	1	0	0	0	0	0
chr13	47345469	47345482	ESD	NM_001984-1100-1113-mono--	TTGAATTTTTTTTTTTTTTGCTCA	58	0	1	51	8	35	8	0	0	0	0	1	0
chr18	57013193	57013201	LMAN1	NM_005570-936-944-mono--	TCCTCTTTTTTTTTATCCA	55	0	0	51	15	16	19	0	0	0	0	0	0
chr3	170715683	170715692	SLC2A2	NM_000340-1883-1892-mono--	CAGGGTTTTTTTTTTACACA	54	0	0	51	15	7	29	0	0	0	0	0	0
chr11	104879686	104879695	CASP5	NM_004347-51-60-mono--,NM_001136112-90-99-mono--	ACGCCTTTTTTTTTTGCCAC	55	0	0	50	8	24	18	0	0	0	0	0	0
chr1	28785729	28785738	PHACTR4	NM_001048183-433-442-mono-+,NM_023923-416-425-mono-+	GGAGGAAAAAAAAAAGTAGT	53	0	0	50	19	8	22	0	0	0	0	0	0
chr17	4442639	4442656	SPNS2,MYBBP1A	NM_001124758-3761-3778-mono-+,NM_014520-4102-4119-mono--	GGTTTAAAAAAAAAAAAAAAAAATAGGC	53	0	0	50	7	9	34	0	0	0	0	0	0
chr8	38961268	38961278	ADAM9	NR_027878-2482-2492-mono-+,NM_003816-2588-2598-mono-+,NR_027638-2446-2456-mono-+,NR_027639-2401-2411-mono-+	AATACTTTTTTTTTTTCTTGA	52	0	0	50	10	26	14	0	0	0	0	0	0
chr11	104878040	104878049	CASP5	NM_001136109-51-60-mono--,NM_004347-225-234-mono--,NM_001136112-264-273-mono--,NR_024239-51-60-mono--	AACTGTTTTTTTTTTGTGGT	55	1	1	50	5	24	21	0	1	0	1	0	0
chr2	114500276	114500285	SLC35F5	NM_025181-1147-1156-mono--	AAAGCAAAAAAAAAAGCTAA	55	0	0	49	9	18	21	0	0	0	0	0	0
chr3	124951171	124951185	ZNF148	NM_021964-2870-2884-mono--	TACACTTTTTTTTTTTTTTTAGCCA	54	0	0	49	13	10	25	0	0	0	0	0	0
chr11	5687320	5687336	TRIM78P	NR_002777-976-992-mono-+	GAATTAAAAAAAAAAAAAAAAACTTCC	52	0	0	49	23	19	7	0	0	0	0	0	0
chr1	161091814	161091830	DEDD	NM_001039712-1236-1252-mono--,NM_032998-1298-1314-mono--,NM_001039711-1265-1281-mono--	TCTTTAAAAAAAAAAAAAAAAAGGCAG	52	0	1	49	6	16	26	0	0	0	0	1	0
chr8	33356191	33356206	MAK16	NM_032509-988-1003-mono-+	AACTGTTTTTTTTTTTTTTTTATCTT	51	0	0	49	29	15	5	0	0	0	0	0	0
chr17	33288433	33288443	CCT6B	NM_006584-85-95-mono--,NM_001193530-85-95-mono--,NM_001193529-85-95-mono--	GGGAGAAAAAAAAAAAGCCTT	49	0	0	49	5	10	31	0	0	0	0	0	0
chr7	151874147	151874155	MLL3	NM_170606-8601-8609-mono--	GTTCCTTTTTTTTTGGTTC	60	1	0	49	12	14	23	1	0	0	0	0	0
chr14	45716018	45716028	MIS18BP1	NM_018353-920-930-mono--	TGCAATTTTTTTTTTTCAACT	56	1	0	49	18	19	12	1	0	0	0	0	0
chr3	111831723	111831735	MIR567	NR_030292-77-89-mono-+	AAACTAAAAAAAAAAAAAGTTAT	55	0	0	48	12	34	1	0	0	0	0	0	0
chr20	44470648	44470660	SNX21	NM_033421-1908-1920-mono-+,NM_001042633-1919-1931-mono-+,NM_001042632-1901-1913-mono-+	TACACTTTTTTTTTTTTTCCTGA	52	0	0	48	16	29	1	0	0	0	0	0	0
chr6	71508369	71508378	SMAP1	NM_001044305-754-763-mono-+,NM_021940-673-682-mono-+	AAAGGAAAAAAAAAAGGAAG	51	0	0	48	30	17	1	0	0	0	0	0	0
chr5	16474778	16474793	FAM134B	NM_001034850-1637-1652-mono--,NM_019000-1513-1528-mono--	TTTCCTTTTTTTTTTTTTTTTCTTGT	50	0	0	48	14	13	18	0	0	0	0	0	0
chr3	12571420	12571432	TSEN2	NM_001145395-1606-1618-mono-+	TTCAGTTTTTTTTTTTTTCTTAA	60	1	0	48	26	13	8	1	0	0	0	0	0
chr5	145647319	145647327	RBM27	NM_018989-2606-2614-mono-+	TGCTTAAAAAAAAACAGGT	50	0	0	47	18	20	9	0	0	0	0	0	0
chr19	52249071	52249084	FPR1	NM_001193306-1309-1322-mono--,NM_002029-1258-1271-mono--	AAGGCTTTTTTTTTTTTTTCTGAT	57	0	2	46	14	13	18	0	0	0	1	1	0
chr2	179330468	179330478	FKBP7	NM_181342-816-826-mono--,NM_001135212-813-823-mono--	TAGCTAAAAAAAAAAAGTAGA	57	0	1	46	11	21	14	0	0	0	0	1	0
chr10	78646910	78646918	KCNMA1	NM_002247-3819-3827-mono--,NM_001161353-3942-3950-mono--,NM_001161352-3993-4001-mono--	TGTGTAAAAAAAAAGGGGG	53	0	0	46	9	8	29	0	0	0	0	0	0
chr1	160589600	160589608	SLAMF1	NM_003037-1167-1175-mono--	AAGGCTTTTTTTTTCCACT	51	0	0	46	17	11	18	0	0	0	0	0	0
chr10	27037487	27037497	ABI1	NM_005470-1752-1762-mono--,NM_001178122-1494-1504-mono--,NM_001178116-1716-1726-mono--,NM_001178125-1215-1225-mono--,NM_001178124-1392-1402-mono--,NM_001178123-1407-1417-mono--,NM_001178121-1566-1576-mono--,NM_001178120-1581-1591-mono--,NM_001178119-1668-1678-mono--,NM_001012750-1671-1681-mono--,NM_001012751-1584-1594-mono--,NM_001012752-1656-1666-mono--	AAAAGAAAAAAAAAAATTAAT	50	0	1	46	8	27	11	0	0	0	0	1	0
chr10	121335156	121335164	TIAL1	NM_003252-1704-1712-mono--,NM_001033925-1755-1763-mono--	TACAATTTTTTTTTAGAGT	49	1	0	47	12	12	23	1	0	0	0	0	0
chr2	55863360	55863370	PNPT1	NM_033109-2406-2416-mono--	TCTTTAAAAAAAAAAATCACT	57	0	1	45	9	20	15	0	0	0	1	0	0
chr1	153516162	153516171	S100A4	NM_002961-438-447-mono--,NM_019554-487-496-mono--	GGTGGAAAAAAAAAAGTGCC	49	0	0	45	12	5	27	0	0	0	0	0	0
chr1	23636874	23636884	HNRNPR	NM_005826-2123-2133-mono--,NM_001102397-1957-1967-mono--,NM_001102399-1966-1976-mono--,NM_001102398-2132-2142-mono--	GCCAATTTTTTTTTTTGAAGA	48	0	0	45	2	19	23	0	0	0	0	0	0
chr15	25319287	25319302	SNORD116-10	NR_003325-29-44-mono-+	ATACGTTTTTTTTTTTTTTTTGGAAA	49	0	0	44	5	10	28	0	0	0	0	0	0
chr4	177100754	177100764	WDR17	NM_181265-4129-4139-mono-+,NM_170710-4297-4307-mono-+	CTTGATTTTTTTTTTTAAAGA	47	0	0	44	15	16	13	0	0	0	0	0	0
chr3	98518160	98518169	DCBLD2	NM_080927-2737-2746-mono--	TAATTAAAAAAAAAAGGCCA	68	0	2	43	9	20	13	0	0	0	2	0	0
chr11	18231788	18231797	LOC494141	NR_026541-813-822-mono-+,NR_026564-813-822-mono-+,NR_026563-958-967-mono-+	ATGTCTTTTTTTTTTCGGCC	49	1	0	44	15	12	17	0	1	0	0	0	0
chr14	88934423	88934431	PTPN21	NM_007039-3905-3913-mono--	AGCGCTTTTTTTTTAAGCT	47	0	0	43	7	6	29	0	0	0	0	0	0
chr3	44373517	44373531	C3orf77	NM_001145030-5262-5276-mono-+	TCTGCTTTTTTTTTTTTTTTAGTTC	45	0	0	43	17	25	0	0	0	0	0	0	0
chr9	27062802	27062814	IFT74	NM_001099223-1999-2011-mono-+,NM_001099222-2043-2055-mono-+,NM_025103-2035-2047-mono-+	CTACCAAAAAAAAAAAAAGCTTA	45	0	0	43	13	15	15	0	0	0	0	0	0
chr11	26581382	26581421	MUC15	NM_001135092-2399-2438-di--,NM_001135091-2549-2588-di--,NM_145650-2461-2500-di--	GTGTTACACACACACACACACACACACACACACACACACACACACCATGA	78	3	0	45	14	23	7	0	3	0	0	0	0
chr14	69520518	69520530	DCAF5	NM_003861-3091-3103-mono--	AACAATTTTTTTTTTTTTGTAAG	49	0	0	42	10	9	20	0	0	0	0	0	0
chr5	121362852	121362862	SRFBP1	NM_152546-1394-1404-mono-+	CATCTAAAAAAAAAAATGTTT	48	0	0	42	32	7	3	0	0	0	0	0	0
chr15	83659295	83659308	FAM103A1	NM_031452-1059-1072-mono-+	ATTGCTTTTTTTTTTTTTTGCATT	45	0	1	42	16	25	0	0	0	0	0	1	0
chr12	42835328	42835342	PPHLN1	NM_201439-1227-1241-mono-+,NM_201440-1105-1119-mono-+,NM_001143788-1170-1184-mono-+,NM_201515-1270-1284-mono-+,NM_001143789-1005-1019-mono-+	AGGCTAAAAAAAAAAAAAAACAGTT	43	0	1	42	11	23	8	0	0	0	0	1	0
chr20	47858503	47858510	DDX27	NM_017895-2126-2133-mono-+	ATGCCAAAAAAAAGGGGG	43	0	0	42	10	12	20	0	0	0	0	0	0
chr7	27868483	27868499	TAX1BP1	NM_001206902-2274-2290-mono-+,NM_001206901-2465-2481-mono-+,NM_006024-2588-2604-mono-+,NM_001079864-2462-2478-mono-+	GCAGTAAAAAAAAAAAAAAAAACCACA	43	0	0	42	7	13	22	0	0	0	0	0	0
chr1	152195728	152195738	HRNR	NM_001009931-67-77-mono--	AGGCATTTTTTTTTTTGCAAG	52	2	2	43	7	22	14	0	2	0	0	1	1
chr11	55065031	55065039	LOC440041	NR_038174-386-394-mono--	CTGCATTTTTTTTTAGGAG	52	2	0	43	20	13	9	2	0	0	0	0	0
chrX	132351002	132351016	TFDP3	NM_016521-1360-1374-mono--	ACATTAAAAAAAAAAAAAAAGTTTC	48	1	0	42	10	15	17	1	0	0	0	0	0
chr1	236714292	236714309	LGALS8	NM_201545-4163-4180-mono-+,NM_006499-4293-4310-mono-+,NM_201543-4167-4184-mono-+,NM_201544-4224-4241-mono-+	CATCTAAAAAAAAAAAAAAAAAATCAAA	45	0	0	41	13	24	4	0	0	0	0	0	0
chr14	95999676	95999687	SNHG10	NR_003138-1522-1533-mono--	AGTTTAAAAAAAAAAAAGTAAC	45	0	0	41	2	9	29	0	0	0	0	0	0
chr19	11944947	11944954	ZNF440	NM_152357-3113-3120-mono-+	TCTTTTTTTTTTTCCCCC	45	0	2	41	26	15	0	0	0	0	0	2	0
chr19	49850472	49850479	TEAD2	NM_003598-967-974-mono--	GGCATGGGGGGGGCCACG	45	0	0	41	9	5	27	0	0	0	0	0	0
chr3	112719791	112719806	GTPBP8	NM_014170-928-943-mono-+,NM_138485-829-844-mono-+	GATTCAAAAAAAAAAAAAAAAGCTTT	43	0	0	41	13	18	9	0	0	0	0	0	0
chr4	70160632	70160642	UGT2B28	NM_053039-1698-1708-mono-+,NM_001207004-1390-1400-mono-+	GTGACAAAAAAAAAAACTTTT	43	0	1	41	13	25	2	0	0	0	0	1	0
chr3	136573485	136573493	TMEM22	NM_001097599-547-555-mono-+,NM_025246-812-820-mono-+,NM_001097600-398-406-mono-+	AAATGAAAAAAAAAGGGAG	42	0	0	41	11	5	24	0	0	0	0	0	0
chr3	160395092	160395100	ARL14	NM_025047-146-154-mono-+	AGAAAAAAAAAAAAGGTAT	66	0	0	40	10	19	10	0	0	0	0	0	0
chr2	138721942	138721958	HNMT	NM_001024075-136-152-mono-+,NM_001024074-136-152-mono-+,NM_006895-136-152-mono-+	TAGCATTTTTTTTTTTTTTTTTGGATA	52	0	0	40	8	20	12	0	0	0	0	0	0
chr15	45848230	45848245	HMGN2P46	NR_022014-1230-1245-mono-+	TTAGCTTTTTTTTTTTTTTTTAAGCT	46	1	0	41	28	11	1	1	0	0	0	0	0
chr16	83828683	83828693	CDH13	NM_001257-2490-2500-mono-+,NM_001220490-2281-2291-mono-+,NM_001220489-2373-2383-mono-+,NM_001220488-2596-2606-mono-+	ACAGGAAAAAAAAAAATCTAT	46	0	1	40	11	27	1	0	0	0	0	1	0
chr14	58471378	58471388	C14orf37	NM_001001872-2501-2511-mono--	TGTTCTTTTTTTTTTTCTGCT	44	0	1	40	9	9	22	0	0	0	1	0	0
chr5	134086670	134086682	CAMLG	NM_001745-1063-1075-mono-+	CTTACAAAAAAAAAAAAATCCTC	40	0	0	40	17	14	8	0	0	0	0	0	0
chrX	15364158	15364167	PIR-FIGF,FIGF	NR_037859-2127-2136-mono--,NM_004469-1619-1628-mono--	ATGGATTTTTTTTTTAACAC	50	1	3	40	7	13	20	0	1	0	1	2	0
chr11	112832276	112832285	NCAM1	NM_181351-309-318-mono-+,NM_001242608-309-318-mono-+,NM_001076682-309-318-mono-+,NM_001242607-309-318-mono-+,NM_000615-309-318-mono-+	CTGCAGGGGGGGGGGCACAG	43	0	0	39	18	18	1	0	0	0	0	0	0
chr21	35475614	35475629	SLC5A3	NM_006933-8630-8645-mono-+	GAAGTAAAAAAAAAAAAAAAACATGC	42	0	1	39	38	0	0	0	0	0	1	0	0
chr9	100700505	100700515	HEMGN	NM_197978-11-21-mono--	CACTTAAAAAAAAAAACCACA	42	1	0	40	20	17	3	0	1	0	0	0	0
chrX	153906377	153906392	GAB3	NM_001081573-1874-1889-mono--,NM_080612-1871-1886-mono--	TGGACAAAAAAAAAAAAAAAAGAAAA	42	0	0	39	14	16	9	0	0	0	0	0	0
chr1	14108748	14108756	PRDM2	NM_012231-5315-5323-mono-+,NM_015866-5315-5323-mono-+,NM_001007257-4055-4063-mono-+	CTCCCAAAAAAAAAGTTTC	41	0	0	39	4	4	31	0	0	0	0	0	0
chr18	32917176	32917187	ZNF24	NM_006965-1301-1312-mono--	GATTCTTTTTTTTTTTTCAATT	41	0	0	39	12	17	10	0	0	0	0	0	0
chr5	122359467	122359478	PPIC	NM_000943-835-846-mono--	AAAGTAAAAAAAAAAAAGCAAA	41	0	0	39	10	14	14	0	0	0	0	0	0
chr2	112252632	112252643	LOC541471	NR_015395-49-60-mono--,NR_024373-49-60-mono--	GAAGGAAAAAAAAAAAAGGCGC	40	0	0	39	38	0	0	0	0	0	0	0	0
chr14	64990700	64990712	ZBTB1	NM_001123329-2870-2882-mono-+	ATGTGTTTTTTTTTTTTTAAGGT	53	2	0	40	37	0	0	2	0	0	0	0	0
chr11	5799651	5799660	OR52N5	NM_001001922-237-246-mono--	TGGCCAAAAAAAAAATACAT	46	1	1	39	9	10	19	0	0	1	1	0	0
chr15	56736722	56736731	MNS1	NM_018365-761-770-mono--	CCTGCTTTTTTTTTTCTTGT	44	1	0	39	14	11	13	0	0	1	0	0	0
chr6	54130829	54130842	MLIP	NM_138569-1567-1580-mono-+	TTAACTTTTTTTTTTTTTTCCAGA	42	0	0	38	14	24	0	0	0	0	0	0	0
chr11	134188851	134188865	GLB1L3	NM_001080407-2338-2352-mono-+	GAACATTTTTTTTTTTTTTTGAGAT	40	0	0	38	16	13	9	0	0	0	0	0	0
chr1	78414310	78414327	FUBP1	NM_003902-2147-2164-mono--	TTTTCAAAAAAAAAAAAAAAAAAGGAAA	39	0	0	38	20	15	2	0	0	0	0	0	0
chr8	103289348	103289355	UBR5	NM_015902-6808-6815-mono--	CCTTCTTTTTTTTGCCGG	39	0	0	38	12	5	19	0	0	0	0	0	0
chr12	55038408	55038430	DCD	NM_053283-461-483-mono--	TTAAATTTTTTTTTTTTTTTTTTTTTTTAGGTT	38	0	0	38	28	8	0	0	0	0	0	0	0
chr8	18393159	18393169	PSD3	NM_015310-3330-3340-mono--,NM_206909-1734-1744-mono--	CAGACTTTTTTTTTTTAAATA	50	1	1	38	11	15	12	0	1	0	0	1	0
chr11	63886066	63886077	FLRT1	NM_013280-2669-2680-mono-+	TTGGGTTTTTTTTTTTTCCCCC	49	0	0	37	35	0	0	0	0	0	0	0	0
chr17	1248583	1248600	YWHAE	NM_006761-1060-1077-mono--,NR_024058-1093-1110-mono--	TGTTTAAAAAAAAAAAAAAAAAACCAAC	45	0	0	37	13	23	1	0	0	0	0	0	0
chr3	194409257	194409271	FAM43A	NM_153690-2637-2651-mono-+	TCATTAAAAAAAAAAAAAAATTTGC	41	0	2	37	34	0	0	0	0	0	2	0	0
chrX	135961587	135961599	RBMX	NM_002139-197-209-mono--,NM_001164803-197-209-mono--,NR_028477-197-209-mono--,NR_028476-197-209-mono--	CCATGTTTTTTTTTTTTTGGGCC	41	0	1	37	7	18	12	0	0	0	0	1	0
chr2	173368989	173368999	ITGA6	NM_000210-3619-3629-mono-+,NM_001079818-3489-3499-mono-+	GGCCTAAAAAAAAAAAGCTTC	39	0	0	37	24	13	0	0	0	0	0	0	0
chr9	114694383	114694392	MIR4668	NR_039814-5-14-mono-+	GAGGGAAAAAAAAAAGGATT	37	0	0	37	10	14	13	0	0	0	0	0	0
chr6	108214754	108214763	SEC63	NM_007214-1865-1874-mono--	GTAGGTTTTTTTTTTAAAGG	45	1	0	37	12	8	17	0	1	0	0	0	0
chr15	83677270	83677283	C15orf40	NR_027649-427-440-mono--,NM_001160113-416-429-mono--	GTCTCAAAAAAAAAAAAAAGAGAG	43	0	0	36	2	15	19	0	0	0	0	0	0
chr4	9785354	9785364	DRD5	NM_000798-2098-2108-mono-+	TCCTTAAAAAAAAAAATGATA	39	0	0	36	34	0	0	0	0	0	0	0	0
chr9	20346377	20346390	MLLT3	NM_004529-2016-2029-mono--	CAACCAAAAAAAAAAAAAACCAAA	38	0	0	36	13	17	4	0	0	0	0	0	0
chr10	90034667	90034677	RNLS	NM_018363-1123-1133-mono--	TCCTTAAAAAAAAAAATCAAA	37	0	0	36	9	14	13	0	0	0	0	0	0
chr9	20346393	20346404	MLLT3	NM_004529-2002-2013-mono--	AAACCAAAAAAAAAAAACACAA	37	0	0	36	13	11	10	0	0	0	0	0	0
chr10	75135833	75135845	ANXA7	NM_001156-1481-1493-mono--,NM_004034-1547-1559-mono--	TCATTAAAAAAAAAAAAATCCCT	36	0	0	36	17	16	1	0	0	0	0	0	0
chrX	151302890	151302908	MAGEA10	NM_021048-1526-1544-mono--,NM_001251828-1545-1563-mono--,NM_001011543-1617-1635-mono--	CCAACTTTTTTTTTTTTTTTTTTTAGATT	36	0	0	36	3	15	18	0	0	0	0	0	0
chr5	162945387	162945398	MAT2B	NM_013283-1132-1143-mono-+,NM_182796-1161-1172-mono-+	GGTTCTTTTTTTTTTTTAAATG	59	4	2	39	13	15	9	0	3	1	1	1	0
chr11	36601096	36601107	RAG1	NM_000448-6367-6378-mono-+	GAGCCTTTTTTTTTTTTGTATT	51	3	2	38	35	0	0	3	0	0	2	0	0
chr5	134907432	134907474	CXCL14	NM_004887-869-911-mono--	AAGGCTTTTTTTTTTTTTTTTTTTTTTTTTTTTTTTTTTTTTTTTTTTAATCT	44	1	0	36	10	23	2	0	1	0	0	0	0
chr11	93170909	93170917	CCDC67	NM_181645-1940-1948-mono-+	TGCTTCCCCCCCCCACCCC	43	1	1	36	21	5	10	1	0	0	1	0	0
chr4	56336953	56336961	CLOCK	NM_004898-698-706-mono--	TTGCTAAAAAAAAACCATC	41	0	0	35	13	8	14	0	0	0	0	0	0
chr1	118502087	118502097	WDR3	NM_006784-2916-2926-mono-+	GTATCTTTTTTTTTTTCAACT	40	0	1	35	11	18	5	0	0	0	0	1	0
chr15	48634319	48634333	DUT	NM_001948-624-638-mono-+,NM_001025249-580-594-mono-+,NM_001025248-896-910-mono-+	TTCTTAAAAAAAAAAAAAAAGTTTT	40	0	1	35	12	18	5	0	0	0	0	1	0
chr9	129596297	129596307	ZBTB43	NM_001135776-1660-1670-mono-+,NM_014007-1783-1793-mono-+	AGCTTAAAAAAAAAAAGGAAG	39	0	0	35	22	8	5	0	0	0	0	0	0
chr14	70793015	70793028	COX16,SYNJ2BP-COX16	NM_001204090-414-427-mono--,NM_016468-486-499-mono--,NM_001202547-724-737-mono--,NM_001202549-625-638-mono--,NM_001202548-697-710-mono--	TATTTAAAAAAAAAAAAAAGGAAA	38	0	0	35	7	25	0	0	0	0	0	0	0
chr7	77423459	77423467	TMEM60	NM_032936-450-458-mono--	CAGGCTTTTTTTTTAATAT	38	0	1	35	13	7	15	0	0	0	0	1	0
chr1	110906247	110906265	SLC16A4	NM_001201546-1692-1710-mono--,NM_004696-1836-1854-mono--,NM_001201549-1332-1350-mono--,NM_001201548-1579-1597-mono--,NM_001201547-1703-1721-mono--	GTCTCAAAAAAAAAAAAAAAAAAATTGTT	37	0	0	35	16	15	4	0	0	0	0	0	0
chr4	57220268	57220277	AASDH	NM_181806-1463-1472-mono--	GTCCCAAAAAAAAAATCTCT	37	0	0	35	13	11	10	0	0	0	0	0	0
chr19	21561408	21561426	ZNF738	NR_027130-1746-1764-mono-+	ATCACTTTTTTTTTTTTTTTTTTTGAGAT	36	0	0	35	33	0	0	0	0	0	0	0	0
chr8	38845644	38845656	HTRA4	NM_153692-1574-1586-mono-+	TATCTAAAAAAAAAAAAACCAGT	46	0	0	34	13	16	4	0	0	0	0	0	0
chr4	93225752	93225763	GRID2	NM_001510-204-215-mono-+	GTTTGAAAAAAAAAAAATTGGA	43	1	3	35	14	15	5	0	1	0	0	3	0
chr12	64812754	64812762	XPOT	NM_007235-876-884-mono-+	CCAAGTTTTTTTTTGACAT	39	0	0	34	11	14	9	0	0	0	0	0	0
chr13	115057210	115057218	UPF3A	NM_023011-846-854-mono-+,NM_080687-747-755-mono-+	GATGCAAAAAAAAAGAGAC	39	0	0	34	15	15	3	0	0	0	0	0	0
chr19	38161161	38161171	ZNF781	NM_152605-620-630-mono--	TCTCATTTTTTTTTTTGTTCA	38	0	0	34	26	5	1	0	0	0	0	0	0
chrX	37312610	37312617	PRRG1	NM_000950-647-654-mono-+,NM_001173489-666-673-mono-+,NM_001173490-575-582-mono-+,NM_001142395-556-563-mono-+	CCCCACCCCCCCCACCAG	38	0	0	34	8	16	10	0	0	0	0	0	0
chr1	33146113	33146123	RBBP4,SYNC	NM_005610-2245-2255-mono-+,NM_001135256-2145-2155-mono-+,NM_001135255-2242-2252-mono-+,NM_030786-2876-2886-mono--,NM_001161708-2796-2806-mono--	GTTGCTTTTTTTTTTTAGGAG	37	0	0	34	33	0	0	0	0	0	0	0	0
chr11	43515493	43515501	TTC17	NM_018259-3536-3544-mono-+	GCTCTAAAAAAAAAGAATA	34	0	0	34	8	8	17	0	0	0	0	0	0
chr10	124924484	124924494	BUB3	NM_004725-2363-2373-mono-+	GGGTCTTTTTTTTTTTAAGTA	99	16	2	49	10	34	3	0	16	0	0	2	0
chr5	122359502	122359531	PPIC	NM_000943-782-811-di--	ACACAACACACACACACACACACACACACACACACCCCTG	95	6	0	39	13	14	11	3	2	1	0	0	0
chr10	70968804	70968816	SUPV3L1	NM_003171-2430-2442-mono-+	TCCTGTTTTTTTTTTTTTATTTA	38	1	0	34	10	13	11	0	1	0	0	0	0
chr19	36259480	36259492	C19orf55	NM_001039887-1550-1562-mono-+	GGCTCTTTTTTTTTTTTTCATAC	37	0	0	33	1	7	24	0	0	0	0	0	0
chr11	58892376	58892385	FAM111B	NM_001142703-883-892-mono-+,NM_001142704-838-847-mono-+,NM_198947-1050-1059-mono-+	ATTTCAAAAAAAAAAGCATT	36	0	1	33	7	17	8	0	0	0	0	1	0
chr20	35632028	35632040	RBL1	NM_183404-3179-3191-mono--	AAAAGAAAAAAAAAAAAAGAGGC	36	0	0	33	7	14	12	0	0	0	0	0	0
chr11	73387527	73387538	RAB6A	NM_002869-2552-2563-mono--,NM_198896-2552-2563-mono--,NM_001243719-2007-2018-mono--,NM_001243718-2240-2251-mono--	TTGTTAAAAAAAAAAAAGGCAA	35	0	0	33	31	0	0	0	0	0	0	0	0
chr16	19451284	19451295	TMC5	NM_001105248-674-685-mono-+,NM_001105249-674-685-mono-+	AGGTGAAAAAAAAAAAAGATCC	34	0	0	33	4	12	17	0	0	0	0	0	0
chr9	33047210	33047223	SMU1	NM_018225-1717-1730-mono--	CTGGCAAAAAAAAAAAAAAGCACA	34	0	0	33	18	12	2	0	0	0	0	0	0
chr16	56718015	56718034	MT1X	NM_005952-312-331-mono-+	CTGGATTTTTTTTTTTTTTTTTTTTGTACA	33	0	0	33	9	9	15	0	0	0	0	0	0
chr5	139494846	139494860	PURA	NM_005859-1140-1154-mono-+	AAGTTAAAAAAAAAAAAAAACCTGT	33	0	0	33	32	0	0	0	0	0	0	0	0
chr8	94937550	94937561	PDP1	NM_001161779-3615-3626-mono-+,NM_001161778-3490-3501-mono-+,NM_018444-3533-3544-mono-+,NM_001161781-3476-3487-mono-+,NM_001161780-3489-3500-mono-+	TGTGTTTTTTTTTTTTTAAGTC	39	1	0	33	32	0	0	1	0	0	0	0	0
chr15	41060070	41060083	DNAJC17	NM_018163-1001-1014-mono--	ATCTTAAAAAAAAAAAAAATTTAT	38	0	0	32	4	6	20	0	0	0	0	0	0
chr10	21807469	21807481	C10orf140	NM_207371-1523-1535-mono--	GGGAGAAAAAAAAAAAAACCGCA	36	0	0	32	30	0	0	0	0	0	0	0	0
chr2	103378581	103378596	TMEM182	NM_144632-93-108-mono-+	TATTCTTTTTTTTTTTTTTTTGCTGT	36	0	0	32	17	15	0	0	0	0	0	0	0
chr8	118811806	118811816	EXT1	NM_000127-3148-3158-mono--	TGGCCTTTTTTTTTTTGTCAT	36	0	0	32	8	18	5	0	0	0	0	0	0
chr1	197898395	197898406	LHX9	NM_020204-1638-1649-mono-+,NM_001014434-1201-1212-mono-+	ATTGGTTTTTTTTTTTTAGTTT	35	0	0	32	4	8	19	0	0	0	0	0	0
chr13	103381995	103382003	CCDC168	NM_001146197-21183-21191-mono--	CAGGCAAAAAAAAAGGGCC	34	0	0	32	22	10	0	0	0	0	0	0	0
chr12	17142787	17142804	SKP1P2	NR_036619-1108-1125-mono-+	AAAATAAAAAAAAAAAAAAAAAATTACT	33	0	0	32	5	26	1	0	0	0	0	0	0
chr1	235507466	235507484	GGPS1	NR_036605-2438-2456-mono-+,NM_001037277-2367-2385-mono-+	AGGACAAAAAAAAAAAAAAAAAAAGCTGA	33	0	0	32	31	0	0	0	0	0	0	0	0
chr6	111587360	111587368	KIAA1919	NM_153369-1018-1026-mono-+	TGTCATTTTTTTTTGTCTG	33	0	0	32	16	9	7	0	0	0	0	0	0
chr1	89473441	89473450	GBP3	NM_018284-1949-1958-mono--	CTTGGTTTTTTTTTTCAGGG	39	2	0	33	14	9	9	1	0	1	0	0	0
chr14	24040435	24040443	JPH4	NM_032452-2414-2422-mono--,NM_001146028-2288-2296-mono--	GCCTGCCCCCCCCCACTCC	36	0	0	31	11	5	14	0	0	0	0	0	0
chr10	120896685	120896706	FAM45A,FAM45B	NM_207009-1645-1666-mono-+,NR_027141-1627-1648-mono-+	AAGTTAAAAAAAAAAAAAAAAAAAAAAGGTTT	34	0	0	31	30	0	0	0	0	0	0	0	0
chr3	51417603	51417609	DOCK3	NM_004947-5531-5537-mono-+	TGATACCCCCCCAGCCC	34	0	0	31	15	6	8	0	0	0	0	0	0
chr10	78729785	78729793	KCNMA1	NM_002247-2301-2309-mono--,NM_001014797-2313-2321-mono--,NM_001161353-2301-2309-mono--,NM_001161352-2475-2483-mono--	GTTGCTTTTTTTTTGGTGA	33	0	0	31	13	9	7	0	0	0	0	0	0
chr2	165551295	165551303	COBLL1	NM_014900-2934-2942-mono--	TCTGCAAAAAAAAAGAGCT	33	0	0	31	12	8	10	0	0	0	0	0	0
chr6	163991926	163991942	QKI	NM_006775-1762-1778-mono-+,NM_206855-8661-8677-mono-+,NM_206854-7714-7730-mono-+,NM_206853-6435-6451-mono-+	TCAGCTTTTTTTTTTTTTTTTTCCTGT	33	0	0	31	6	18	6	0	0	0	0	0	0
chr6	170881389	170881401	TBP	NM_001172085-1134-1146-mono-+,NM_003194-1336-1348-mono-+	CCTTCTTTTTTTTTTTTTAAACA	33	0	0	31	6	15	10	0	0	0	0	0	0
chr14	45693721	45693729	MIS18BP1	NM_018353-2519-2527-mono--	GGGACTTTTTTTTTGACAC	32	0	0	31	12	10	8	0	0	0	0	0	0
chrX	109416688	109416701	TMEM164	NM_032227-1243-1256-mono-+,NM_017698-652-665-mono-+	GCTTATTTTTTTTTTTTTTCCTCC	32	0	0	31	10	10	11	0	0	0	0	0	0
chr7	27147451	27147470	HOXA3	NM_153631-1734-1753-mono--,NM_030661-1595-1614-mono--	AACCTAAAAAAAAAAAAAAAAAAAAGCAAC	31	0	0	31	6	2	23	0	0	0	0	0	0
chr10	116735234	116735245	TRUB1	NM_139169-1208-1219-mono-+	ATGTCTTTTTTTTTTTTGCATG	44	4	2	34	4	11	19	1	3	0	1	1	0
chr16	7760846	7760859	RBFOX1	NM_001142333-2201-2214-mono-+,NM_145892-1531-1544-mono-+,NM_145891-1609-1622-mono-+,NM_145893-1662-1675-mono-+,NM_018723-2282-2295-mono-+,NM_001142334-1514-1527-mono-+	ACTCTAAAAAAAAAAAAAATACAA	44	0	3	30	8	17	3	0	0	0	1	2	0
chr8	62602295	62602305	ASPH	NM_001164750-103-113-mono--,NM_001164751-103-113-mono--,NM_001164753-103-113-mono--,NM_032467-103-113-mono--,NM_020164-103-113-mono--,NM_001164752-103-113-mono--,NM_032468-103-113-mono--	AAAACAAAAAAAAAAACTCAA	35	0	0	30	16	12	1	0	0	0	0	0	0
chr14	86090074	86090085	FLRT2	NM_013231-2984-2995-mono-+	ATCTTAAAAAAAAAAAAGTTGC	34	1	0	31	29	0	0	1	0	0	0	0	0
chr4	15938177	15938185	FGFBP1	NM_005130-365-373-mono--	TTCACTTTTTTTTTCCCCT	34	0	0	30	14	2	14	0	0	0	0	0	0
chr4	160189200	160189210	RAPGEF2	NM_014247-204-214-mono-+	CTCCCTTTTTTTTTTTCCTTT	34	0	0	30	10	18	1	0	0	0	0	0	0
chr16	29680524	29680537	SPN	NM_003123-5568-5581-mono-+,NM_001030288-5612-5625-mono-+	ATGTCTTTTTTTTTTTTTTGAGAT	33	0	0	30	27	0	0	0	0	0	0	0	0
chr9	100777784	100777797	ANP32B	NM_006401-1177-1190-mono-+	TGTTTAAAAAAAAAAAAAAGGTAG	33	0	1	30	7	23	0	0	0	0	0	1	0
chrX	62974288	62974299	ARHGEF9	NM_015185-732-743-mono--,NM_001173480-732-743-mono--	TGTGATTTTTTTTTTTTCTCGG	33	0	0	30	14	12	4	0	0	0	0	0	0
chr12	6994518	6994532	DSTNP2	NR_033796-674-688-mono-+	GATCCTTTTTTTTTTTTTTTGAGAT	32	0	0	30	10	4	16	0	0	0	0	0	0
chr7	110764988	110765000	LRRN3	NM_018334-3018-3030-mono-+,NM_001099658-3100-3112-mono-+,NM_001099660-3207-3219-mono-+	TGAACAAAAAAAAAAAAAGCGAA	32	0	0	30	13	10	7	0	0	0	0	0	0
chr20	57603795	57603805	ATP5E,SLMO2-ATP5E	NM_006886-366-376-mono--,NR_037930-695-705-mono--,NR_037929-954-964-mono--	CAGGATTTTTTTTTTTCCCAT	31	0	0	30	29	0	0	0	0	0	0	0	0
chrX	48382099	48382116	EBP	NM_006579-146-163-mono-+	GTTCCTTTTTTTTTTTTTTTTTTAACTT	31	0	0	30	14	16	0	0	0	0	0	0	0
chr14	35550467	35550478	FAM177A1	NM_001079519-1135-1146-mono-+,NM_173607-805-816-mono-+	TTAAGTTTTTTTTTTTTAATAC	34	1	0	30	15	10	5	1	0	0	0	0	0
chr2	68691328	68691335	FBXO48	NM_001024680-881-888-mono--	TGTGATTTTTTTTCCCCT	33	0	1	29	6	7	16	0	0	0	0	1	0
chr15	31293995	31294005	TRPM1	NM_002420-4964-4974-mono--,NM_001252024-5050-5060-mono--,NM_001252020-5262-5272-mono--	CTGTTAAAAAAAAAAATTAAA	32	0	2	29	6	12	11	0	0	0	0	2	0
chr19	33169172	33169182	RGS9BP	NM_207391-2861-2871-mono-+	GTCTTCCCCCCCCCCCACTTT	32	0	0	29	29	0	0	0	0	0	0	0	0
chr1	204375119	204375129	PPP1R15B	NM_032833-2637-2647-mono--	CCTCTAAAAAAAAAAATGTCA	31	0	0	29	7	15	5	0	0	0	0	0	0
chr12	68054141	68054151	DYRK2	NM_006482-3857-3867-mono-+,NM_003583-3708-3718-mono-+	TTAAGAAAAAAAAAAAGGTTT	31	0	0	29	27	0	0	0	0	0	0	0	0
chr1	45407181	45407189	EIF2B3	NM_020365-648-656-mono--,NM_001166588-648-656-mono--	CCTGCTTTTTTTTTCCCCT	31	1	0	30	9	9	11	1	0	0	0	0	0
chr11	105481597	105481615	GRIA4	NM_001112812-188-206-mono-+	TTTTCTTTTTTTTTTTTTTTTTTTGGTTG	30	0	0	29	9	20	0	0	0	0	0	0	0
chr19	11919196	11919210	ZNF491	NM_152356-2714-2728-mono-+	GTCTCAAAAAAAAAAAAAAAGGTTT	30	0	0	29	29	0	0	0	0	0	0	0	0
chr2	66662875	66662898	MEIS1	NM_002398-345-368-mono-+	CGTGCTTTTTTTTTTTTTTTTTTTTTTTTCCGGG	30	0	0	29	22	5	0	0	0	0	0	0	0
chr3	128292062	128292076	C3orf27	NM_007354-1463-1477-mono--	CCGACTTTTTTTTTTTTTTTAGCAG	30	0	0	29	17	6	6	0	0	0	0	0	0
chr4	152583907	152583922	FAM160A1	NM_001109977-3700-3715-mono-+	TTAGCTTTTTTTTTTTTTTTTAATAG	30	0	0	29	28	1	0	0	0	0	0	0	0
chr7	1787519	1787535	ELFN1	NM_001128636-3672-3688-mono-+	CTACTAAAAAAAAAAAAAAAAAGACTA	30	0	0	29	29	0	0	0	0	0	0	0	0
chr19	44095998	44096023	IRGQ	NM_001007561-2182-2207-mono--	CTCACAAAAAAAAGAAAAAAAAAAAAAAAAATCAGG	29	0	0	29	3	5	21	0	0	0	0	0	0
chr9	129600117	129600132	ZBTB43	NM_001135776-5480-5495-mono-+,NM_014007-5603-5618-mono-+	GTGACTTTTTTTTTTTTTTTTAATTT	29	0	0	29	28	0	0	0	0	0	0	0	0
chr1	28929961	28929971	TAF12	NM_001135218-1087-1097-mono--,NM_005644-750-760-mono--	GCATTAAAAAAAAAAATCCAA	34	0	2	28	10	11	7	0	0	0	0	2	0
chr3	113955055	113955067	ZNF80	NM_007136-1358-1370-mono--	CAAAGAAAAAAAAAAAAAGAAAA	34	0	0	28	6	9	13	0	0	0	0	0	0
chr18	33048412	33048425	INO80C	NM_194281-845-858-mono--,NM_001098817-953-966-mono--	ACACTAAAAAAAAAAAAAACCCTT	32	1	0	29	7	15	7	1	0	0	0	0	0
chr19	39327238	39327263	HNRNPL	NM_001533-1879-1904-mono--,NM_001005335-1645-1670-mono--	CATTTAAAAAAAAAAAAAAAAAAAAAAAAAAGGAAT	31	0	0	28	4	14	10	0	0	0	0	0	0
chr1	244220229	244220238	ZNF238	NM_006352-3649-3658-mono-+,NM_205768-3327-3336-mono-+	TTCCCTTTTTTTTTTAATTG	30	0	0	28	27	0	0	0	0	0	0	0	0
chr3	160156367	160156376	TRIM59	NM_173084-790-799-mono--	GAAACTTTTTTTTTTCTGTT	30	0	1	28	10	6	12	0	0	0	0	1	0
chr8	95686610	95686617	ESRP1	NM_001122825-1711-1718-mono-+,NM_017697-1711-1718-mono-+,NM_001122826-1711-1718-mono-+,NM_001034915-1711-1718-mono-+,NM_001122827-1711-1718-mono-+	GTCATAAAAAAAACATGA	30	0	0	28	6	14	8	0	0	0	0	0	0
chrX	144906687	144906708	SLITRK2	NM_001144006-3472-3493-mono-+,NM_001144005-3262-3283-mono-+,NM_001144003-3252-3273-mono-+,NM_001144008-3484-3505-mono-+,NM_001144009-3325-3346-mono-+,NM_001144010-3462-3483-mono-+,NM_032539-3735-3756-mono-+,NM_001144004-3240-3261-mono-+	CCTCCTTTTTTTTTTTTTTTTTTTTTTCTTTT	30	1	0	29	29	0	0	1	0	0	0	0	0
chr1	110906426	110906434	SLC16A4	NM_001201546-1523-1531-mono--,NM_004696-1667-1675-mono--,NM_001201549-1163-1171-mono--,NM_001201548-1410-1418-mono--,NM_001201547-1534-1542-mono--	GGTACAAAAAAAAAGGAAA	29	0	0	28	10	7	11	0	0	0	0	0	0
chr1	202407189	202407198	PPP1R12B	NM_001167857-1646-1655-mono-+,NM_001167858-1533-1542-mono-+	GGCAGTTTTTTTTTTCCATG	29	0	0	28	12	4	12	0	0	0	0	0	0
chr16	66757487	66757502	DYNC1LI2	NM_006141-1632-1647-mono--	TGAAGTTTTTTTTTTTTTTTTAAAGT	29	0	0	28	10	17	0	0	0	0	0	0	0
chr7	35944036	35944046	7-Sep	NM_001242956-1564-1574-mono-+,NM_001788-1670-1680-mono-+,NM_001011553-1669-1679-mono-+	AATTATTTTTTTTTTTGTTCT	29	0	0	28	7	20	0	0	0	0	0	0	0
chr8	102701456	102701470	NCALD	NM_001040628-1011-1025-mono--,NM_001040627-868-882-mono--,NM_001040626-955-969-mono--,NM_001040625-955-969-mono--,NM_001040624-1042-1056-mono--,NM_001040630-1108-1122-mono--,NM_001040629-924-938-mono--,NM_032041-1017-1031-mono--	TTGGCAAAAAAAAAAAAAAATTGTT	29	0	0	28	10	12	3	0	0	0	0	0	0
chr13	50587654	50587675	TRIM13	NM_213590-2342-2363-mono-+,NM_005798-1807-1828-mono-+,NM_052811-1892-1913-mono-+,NM_001007278-2006-2027-mono-+	ATCACTTTTTTTTTTTTTTTTTTTTTTGAGAT	28	0	0	28	28	0	0	0	0	0	0	0	0
chr2	17898125	17898133	SMC6	NM_001142286-1516-1524-mono--,NM_024624-1429-1437-mono--	AGATATTTTTTTTTGTCTT	28	0	0	28	10	17	1	0	0	0	0	0	0
chr1	74575212	74575220	LRRIQ3	NM_001105659-916-924-mono--	TGCTGTTTTTTTTTGTGGA	37	1	1	28	5	18	5	0	0	1	0	0	1
chr19	49458970	49458977	BAX	NR_027882-183-190-mono-+,NM_138764-183-190-mono-+,NM_138761-183-190-mono-+,NM_004324-183-190-mono-+	CGAATGGGGGGGGAGGCA	33	0	0	27	10	1	16	0	0	0	0	0	0
chr5	147499874	147499883	SPINK5	NM_001127698-2532-2541-mono-+,NM_006846-2532-2541-mono-+,NM_001127699-2532-2541-mono-+	AGCTGAAAAAAAAAAGAAAG	33	2	0	29	15	13	1	1	1	0	0	0	0
chr3	179501981	179501991	USP13	NM_003940-2726-2736-mono-+	TTGCCAAAAAAAAAAAGAAGA	32	0	0	27	8	13	6	0	0	0	0	0	0
chr16	10867202	10867210	FAM18A	NM_001079512-683-691-mono--	GTGCTAAAAAAAAACACAA	31	0	0	27	11	8	8	0	0	0	0	0	0
chr10	60148569	60148578	TFAM	NM_003201-564-573-mono-+	ATGACAAAAAAAAAAGTGAG	30	0	1	27	3	17	7	0	0	0	0	1	0
chr19	58118715	58118730	ZNF530	NM_020880-2043-2058-mono-+	GTCACTTTTTTTTTTTTTTTTGAGAT	30	1	0	28	3	17	8	0	1	0	0	0	0
chrX	102006877	102006896	BHLHB9	NM_001142527-3578-3597-mono-+,NM_030639-3495-3514-mono-+,NM_001142529-3543-3562-mono-+,NM_001142530-3448-3467-mono-+,NM_001142528-3510-3529-mono-+,NM_001142525-3590-3609-mono-+,NM_001142524-3594-3613-mono-+,NM_001142526-3526-3545-mono-+	CTTAATTTTTTTTTTTTTTTTTTTTACCAT	30	1	0	28	28	0	0	1	0	0	0	0	0
chr1	231131566	231131574	ARV1	NM_022786-539-547-mono-+	ACGGCAAAAAAAAAGCCCA	29	0	0	27	10	10	7	0	0	0	0	0	0
chr12	57422572	57422579	MYO1A	NM_005379-3342-3349-mono--,NM_001256041-3379-3386-mono--	TCCCCTTTTTTTTGTAGC	29	0	0	27	8	4	14	0	0	0	0	0	0
chr14	76420881	76420891	TTLL5	NM_015072-4214-4224-mono-+	TAGTATTTTTTTTTTTGCTGC	28	0	0	27	5	16	6	0	0	0	0	0	0
chr21	38524242	38524249	TTC3	NM_001001894-2432-2439-mono-+,NM_003316-3723-3730-mono-+	GATCCAAAAAAAAGAAGC	28	0	0	27	12	12	3	0	0	0	0	0	0
chr5	111500528	111500544	EPB41L4A	NM_022140-2477-2493-mono--	ATCTCAAAAAAAAAAAAAAAAAGAAGC	28	0	0	27	10	15	2	0	0	0	0	0	0
chr3	100039735	100039743	TBC1D23	NM_018309-2071-2079-mono-+,NM_001199198-2116-2124-mono-+	CATCCAAAAAAAAACATCC	27	0	0	27	10	13	4	0	0	0	0	0	0
chr4	5527115	5527124	C4orf6	NM_005750-234-243-mono-+	TACAATTTTTTTTTTCCTGT	45	2	0	28	12	13	2	1	1	0	0	0	0
chr5	140795208	140795218	PCDHGA10	NM_032090-2467-2477-mono-+	TTGTTAAAAAAAAAAAGATTG	37	2	1	28	13	13	1	0	2	0	0	1	0
chrX	101913597	101913610	GPRASP1	NM_001099411-5399-5412-mono-+,NM_001184727-5570-5583-mono-+,NM_001099410-5467-5480-mono-+,NM_014710-5558-5571-mono-+	GGTGTAAAAAAAAAAAAAAGCATG	33	0	0	26	24	0	0	0	0	0	0	0	0
chr1	159166612	159166622	LOC100131825	NR_037870-2446-2456-mono--	AGTTATTTTTTTTTTTCTTTT	31	1	0	27	7	12	7	1	0	0	0	0	0
chr20	1350025	1350036	FKBP1A	NM_001199786-1104-1115-mono--,NM_000801-1217-1228-mono--	GGATGAAAAAAAAAAAAGGCCA	31	1	0	27	24	0	0	1	0	0	0	0	0
chr5	32786465	32786475	NPR3	NM_000908-2083-2093-mono-+,NM_001204376-1016-1026-mono-+,NM_001204375-2086-2096-mono-+	CCCACTTTTTTTTTTTCTGCC	31	0	1	26	15	10	0	0	0	0	1	0	0
chr10	89725293	89725303	PTEN	NM_000314-2309-2319-mono-+	GGACCTTTTTTTTTTTAATGG	30	0	0	26	17	7	2	0	0	0	0	0	0
chr2	5840552	5840565	SOX11	NM_003108-7755-7768-mono-+	CTTCCAAAAAAAAAAAAAAGGACA	30	0	1	26	23	0	0	0	0	0	1	0	0
chr6	161132742	161132749	PLG	NM_001168338-1039-1046-mono-+	AGTTTAAAAAAAATCAAT	30	1	1	27	13	6	7	1	0	0	1	0	0
chr14	55612006	55612018	LGALS3	NR_003225-1815-1827-mono-+,NM_002306-859-871-mono-+	AGATTAAAAAAAAAAAAAGAATC	29	0	1	26	6	10	9	0	0	0	0	1	0
chr21	44513110	44513120	U2AF1	NM_001025203-898-908-mono--,NM_001025204-965-975-mono--,NM_006758-898-908-mono--	GTATGTTTTTTTTTTTGTTGT	29	0	0	26	3	7	15	0	0	0	0	0	0
chr2	222290623	222290633	EPHA4	NM_004438-3117-3127-mono--	TATTGTTTTTTTTTTTCATTT	29	0	1	26	7	6	12	0	0	0	0	1	0
chr11	118047234	118047242	SCN2B	NM_004588-95-103-mono--	ATGCTAAAAAAAAATGCAC	28	0	1	26	8	14	3	0	0	0	1	0	0
chr11	75316787	75316797	MAP6	NM_207577-1436-1446-mono--	GGTTTAAAAAAAAAAAGTTGG	28	0	0	26	12	7	7	0	0	0	0	0	0
chr10	18828669	18828687	CACNB2	NM_201593-1946-1964-mono-+,NM_201571-2283-2301-mono-+,NM_201590-2080-2098-mono-+,NM_001167945-2169-2187-mono-+,NM_201572-2211-2229-mono-+,NM_000724-2450-2468-mono-+,NM_201570-2304-2322-mono-+,NM_201597-1988-2006-mono-+,NM_201596-2060-2078-mono-+	TTGTGTTTTTTTTTTTTTTTTTTTGAAGT	27	0	0	26	7	5	13	0	0	0	0	0	0
chr12	55759485	55759492	OR6C75	NM_001005497-592-599-mono-+	TGGCATTTTTTTTAGCTG	27	0	0	26	13	2	10	0	0	0	0	0	0
chrX	100668932	100668944	HNRNPH2,RPL36A-HNRNPH2	NM_019597-2197-2209-mono-+,NM_001199974-2341-2353-mono-+,NM_001199973-2464-2476-mono-+,NM_001032393-2185-2197-mono-+	TACACTTTTTTTTTTTTTAAGGA	27	0	0	26	25	0	0	0	0	0	0	0	0
chr11	119545224	119545231	PVRL1	NM_203286-1301-1308-mono--	ATGGTGGGGGGGGCCCTG	127	2	1	27	5	8	14	0	0	2	0	0	1
chr15	34434467	34434477	C15orf29	NM_024713-1137-1147-mono--	GAGACTTTTTTTTTTTGTAAA	84	10	0	35	14	13	7	8	2	0	0	0	0
chr9	95237024	95237067	ASPN	NM_001193335-412-455-tri--,NM_017680-412-455-tri--	TGTCCTCATCATCATCATCATCATCATCATCATCATCATCATCATCATCTGTGT	79	7	1	32	7	22	3	2	5	0	1	0	0
chr8	37791833	37791841	GOT1L1	NM_152413-1334-1342-mono--	CAGTGTTTTTTTTTCCTTT	33	1	0	26	12	6	8	1	0	0	0	0	0
chr4	41985272	41985282	DCAF4L1	NM_001029955-1561-1571-mono-+	AACCCTTTTTTTTTTTAAATA	32	0	1	25	24	0	0	0	0	0	1	0	0
chr8	145689658	145689666	CYHR1	NM_032687-731-739-mono--,NM_001129888-695-703-mono--	CATCGCCCCCCCCCACATC	32	1	0	26	4	4	18	0	1	0	0	0	0
chr13	33344887	33344895	PDS5B	NM_015032-4347-4355-mono-+	CAACCAAAAAAAAATGTGT	29	0	1	25	8	15	1	0	0	0	0	1	0
chr1	45976928	45976937	PRDX1	NM_001202431-787-796-mono--,NM_002574-1004-1013-mono--,NM_181697-784-793-mono--,NM_181696-978-987-mono--	AATGGAAAAAAAAAATACAG	29	0	0	25	4	5	16	0	0	0	0	0	0
chr19	57773718	57773730	ZNF805	NM_001145078-9612-9624-mono-+,NM_001023563-9739-9751-mono-+	CCAAGAAAAAAAAAAAAAGTCAG	29	1	0	26	25	0	0	1	0	0	0	0	0
chr11	65271779	65271791	MALAT1	NR_002819-6548-6560-mono-+	GTAGCTTTTTTTTTTTTTACAGA	28	0	0	25	2	10	12	0	0	0	0	0	0
chr14	94745083	94745093	PPP4R4	NM_058237-2880-2890-mono-+	TTGGGTTTTTTTTTTTGTTGT	28	0	0	25	4	15	6	0	0	0	0	0	0
chr3	20216049	20216057	SGOL1	NM_001199252-1257-1265-mono--,NM_001199251-1257-1265-mono--,NM_001012409-1120-1128-mono--,NM_001012410-1120-1128-mono--	GTGCATTTTTTTTTGGGGA	28	1	0	26	13	11	2	1	0	0	0	0	0
chr5	32404160	32404168	ZFR	NM_016107-1146-1154-mono--	GCTTCTTTTTTTTTATGTT	28	1	0	26	10	6	9	0	0	1	0	0	0
chr6	80751896	80751904	TTK	NM_003318-2663-2671-mono-+,NM_001166691-2672-2680-mono-+	TTTTGAAAAAAAAAGGGGA	28	0	1	25	11	9	4	0	0	0	0	1	0
chr1	36023659	36023670	NCDN	NM_014284-268-279-mono-+	ATATCTTTTTTTTTTTTAATTT	27	0	0	25	2	12	10	0	0	0	0	0	0
chr2	14778337	14778357	FAM84A	NM_145175-4523-4543-mono-+	ATTCCAAAAAAAAAAAAAAAAAAAAACTATA	27	1	0	26	26	0	0	1	0	0	0	0	0
chr2	165365287	165365295	GRB14	NM_004490-1424-1432-mono--	CCATGTTTTTTTTTGCCTG	27	0	0	25	10	5	10	0	0	0	0	0	0
chr8	105264087	105264103	RIMS2	NM_001100117-4229-4245-mono-+,NM_014677-3852-3868-mono-+	GTTACAAAAAAAAAAAAAAAAATCACA	27	0	0	25	8	8	8	0	0	0	0	0	0
chrX	38664817	38664829	MID1IP1	NM_001098790-1043-1055-mono-+,NM_001098791-939-951-mono-+,NM_021242-1477-1489-mono-+	AAAGCTTTTTTTTTTTTTCCTGG	27	0	0	25	25	0	0	0	0	0	0	0	0
chr1	24078403	24078410	TCEB3	NM_003198-1447-1454-mono-+	GACTTAAAAAAAATGACT	26	0	1	25	5	4	16	0	0	0	0	1	0
chr2	96994050	96994059	ITPRIPL1	NM_001163524-1774-1783-mono-+,NM_001163523-1907-1916-mono-+,NM_178495-2117-2126-mono-+,NM_001008949-2017-2026-mono-+	CCATTAAAAAAAAAACAGAG	26	0	0	25	12	1	11	0	0	0	0	0	0
chr3	186362543	186362551	FETUB	NM_014375-530-538-mono-+	GTTTCAAAAAAAAAGATTT	26	0	0	25	8	6	11	0	0	0	0	0	0
chr3	193854148	193854163	HES1	NM_005524-219-234-mono-+	GAGATAAAAAAAAAAAAAAAAGGAAA	26	0	0	25	23	0	2	0	0	0	0	0	0
chr8	40011767	40011782	C8orf4	NM_020130-782-797-mono-+	TGAACTTTTTTTTTTTTTTTTAACCA	26	0	0	25	24	0	0	0	0	0	0	0	0
chr1	33145958	33145976	RBBP4,SYNC	NM_005610-2090-2108-mono-+,NM_001135256-1990-2008-mono-+,NM_001135255-2087-2105-mono-+,NM_030786-3023-3041-mono--,NM_001161708-2943-2961-mono--	GTTGGTTTTTTTTTTTTTTTTTTTAACTT	25	0	0	25	25	0	0	0	0	0	0	0	0
chr18	55335786	55335801	LOC100505549	NM_001242804-1261-1276-mono-+	ATATTAAAAAAAAAAAAAAAAGGAAT	25	0	0	25	25	0	0	0	0	0	0	0	0
chr5	180663941	180663950	GNB2L1	NM_006098-1086-1095-mono--	GCCAGTTTTTTTTTTATTTG	54	4	0	28	10	10	7	4	0	0	0	0	0
chr5	148207659	148207669	ADRB2	NM_000024-1505-1515-mono-+	AAAGACCCCCCCCCCCAACAG	35	0	1	24	16	5	1	0	0	0	1	0	0
chr16	3350676	3350685	TIGD7	NM_033208-1552-1561-mono--	TTGGCAAAAAAAAAACCCAC	33	3	0	27	18	5	2	3	0	0	0	0	0
chr2	5839841	5839858	SOX11	NM_003108-7044-7061-mono-+	CTGGCTTTTTTTTTTTTTTTTTTCCTTG	30	1	0	25	24	0	0	1	0	0	0	0	0
chr1	32384716	32384726	PTP4A2	NM_001195101-533-543-mono--,NM_001195100-533-543-mono--,NM_080391-934-944-mono--	AAGTGAAAAAAAAAAATCAAT	29	0	1	24	5	18	1	0	0	0	0	1	0
chr5	131931451	131931459	RAD50	NM_005732-2558-2566-mono-+	GAGCTAAAAAAAAAGGAAA	28	0	0	24	4	9	11	0	0	0	0	0	0
chr8	59060725	59060744	FAM110B	NM_147189-2817-2836-mono-+	TTTTGTTTTTTTTTTTTTTTTTTTTGGTCG	28	2	0	26	25	0	0	2	0	0	0	0	0
chr19	35758789	35758799	LSR	NM_015925-2144-2154-mono-+,NM_205834-2201-2211-mono-+,NM_205835-1997-2007-mono-+	TTGTATTTTTTTTTTTAATTT	26	0	0	24	10	5	8	0	0	0	0	0	0
chr8	59060698	59060710	FAM110B	NM_147189-2790-2802-mono-+	CCTTTAAAAAAAAAAAAAGTTGT	26	0	0	24	23	0	0	0	0	0	0	0	0
chr9	131591119	131591127	C9orf114	NM_016390-135-143-mono--	TTCCATTTTTTTTTCTCCT	26	0	0	24	5	5	14	0	0	0	0	0	0
chr1	114226705	114226717	MAGI3	NM_001142782-4697-4709-mono-+,NM_152900-5382-5394-mono-+	AAGCCTTTTTTTTTTTTTCAGAT	25	0	0	24	22	2	0	0	0	0	0	0	0
chr5	52781902	52781922	FST	NM_013409-1433-1453-mono-+,NM_006350-1697-1717-mono-+	TGTGCAAAAAAAAAAAAAAAAAAAAAGAAAA	25	0	0	24	15	4	5	0	0	0	0	0	0
chr6	136172987	136173008	PDE7B	NM_018945-155-176-mono-+	TTTCCTTTTTTTTCTTTTTTTTTTTTTGTTAC	25	0	0	24	2	18	4	0	0	0	0	0	0
chr8	17579504	17579516	MTUS1	NM_001001931-214-226-mono--	GAGGGAAAAAAAAAAAAATGCGT	25	0	0	24	7	12	5	0	0	0	0	0	0
chr9	35059646	35059654	VCP	NM_007126-2228-2236-mono--	ACACATTTTTTTTTGTGGA	25	0	0	24	9	4	11	0	0	0	0	0	0
chr11	96126288	96126306	JRKL	NM_003772-3132-3150-mono-+	ATAAGTTTTTTTTTTTTTTTTTTTAGTGT	24	0	0	24	22	0	0	0	0	0	0	0	0
chr6	131481275	131481282	AKAP7	NM_016377-307-314-mono-+	AGAGGAAAAAAAAGAGAA	24	0	0	24	14	2	8	0	0	0	0	0	0
chr6	91226169	91226177	MAP3K7	NM_145331-2025-2033-mono--,NM_145333-1971-1979-mono--,NM_145332-2052-2060-mono--,NM_003188-2087-2095-mono--	TCCTTAAAAAAAAAGTCTT	24	0	0	24	11	6	7	0	0	0	0	0	0
chr13	112723759	112723769	SOX1	NM_005986-1848-1858-mono-+	TTCCATTTTTTTTTTTGGGTT	40	0	1	23	21	0	0	0	0	0	1	0	0
chr2	130739712	130739724	RAB6C	NM_032144-2479-2491-mono-+	TTTGCTTTTTTTTTTTTTAACAA	40	3	1	26	24	0	0	3	0	0	1	0	0
chr6	96656775	96656784	FUT9	NM_006581-6086-6095-mono-+	GGTGATTTTTTTTTTCTGGA	35	3	0	26	25	0	0	3	0	0	0	0	0
chr19	37369525	37369534	ZNF345	NM_001242476-2083-2092-mono-+,NM_001242475-1988-1997-mono-+,NM_001242474-2153-2162-mono-+,NM_001242472-2008-2017-mono-+,NM_003419-2175-2184-mono-+	TGGTCTTTTTTTTTTGTATT	34	2	2	25	25	0	0	2	0	0	2	0	0
chr1	155307999	155308007	ASH1L	NM_018489-9155-9163-mono--	CTCTGTTTTTTTTTCACCC	26	0	1	23	6	7	10	0	0	0	0	1	0
chr14	31762500	31762509	HEATR5A	NM_015473-6327-6336-mono--	ATTCCAAAAAAAAAATCAGA	26	0	1	23	6	9	8	0	0	0	0	1	0
chr18	32888074	32888088	ZNF271	NR_024566-2256-2270-mono-+,NR_024565-2479-2493-mono-+	TATTTAAAAAAAAAAAAAAACCACC	26	0	0	23	21	0	0	0	0	0	0	0	0
chr4	57261372	57261383	PPAT	NM_002703-1847-1858-mono--	TTCAGAAAAAAAAAAAATCTCA	26	0	0	23	10	10	2	0	0	0	0	0	0
chr15	69072346	69072355	ANP32A	NM_006305-985-994-mono--	TTGGAGGGGGGGGGGAGAGG	25	0	0	23	13	9	1	0	0	0	0	0	0
chr2	5835335	5835345	SOX11	NM_003108-2538-2548-mono-+	GGTTTAAAAAAAAAAAGCAAA	25	0	0	23	22	0	0	0	0	0	0	0	0
chr3	192516152	192516161	MB21D2	NM_178496-1810-1819-mono--	TCAGGAAAAAAAAAAGTCAG	25	0	0	23	6	4	13	0	0	0	0	0	0
chr5	83239132	83239146	EDIL3	NM_005711-1953-1967-mono--	TCATGAAAAAAAAAAAAAAACCATT	25	0	1	23	11	10	1	0	0	0	1	0	0
chr11	118220582	118220590	CD3G	NM_000073-285-293-mono-+	AAGATAAAAAAAAATGGAA	24	0	0	23	9	8	5	0	0	0	0	0	0
chr17	57247170	57247178	PRR11	NM_018304-370-378-mono-+	TATTCAAAAAAAAAGAAGC	24	0	0	23	9	7	6	0	0	0	0	0	0
chr3	11599949	11599961	VGLL4	NM_014667-1307-1319-mono--,NM_001128219-1365-1377-mono--,NM_001128220-764-776-mono--,NM_001128221-1007-1019-mono--	CATGATTTTTTTTTTTTTAAGTA	24	0	0	23	1	7	14	0	0	0	0	0	0
chr16	19129786	19129802	ITPRIPL2	NR_028028-4018-4034-mono-+,NM_001034841-4534-4550-mono-+	GTCTCAAAAAAAAAAAAAAAAAGCTTT	23	0	0	23	22	0	0	0	0	0	0	0	0
chr3	51431679	51431689	RBM15B	NM_013286-2982-2992-mono-+	GGGGATTTTTTTTTTTAAACG	23	0	0	23	23	0	0	0	0	0	0	0	0
chr5	37752731	37752740	WDR70	NM_018034-2080-2089-mono-+	TTGGGTTTTTTTTTTATGCT	23	0	0	23	10	12	1	0	0	0	0	0	0
chr10	18834797	18834809	NSUN6	NM_182543-1880-1892-mono--	TGGTTAAAAAAAAAAAAACCACA	38	1	0	23	4	5	14	0	0	1	0	0	0
chr2	69475343	69475353	ANTXR1	NM_032208-4778-4788-mono-+	AACTGTTTTTTTTTTTATTAA	37	5	0	27	26	0	0	5	0	0	0	0	0
chr4	3015469	3015477	GRK4	NM_182982-1111-1119-mono-+,NM_001004057-1111-1119-mono-+,NM_001004056-1015-1023-mono-+	GCTACAAAAAAAAAGAATA	33	2	2	24	5	8	10	1	1	0	0	1	1
chr10	18940185	18940195	NSUN6	NM_182543-355-365-mono--	TTTTGTTTTTTTTTTTCTTTC	30	0	1	22	4	10	7	0	0	0	0	1	0
chrX	30255422	30255432	MAGEB3	NM_002365-2119-2129-mono-+	TGTTTAAAAAAAAAAAGTCAG	28	2	0	24	22	0	0	2	0	0	0	0	0
chr11	65273568	65273580	MALAT1	NR_002819-8337-8349-mono-+	AGCTTAAAAAAAAAAAAAGCAAA	27	0	0	22	1	8	13	0	0	0	0	0	0
chr17	26653806	26653815	TMEM97	NM_014573-664-673-mono-+	AAAAGAAAAAAAAAATGAAG	27	0	2	22	8	8	6	0	0	0	0	2	0
chr1	193038176	193038184	TROVE2	NM_001042370-363-371-mono-+,NM_001042369-363-371-mono-+,NM_004600-363-371-mono-+,NM_001173525-363-371-mono-+,NM_001173524-369-377-mono-+	AAGACAAAAAAAAATGGAG	26	0	1	22	9	7	5	0	0	0	1	0	0
chr4	105393329	105393343	CXXC4	NM_025212-1697-1711-mono--	TCCTCTTTTTTTTTTTTTTTGAAGA	26	1	0	23	8	10	3	1	0	0	0	0	0
chr12	121014513	121014521	RNF10	NM_014868-2964-2972-mono-+	TTTTGTTTTTTTTTCCCCC	25	0	0	22	5	6	11	0	0	0	0	0	0
chr12	68054877	68054888	DYRK2	NM_006482-4593-4604-mono-+,NM_003583-4444-4455-mono-+	AGGGCTTTTTTTTTTTTCCCTC	24	0	0	22	21	0	0	0	0	0	0	0	0
chr1	65306996	65307003	JAK1	NM_002227-2822-2829-mono--	GCTGGTTTTTTTTCTGAA	24	0	1	22	2	17	3	0	0	0	0	1	0
chr18	44682385	44682395	IER3IP1	NM_016097-498-508-mono--	ACATTAAAAAAAAAAACAGAT	24	0	0	22	14	7	0	0	0	0	0	0	0
chr4	113578482	113578491	LARP7	NM_016648-2027-2036-mono-+,NM_015454-1899-1908-mono-+	GATTGAAAAAAAAAACAGTT	24	0	0	22	17	4	1	0	0	0	0	0	0
chrX	102632402	102632411	NGFRAP1	NM_014380-295-304-mono-+,NM_206915-366-375-mono-+	ACCAGAAAAAAAAAATCTCA	24	0	1	22	4	6	12	0	0	0	0	1	0
chrX	90692850	90692861	PABPC5	NM_080832-2715-2726-mono-+	AAATTAAAAAAAAAAAAGGTTT	24	0	0	22	21	0	0	0	0	0	0	0	0
chr17	4996470	4996487	ZFP3	NM_153018-1797-1814-mono-+	GGCACTTTTTTTTTTTTTTTTTTAAGCA	23	0	0	22	19	1	0	0	0	0	0	0	0
chr3	119348345	119348360	PLA1A	NM_015900-1468-1483-mono-+,NM_001206961-1266-1281-mono-+,NM_001206960-1420-1435-mono-+	CTGCATTTTTTTTTTTTTTTTGAGAG	23	0	0	22	6	12	4	0	0	0	0	0	0
chr3	157081226	157081234	VEPH1	NM_001167912-1881-1889-mono--,NM_001167911-1881-1889-mono--,NM_024621-2072-2080-mono--	TGAGGTTTTTTTTTAAGTG	23	0	0	22	11	4	7	0	0	0	0	0	0
chrX	119390643	119390656	ZBTB33	NM_001184742-3701-3714-mono-+,NM_006777-3602-3615-mono-+	AATGATTTTTTTTTTTTTTGCAAA	23	0	0	22	22	0	0	0	0	0	0	0	0
chr10	111893349	111893356	ADD3	NM_019903-2212-2219-mono-+,NM_001121-2375-2382-mono-+,NM_016824-2471-2478-mono-+	AGAACAAAAAAAAGGAGA	22	0	0	22	3	10	8	0	0	0	0	0	0
chr2	10269544	10269553	RRM2	NM_001165931-1433-1442-mono-+,NM_001034-1265-1274-mono-+	GCTGATTTTTTTTTTCCATC	22	0	0	22	7	5	10	0	0	0	0	0	0
chr7	5567254	5567269	ACTB	NM_001101-1321-1336-mono--	AAGCCAAAAAAAAAAAAAAAACCAAA	22	0	0	22	11	2	8	0	0	0	0	0	0
chr14	55819994	55820005	FBXO34	NM_017943-3132-3143-mono-+	TTGTGTTTTTTTTTTTTAATTG	38	2	0	23	22	0	0	2	0	0	0	0	0
chrX	134125747	134125758	CXorf69	NM_001163438-781-792-mono-+	GCAATAAAAAAAAAAAACGGGG	37	2	0	23	23	0	0	2	0	0	0	0	0
chr4	95508281	95508291	PDLIM5	NM_001011515-935-945-mono-+,NM_001011516-875-885-mono-+	TTTACTTTTTTTTTTTCAACT	28	0	0	21	15	5	1	0	0	0	0	0	0
chr16	29681197	29681208	SPN	NM_003123-6241-6252-mono-+,NM_001030288-6285-6296-mono-+	ATCTCAAAAAAAAAAAAGGAGA	26	0	0	21	20	0	0	0	0	0	0	0	0
chrX	132670054	132670066	GPC3	NM_001164619-1863-1875-mono--,NM_001164618-1977-1989-mono--,NM_001164617-2094-2106-mono--,NM_004484-2025-2037-mono--	ATAACAAAAAAAAAAAAATAGAA	26	1	0	22	4	14	4	0	0	1	0	0	0
chr16	69334880	69334891	SNTB2	NM_006750-1697-1708-mono-+	ACCTCAAAAAAAAAAAAGCACA	24	0	0	21	13	5	2	0	0	0	0	0	0
chr2	174131511	174131527	ZAK	NM_016653-2637-2653-mono-+	AGGTTAAAAAAAAAAAAAAAAAGAAAT	24	0	1	21	20	1	0	0	0	0	1	0	0
chr2	223066536	223066550	PAX3	NM_181457-1913-1927-mono--	TTTGCAAAAAAAAAAAAAAATTGAT	24	0	0	21	9	8	4	0	0	0	0	0	0
chr10	102035182	102035191	BLOC1S2	NM_173809-509-518-mono--,NR_046296-547-556-mono--,NR_046315-628-637-mono--,NR_046314-617-626-mono--	ACATTAAAAAAAAAAGACTC	23	0	0	21	4	7	10	0	0	0	0	0	0
chr1	115537600	115537609	SYCP1	NM_003176-3101-3110-mono-+	GATAGAAAAAAAAAACTAAA	23	0	1	21	9	4	8	0	0	0	0	1	0
chr1	23240245	23240253	EPHB2	NM_004442-3292-3300-mono-+,NM_017449-3289-3297-mono-+	GACGGAAAAAAAAAGGGAA	23	0	0	21	15	5	1	0	0	0	0	0	0
chr3	142274739	142274748	ATR	NM_001184-2433-2442-mono--	AGGTATTTTTTTTTTCAGTA	23	0	0	21	5	8	8	0	0	0	0	0	0
chr5	137451361	137451370	NME5	NM_003551-716-725-mono--	GAGGATTTTTTTTTTAATAA	23	0	0	21	4	4	11	0	0	0	0	0	0
chr1	160341680	160341690	NHLH1	NM_005598-1602-1612-mono-+	TAGAGAAAAAAAAAAACAAAA	22	0	0	21	20	0	0	0	0	0	0	0	0
chr1	61543222	61543229	NFIA	NM_001145511-278-285-mono-+	AATGCAAAAAAAAGGGGA	22	0	0	21	12	9	0	0	0	0	0	0	0
chr3	43647212	43647220	ANO10	NM_001204833-295-303-mono--,NM_018075-295-303-mono--,NM_001204834-295-303-mono--,NM_001204832-295-303-mono--,NM_001204831-295-303-mono--	CCATCTTTTTTTTTAGCTA	22	0	1	21	14	3	4	0	0	0	0	1	0
chr10	98336474	98336481	TM9SF3	NM_020123-424-431-mono--	GATACTTTTTTTTGACCC	21	0	0	21	7	3	11	0	0	0	0	0	0
chr14	35871168	35871176	NFKBIA	NM_020529-1106-1114-mono--	AAAACTTTTTTTTTGTACA	21	0	0	21	7	3	11	0	0	0	0	0	0
chr17	35879008	35879017	SYNRG	NM_001163546-3648-3657-mono--,NM_001163547-3435-3444-mono--,NM_007247-4053-4062-mono--,NM_001163544-3819-3828-mono--,NM_198882-3888-3897-mono--,NM_080550-3783-3792-mono--,NM_001163545-3816-3825-mono--	CACAGAAAAAAAAAAGTCAA	21	0	0	21	2	6	13	0	0	0	0	0	0
chr5	179041785	179041806	HNRNPH1	NM_005520-1621-1642-mono--	TAAAGAAAAAAAAAAAAAAAAAAAAAAGGTTG	21	0	0	21	20	0	0	0	0	0	0	0	0
chr9	86617961	86617977	RMI1	NM_024945-2469-2485-mono-+	TAATCTTTTTTTTTTTTTTTTTAATGT	21	0	0	21	21	0	0	0	0	0	0	0	0
chr12	55820958	55820969	OR6C76	NM_001005183-922-933-mono-+	CCCACAAAAAAAAAAAACACTG	27	2	0	22	8	4	10	1	0	1	0	0	0
chr2	68511506	68511517	CNRIP1	NM_001111101-1080-1091-mono--	TTTGGAAAAAAAAAAAAGAACA	27	1	0	21	9	12	0	1	0	0	0	0	0
chr11	109296012	109296023	C11orf87	NM_207645-2057-2068-mono-+	TTTGTAAAAAAAAAAAAGTATT	25	2	0	22	21	0	0	2	0	0	0	0	0
chr15	64967246	64967253	ZNF609	NM_015042-2194-2201-mono-+	AAGACAAAAAAAAGAAGG	24	1	0	21	3	2	16	0	0	1	0	0	0
chr2	158390343	158390352	ACVR1C	NM_145259-1802-1811-mono--,NM_001111033-1331-1340-mono--,NM_001111032-1562-1571-mono--,NM_001111031-1687-1696-mono--	AGAACAAAAAAAAAATGGCA	24	1	0	21	3	12	5	0	0	1	0	0	0
chr2	48030639	48030646	MSH6	NM_000179-3406-3413-mono-+	AGATACCCCCCCCTTCTT	24	0	1	20	4	11	5	0	0	0	0	1	0
chr10	52566432	52566443	A1CF	NM_138933-2089-2100-mono--,NM_138932-2018-2029-mono--,NM_001198819-2254-2265-mono--,NM_001198818-2087-2098-mono--,NM_014576-1994-2005-mono--,NM_001198820-2137-2148-mono--	ATTTCTTTTTTTTTTTTAATAG	23	0	0	20	3	11	6	0	0	0	0	0	0
chr11	36397655	36397666	PRR5L	NM_001160168-122-133-mono-+,NM_024841-122-133-mono-+	GGCAATTTTTTTTTTTTAAGTC	23	0	1	20	1	18	0	0	0	0	0	1	0
chr8	104831718	104831726	RIMS2	NM_014677-304-312-mono-+	AGGGGAAAAAAAAAGAAAG	23	1	1	21	9	5	7	1	0	0	1	0	0
chr10	120445456	120445469	C10orf46	NM_153810-1764-1777-mono--	CAACGTTTTTTTTTTTTTTAGTTT	22	0	0	20	5	11	2	0	0	0	0	0	0
chr10	21807779	21807796	C10orf140	NM_207371-1208-1225-mono--	TTTCCTTTTTTTTTTTTTTTTTTCCTGA	22	0	0	20	19	0	0	0	0	0	0	0	0
chr11	62649528	62649535	SLC3A2	NM_002394-1150-1157-mono-+,NM_001012662-1153-1160-mono-+,NM_001012664-964-971-mono-+,NR_037193-359-366-mono-+,NM_001013251-741-748-mono-+	CGGCTAAAAAAAAGAGTG	22	0	0	20	9	3	8	0	0	0	0	0	0
chr2	178402954	178402963	AGPS	NM_003659-2056-2065-mono-+	GTCAATTTTTTTTTTAAGTT	22	0	0	20	5	9	6	0	0	0	0	0	0
chr4	27022679	27022689	STIM2	NM_001169117-2349-2359-mono-+	CTCTCAAAAAAAAAAAGTGAG	22	0	0	20	0	20	0	0	0	0	0	0	0
chr4	48636434	48636442	FRYL	NM_015030-590-598-mono--	TGATATTTTTTTTTCCCCA	22	0	0	20	8	5	7	0	0	0	0	0	0
chr7	72338104	72338128	SPDYE7P	NR_003666-1527-1551-mono--	GTCTCAAAAAAAAAAAAAAAAAAAAAAAAAGACTG	22	0	0	20	4	15	0	0	0	0	0	0	0
chr12	49315300	49315314	CCDC65	NM_033124-1757-1771-mono-+	AGAGATTTTTTTTTTTTTTTGAGAA	21	0	0	20	10	4	6	0	0	0	0	0	0
chr14	52741746	52741756	PTGDR	NM_000953-1247-1257-mono-+	TGATTAAAAAAAAAAAGACAA	21	0	0	20	7	13	0	0	0	0	0	0	0
chr15	81296129	81296140	MESDC1	NM_022566-2836-2847-mono-+	ATGTCTTTTTTTTTTTTAAGCA	21	0	0	20	18	0	0	0	0	0	0	0	0
chr16	19130798	19130809	ITPRIPL2	NR_028028-5030-5041-mono-+,NM_001034841-5546-5557-mono-+	TCAGGTTTTTTTTTTTTAAAGT	21	0	0	20	19	0	0	0	0	0	0	0	0
chr17	58024908	58024917	RPS6KB1	NM_003161-2441-2450-mono-+	ATGAGAAAAAAAAAATGAAT	21	0	0	20	19	0	0	0	0	0	0	0	0
chr20	49508203	49508210	ADNP	NM_015339-3385-3392-mono--,NM_181442-3210-3217-mono--	TAGCCTTTTTTTTGGCAG	21	0	0	20	7	4	8	0	0	0	0	0	0
chr2	203922057	203922065	NBEAL1	NM_001114132-730-738-mono-+	AAAGCAAAAAAAAAGAGAA	21	0	0	20	9	11	0	0	0	0	0	0	0
chr2	5834918	5834928	SOX11	NM_003108-2121-2131-mono-+	CTTACAAAAAAAAAAACTGTG	21	0	0	20	18	0	0	0	0	0	0	0	0
chr10	890938	890944	LARP4B	NM_015155-522-528-mono--	CAATGTTTTTTTAAGTA	20	0	0	20	7	4	9	0	0	0	0	0	0
chr14	50361171	50361192	ARF6	NM_001663-1339-1360-mono-+	TTTCCTTTTTTTTTTTTTTTTTTTTTTGTTGG	20	0	0	20	20	0	0	0	0	0	0	0	0
chr2	203420129	203420135	BMPR2	NM_001204-2890-2896-mono-+	AGGGGAAAAAAACCGAA	20	0	0	20	13	3	4	0	0	0	0	0	0
chr22	36662141	36662152	APOL1	NM_001136541-1374-1385-mono-+,NM_001136540-1467-1478-mono-+,NM_145343-1582-1593-mono-+,NM_003661-1428-1439-mono-+	CAAACTTTTTTTTTTTTCTGAG	20	0	0	20	7	2	10	0	0	0	0	0	0
chr9	97063725	97063735	ZNF169	NM_194320-1991-2001-mono-+	AATGGAAAAAAAAAAATGTTG	20	0	0	20	12	7	0	0	0	0	0	0	0
chr11	117222649	117222657	CEP164	NM_014956-486-494-mono-+	AAGAAAAAAAAAAAGGAAA	24	0	0	19	6	7	6	0	0	0	0	0	0
chr17	21322607	21322640	KCNJ12	NM_021012-4659-4692-di-+	TATACGTGTGTGTGTGTGTGTGTGTGTGTGTGTGTGTGTATGCA	24	2	0	21	20	0	0	2	0	0	0	0	0
chr1	58946539	58946548	OMA1	NM_145243-1751-1760-mono--	TATCCTTTTTTTTTTCACTT	23	0	0	19	7	10	2	0	0	0	0	0	0
chrX	107977802	107977809	IRS4	NM_003604-1798-1805-mono--	CTTTGCCCCCCCCAGAGT	23	0	0	19	5	3	11	0	0	0	0	0	0
chr15	83105154	83105164	GOLGA6L9	NM_198181-1418-1428-mono-+,NM_198181-1418-1428-mono-+	AATTGAAAAAAAAAAACAAAA	22	0	0	19	0	15	2	0	0	0	0	0	0
chr18	18533678	18533685	ROCK1	NM_005406-4855-4862-mono--	ACCCATTTTTTTTGTTCA	22	1	0	20	9	5	6	1	0	0	0	0	0
chr2	152108087	152108096	RBM43	NM_198557-545-554-mono--	CGGGATTTTTTTTTTCAGGT	22	0	0	19	5	5	9	0	0	0	0	0	0
chr2	234638282	234638289	UGT1A3	NM_019093-511-518-mono-+	CTGTGTTTTTTTTGAGGA	22	0	0	19	4	5	10	0	0	0	0	0	0
chrX	41589234	41589243	GPR82	NM_080817-3196-3205-mono-+	TGATTAAAAAAAAAAGCGTG	22	0	0	19	18	0	0	0	0	0	0	0	0
chr11	40135878	40135886	LRRC4C	NM_020929-3920-3928-mono--	CTGTCTTTTTTTTTGATTG	21	0	1	19	9	5	5	0	0	0	1	0	0
chr1	167385178	167385192	POU2F1	NR_037163-2546-2560-mono-+,NM_002697-2502-2516-mono-+,NM_001198786-2313-2327-mono-+,NM_001198783-2635-2649-mono-+	GGGAGAAAAAAAAAAAAAAACCACA	21	0	0	19	14	3	0	0	0	0	0	0	0
chr12	21623284	21623299	PYROXD1	NM_024854-3227-3242-mono-+	CCTACAAAAAAAAAAAAAAAACAAAG	21	1	0	20	20	0	0	1	0	0	0	0	0
chr17	73132058	73132069	HN1	NM_016185-875-886-mono--,NM_001002033-969-980-mono--,NM_001002032-855-866-mono--	AAAAGAAAAAAAAAAAAGACAG	21	0	0	19	5	3	10	0	0	0	0	0	0
chr5	64886193	64886201	TRIM23	NM_001656-3205-3213-mono--	TAGGCTTTTTTTTTAATGC	21	0	1	19	9	4	6	0	0	0	1	0	0
chr10	117823767	117823778	GFRA1	NM_005264-2226-2237-mono--,NM_145793-1791-1802-mono--,NM_001145453-1881-1892-mono--	AAAGGAAAAAAAAAAAATGTTC	20	0	0	19	5	11	1	0	0	0	0	0	0
chr1	27992800	27992822	IFI6	NM_022873-609-631-mono--,NM_002038-585-607-mono--,NM_022872-597-619-mono--	ATCTCAAAAAAAAAAAAAAAAAAAAAAAGGCAA	20	0	0	19	5	12	1	0	0	0	0	0	0
chr17	42756252	42756260	CCDC43	NM_001099225-623-631-mono--,NM_144609-682-690-mono--	TGTCCTTTTTTTTTCCTTT	20	0	0	19	13	4	2	0	0	0	0	0	0
chr2	5835697	5835715	SOX11	NM_003108-2900-2918-mono-+	GCCTGTTTTTTTTTTTTTTTTTTTGTGCT	20	0	1	19	18	0	0	0	0	0	1	0	0
chr1	118167727	118167738	FAM46C	NM_017709-2437-2448-mono-+	TTTCGTTTTTTTTTTTTCCAAA	19	0	0	19	19	0	0	0	0	0	0	0	0
chr13	50590999	50591014	TRIM13	NM_213590-5687-5702-mono-+,NM_005798-5152-5167-mono-+,NM_052811-5237-5252-mono-+,NM_001007278-5351-5366-mono-+	TATACTTTTTTTTTTTTTTTTGGTAA	19	0	0	19	18	0	0	0	0	0	0	0	0
chr1	47905782	47905804	FOXD2	NM_004474-4095-4117-mono-+	CAACCTTTTTTTTTTTTTTTTTTTTTTTGCTGT	19	0	0	19	18	0	0	0	0	0	0	0	0
chr19	4794548	4794562	FEM1A	NM_018708-2822-2836-mono-+	CTGCCTTTTTTTTTTTTTTTAAGAA	19	0	0	19	18	0	0	0	0	0	0	0	0
chr7	23545119	23545138	TRA2A	NM_013293-1101-1120-mono--	GAATTAAAAAAAAAAAAAAAAAAAAGAGGA	19	0	0	19	19	0	0	0	0	0	0	0	0
chrX	105937255	105937262	RNF128	NM_024539-189-196-mono-+	TCCAGTTTTTTTTGGCTC	19	0	0	19	9	5	5	0	0	0	0	0	0
chr17	13399486	13399495	HS3ST3A1	NM_006042-2037-2046-mono--	TTTGATTTTTTTTTTCTTTT	154	8	3	26	13	9	4	6	2	0	3	0	0
chr3	3889067	3889080	LRRN1	NM_020873-3504-3517-mono-+	TTTCCTTTTTTTTTTTTTTGTTGT	30	2	0	20	17	0	0	2	0	0	0	0	0
chr6	100382357	100382365	MCHR2	NM_032503-706-714-mono--,NM_001040179-930-938-mono--	GAGGGAAAAAAAAAGTTGT	26	2	2	20	6	10	4	2	0	0	0	2	0
chr6	109954065	109954105	AKD1	NM_145025-1351-1391-tetra--	TAGACATAGATAGATAGATAGATAGATAGATAGATAGATAGATAGACAGAT	26	0	0	18	7	10	0	0	0	0	0	0	0
chr1	114400195	114400204	LOC100287722	NR_037864-129-138-mono-+	AGGAGAAAAAAAAAATCCTC	25	0	1	18	5	12	1	0	0	0	0	1	0
chr15	42742956	42742963	ZFP106	NM_022473-1764-1771-mono--	AGGGGAAAAAAAATTTGT	24	0	1	18	2	9	7	0	0	0	1	0	0
chr1	158656432	158656442	SPTA1	NM_003126-64-74-mono--	GGGGGAAAAAAAAAAACCTCT	21	0	0	18	7	6	4	0	0	0	0	0	0
chr19	57769805	57769817	ZNF805	NM_001145078-5699-5711-mono-+,NM_001023563-5826-5838-mono-+	TTGGGTTTTTTTTTTTTTGTCTT	21	0	0	18	16	0	0	0	0	0	0	0	0
chr3	114058002	114058008	ZBTB20	NM_001164347-2290-2296-mono--,NM_001164345-2629-2635-mono--,NM_001164344-2675-2681-mono--,NM_015642-2473-2479-mono--,NM_001164343-2711-2717-mono--,NM_001164346-2268-2274-mono--,NM_001164342-2249-2255-mono--	CTGCAGGGGGGGTCCCA	21	0	0	18	7	2	8	0	0	0	0	0	0
chr6	163991598	163991607	QKI	NM_206855-8333-8342-mono-+,NM_206854-7386-7395-mono-+,NM_206853-6107-6116-mono-+	CATGCTTTTTTTTTTATTAG	21	0	0	18	3	6	9	0	0	0	0	0	0
chr12	56295236	56295251	WIBG	NM_032345-1171-1186-mono--,NM_001143853-1032-1047-mono--	TTTTTAAAAAAAAAAAAAAAATGAGG	20	0	1	18	0	17	0	0	0	0	0	1	0
chr18	11852612	11852625	CHMP1B	NM_020412-1225-1238-mono-+	TTTTGTTTTTTTTTTTTTTGCCTT	20	1	0	19	19	0	0	1	0	0	0	0	0
chr18	20572852	20572860	RBBP8	NM_203292-1445-1453-mono-+,NM_002894-1394-1402-mono-+,NM_203291-1364-1372-mono-+	CTGGGAAAAAAAAACATCT	20	0	1	18	7	5	6	0	0	0	0	1	0
chr3	150916119	150916142	GPR171	NM_013308-1271-1294-mono--	CTGAGTTTTTTTTTGTTTTTTTTTTTTTTATCTT	20	0	0	18	13	3	2	0	0	0	0	0	0
chr3	32411483	32411491	CMTM8	NM_178868-841-849-mono-+	AAAGGAAAAAAAAAGGAAG	20	0	0	18	5	7	5	0	0	0	0	0	0
chr4	15995679	15995686	PROM1	NM_001145850-1902-1909-mono--,NM_001145848-1898-1905-mono--,NM_001145852-1875-1882-mono--,NM_006017-1902-1909-mono--,NM_001145851-1875-1882-mono--,NM_001145847-2182-2189-mono--,NM_001145849-1902-1909-mono--	CTCTATTTTTTTTGCAGT	20	0	0	18	5	7	6	0	0	0	0	0	0
chr5	139496404	139496424	PURA	NM_005859-2698-2718-mono-+	TTGGTAAAAAAAAAAAAAAAAAAAAAGGGTC	20	0	0	18	15	0	0	0	0	0	0	0	0
chr5	64023940	64023949	SREK1IP1	NM_173829-414-423-mono--	TTTCCTTTTTTTTTTCAATT	20	0	0	18	13	3	0	0	0	0	0	0	0
chr9	115806415	115806422	ZFP37	NM_003408-503-510-mono--	AATTATTTTTTTTCCCCA	20	1	0	19	10	3	6	1	0	0	0	0	0
chrX	105451635	105451642	MUM1L1	NM_001171020-2860-2867-mono-+,NM_152423-2996-3003-mono-+	TTCACTTTTTTTTGAGAT	20	1	0	19	19	0	0	1	0	0	0	0	0
chr11	63886399	63886410	FLRT1	NM_013280-3002-3013-mono-+	CGATTAAAAAAAAAAAACAAAC	19	0	0	18	17	0	0	0	0	0	0	0	0
chr12	88524078	88524085	CEP290	NM_025114-972-979-mono--	CATAGTTTTTTTTAGACA	19	0	0	18	4	3	11	0	0	0	0	0	0
chr1	90401405	90401415	LRRC8D	NM_018103-3191-3201-mono-+,NM_001134479-3204-3214-mono-+	AATCATTTTTTTTTTTCTTTT	19	0	0	18	15	2	0	0	0	0	0	0	0
chr2	145146982	145146990	ZEB2	NM_014795-4194-4202-mono--,NM_001171653-4122-4130-mono--	ACTGGAAAAAAAAATAGGA	19	0	0	18	7	7	4	0	0	0	0	0	0
chr3	152058228	152058237	TMEM14E	NM_001123228-542-551-mono--	TTCCATTTTTTTTTTAAGTA	19	0	0	18	2	2	14	0	0	0	0	0	0
chr4	3430398	3430406	RGS12	NM_198227-1853-1861-mono-+,NM_198229-4430-4438-mono-+,NM_002926-4430-4438-mono-+	TTGGGAAAAAAAAATATCA	19	0	0	18	10	2	6	0	0	0	0	0	0
chr6	17292448	17292458	RBM24	NM_153020-746-756-mono-+,NM_001143942-814-824-mono-+,NM_001143941-798-808-mono-+	GCTTTAAAAAAAAAAACAGCC	19	0	0	18	2	5	11	0	0	0	0	0	0
chr9	112211182	112211197	PTPN3	NM_001145369-2467-2482-mono--,NM_001145370-2467-2482-mono--	TAAGCAAAAAAAAAAAAAAAAGAAAG	19	0	0	18	8	8	2	0	0	0	0	0	0
chr12	117014396	117014410	MAP1LC3B2	NM_001085481-804-818-mono-+	ATTCTAAAAAAAAAAAAAAATTGCC	18	0	0	18	16	2	0	0	0	0	0	0	0
chr17	62541834	62541850	SMURF2	NM_022739-2750-2766-mono--	AATGTAAAAAAAAAAAAAAAAAGGGGG	18	0	0	18	7	10	1	0	0	0	0	0	0
chr17	68175205	68175238	KCNJ2	NM_000891-4409-4442-mono-+	GGCAATTTTTTTTTTTTTTTTTTTTTTTTTTTTTTTTTTGTCAA	18	0	0	18	18	0	0	0	0	0	0	0	0
chr3	122433231	122433240	PARP14	NM_017554-4015-4024-mono-+	GTGTGAAAAAAAAAATTACT	18	0	0	18	6	7	4	0	0	0	0	0	0
chr5	145886722	145886729	TCERG1	NM_006706-2903-2910-mono-+,NM_001040006-2840-2847-mono-+	TTACCAAAAAAAAGAGAG	18	0	0	18	9	2	7	0	0	0	0	0	0
chr5	17276742	17276760	BASP1	NM_006317-1597-1615-mono-+	AAATGAAAAAAAAAAAAAAAAAAAGTCTG	18	0	0	18	17	0	0	0	0	0	0	0	0
chr7	12729917	12729938	ARL4A	NM_005738-2571-2592-mono-+,NM_001195396-2568-2589-mono-+,NM_001037164-2345-2366-mono-+,NM_212460-2342-2363-mono-+	TTTTGTTTTTTTGTTTTTTTTTTTTTTCAGTG	18	0	0	18	18	0	0	0	0	0	0	0	0
chr8	38705639	38705649	TACC1	NM_001122824-1666-1676-mono-+,NM_001146216-2842-2852-mono-+,NM_006283-2896-2906-mono-+	CAGAGAAAAAAAAAAACTTAA	18	0	0	18	9	5	2	0	0	0	0	0	0
chr8	91637753	91637764	TMEM64	NM_001146273-1121-1132-mono--,NM_001008495-1277-1288-mono--	GCTTTAAAAAAAAAAAATTGTG	18	0	0	18	6	9	1	0	0	0	0	0	0
chr6	163991700	163991708	QKI	NM_206855-8435-8443-mono-+,NM_206854-7488-7496-mono-+,NM_206853-6209-6217-mono-+	TTTTGTTTTTTTTTGTTTC	188	6	1	23	2	4	17	3	0	3	0	1	0
chr12	7187784	7187794	C1R	NM_001733-1912-1922-mono--	TTTTGTTTTTTTTTTTCCACA	24	0	0	17	8	4	5	0	0	0	0	0	0
chr20	58467046	58467054	SYCP2	NM_014258-2493-2501-mono--	CACCATTTTTTTTTGTTTC	23	1	1	18	8	7	3	0	1	0	1	0	0
chr4	83740163	83740173	SEC31A	NM_001191049-3687-3697-mono--,NM_001077207-3892-3902-mono--,NM_014933-3896-3906-mono--,NM_016211-3775-3785-mono--,NM_001077206-3550-3560-mono--,NM_001077208-3847-3857-mono--	TATAATTTTTTTTTTTAACAT	22	0	0	17	6	10	1	0	0	0	0	0	0
chr6	136878751	136878764	MAP3K5	NM_005923-4617-4630-mono--	GTCTGTTTTTTTTTTTTTTAACAT	22	0	1	17	7	8	0	0	0	0	0	1	0
chr15	24927090	24927099	C15orf2	NM_018958-6551-6560-mono-+	CCCCCTTTTTTTTTTGAGAT	21	0	0	17	15	0	0	0	0	0	0	0	0
chr1	158656347	158656365	SPTA1	NM_003126-141-159-di--	GTGTCAGAGAGAGAGAGAGAGAGAAATAA	20	0	0	17	6	6	3	0	0	0	0	0	0
chr1	244219573	244219581	ZNF238	NM_006352-2993-3001-mono-+,NM_205768-2671-2679-mono-+	TTTGGAAAAAAAAACTGGT	20	0	0	17	15	0	0	0	0	0	0	0	0
chr6	139097329	139097336	CCDC28A	NM_015439-498-505-mono-+	ATGCCAAAAAAAATGCCA	20	1	0	18	7	6	5	1	0	0	0	0	0
chr6	160485487	160485494	IGF2R	NM_000876-4090-4097-mono-+	TTCACGGGGGGGGACACT	20	0	0	17	6	4	7	0	0	0	0	0	0
chr10	105007471	105007484	LOC729020	NM_001143909-1829-1842-mono-+	CATTTAAAAAAAAAAAAAAGTGTT	19	0	1	17	16	0	0	0	0	0	1	0	0
chr10	97918855	97918863	ZNF518A	NM_014803-3634-3642-mono-+	AGAACAAAAAAAAACTATA	19	0	0	17	7	1	9	0	0	0	0	0	0
chr11	67165932	67165940	PPP1CA	NM_002708-1181-1189-mono--,NM_206873-1049-1057-mono--,NM_001008709-1214-1222-mono--	GGTGACCCCCCCCCAGCAT	19	0	0	17	7	9	0	0	0	0	0	0	0
chr2	223158424	223158438	PAX3	NM_013942-1005-1019-di--,NM_000438-1414-1428-di--	GAGTACTCTCTCTCTCTCTCCTTTA	19	0	0	17	3	2	12	0	0	0	0	0	0
chrX	118215229	118215251	KIAA1210	NM_020721-5170-5192-mono--	GTCTCAAAAAAAAAAAAAAAAAAAAAAACTAAA	19	0	0	17	6	4	7	0	0	0	0	0	0
chrX	140085640	140085646	SPANXF1	NM_139019-239-245-mono-+,NM_139019-239-245-mono-+	CTCCTAAAAAAATGAAA	19	0	0	17	10	5	2	0	0	0	0	0	0
chr12	11183946	11183954	TAS2R31	NM_176885-52-60-mono--	CAGACAAAAAAAAATTGTT	18	0	0	17	8	6	2	0	0	0	0	0	0
chr12	66531936	66531945	TMBIM4	NM_016056-587-596-mono--	ACTATAAAAAAAAAACTATA	18	0	0	17	9	3	4	0	0	0	0	0	0
chr21	16338329	16338336	NRIP1	NM_003489-2775-2782-mono--	TTCTCTTTTTTTTCACTC	18	0	0	17	5	8	4	0	0	0	0	0	0
chrX	49646947	49646977	USP27X	NM_001145073-2479-2509-mono-+	GTGTTAAAAAAAAAAAAAAAAAAAAGAAAAAAAAAAGCTGT	18	0	0	17	17	0	0	0	0	0	0	0	0
chr1	100534121	100534128	HIAT1	NM_033055-799-806-mono-+	CCAGCTTTTTTTTATACC	17	0	0	17	9	5	3	0	0	0	0	0	0
chr12	70747693	70747717	CNOT2	NM_014515-2204-2228-mono-+,NM_001199303-2326-2350-mono-+,NM_001199302-2073-2097-mono-+,NR_037615-2550-2574-mono-+	CTTCTAAAAAAAAAAAAAAAAAAAAAAAAAGACTT	17	0	0	17	16	0	1	0	0	0	0	0	0
chr14	75476004	75476013	EIF2B2	NM_014239-1252-1261-mono-+	CACCTAAAAAAAAAATCCTT	17	0	0	17	4	3	9	0	0	0	0	0	0
chr19	57769066	57769090	ZNF805	NM_001145078-4960-4984-mono-+,NM_001023563-5087-5111-mono-+	GTATCTTTTTTTTTTTTTTTTTTTTTTTTTGAGAC	17	0	0	17	17	0	0	0	0	0	0	0	0
chr3	180327407	180327414	TTC14	NM_001042601-3277-3284-mono-+	AACTGTTTTTTTTAGGCT	17	0	0	17	9	6	2	0	0	0	0	0	0
chr6	1612419	1612430	FOXC1	NM_001453-1740-1751-mono-+	AAACTAAAAAAAAAAAATCCAA	17	0	0	17	13	1	3	0	0	0	0	0	0
chr22	22661173	22661180	LOC96610	NR_027293-380-387-mono-+	GTTTTCCCCCCCCACCCC	68	2	1	18	2	14	1	1	1	0	1	0	0
chr15	39545320	39545332	C15orf54	NM_207445-1353-1365-mono-+	TTAAGTTTTTTTTTTTTTAAACC	29	2	0	18	16	0	0	2	0	0	0	0	0
chr11	77920855	77920862	USP35	NM_020798-2311-2318-mono-+	GGACACCCCCCCCACCAG	25	0	0	16	11	5	0	0	0	0	0	0	0
chr16	56687031	56687041	MT1B	NM_005947-296-306-mono-+	CTGGATTTTTTTTTTTAACTA	22	0	0	16	4	7	5	0	0	0	0	0	0
chr5	162917425	162917433	HMMR	NM_001142556-2175-2183-mono-+,NM_012485-2127-2135-mono-+,NM_012484-2172-2180-mono-+,NM_001142557-1948-1956-mono-+	TTGCTAAAAAAAAACAAAG	21	1	1	17	9	4	4	1	0	0	1	0	0
chr12	416952	416959	KDM5A	NM_001042603-3953-3960-mono--	GATCCTTTTTTTTGGGAA	20	0	1	16	2	6	8	0	0	0	0	1	0
chr2	173686465	173686488	RAPGEF4	NM_001100397-152-175-mono-+	AAGTTAAAAAAAAAAAAAAAAAAAAAAAAGGAAG	19	0	1	16	4	12	0	0	0	0	1	0	0
chr3	152883481	152883490	RAP2B	NM_002886-3454-3463-mono-+	TGCCATTTTTTTTTTCCCAC	19	0	0	16	15	0	0	0	0	0	0	0	0
chr10	23730496	23730505	OTUD1	NM_001145373-2300-2309-mono-+	TTGTGTTTTTTTTTTGGTTT	18	0	0	16	16	0	0	0	0	0	0	0	0
chr1	118167348	118167356	FAM46C	NM_017709-2058-2066-mono-+	AGGGGAAAAAAAAATGACC	18	0	0	16	15	0	0	0	0	0	0	0	0
chr11	60161438	60161449	MS4A7	NM_206940-838-849-mono-+,NM_206938-886-897-mono-+,NM_021201-1021-1032-mono-+,NM_206939-973-984-mono-+	AAACTAAAAAAAAAAAAGCTTT	18	0	0	16	4	11	1	0	0	0	0	0	0
chr12	101779990	101780004	UTP20	NM_014503-8604-8618-mono-+	AGGCGTTTTTTTTTTTTTTTGAGAC	18	0	1	16	7	7	2	0	0	0	0	1	0
chr13	21620222	21620232	LATS2	NM_014572-375-385-mono--	TATTTAAAAAAAAAAACTGTC	18	0	0	16	5	9	2	0	0	0	0	0	0
chr14	23567868	23567881	C14orf119	NM_017924-1149-1162-mono-+	GTGACTTTTTTTTTTTTTTAAAAA	18	0	0	16	15	0	0	0	0	0	0	0	0
chr21	44195537	44195549	PDE9A	NM_002606-1980-1992-mono-+,NM_001001585-1854-1866-mono-+,NM_001001584-1730-1742-mono-+,NM_001001583-1902-1914-mono-+,NM_001001582-1909-1921-mono-+,NM_001001581-1831-1843-mono-+,NM_001001580-1467-1479-mono-+,NM_001001579-1667-1679-mono-+,NM_001001578-1674-1686-mono-+,NM_001001577-1630-1642-mono-+,NM_001001576-1511-1523-mono-+,NM_001001575-1552-1564-mono-+,NM_001001574-1722-1734-mono-+,NM_001001573…	GATACAAAAAAAAAAAAAGGAAT	18	0	0	16	6	9	1	0	0	0	0	0	0
chr3	56657045	56657053	FAM208A	NM_015224-4353-4361-mono--,NM_001112736-5402-5410-mono--	CTCTTAAAAAAAAAGTTAC	18	0	0	16	8	3	5	0	0	0	0	0	0
chr7	108205525	108205533	THAP5	NM_182529-564-572-mono--,NM_001130475-443-451-mono--	TGGGATTTTTTTTTAGAAG	18	0	0	16	10	6	0	0	0	0	0	0	0
chrX	140097645	140097651	SPANXB1,SPANXB2	NM_032461-239-245-mono-+,NM_032461-239-245-mono-+,NM_145664-239-245-mono-+,NM_145664-239-245-mono-+	CTCCTAAAAAAATGAAA	18	0	0	16	9	5	2	0	0	0	0	0	0
chrX	96140183	96140193	RPA4	NM_013347-1278-1288-mono-+	GGACTAAAAAAAAAAATCTCA	18	0	0	16	16	0	0	0	0	0	0	0	0
chr1	27621107	27621114	WDTC1	NM_015023-1396-1403-mono-+	AACATGGGGGGGGAACAG	17	0	0	16	6	6	4	0	0	0	0	0	0
chr13	33349235	33349249	PDS5B	NM_015032-4576-4590-mono-+	AAATCTTTTTTTTTTTTTTTGGTCA	17	0	0	16	7	8	1	0	0	0	0	0	0
chr15	79750585	79750592	KIAA1024	NM_015206-2172-2179-mono-+	GCCTTAAAAAAAAGCCTC	17	0	1	16	5	3	8	0	0	0	0	1	0
chr16	29676378	29676388	SPN	NM_003123-1422-1432-mono-+,NM_001030288-1466-1476-mono-+	TCTCCTTTTTTTTTTTCTTTT	17	0	0	16	16	0	0	0	0	0	0	0	0
chr1	93602675	93602688	MTF2	NM_001164392-1995-2008-mono-+,NM_001164391-2086-2099-mono-+,NM_001164393-1885-1898-mono-+,NM_007358-2166-2179-mono-+	TTCTTAAAAAAAAAAAAAAGTCAA	17	0	0	16	4	8	1	0	0	0	0	0	0
chr2	20648933	20648944	RHOB	NM_004040-2100-2111-mono-+	GCCTATTTTTTTTTTTTCCACA	17	0	0	16	15	0	0	0	0	0	0	0	0
chr3	132321036	132321045	CCRL1	NM_178445-2057-2066-mono-+,NM_016557-1879-1888-mono-+	GCAATAAAAAAAAAACAAAC	17	0	0	16	16	0	0	0	0	0	0	0	0
chr5	36985082	36985089	NIPBL	NM_015384-2300-2307-mono-+,NM_133433-2300-2307-mono-+	CACCTAAAAAAAAGTCTG	17	0	0	16	6	4	6	0	0	0	0	0	0
chr5	54603686	54603698	SKIV2L2	NM_015360-112-124-mono-+	GCAGGAAAAAAAAAAAAAGTCAG	17	0	0	16	6	6	4	0	0	0	0	0	0
chr9	33364821	33364831	NFX1	NM_147133-3242-3252-mono-+	TGATGAAAAAAAAAAAGCAAT	17	0	0	16	8	7	1	0	0	0	0	0	0
chr12	123794282	123794289	SBNO1	NM_001167856-3409-3416-mono--,NM_018183-3406-3413-mono--	TTCCATTTTTTTTGGCAT	16	0	0	16	5	2	8	0	0	0	0	0	0
chr15	23812682	23812689	MKRN3	NM_005664-2230-2237-mono-+	ATGGCTTTTTTTTGTCAT	16	0	0	16	15	0	0	0	0	0	0	0	0
chr17	54672392	54672417	NOG	NM_005450-1334-1359-mono-+	TGAACTTTTTTTTTTTTTTTTTTTTTTTTTTCTGGG	16	0	0	16	16	0	0	0	0	0	0	0	0
chr2	178988919	178988927	RBM45	NM_152945-1227-1235-mono-+	CATGCAAAAAAAAAGCTCC	16	0	0	16	7	5	4	0	0	0	0	0	0
chr2	99936109	99936117	TXNDC9	NM_005783-899-907-mono--	AGCAGAAAAAAAAAGACAA	16	0	0	16	10	2	3	0	0	0	0	0	0
chr4	186272694	186272701	SNX25	NM_031953-2095-2102-mono-+	AGGGGAAAAAAAATTCTT	16	0	0	16	5	6	5	0	0	0	0	0	0
chrX	30237824	30237834	MAGEB2	NM_002364-1231-1241-mono-+	TTGACTTTTTTTTTTTCTCTT	31	3	0	18	16	1	0	3	0	0	0	0	0
chr1	85624414	85624422	SYDE2	NM_032184-3644-3652-mono--	ATTACAAAAAAAAACCCTC	28	2	0	17	14	3	0	2	0	0	0	0	0
chr11	55653609	55653616	SPRYD5	NM_032681-515-522-mono-+	CTCCTAAAAAAAATGCAG	21	1	0	16	7	5	3	0	1	0	0	0	0
chr11	65270090	65270100	MALAT1	NR_002819-4859-4869-mono-+	GAAACTTTTTTTTTTTCTATA	21	0	0	15	0	3	11	0	0	0	0	0	0
chr6	90432674	90432681	MDN1	NM_014611-6075-6082-mono--	TCACCTTTTTTTTGTCCT	21	1	2	16	3	2	11	1	0	0	0	1	1
chr16	67645338	67645344	CTCF	NM_006565-1048-1054-mono-+	CAGCCAAAAAAACAAAG	20	1	0	16	0	13	3	0	1	0	0	0	0
chr10	93601945	93601953	TNKS2	NM_025235-2154-2162-mono-+	CCTACAAAAAAAAACAGGG	19	0	0	15	7	6	2	0	0	0	0	0	0
chr4	69362551	69362559	TMPRSS11E	NM_014058-1366-1374-mono-+,NM_014058-1366-1374-mono-+	TAACATTTTTTTTTGTTTT	19	0	0	15	5	3	7	0	0	0	0	0	0
chrX	79699758	79699766	FAM46D	NM_001170574-2055-2063-mono-+,NM_152630-1979-1987-mono-+	AAGCATTTTTTTTTGACAA	19	1	0	16	15	0	0	1	0	0	0	0	0
chr2	5838161	5838172	SOX11	NM_003108-5364-5375-mono-+	CAAGATTTTTTTTTTTTAAAGC	18	0	0	15	14	0	0	0	0	0	0	0	0
chr7	140434294	140434302	BRAF	NM_004333-2456-2464-mono--	ACCTTAAAAAAAAAGAGAG	18	0	0	15	3	3	9	0	0	0	0	0	0
chr9	32633583	32633590	TAF1L	NM_153809-2077-2084-mono--	TGGCCTTTTTTTTGATGT	18	1	0	16	4	5	7	1	0	0	0	0	0
chr12	74933853	74933864	ATXN7L3B	NM_001136262-2304-2315-mono-+	CTCTGTTTTTTTTTTTTCTTTC	17	0	0	15	14	0	0	0	0	0	0	0	0
chr15	91304138	91304146	BLM	NM_000057-1633-1641-mono-+	CTAGGAAAAAAAAATGAAA	17	1	0	16	5	4	7	0	1	0	0	0	0
chr18	56985739	56985748	CPLX4	NM_181654-133-142-mono--	AGCTGAAAAAAAAAATCCAA	17	0	0	15	5	6	4	0	0	0	0	0	0
chr1	91967356	91967364	CDC7	NM_001134420-343-351-mono-+,NM_003503-249-257-mono-+,NM_001134419-215-223-mono-+	TCTTTAAAAAAAAACGAGC	17	0	0	15	4	1	10	0	0	0	0	0	0
chr1	94018103	94018112	FNBP1L	NM_017737-1926-1935-mono-+,NM_001164473-2100-2109-mono-+,NM_001024948-3229-3238-mono-+	CATGATTTTTTTTTTACTAA	17	0	0	15	0	11	4	0	0	0	0	0	0
chr20	4850568	4850576	SLC23A2	NM_005116-1600-1608-mono--,NM_203327-1618-1626-mono--	TGGATGGGGGGGGGTGGGG	17	0	0	15	7	0	8	0	0	0	0	0	0
chr21	35470291	35470301	SLC5A3	NM_006933-3307-3317-mono-+	GTTCCTTTTTTTTTTTCTTTC	17	0	0	15	13	0	0	0	0	0	0	0	0
chr2	42936305	42936314	MTA3	NM_020744-1810-1819-mono-+	TTTCCTTTTTTTTTTGTTTG	17	0	1	15	6	9	0	0	0	0	0	1	0
chr4	145659167	145659176	HHIP	NM_022475-2842-2851-mono-+	TCATTAAAAAAAAAAGACTG	17	0	1	15	0	8	7	0	0	0	0	1	0
chr6	84896232	84896239	KIAA1009	NM_014895-1308-1315-mono--	TTGTCAAAAAAAAGGTTC	17	0	0	15	6	4	5	0	0	0	0	0	0
chr11	89722014	89722021	LOC399940	NR_038146-513-520-mono--,NR_038146-513-520-mono--	CTGCATTTTTTTTAGGAG	16	0	0	15	10	2	1	0	0	0	0	0	0
chr1	235611535	235611554	B3GALNT2	NM_152490-3698-3717-mono--	GTCTCAAAAAAAAAAAAAAAAAAAAGACAG	16	0	0	15	7	5	3	0	0	0	0	0	0
chr14	102276205	102276215	PPP2R5C	NM_002719-67-77-mono-+,NM_178586-67-77-mono-+,NM_178587-67-77-mono-+	TTGTCTTTTTTTTTTTAAACT	16	0	0	15	9	3	3	0	0	0	0	0	0
chr17	55028015	55028022	COIL	NM_004645-611-618-mono--	TAGCCTTTTTTTTATATT	16	0	0	15	7	1	7	0	0	0	0	0	0
chr17	76046979	76046986	TNRC6C	NM_001142640-2437-2444-mono-+,NM_018996-2437-2444-mono-+	ATGGGAAAAAAAATGGAT	16	0	0	15	6	3	6	0	0	0	0	0	0
chr1	86965769	86965776	CLCA1	NM_001285-2916-2923-mono-+	CATCCTTTTTTTTGATTA	16	0	0	15	13	2	0	0	0	0	0	0	0
chr20	33054129	33054137	MIR644A	NR_030374-1-9-mono-+	GCTGATTTTTTTTTAGTAT	16	0	1	15	9	5	0	0	0	0	0	1	0
chr3	180666227	180666234	FXR1	NM_001013439-948-955-mono-+,NM_001013438-604-611-mono-+,NM_005087-604-611-mono-+	CTGTCAAAAAAAATACCT	16	0	0	15	8	6	1	0	0	0	0	0	0
chr6	10756863	10756873	TMEM14B	NM_030969-622-632-mono-+,NM_001127711-520-530-mono-+	TACCTAAAAAAAAAAAGACAC	16	0	0	15	4	11	0	0	0	0	0	0	0
chr6	144511720	144511731	STX11	NM_003764-4149-4160-mono-+	AGGGCTTTTTTTTTTTTGACAG	16	0	0	15	14	0	0	0	0	0	0	0	0
chr6	83076614	83076627	TPBG	NM_006670-2873-2886-mono-+,NM_001166392-2362-2375-mono-+	TTGTTAAAAAAAAAAAAAATAAAG	16	0	0	15	15	0	0	0	0	0	0	0	0
chr9	35043649	35043654	C9orf131	NM_001040410-948-953-mono-+,NM_001040411-845-850-mono-+,NM_203299-1053-1058-mono-+,NM_001040412-920-925-mono-+	TGCCACCCCCCTGCCA	16	0	0	15	4	4	7	0	0	0	0	0	0
chrX	54471045	54471054	TSR2	NM_058163-641-650-mono-+	AGGGGTTTTTTTTTTGAGGA	16	0	1	15	8	5	1	0	0	0	0	1	0
chr10	105885525	105885539	SFR1	NM_145247-886-900-mono-+,NM_001002759-815-829-mono-+	GGCACTTTTTTTTTTTTTTTGAGAC	15	0	0	15	6	7	2	0	0	0	0	0	0
chr12	48458895	48458902	SENP1	NM_014554-1666-1673-mono--	TGACCTTTTTTTTGTGTT	15	0	0	15	8	4	2	0	0	0	0	0	0
chr14	92597321	92597328	CPSF2	NM_017437-262-269-mono-+	GGACCAAAAAAAATGACG	15	0	0	15	7	6	2	0	0	0	0	0	0
chr16	77356310	77356318	ADAMTS18	NM_199355-2496-2504-mono--	ATTGCAAAAAAAAATTCAA	15	0	0	15	3	2	10	0	0	0	0	0	0
chr17	20108262	20108269	SPECC1	NM_001243439-1011-1018-mono-+,NM_001033554-861-868-mono-+,NM_152904-952-959-mono-+,NM_001033555-861-868-mono-+,NM_001033553-952-959-mono-+,NM_001243438-861-868-mono-+	AGTATAAAAAAAACATAC	15	0	0	15	1	3	11	0	0	0	0	0	0
chr2	206980714	206980722	LOC100329109	NR_033248-574-582-mono--	AGTAGTTTTTTTTTCCCAT	15	0	0	15	11	4	0	0	0	0	0	0	0
chr22	36623361	36623386	APOL2	NM_030882-1413-1438-mono--,NM_145637-1554-1579-mono--	ATCTCAAAAAAAAAAAAAAAAAAAAAAAAAAGTCTG	15	0	0	15	6	1	8	0	0	0	0	0	0
chr2	37430153	37430160	LOC100505876	NR_037879-1603-1610-mono-+,NR_037880-1424-1431-mono-+	GCCCTAAAAAAAATTGTA	15	0	0	15	7	5	3	0	0	0	0	0	0
chr3	30045475	30045482	RBMS3	NM_001177711-1759-1766-mono-+,NM_001003792-1753-1760-mono-+,NM_001003793-1807-1814-mono-+	TTGTTTTTTTTTTAGTGT	15	0	0	15	1	13	1	0	0	0	0	0	0
chr5	78671727	78671745	HOMER1	NM_004272-2254-2272-mono--	TTCAATTTTTTTTTTTTTTTTTTTGTGCA	15	0	0	15	7	6	2	0	0	0	0	0	0
chr7	12730250	12730262	ARL4A	NM_005738-2904-2916-mono-+,NM_001195396-2901-2913-mono-+,NM_001037164-2678-2690-mono-+,NM_212460-2675-2687-mono-+	GGCTGTTTTTTTTTTTTTCTCCC	15	0	0	15	14	0	0	0	0	0	0	0	0
chr7	64152284	64152291	ZNF107	NM_016220-752-759-mono-+,NM_001013746-483-490-mono-+	GGAGCAAAAAAAAGAGCC	15	0	0	15	2	7	5	0	0	0	0	0	0
chrX	134680316	134680323	DDX26B	NM_182540-715-722-mono-+	ATCCATTTTTTTTAGAAC	15	0	0	15	8	6	1	0	0	0	0	0	0
chrX	2822944	2822960	ARSD	NM_001669-4233-4249-mono--	GTTTCTTTTTTTTTTTTTTTTTAATCA	15	0	0	15	14	0	0	0	0	0	0	0	0
chr19	44047493	44047530	XRCC1	NM_006297-2035-2072-di--	GCATCGTGTGTGTGTGTGTGTGTGTGTGTGTGTGTGTGTGTGTATAGC	26	0	0	14	3	7	4	0	0	0	0	0	0
chr1	27105930	27105936	ARID1A	NM_006015-5915-5921-mono-+,NM_139135-5264-5270-mono-+	TTGGTGGGGGGGACACC	23	2	2	16	3	5	8	0	2	0	0	1	1
chr18	63430070	63430076	CDH7	NM_004361-419-425-mono-+,NM_033646-318-324-mono-+	AGAAAAAAAAAAGATGA	20	2	0	16	2	7	7	0	2	0	0	0	0
chr2	201448283	201448292	SGOL2	NM_001160033-4001-4010-mono-+,NM_152524-4008-4017-mono-+	AAAGGTTTTTTTTTTGTTTC	20	0	2	14	3	7	4	0	0	0	0	2	0
chrX	140672029	140672035	SPANXA2	NM_145662-178-184-mono--,NM_145662-178-184-mono--	TTTCATTTTTTTAGGAG	17	0	0	14	6	5	3	0	0	0	0	0	0
chr11	35642247	35642257	FJX1	NM_014344-2514-2524-mono-+	GAAGGAAAAAAAAAAATCAGT	16	0	0	14	14	0	0	0	0	0	0	0	0
chr1	35846959	35846967	ZMYM4	NM_005095-1362-1370-mono-+	AACTGAAAAAAAAACCTAT	16	0	2	14	5	7	2	0	0	0	0	2	0
chr18	72516095	72516105	ZNF407	NM_001146190-5111-5121-mono-+	TTGTCTTTTTTTTTTTCCTTT	16	0	0	14	3	10	0	0	0	0	0	0	0
chr1	93667515	93667523	CCDC18	NM_206886-927-935-mono-+	AATATAAAAAAAAAGTGGC	16	0	0	14	9	4	1	0	0	0	0	0	0
chr20	35869801	35869810	RPN2	NM_002951-2284-2293-mono-+,NM_001135771-2236-2245-mono-+	AATGGAAAAAAAAAACTTTA	16	0	0	14	11	1	1	0	0	0	0	0	0
chr2	135625118	135625132	LOC100129961	NR_036549-475-489-di--	TAACCCTCTCTCTCTCTCTCATTGC	16	0	0	14	4	7	3	0	0	0	0	0	0
chr22	39069285	39069293	CBY1	NM_015373-562-570-mono-+,NM_001002880-702-710-mono-+	AGTGCTTTTTTTTTGGCCA	16	0	0	14	9	3	1	0	0	0	0	0	0
chr3	181431226	181431236	SOX2	NM_003106-1516-1526-mono-+	AAAGGAAAAAAAAAAATCCCA	16	0	0	14	13	0	0	0	0	0	0	0	0
chr6	102503431	102503438	GRIK2	NM_021956-2832-2839-mono-+,NM_175768-2832-2839-mono-+,NM_001166247-2832-2839-mono-+	AATCCAAAAAAAACGCTC	16	0	0	14	4	0	9	0	0	0	0	0	0
chr8	74507470	74507477	STAU2	NM_001164382-1134-1141-mono--,NM_001164381-1294-1301-mono--,NM_001164380-1425-1432-mono--,NM_001164385-1115-1122-mono--,NM_001164384-1358-1365-mono--,NM_001164383-819-826-mono--,NM_014393-1294-1301-mono--	CAGCATTTTTTTTGGCTA	16	0	0	14	6	5	3	0	0	0	0	0	0
chrX	115303927	115303934	AGTR2	NM_000686-602-609-mono-+	AAGCATTTTTTTTATCAC	16	0	0	14	4	4	6	0	0	0	0	0	0
chrX	154157685	154157692	F8	NM_000132-4543-4550-mono--	GGTTATTTTTTTTGGCTC	16	0	0	14	4	5	5	0	0	0	0	0	0
chrX	8764319	8764327	FAM9A	NM_001171186-605-613-mono--,NM_174951-580-588-mono--	AGTTGTTTTTTTTTCAAAG	16	0	0	14	8	5	1	0	0	0	0	0	0
chr15	22369023	22369029	LOC727924,OR4M2	NR_015416-1481-1487-mono-+,NM_001004719-547-553-mono-+	CTGGAGGGGGGGCTTCA	15	0	0	14	5	7	2	0	0	0	0	0	0
chr15	39546537	39546547	C15orf54	NM_207445-2570-2580-mono-+	GCCTGTTTTTTTTTTTAAGGC	15	0	0	14	13	0	0	0	0	0	0	0	0
chr1	61921185	61921197	NFIA	NM_001134673-2208-2220-mono-+,NM_001145512-1941-1953-mono-+,NM_001145511-2052-2064-mono-+,NM_005595-2116-2128-mono-+	TGGGATTTTTTTTTTTTTAAAAT	15	0	1	14	4	8	0	0	0	0	0	1	0
chr17	43228673	43228683	HEXIM1	NM_006460-3991-4001-mono-+	AAAACAAAAAAAAAAAGCTAT	15	0	0	14	13	0	0	0	0	0	0	0	0
chr18	21750330	21750337	OSBPL1A	NM_001242508-1332-1339-mono--,NM_018030-1701-1708-mono--,NM_080597-2588-2595-mono--	TATCATTTTTTTTGTAAG	15	0	1	14	3	5	6	0	0	0	0	1	0
chr18	73001026	73001037	TSHZ1	NM_005786-4114-4125-mono-+	ACTTGAAAAAAAAAAAAGAAGA	15	0	0	14	13	0	0	0	0	0	0	0	0
chr21	10944696	10944703	TPTE	NM_199261-898-905-mono--,NM_199260-784-791-mono--,NM_199259-844-851-mono--	ATGTCAAAAAAAATGTAA	15	0	0	14	7	3	4	0	0	0	0	0	0
chr3	152017897	152017907	MBNL1	NM_207297-705-715-mono-+,NM_021038-1758-1768-mono-+,NM_207294-705-715-mono-+,NM_207295-705-715-mono-+,NM_207296-705-715-mono-+,NM_207293-705-715-mono-+,NM_207292-1758-1768-mono-+	TCAGCTTTTTTTTTTTGGTTG	15	0	0	14	6	4	4	0	0	0	0	0	0
chr5	130815368	130815376	RAPGEF6	NM_001164388-2116-2124-mono--,NM_001164389-2116-2124-mono--,NM_001164390-2116-2124-mono--,NM_001164387-2116-2124-mono--,NM_016340-2116-2124-mono--,NM_001164386-2116-2124-mono--	ATTACTTTTTTTTTCAGCA	15	0	1	14	6	3	5	0	0	0	0	1	0
chr6	163899919	163899926	QKI	NM_006775-945-952-mono-+,NM_206855-945-952-mono-+,NM_206854-945-952-mono-+,NM_206853-945-952-mono-+	GGGATAAAAAAAAGGTAA	15	0	0	14	6	3	5	0	0	0	0	0	0
chr9	19372237	19372245	DENND4C	NM_017925-5122-5130-mono-+	TCAAGTTTTTTTTTCCAAA	15	0	0	14	4	6	4	0	0	0	0	0	0
chrX	140678658	140678664	SPANXA1	NM_013453-154-160-mono-+,NM_013453-154-160-mono-+	CTCCTAAAAAAATGAAA	15	0	0	14	6	5	3	0	0	0	0	0	0
chrX	74670545	74670552	ZDHHC15	NM_001146257-914-921-mono--	GGAGGAAAAAAAAGGGCT	15	0	0	14	6	4	3	0	0	0	0	0	0
chr6	134210497	134210514	TCF21	NM_003206-239-256-di-+,NM_198392-240-257-di-+	CTCTGTCTCTCTCTCTCTCTCTCCCTCG	79	3	0	16	3	3	10	0	0	3	0	0	0
chr6	118822972	118822994	BRD7P3	NR_002730-438-460-di-+	TGGCTGAGAGAGAGAGAGAGAGAGAGAGGACTC	53	1	0	14	5	2	7	1	0	0	0	0	0
chr3	52728312	52728321	GNL3	NM_014366-1845-1854-mono-+,NM_206826-1795-1804-mono-+,NM_206825-1942-1951-mono-+	TATGATTTTTTTTTTAACAT	33	3	0	16	10	5	1	3	0	0	0	0	0
chr4	151505624	151505633	MAB21L2	NM_006439-2549-2558-mono-+	CCCATCCCCCCCCCCATTTC	32	3	1	16	16	0	0	3	0	0	1	0	0
chr2	132119268	132119276	WTH3DI	NM_001077637-2455-2463-mono--	TTGTTAAAAAAAAAGCAAA	30	2	0	15	14	0	0	2	0	0	0	0	0
chr8	131792607	131792618	ADCY8	NM_001115-4029-4040-mono--	AATACAAAAAAAAAAAACAGAA	24	0	1	13	5	4	4	0	0	0	1	0	0
chr15	24927891	24927900	C15orf2	NM_018958-7352-7361-mono-+	CCCATAAAAAAAAAATGTTT	23	3	1	16	15	0	0	3	0	0	1	0	0
chr8	109214083	109214092	EIF3E	NM_001568-1387-1396-mono--	GATAGTTTTTTTTTTCATCT	22	2	0	15	13	2	0	2	0	0	0	0	0
chr6	144512671	144512681	STX11	NM_003764-5100-5110-mono-+	AGCTTAAAAAAAAAAATAGGG	20	1	0	14	11	0	0	1	0	0	0	0	0
chr1	185703899	185703906	HMCN1	NM_031935-218-225-mono-+	GGGGGAAAAAAAAGAAAA	19	1	0	14	3	3	8	1	0	0	0	0	0
chr14	59113883	59113890	DACT1	NR_046095-2513-2520-mono-+,NR_046093-2205-2212-mono-+,NM_001079520-2596-2603-mono-+,NM_016651-2707-2714-mono-+	TGTGTTTTTTTTTCTTCT	18	0	0	13	1	8	4	0	0	0	0	0	0
chr11	89444610	89444618	TRIM77P	NM_001146162-445-453-mono-+	TCTGGAAAAAAAAACAGAA	17	0	0	13	8	5	0	0	0	0	0	0	0
chr6	656079	656088	HUS1B	NM_148959-876-885-mono--	ACCTTAAAAAAAAAATCTAA	17	1	0	14	4	3	7	0	1	0	0	0	0
chr10	97951714	97951721	BLNK	NM_001114094-1487-1494-mono--,NM_013314-1556-1563-mono--	TGATCTTTTTTTTCCCCC	16	0	0	13	1	2	9	0	0	0	0	0	0
chr1	40756542	40756550	ZMPSTE24	NM_005857-1288-1296-mono-+	CTGTGTTTTTTTTTATTTG	16	0	1	13	7	4	2	0	0	0	0	1	0
chr15	25310192	25310199	SNORD116-2,SNORD116-6	NR_003317-22-29-mono-+,NR_003321-22-29-mono-+	CCTCCAAAAAAAACATTC	16	0	0	13	0	2	10	0	0	0	0	0	0
chr19	4795390	4795404	FEM1A	NM_018708-3664-3678-mono-+	TTGGATTTTTTTTTTTTTTTGCCGT	16	0	0	13	12	0	0	0	0	0	0	0	0
chr4	106162144	106162153	TET2	NM_017628-7450-7459-mono-+	AAATGTTTTTTTTTTCCAGC	16	0	0	13	13	0	0	0	0	0	0	0	0
chr6	10709747	10709758	PAK1IP1	NM_017906-1273-1284-mono-+	CTTAATTTTTTTTTTTTCCCTG	16	0	1	13	7	6	0	0	0	0	0	1	0
chr11	61539012	61539019	C11orf9	NM_013279-790-797-mono-+,NM_001127392-878-885-mono-+	TGAATCCCCCCCCAGCAC	15	0	0	13	2	1	9	0	0	0	0	0	0
chr12	80169697	80169709	PPP1R12A	NM_001143885-3215-3227-mono--,NM_002480-3359-3371-mono--,NM_001244992-2944-2956-mono--,NM_001244990-3110-3122-mono--,NM_001143886-2970-2982-mono--	GCTGCTTTTTTTTTTTTTATTTG	15	0	0	13	0	13	0	0	0	0	0	0	0
chr13	72014625	72014637	DACH1	NM_004392-2093-2105-mono--,NM_080759-2699-2711-mono--,NM_080760-2255-2267-mono--	AAAACTTTTTTTTTTTTTGTAGA	15	0	0	13	5	5	1	0	0	0	0	0	0
chr18	12986802	12986811	SEH1L	NM_031216-2773-2782-mono-+	TTGTGTTTTTTTTTTCCTGT	15	0	0	13	5	8	0	0	0	0	0	0	0
chr3	160143939	160143946	SMC4	NM_005496-2825-2832-mono-+,NM_001002800-2670-2677-mono-+	CTGACAAAAAAAAGCAGA	15	1	0	14	5	3	6	1	0	0	0	0	0
chr5	158526596	158526606	EBF1	NM_024007-182-192-mono--	AGAGATTTTTTTTTTTCTCAG	15	1	0	14	6	3	5	1	0	0	0	0	0
chr9	34088273	34088282	DCAF12	NM_015397-1769-1778-mono--	TTAGGAAAAAAAAAATCAAA	15	0	0	13	5	3	5	0	0	0	0	0	0
chr10	112657916	112657935	PDCD4	NM_145341-1851-1870-mono-+,NM_014456-1767-1786-mono-+,NM_001199492-1725-1744-mono-+	ACAAGTTTTTTTTTTTTTTTTTTTTAAGCA	14	0	0	13	9	4	0	0	0	0	0	0	0
chr10	29760115	29760121	SVIL	NM_021738-6333-6339-mono--,NM_003174-4752-4758-mono--	ACCATCCCCCCCTGGAA	14	0	0	13	9	3	1	0	0	0	0	0	0
chr13	76432173	76432181	LMO7	NM_015842-4943-4951-mono-+,NM_005358-5405-5413-mono-+	TTTGCTTTTTTTTTAAAAA	54	3	2	15	6	8	1	2	1	0	1	1	0
chr17	65074354	65074362	HELZ	NM_014877-6021-6029-mono--	GAGGGAAAAAAAAAGTGAT	49	3	0	15	13	1	1	3	0	0	0	0	0
chr13	19409927	19409936	ANKRD20A9P	NR_027995-36173-36182-mono--	GTACCTTTTTTTTTTAATGT	40	4	1	16	3	7	4	3	0	1	1	0	0
chr1	54605318	54605325	CDCP2	NM_201546-2065-2072-mono--	TTCATGGGGGGGGCAGGA	28	1	0	13	3	6	4	1	0	0	0	0	0
chr5	140232167	140232178	PCDHA9	NM_014005-4812-4823-mono-+	TTTTATTTTTTTTTTTTGTCAT	26	5	1	17	17	0	0	5	0	0	1	0	0
chr14	96998644	96998651	PAPOLA	NM_001252007-1546-1553-mono-+	TGTGTTTTTTTTTACCCC	22	3	1	15	8	6	1	1	2	0	0	1	0
chr14	102378890	102378897	PPP2R5C	NM_178587-1547-1554-mono-+	ACCATGGGGGGGGTCTCG	21	2	0	14	7	7	0	2	0	0	0	0	0
chrX	53108953	53108972	GPR173	NM_018969-3409-3428-di-+	TGCATACACACACACACACACACACCACAG	18	0	0	12	12	0	0	0	0	0	0	0	0
chrX	78217399	78217409	P2RY10	NM_014499-1752-1762-mono-+,NM_198333-1560-1570-mono-+	GATGTAAAAAAAAAAATCTTT	18	2	0	14	13	0	0	2	0	0	0	0	0
chr2	5835564	5835573	SOX11	NM_003108-2767-2776-mono-+	AAAAGAAAAAAAAAAGGCAC	17	1	0	13	13	0	0	1	0	0	0	0	0
chr5	151771613	151771625	NMUR2	NM_020167-1540-1552-mono--	TTATTAAAAAAAAAAAAACTAGC	17	1	1	13	8	3	2	1	0	0	0	1	0
chr5	154173389	154173396	LARP1	NM_015315-692-699-mono-+	CGTGGCCCCCCCCACCCC	17	0	1	12	2	0	9	0	0	0	0	1	0
chr10	89717769	89717774	PTEN	NM_000314-1827-1832-mono-+	ATGCTAAAAAAGGTTT	16	1	0	13	4	6	3	0	1	0	0	0	0
chr16	85682289	85682296	KIAA0182	NM_001134473-242-249-mono-+,NM_014615-433-440-mono-+	CAGCACCCCCCCCGTGGT	16	0	0	12	1	3	7	0	0	0	0	0	0
chr5	140564985	140564994	PCDHB16	NM_020957-4007-4016-mono-+	TCTTTTTTTTTTTTTCCTTT	15	1	0	13	13	0	0	1	0	0	0	0	0
chr6	99285558	99285568	POU3F2	NM_005604-2980-2990-mono-+	AAGTGAAAAAAAAAAATGCCA	56	3	0	14	13	0	0	3	0	0	0	0	0
chr5	138643061	138643071	MATR3	NM_199189-736-746-mono-+,NM_001194955-414-424-mono-+,NM_001194954-654-664-mono-+,NM_018834-297-307-mono-+	AAAAATTTTTTTTTTTAATCT	42	4	1	15	4	8	3	3	1	0	0	0	1
chr19	49657710	49657752	HRC	NM_002152-929-971-tri--	GGAGACATCATCATCATCATCATCATCATCATCATCATCATCATCATCGTCAT	34	2	0	13	2	11	0	0	2	0	0	0	0
chr2	14779227	14779251	FAM84A	NM_145175-5413-5437-di-+	CAGATACACACACACACACACACACACACAGGCTA	31	3	1	14	14	0	0	3	0	0	1	0	0
chr3	42679485	42679492	NKTR	NM_005385-2437-2444-mono-+	GTGGGAAAAAAAATAGCG	23	0	0	11	6	2	3	0	0	0	0	0	0
chr5	140232470	140232480	PCDHA9	NM_014005-5115-5125-mono-+	ACGTATTTTTTTTTTTGAGTC	17	1	1	12	12	0	0	1	0	0	1	0	0
chr11	18231188	18231200	LOC494141	NR_026541-213-225-mono-+,NR_026564-213-225-mono-+,NR_026563-358-370-mono-+	GGTTTAAAAAAAAAAAAAGAAAA	16	0	1	11	6	2	2	0	0	0	1	0	0
chr2	207174427	207174435	ZDBF2	NM_020923-5426-5434-mono-+	CTGATAAAAAAAAACGTTC	15	1	2	12	8	3	1	0	1	0	0	2	0
chr8	48866909	48866918	PRKDC	NM_006904-544-553-mono--,NM_001081640-544-553-mono--	TGGTATTTTTTTTTTCAATG	15	1	0	12	6	6	0	1	0	0	0	0	0
chr2	207945785	207945807	KLF7	NM_003709-1360-1382-di--	GTATATGTGTGTGTGTGTGTGTGTGTGTACAGA	36	2	2	12	3	7	1	1	1	0	1	1	0
chr8	25287254	25287263	KCTD9	NM_017634-1501-1510-mono--	AAATGTTTTTTTTTTAAATT	28	3	1	13	8	2	3	2	0	1	1	0	0
chr9	79999547	79999579	VPS13A	NM_015186-9497-9529-tri-+	AGTAGTGATGATGATGATGATGATGATGATGATGATGAGTCAG	21	2	0	12	4	5	3	0	2	0	0	0	0
chr17	60526142	60526151	METTL2A	NM_181725-1208-1217-mono-+	TTTTTAAAAAAAAAATTGTA	16	0	1	10	1	0	9	0	0	0	0	1	0
chr1	161184059	161184089	NDUFS2	NM_001166159-1942-1972-di-+,NM_004550-1917-1947-di-+	GCCTCTGTGTGTGTGTGTGTGTGTGTGTGTGTGTGTATGTT	15	0	0	10	4	6	0	0	0	0	0	0	0
chr17	4805179	4805187	C17orf107	NM_001145536-2035-2043-mono-+	TAAGGCCCCCCCCCAACAA	32	1	1	10	2	2	6	0	0	1	0	1	0
chr1	205687355	205687375	NUCKS1	NM_022731-1035-1055-mono--	TTTTCTTTTTTTTTCTTTTTTTTTTTAATAA	31	0	0	9	1	3	5	0	0	0	0	0	0
chr16	56670908	56670917	MT1JP	NR_036677-319-328-mono-+	CTGGATTTTTTTTTTATACA	27	0	0	9	3	4	2	0	0	0	0	0	0
chr10	114925316	114925324	TCF7L2	NM_001198526-1833-1841-mono-+,NM_030756-1884-1892-mono-+,NM_001198529-1811-1819-mono-+,NM_001146283-1901-1909-mono-+,NM_001146284-1799-1807-mono-+,NM_001198531-1829-1837-mono-+,NM_001198530-1658-1666-mono-+,NM_001198525-1972-1980-mono-+,NM_001146274-1902-1910-mono-+,NM_001198527-1897-1905-mono-+,NM_001146285-1833-1841-mono-+,NM_001146286-1760-1768-mono-+,NM_001198528-1909-1917-mono-+	AGGAGAAAAAAAAAGTGCG	21	5	0	14	9	2	3	5	0	0	0	0	0
chr13	37271609	37271617	SERTM1	NM_203451-2841-2849-mono-+	AGTGATTTTTTTTTAAATA	21	0	0	9	9	0	0	0	0	0	0	0	0
chr11	123777441	123777448	OR8D4	NM_001005197-304-311-mono-+	AGCTGTTTTTTTTCTGTG	16	1	0	10	3	3	4	0	1	0	0	0	0
chr13	19419837	19419845	ANKRD20A9P	NR_027995-26264-26272-mono--	AAAGCAAAAAAAAACCTAA	132	12	0	20	1	15	3	2	10	0	0	0	0
chr12	7045891	7045937	ATN1	NM_001007026-1699-1745-tri-+,NM_001940-1692-1738-tri-+	AGCAACAGCAGCAGCAGCAGCAGCAGCAGCAGCAGCAGCAGCAGCAGCAGCATCACG	60	3	0	11	0	4	7	1	0	2	0	0	0
chr13	31035467	31035476	HMGB1	NM_002128-828-837-mono--	ACAAGAAAAAAAAAACTGCG	58	3	1	11	2	6	2	0	3	0	1	0	0
chr3	132320802	132320810	CCRL1	NM_178445-1823-1831-mono-+,NM_016557-1645-1653-mono-+	AAGTTAAAAAAAAACCCAC	50	2	0	10	10	0	0	2	0	0	0	0	0
chr12	117014174	117014182	MAP1LC3B2	NM_001085481-582-590-mono-+	CAAGGAAAAAAAAAGGGAT	48	5	2	13	7	3	3	5	0	0	2	0	0
chr3	113376110	113376146	KIAA2018	NM_001009899-4793-4829-tri--	GCTGTTGCTGCTGCTGCTGCTGCTGCTGCTGCTGCTGCTGCTTTATG	45	1	1	9	5	4	0	0	1	0	1	0	0
chr6	50681660	50681669	TFAP2D	NM_172238-405-414-mono-+	GAACATTTTTTTTTTCCTTT	42	3	2	11	3	5	3	3	0	0	0	2	0
chr3	197880130	197880171	FAM157A	NM_001145248-210-251-tri-+	AACTGGCAGCAGCAGCAGCAGCAGCAGCAGCAGCAGCAGCAGCAGCAACTGG	36	4	0	12	11	0	0	3	1	0	0	0	0
chr14	96998621	96998643	PAPOLA	NM_001252007-1523-1545-di-+	TGTTTTGTGTGTGTGTGTGTGTGTGTGTTTTTT	26	2	2	10	2	7	1	0	2	0	1	1	0
chr11	94696474	94696483	CWC15	NM_016403-878-887-mono--	AAAAGAAAAAAAAAACTCAT	20	0	0	8	2	6	0	0	0	0	0	0	0
chr13	51530586	51530595	RNASEH2B	NM_024570-1315-1324-mono-+	AAAATAAAAAAAAAATTGGA	15	0	0	8	4	3	0	0	0	0	0	0	0
chr12	8693419	8693431	CLEC4E	NM_014358-127-139-di--	TTGTTTCTCTCTCTCTCTTTTTC	74	7	0	14	4	8	2	2	5	0	0	0	0
chr2	223066017	223066024	PAX3	NM_181458-1938-1945-mono--,NM_181461-1691-1698-mono--,NM_001127366-1935-1942-mono--	CCCCACCCCCCCCAACAA	31	1	0	8	4	3	1	1	0	0	0	0	0
chr12	100646134	100646142	DEPDC4	NM_152317-1053-1061-mono--	ATAGCAAAAAAAAATGGCA	24	2	0	9	1	7	0	0	2	0	0	0	0
chr6	121769905	121769914	GJA1	NM_000165-2163-2172-mono-+	TAACATTTTTTTTTTGAGCT	22	0	0	7	7	0	0	0	0	0	0	0	0
chr1	23519508	23519519	HTR1D	NM_000864-1703-1714-mono--	TAATTAAAAAAAAAAAAGACAA	16	0	1	7	1	2	4	0	0	0	0	1	0
chr16	56704955	56704964	MT1H	NM_005951-312-321-mono-+	CAGGATTTTTTTTTTCTACA	15	2	0	9	1	5	2	0	2	0	0	0	0
chr4	190395838	190395847	HSP90AA4P	NR_036692-833-842-mono-+	GAAACAAAAAAAAAACCAAA	15	0	0	7	3	4	0	0	0	0	0	0	0
chr12	85638645	85638654	LRRIQ1	NM_001079910-5207-5216-mono-+	CAGAGAAAAAAAAAATCAGG	64	5	2	11	4	2	5	3	1	1	0	1	1
chr2	164466039	164466048	FIGN	NM_018086-2604-2613-mono--	TTACATTTTTTTTTTCTAAA	22	0	0	6	2	0	3	0	0	0	0	0	0
chr12	55759191	55759198	OR6C75	NM_001005497-298-305-mono-+	AGCTATTTTTTTTCATCT	15	2	1	8	4	0	4	0	0	2	1	0	0
chr13	112724720	112724729	SOX1	NM_005986-2809-2818-mono-+	TGCAGTTTTTTTTTTGAAAT	15	2	0	8	8	0	0	2	0	0	0	0	0
chr15	23021238	23021245	NIPA2	NM_030922-723-730-mono--,NM_001184888-613-620-mono--,NM_001184889-948-955-mono--,NM_001008860-601-608-mono--,NM_001008892-465-472-mono--,NM_001008894-465-472-mono--	GGCCCTTTTTTTTCAAAA	92	11	0	16	6	5	5	6	3	2	0	0	0
chr14	24769849	24769874	C14orf21	NM_174913-547-572-tri-+	CTGCAGAGGAGGAGGAGGAGGAGGAGGAGGATGGAA	86	2	0	7	1	3	3	0	2	0	0	0	0
chrX	21875821	21875829	YY2	NM_206923-1718-1726-mono-+	GTTTTAAAAAAAAATGAAT	44	2	0	7	6	0	0	2	0	0	0	0	0
chr10	97515948	97515956	ENTPD1,LOC728558	NM_001164183-277-285-mono-+,NM_001164182-277-285-mono-+,NM_001164179-277-285-mono-+,NM_001776-277-285-mono-+,NR_038444-1268-1276-mono--	AGGCTGGGGGGGGGAAAGA	40	6	0	11	6	5	0	3	3	0	0	0	0
chr14	38016179	38016186	MIPOL1	NM_138731-1836-1843-mono-+,NM_001195297-1975-1982-mono-+,NM_001195296-1989-1996-mono-+	GATTGAAAAAAAACGACA	29	1	0	6	4	2	0	0	1	0	0	0	0
chr9	16418871	16418897	BNC2	NM_017637-3529-3555-di--	AAATGCACACACACACACACACACACACACACCCCAA	22	1	0	6	3	3	0	1	0	0	0	0	0
chr17	7257847	7257874	KCTD11	NM_001002914-2641-2668-di-+	ACAGGGTGTGTGTGTGTGTGTGTGTGTGTGTGTTTATG	16	1	2	6	6	0	0	1	0	0	2	0	0
chr4	119979128	119979135	SYNPO2	NM_133477-4022-4029-mono-+	TTTTTAAAAAAAACGCTC	27	1	1	5	5	0	0	1	0	0	1	0	0
chr17	20906266	20906273	USP22	NM_015276-1852-1859-mono--	GGGGAGGGGGGGGCCAGG	25	1	1	5	0	0	5	0	0	1	0	0	1
chr14	65009535	65009542	HSPA2	NM_021979-2351-2358-mono-+	TCTCTTTTTTTTTGTTTG	22	0	0	4	3	1	0	0	0	0	0	0	0
chr2	153529057	153529065	PRPF40A	NM_017892-1299-1307-tri--	TCTTGCTTCTTCTTTTTCT	20	1	0	5	1	3	1	0	1	0	0	0	0
chr19	45911309	45911328	ERCC1	NM_001983-2644-2663-mono--,NM_001166049-2572-2591-mono--	CTCTCAAAAAAAAACAAAAAAAAAATCAAA	18	1	1	5	0	1	4	0	0	1	0	0	1
chr22	32756830	32756838	RFPL3	NM_006604-897-905-mono-+,NM_001098535-1171-1179-mono-+	ACTGCAAAAAAAAACAGGG	18	0	0	4	2	1	0	0	0	0	0	0	0
chr10	76781905	76781928	KAT6B	NM_001256468-3441-3464-tri-+,NM_012330-3990-4013-tri-+,NM_001256469-3114-3137-tri-+	AAGAGGAAGAAGAAGAAGAAGAAGAAGAAAATAT	59	3	1	6	1	5	0	2	1	0	1	0	0
chr1	156354347	156354354	RHBG	NR_046115-1463-1470-mono-+	GGACTCCCCCCCCAGACT	51	2	0	5	4	0	1	1	0	1	0	0	0
chr3	42251577	42251608	TRAK1	NM_014965-2083-2114-tri-+	GCCACGGAGGAGGAGGAGGAGGAGGAGGAGGAGGAGGGGTCT	36	0	1	3	1	0	2	0	0	0	1	0	0
chr6	79911459	79911467	HMGN3	NM_001201362-964-972-mono--	AAAGGAAAAAAAAACATAT	35	4	1	7	3	1	3	3	1	0	0	1	0
chr17	77808750	77808756	CBX4	NM_003655-847-853-mono--	CCGTTGGGGGGGCCCTT	32	1	0	4	3	0	1	0	0	1	0	0	0
chr19	31770221	31770255	TSHZ3	NM_020856-508-542-tri--	CCACAGCTGCTGCTGCTGCTACTGCTGCTGCTGCTGCTGCCGTTG	28	1	0	4	3	1	0	0	1	0	0	0	0
chr6	161519350	161519382	MAP3K4	NM_005922-3708-3740-tri-+	CAGCCCTGCTGCTGCTGCTGCTGCTGCTGCTGCTGCTGTTGCT	27	1	0	4	0	0	4	0	0	1	0	0	0
chr10	102587323	102587328	PAX2	NM_000278-1683-1688-mono-+,NM_003990-1733-1738-mono-+,NM_003989-1664-1669-mono-+,NM_003988-1766-1771-mono-+,NM_003987-1752-1757-mono-+	TGCCGCCCCCCGGGGC	21	2	1	5	2	2	1	0	2	0	0	1	0
chr19	55964546	55964553	ISOC2	NM_001136202-703-710-mono--,NM_001136201-913-920-mono--,NM_024710-961-968-mono--	CCCTGCCCCCCCCACAAG	21	0	0	3	0	2	0	0	0	0	0	0	0
chr1	77042615	77042633	ST6GALNAC3	NM_001160011-872-890-tetra-+	GAATAAAAGAAAGAAAGAAAGAAACAAAC	19	0	1	3	1	2	0	0	0	0	0	1	0
chr9	22452041	22452052	DMRTA1	NM_022160-1872-1883-mono-+	CTGGGTTTTTTTTTTTTCAAGC	19	0	0	3	0	0	2	0	0	0	0	0	0
chr3	183493743	183493771	YEATS2	NM_018023-2605-2633-tri-+	GTGCCGGAGGAGGAGGAGGAGGAGGAGGAGGAGGCGGCA	17	0	0	3	1	1	1	0	0	0	0	0	0
chr17	4859893	4859898	ENO3	NM_001193503-1061-1066-mono-+,NM_001976-1232-1237-mono-+,NM_053013-1190-1195-mono-+	TGGCTGGGGGGTGATG	16	1	0	4	2	2	0	0	0	1	0	0	0
chr14	29238047	29238054	FOXG1	NM_005249-1771-1778-mono-+	TTAAGCCCCCCCCTCCCA	15	4	0	7	7	0	0	4	0	0	0	0	0
chr2	132120501	132120507	WTH3DI	NM_001077637-1224-1230-mono--	CTGACTTTTTTTGTGCT	119	10	3	12	7	3	2	7	2	1	3	0	0
chr13	36805289	36805297	CCDC169	NM_001144981-813-821-mono--,NM_001144986-729-737-mono--,NM_001144985-733-741-mono--	AATGGAAAAAAAAAGGAAG	85	5	0	7	4	3	0	4	1	0	0	0	0
chr17	65689055	65689061	PITPNC1	NM_012417-1398-1404-mono-+,NM_181671-1517-1523-mono-+	TTGTTTTTTTTTAAGAA	67	6	2	8	4	2	2	4	2	0	1	1	0
chr9	141107538	141107571	FAM157B	NM_001145249-221-254-tri-+	GCGGCAGCAGCAGCAGCAGCAGCAGCAGCAGCAGCAGCAACTGG	59	7	2	9	9	0	0	7	0	0	2	0	0
chr11	26692594	26692610	SLC5A12	NM_178498-2208-2224-di--	GAGTTTGTGTGTGTGTGTGTGTATTGC	50	6	0	8	2	2	4	2	3	1	0	0	0
chr5	36608727	36608733	SLC1A3	NM_001166696-679-685-mono-+	AAAACAAAAAAACCTGT	49	3	2	5	4	1	0	2	0	1	1	0	1
chr3	184429133	184429153	MAGEF1	NM_022149-683-703-tri--	CCAGATCCTCCTCCTCCTCCTCCTCCAGAGG	46	1	0	3	1	1	1	0	1	0	0	0	0
chr1	11917620	11917626	NPPB	NM_002521-592-598-mono--	ACATTAAAAAAATGAGT	43	3	1	5	1	4	0	1	2	0	0	1	0
chr9	128728395	128728402	PBX3	NR_024122-1373-1380-mono-+,NM_006195-1615-1622-mono-+,NM_001134778-1529-1536-mono-+,NR_024123-1260-1267-mono-+	ATGTTAAAAAAAATAAAG	43	0	1	2	0	0	0	0	0	0	1	0	0
chr12	54383924	54383934	HOXC10	NM_017409-1822-1832-mono-+	GAATGCCCCCCCCCCCAAATA	32	0	0	2	0	0	0	0	0	0	0	0	0
chr1	78601465	78601472	GIPC2	NM_017655-1177-1184-mono-+	CGTTCTTTTTTTTCTCTT	32	1	1	3	0	2	1	1	0	0	0	0	1
chr16	304556	304564	ITFG3	NM_032039-340-348-tri-+	GCCGAGCGGCGGCGTTTTT	29	0	0	2	2	0	0	0	0	0	0	0	0
chr15	78790735	78790744	IREB2	NM_004136-3305-3314-mono-+	AGTATGGGGGGGGGGCGATA	25	0	0	2	0	0	0	0	0	0	0	0	0
chr17	64298959	64298965	PRKCA	NM_002737-35-41-mono-+	TGGTTGGGGGGGACCAT	25	0	0	2	1	0	0	0	0	0	0	0	0
chr19	4817288	4817311	TICAM1	NM_182919-1346-1369-tri--	GATGAAGGAGGAGGAGGAGGAGGAGGAGGGGATG	25	3	0	5	3	0	1	2	0	1	0	0	0
chrX	119387833	119387852	ZBTB33	NM_001184742-891-910-tri-+,NM_006777-792-811-tri-+	GATTCTGATGATGATGATGATGATGTCATT	25	0	1	2	1	1	0	0	0	0	0	1	0
chr2	136873541	136873548	CXCR4	NM_001008540-265-272-mono--	CAGTTAAAAAAAATTTTT	22	2	1	4	4	0	0	2	0	0	1	0	0
chr2	61575009	61575041	USP34	NM_014709-2270-2302-tri--	CCATCGTGGTGGTGGTGATGGTGGTGGTGGTGGTGGTGATGCT	16	0	0	2	1	0	1	0	0	0	0	0	0
chr3	88199185	88199191	C3orf38	NM_173824-294-300-mono-+	TCTTTCCCCCCCAGTCC	15	0	0	2	1	0	0	0	0	0	0	0	0
chr5	140532478	140532486	PCDHB6	NM_018939-2641-2649-mono-+	TTCTTCCCCCCCCCAAAAA	15	5	2	7	7	0	0	5	0	0	2	0	0
chr1	179504025	179504057	AXDND1	NM_144696-3347-3379-tri-+	AGTAAAAGAAGAAGAAGAACAACAAGAAGAAGAAGAAGTCAGG	73	3	2	4	2	2	0	2	1	0	2	0	0
chr7	107559723	107559728	DLD	NM_000108-1660-1665-mono-+	TATATTTTTTTCTGAA	59	3	2	4	1	0	3	0	0	3	0	0	2
chr6	125284010	125284018	STL	NR_026876-155-163-tri--	GAGCTGGAGGAGGAAGAGG	51	0	0	1	0	0	1	0	0	0	0	0	0
chr14	88651826	88651846	KCNK10	NM_138317-2115-2135-di--,NM_021161-2106-2126-di--,NM_138318-1786-1806-di--	TAAAAACACACACACACACACACACAACGCT	49	7	0	8	2	6	0	4	3	0	0	0	0
chr11	94281335	94281343	FUT4	NM_002033-4320-4328-mono-+	ACCAATTTTTTTTTAGTAT	39	4	1	5	5	0	0	4	0	0	1	0	0
chr9	34343272	34343280	NUDT2	NM_147173-524-532-tetra-+,NM_147172-566-574-tetra-+,NM_001244390-389-397-tetra-+,NM_001161-637-645-tetra-+	ATTTACTGGCTGGCGGAGG	36	1	0	2	1	1	0	0	0	1	0	0	0
chr19	49442849	49442855	DHDH	NM_014475-551-557-mono-+	AGGCTGGGGGGGCCCTG	35	0	1	1	0	1	0	0	0	0	0	0	1
chr10	46671771	46671776	FRMPD2P1	NR_033172-499-504-mono--	CATTCTTTTTTAGTTT	30	0	0	1	0	1	0	0	0	0	0	0	0
chr17	17971688	17971698	C17orf39	NM_024052-4203-4213-mono-+	AATTTAAAAAAAAAAATAAAG	26	0	0	1	0	0	0	0	0	0	0	0	0
chr7	114269999	114270031	FOXP2	NM_148900-962-994-tri-+,NM_014491-911-943-tri-+,NM_001172767-622-654-tri-+,NM_148898-986-1018-tri-+,NR_033766-1124-1156-tri-+,NM_148899-547-579-tri-+,NM_001172766-911-943-tri-+,NR_033767-969-1001-tri-+	CAACAGCAGCAGCAGCAGCAACAGCAGCAGCAGCAGCAACAGC	26	1	0	2	0	2	0	0	1	0	0	0	0
chr19	44174234	44174248	PLAUR	NM_002659-250-264-tri--,NM_001005377-250-264-tri--,NM_001005376-250-264-tri--	TGTGGAGCAGCAGCAGCAGCGGCAG	25	0	0	1	0	0	1	0	0	0	0	0	0
chr10	74093872	74093886	DNAJB12	NM_017626-1899-1913-di--,NM_001002762-3061-3075-di--	TAGACTATATATATATATATCTTCA	23	0	0	1	0	0	0	0	0	0	0	0	0
chrX	76907769	76907809	ATRX	NM_138270-4469-4509-tri--,NM_000489-4583-4623-tri--	CATCTTCCTCCTCCTCTTCCTCCTCCTCCTCCTCTTCCTCCTCCTCTTCTT	23	0	1	1	0	1	0	0	0	0	0	1	0
chr15	93161974	93161994	FAM174B	NM_207446-1313-1333-di--	ACGTGCACACACACACACACACACACGCACA	22	0	0	1	0	0	0	0	0	0	0	0	0
chr17	17039561	17039595	MPRIP	NM_015134-623-657-tri-+,NM_201274-623-657-tri-+	GTTACCAGCAGCAGCAGCAGCAGCAGCAGCAGCAGCAGCATCCCC	22	0	0	1	1	0	0	0	0	0	0	0	0
chr8	59727981	59727989	TOX	NM_014729-1520-1528-tri--	GCTGGTGCTGCTGCATGTT	21	1	0	2	1	1	0	0	1	0	0	0	0
chr12	116586414	116586435	MIR620	NR_030351-24-45-di--	ATATCTATATATATATATATATATATACGGAG	18	1	0	2	2	0	0	1	0	0	0	0	0
chr10	97919839	97919844	ZNF518A	NM_014803-4618-4623-mono-+	AAAAATTTTTTCAAAA	17	0	1	1	0	1	0	0	0	0	1	0	0
chr14	36986272	36986282	NKX2-1	NM_001079668-1502-1512-mono--,NM_003317-1657-1667-mono--	TTTTTAAAAAAAAAAACCCAC	17	0	0	1	0	0	0	0	0	0	0	0	0
chr17	36881872	36881878	MLLT6	NM_005937-3317-3323-mono-+	CCTGACCCCCCCAAGTG	17	0	0	1	0	1	0	0	0	0	0	0	0
chr19	14694175	14694192	CLEC17A	NM_001204118-128-145-tri-+,NM_207390-128-145-tri-+	ACCATGGAGGAGGAGGAGGAGGATGATG	17	3	0	4	2	2	0	0	3	0	0	0	0
chr5	14389461	14389468	TRIO	NM_007118-4019-4026-tri-+	AGAACTCATCATCTTCGG	16	0	2	1	0	1	0	0	0	0	2	0	0
chr10	127668863	127668873	FANK1	NM_145235-252-262-tri-+	CGATTGAAGAAGAAGACCCCA	15	0	0	1	0	1	0	0	0	0	0	0	0
chr1	153907278	153907322	DENND4B	NM_014856-3087-3131-tri--	TGCTCCTGCTGCTGCTGCTGCTGCTGCTGCTGTTGCTGCTGCTGCTGCTGTTGCC	15	0	0	1	1	0	0	0	0	0	0	0	0
chr3	114027065	114027096	TIGIT	NM_173799-899-930-di-+	GCTGCGTGTGTGTGTGTGTGTGTATGTGTGTGTGTGTTCAGT	15	2	1	3	1	1	1	1	1	0	0	1	0
chr1	184764498	184764506	FAM129A	NM_052966-2585-2593-tetra--	CTCCACTGGCTGGCGGAGA	262	11	1	11	1	10	0	0	9	2	0	1	0
chr3	46751073	46751099	TMIE	NM_147196-522-548-tri-+	AGGATAAGAAGAAGAAGAAGAAGAAGAAGAAGGACAG	91	6	1	6	4	2	0	4	0	2	1	0	0
chr7	107559714	107559722	DLD	NM_000108-1651-1659-di-+	AAGATTATATATATTTTTT	58	2	1	2	0	0	2	0	0	2	0	0	1
chr1	85787117	85787123	DDAH1	NM_001134445-1062-1068-mono--,NM_012137-1030-1036-mono--	CAACCGGGGGGGACTCT	54	2	0	2	1	1	0	1	0	1	0	0	0
chr22	23964282	23964304	C22orf43	NM_016449-655-677-tri--	CTGGGCATCATCATCATCATCATCATCACAGTC	50	0	0	0	0	0	0	0	0	0	0	0	0
chr9	131767657	131767666	NUP188	NM_015354-4608-4617-tri-+	TGCCCCCTCCTCCTCAAAGC	45	1	1	1	0	0	1	0	0	1	1	0	0
chr6	26409898	26409905	BTN3A1	NM_001145009-1222-1229-di-+,NM_194441-1052-1059-di-+,NM_007048-1222-1229-di-+,NM_001145008-1066-1073-di-+	GAAAAAGAGAGAGCAAGA	40	1	0	1	0	1	0	0	0	1	0	0	0
chr17	73231817	73231823	NUP85	NM_024844-2275-2281-mono-+	ATAGATTTTTTTAAAAG	39	1	0	1	0	1	0	0	1	0	0	0	0
chr1	13183098	13183109	LOC440563	NM_001136561-1006-1017-tri--	TCATTATCATCATCATCCAGTG	35	2	2	2	0	2	0	1	1	0	1	1	0
chr17	48616647	48616657	EPN3	NM_017957-1298-1308-tri-+	GAGAAAGGAGGAGGAGAAGCT	31	0	0	0	0	0	0	0	0	0	0	0	0
chr19	56321509	56321517	NLRP11	NM_145007-1169-1177-di--	AGATGCTCTCTCTCCCATC	30	3	0	3	0	3	0	2	1	0	0	0	0
chr3	97887843	97887849	OR5H15	NM_001005515-301-307-mono-+	TACAATTTTTTTCCATT	30	2	1	2	1	1	0	1	1	0	1	0	0
chr4	84525973	84525979	AGPAT9	NM_001256422-1582-1588-mono-+,NM_032717-1665-1671-mono-+,NM_001256421-1578-1584-mono-+	ATGGCTTTTTTTGTTTT	28	1	0	1	0	1	0	0	1	0	0	0	0
chr10	51818901	51818927	FLJ31813	NR_038275-1503-1529-tri--	AGTCGTCATCATCATCACCATCATCATCATCAAAGAG	27	1	0	1	0	1	0	1	0	0	0	0	0
chr9	97222964	97222975	HIATL1	NM_032558-3061-3072-mono-+	TTTAATTTTTTTTTTTTGATGG	27	0	0	0	0	0	0	0	0	0	0	0	0
chr15	43038030	43038035	TTBK2	NM_173500-4131-4136-mono--	CCCTTGGGGGGTTTTA	26	2	0	2	0	0	2	0	1	1	0	0	0
chr22	24837909	24837914	ADORA2A	NM_000675-2151-2156-mono-+	TTGACTTTTTTCCAGG	26	0	0	0	0	0	0	0	0	0	0	0	0
chr21	33372748	33372756	HUNK	NM_014586-3757-3765-di-+	GCCCCTGTGTGTGTTTTGT	25	0	0	0	0	0	0	0	0	0	0	0	0
chr2	182780872	182780880	SSFA2	NM_006751-2828-2836-tri-+,NM_001130445-2828-2836-tri-+	TTGCTCCACCACCAATGTC	25	0	0	0	0	0	0	0	0	0	0	0	0
chr3	118824042	118824049	IGSF11	NM_152538-371-378-tri--	ATTTATTCTTCTTGCCTG	25	0	0	0	0	0	0	0	0	0	0	0	0
chr1	155327445	155327453	ASH1L	NM_018489-7362-7370-tetra--	CCATGGGCTGGCTGTTTTT	24	0	0	0	0	0	0	0	0	0	0	0	0
chr6	153292226	153292233	FBXO5	NM_001142522-1677-1684-mono--,NM_012177-1517-1524-mono--	TACAATTTTTTTTAAGTT	24	3	0	3	1	2	0	1	2	0	0	0	0
chr10	49379223	49379228	FRMPD2	NM_001018071-3577-3582-mono--,NM_001042512-445-450-mono--	CATTCTTTTTTAGTTT	23	0	0	0	0	0	0	0	0	0	0	0	0
chr11	105850988	105850996	GRIA4	NM_000829-3678-3686-mono-+,NM_001077243-3791-3799-mono-+	GTGGGAAAAAAAAATAAAG	23	0	0	0	0	0	0	0	0	0	0	0	0
chr7	6838356	6838362	RSPH10B2,RSPH10B	NM_001099697-3067-3073-mono-+,NM_173565-3067-3073-mono-+,NM_001099697-3067-3073-mono-+,NM_173565-3067-3073-mono-+	TGAGACCCCCCCATCTC	23	0	0	0	0	0	0	0	0	0	0	0	0
chr17	53241197	53241204	STXBP4	NM_178509-5795-5802-mono-+	AAAGGAAAAAAAAGGAAC	21	0	0	0	0	0	0	0	0	0	0	0	0
chr2	189599486	189599495	DIRC1	NM_052952-423-432-tri--	ATGTTGCAGCAGCAGAAGAA	20	1	0	1	1	0	0	0	0	1	0	0	0
chr7	112405982	112405988	TMEM168	NM_022484-3749-3755-mono--	GCTATAAAAAAATGGCT	20	0	0	0	0	0	0	0	0	0	0	0	0
chr7	2552881	2552908	LFNG	NM_001166355-265-292-tetra-+	GGACAGATGGATGGATGGATGGATGGATGGATGAGTGG	20	1	1	1	0	1	0	0	1	0	0	0	1
chr17	66264567	66264584	SLC16A6	NM_004694-2410-2427-di--,NM_001174166-2537-2554-di--	CAAGTTATATATATATATATATACTTAA	19	0	0	0	0	0	0	0	0	0	0	0	0
chr15	40268998	40269008	EIF2AK4	NM_001013703-2253-2263-tri-+	ACGAGGACGACGACGAGGACG	18	0	0	0	0	0	0	0	0	0	0	0	0
chr16	2088401	2088409	SLC9A3R2	NM_001252075-1180-1188-mono-+,NM_001252073-1186-1194-mono-+,NM_001252076-1153-1161-mono-+,NM_004785-1536-1544-mono-+,NM_001130012-1569-1577-mono-+	AGAGACCCCCCCCCTTCCC	18	0	0	0	0	0	0	0	0	0	0	0	0
chr19	18553685	18553693	ELL	NM_006532-3806-3814-mono--	AAAAGAAAAAAAAATAGTA	18	0	0	0	0	0	0	0	0	0	0	0	0
chr3	75480039	75480050	FAM86DP	NR_024241-276-287-di--	TGCTTCACACACACACAGGATG	18	1	0	1	0	0	1	0	1	0	0	0	0
chr6	165746431	165746438	PDE10A	NM_001130690-2532-2539-mono--,NR_045597-2660-2667-mono--	CCCCACCCCCCCCAAAAA	18	1	0	1	0	1	0	1	0	0	0	0	0
chr19	58383914	58383919	ZNF814	NM_001144989-3110-3115-mono--	GTAACTTTTTTCCCAC	17	1	0	1	0	1	0	1	0	0	0	0	0
chr2	152118338	152118343	RBM43	NM_198557-46-51-mono--	TTTCGTTTTTTGTTCC	17	0	0	0	0	0	0	0	0	0	0	0	0
chr4	3230410	3230422	HTT	NM_002111-8063-8075-tri-+	AGGAAGAGGAGGAGGAGGCCGAC	17	0	0	0	0	0	0	0	0	0	0	0	0
chr8	10754286	10754291	XKR6	NM_173683-3123-3128-mono--	TTTTTAAAAAAGCACA	17	0	0	0	0	0	0	0	0	0	0	0	0
chr8	21971961	21971968	HR	NM_018411-5314-5321-mono--,NM_005144-5479-5486-mono--	TTAATAAAAAAAATTCCC	17	0	0	0	0	0	0	0	0	0	0	0	0
chr1	209849714	209849720	G0S2	NM_015714-943-949-mono-+	GAAATAAAAAAACTTTT	15	0	0	0	0	0	0	0	0	0	0	0	0
chr12	77247215	77247222	ZDHHC17	NM_015336-4513-4520-mono-+	TGGAGTTTTTTTTCATTC	15	0	0	0	0	0	0	0	0	0	0	0	0
chr1	31186094	31186099	MATN1	NM_002379-1854-1859-mono--	TAACTAAAAAAGATGG	15	0	0	0	0	0	0	0	0	0	0	0	0
chr16	23073702	23073709	USP31	NM_020718-9716-9723-mono--	TTTTTAAAAAAAAGACAC	15	0	0	0	0	0	0	0	0	0	0	0	0
chr17	29702030	29702046	NF1	NM_000267-9698-9714-di-+,NM_001042492-9761-9777-di-+	GTAATTATATATATATATATATTTTTT	15	0	0	0	0	0	0	0	0	0	0	0	0
chr18	3458202	3458211	TGIF1	NM_174886-1322-1331-mono-+,NM_170695-1858-1867-mono-+,NM_173208-1290-1299-mono-+,NM_173207-1256-1265-mono-+,NM_003244-1400-1409-mono-+,NM_173211-1151-1160-mono-+,NM_173209-1164-1173-mono-+,NM_173210-1251-1260-mono-+	TGTGATTTTTTTTTTCCTCC	15	0	0	0	0	0	0	0	0	0	0	0	0
chr6	7289748	7289753	SSR1	NM_003144-1392-1397-mono--	GGGGGAAAAAATCAGA	15	0	0	0	0	0	0	0	0	0	0	0	0
chr10	12077155	12077160	UPF2	NM_080599-537-542-mono--,NM_015542-367-372-mono--	TCTTCTTTTTTCTTTG	14	0	1	0	0	0	0	0	0	0	1	0	0
chr17	3721826	3721833	C17orf85	NM_001114118-1061-1068-tri--	CCTCTTCCTCCTCTTCAA	95	6	0	5	0	1	4	0	0	6	0	0	0
chr4	69796933	69796939	UGT2A3	NR_024010-1145-1151-mono--,NM_024743-1048-1054-mono--	GATGGTTTTTTTCCTTT	75	9	2	8	2	6	0	0	9	0	1	1	0
chr1	156438671	156438680	MEF2D	NM_005920-1528-1537-tri--	CGGTGGCTGCTGCTGTGGAG	74	3	0	2	0	2	0	0	3	0	0	0	0
chr19	4292840	4292845	TMIGD2	NM_001169126-633-638-mono--,NM_144615-645-650-mono--	TGGGGCCCCCCGGGGC	60	3	3	2	0	1	1	0	0	3	0	0	3
chr13	37401917	37401922	RFXAP	NM_000538-1003-1008-mono-+	CATGGTTTTTTATCTT	49	1	0	0	0	0	0	1	0	0	0	0	0
chr21	46191262	46191268	UBE2G2	NM_003343-609-615-di--,NM_001202489-527-533-di--,NM_182688-724-730-di--	TGGCGGTGTGTGCGCGC	42	1	1	0	0	0	0	0	0	1	1	0	0
chr19	54445594	54445599	CACNG7	NM_031896-971-976-mono-+	TCTTAGGGGGGTCTCC	41	1	0	0	0	0	0	0	0	1	0	0	0
chr1	47905555	47905560	FOXD2	NM_004474-3868-3873-mono-+	AAGCAGGGGGGTGGGG	39	1	0	0	0	0	0	1	0	0	0	0	0
chr2	71801329	71801337	DYSF	NM_001130987-3372-3380-tetra-+,NM_001130984-3279-3287-tetra-+,NM_003494-3553-3561-tetra-+,NM_001130980-3604-3612-tetra-+,NM_001130978-3553-3561-tetra-+,NM_001130986-3279-3287-tetra-+,NM_001130455-3321-3329-tetra-+,NM_001130985-3372-3380-tetra-+,NM_001130979-3646-3654-tetra-+,NM_001130982-3414-3422-tetra-+,NM_001130977-3511-3519-tetra-+,NM_001130976-3511-3519-tetra-+,NM_001130981-3604-3612-tetra-+…	CAGCACAGGCAGGCGGAGG	38	1	0	0	0	0	0	0	0	1	0	0	0
chr17	38171667	38171672	CSF3	NM_172219-55-60-mono-+,NM_001178147-55-60-mono-+,NM_172220-55-60-mono-+,NR_033662-55-60-mono-+,NM_000759-55-60-mono-+	AAAGGCCCCCCTAGAG	35	1	0	0	0	0	0	1	0	0	0	0	0
chr16	2882196	2882206	ZG16B	NM_145252-740-750-tri-+	ATCTGGGTGGTGGTGGCTGAT	34	1	0	0	0	0	0	0	0	1	0	0	0
chr6	90660837	90660845	BACH2	NM_001170794-1682-1690-tetra--,NM_021813-1788-1796-tetra--	CTCTCCAGGCAGGCGGCCC	33	4	0	3	0	3	0	0	3	1	0	0	0
chr2	3749151	3749160	ALLC	NM_018436-1062-1071-tri-+	CTCAGGAAGAAGAAGCCGTG	31	1	0	0	0	0	0	0	1	0	0	0	0
chr9	100092968	100092982	BDAG1,C9orf174	NR_036528-3749-3763-tri-+,NR_036527-3749-3763-tri-+,NR_036529-3309-3323-tri-+,NM_020893-2454-2468-tri-+	AGGAAGAGGAGGAGGAGGAGAAGCT	31	2	0	1	0	1	0	0	2	0	0	0	0
chr1	36203659	36203673	CLSPN	NM_001190481-3471-3485-tri--,NM_022111-3663-3677-tri--	CCAATTTCTTCTTCTTCTTCAGCTG	27	2	1	1	0	1	0	2	0	0	1	0	0
chr15	66679649	66679654	MAP2K1	NM_002755-440-445-mono-+	GCCCTCCCCCCGGAGT	25	1	0	0	0	0	0	1	0	0	0	0	0
chr6	165746439	165746445	PDE10A	NM_001130690-2525-2531-mono--,NR_045597-2653-2659-mono--	CCCCCAAAAAAAGGAAA	24	2	0	1	0	1	0	2	0	0	0	0	0
chr17	37006349	37006359	RPL23	NM_000978-538-548-mono--	TTTAGTTTTTTTTTTTATTTT	22	3	0	2	0	2	0	1	1	1	0	0	0
chr12	113448094	113448099	OAS2	NM_002535-3239-3244-mono-+	CAGGTCCCCCCTTTTT	21	2	2	1	1	0	0	1	1	0	2	0	0
chr2	176988290	176988301	HOXD9	NM_014213-879-890-tri-+	CAGCCGCAGCAGCAGCAACTTG	21	1	0	0	0	0	0	1	0	0	0	0	0
chr11	116729004	116729027	SIK3	NM_025164-2871-2894-tri--	GCTGTTGCTGCTGTTGCTGCTGCTGCTGCCGTTG	20	1	0	0	0	0	0	0	1	0	0	0	0
chr1	101203741	101203748	VCAM1	NM_001078-2344-2351-tri-+,NM_001199834-2158-2165-tri-+,NM_080682-2068-2075-tri-+	CTCCTTAATAATACCTGC	19	4	1	3	2	1	0	4	0	0	1	0	0
chr12	133683273	133683278	ZNF140	NM_003440-2081-2086-mono-+	TGGAATTTTTTAAAAA	19	1	0	0	0	0	0	0	0	1	0	0	0
chr14	78184281	78184287	SNW1	NM_012245-1781-1787-mono--	TCTATCCCCCCCATTTC	19	4	1	3	0	3	0	4	0	0	1	0	0
chr13	45515257	45515262	NUFIP1	NM_012345-1608-1613-mono--	GACGGAAAAAAGGGTT	18	1	0	0	0	0	0	1	0	0	0	0	0
chr16	81991629	81991638	PLCG2	NM_002661-4003-4012-di-+	GGTATTGTGTGTGTGCGCAT	17	1	0	0	0	0	0	0	1	0	0	0	0
chr9	117110042	117110050	AKNA	NM_030767-3513-3521-tetra--	CTGCTGGCCGGCCGCGGGT	17	1	0	0	0	0	0	1	0	0	0	0	0
chr2	98164020	98164026	ANKRD36B	NM_025190-1831-1837-mono--	CCATCTTTTTTTCCTCT	16	1	0	0	0	0	0	0	1	0	0	0	0
chr7	12370702	12370707	VWDE	NM_001135924-5384-5389-mono--	AGATATTTTTTGAATG	16	1	1	0	0	0	0	0	1	0	0	1	0
chr1	31905889	31905903	SERINC2	NM_178865-1240-1254-tri-+,NM_001199038-1390-1404-tri-+,NM_018565-1303-1317-tri-+,NM_001199037-1313-1327-tri-+,NM_001199039-2051-2065-tri-+	CCACACAGCAGCAGCAGCAGGTGGC	15	1	0	0	0	0	0	1	0	0	0	0	0
chr5	10250424	10250429	CCT5	NM_012073-144-149-mono-+	CGGTTGGGGGGAAGTA	15	1	0	0	0	0	0	1	0	0	0	0	0
chr4	164435264	164435270	C4orf43	NM_018352-475-481-mono-+	TCCCCAAAAAAAGAGAT	166	6	1	4	0	2	2	2	3	1	1	0	0
chr3	128598469	128598478	ACAD9	NR_033426-138-147-di-+,NM_014049-138-147-di-+	CAGACGTGTGTGTGTCCCTG	148	4	3	2	0	0	2	0	0	4	0	0	3
chr8	22262228	22262241	SLC39A14	NM_001128431-181-194-tri-+,NM_001135153-222-235-tri-+,NM_001135154-181-194-tri-+,NM_015359-181-194-tri-+	ATGAAGCTGCTGCTGCTGCACCCG	109	4	0	2	1	0	1	0	0	4	0	0	0
chr5	52781590	52781596	FST	NM_006350-1385-1391-mono-+	GCTTTAAAAAAATTTTT	85	6	4	4	1	1	2	4	1	1	3	0	1
chr1	14105121	14105137	PRDM2	NM_012231-1688-1704-tri-+,NM_015866-1688-1704-tri-+,NM_001007257-428-444-tri-+	AGGATGAAGAAGAAGAAGAAGATGATG	82	3	1	1	0	1	0	1	2	0	1	0	0
chr21	46011986	46011992	KRTAP10-6	NM_198688-394-400-di--	GACGGACACACAGCACA	68	2	3	0	0	0	0	1	0	1	1	1	1
chr1	85598679	85598684	WDR63	NM_145172-2866-2871-mono-+	GATGTAAAAAAGCTTC	66	3	0	1	0	0	1	1	0	2	0	0	0
chr1	44596379	44596390	KLF17	NM_173484-1180-1191-tri-+	CAGGCCAACAACAACAATGGAG	63	3	0	1	0	0	1	2	1	0	0	0	0
chr1	152280728	152280736	FLG	NM_002016-6661-6669-tri--	GCTTCATGATGATGCGACC	61	4	0	2	0	2	0	1	1	2	0	0	0
chr9	70900911	70900916	CBWD3	NM_201453-881-886-mono-+,NM_201453-881-886-mono-+	TGCAGAAAAAACTTCA	50	3	0	1	0	0	0	1	1	1	0	0	0
chr6	42658942	42658948	UBR2	NM_015255-5598-5604-mono-+	TTGGATTTTTTTAACCC	49	4	0	2	0	0	2	3	1	0	0	0	0
chr7	121653362	121653391	PTPRZ1	NM_002851-4658-4687-tri-+	GACACTGATGATGATGGTGATGATGATGATGATGACAGAG	48	3	0	1	0	1	0	3	0	0	0	0	0
chr8	72968097	72968102	LOC100132891	NR_033652-4353-4358-mono-+,NR_033651-3758-3763-mono-+	ATAGGAAAAAATTAAT	44	3	4	1	1	0	0	3	0	0	4	0	0
chr19	48260295	48260300	GLTSCR2	NM_015710-1495-1500-mono-+	TCAATAAAAAATCTCT	34	2	1	0	0	0	0	1	0	1	0	0	1
chr7	142562051	142562075	EPHB6	NM_004445-1281-1305-tri-+	CTTTCCCTCCTCCTCCTCCTCCTCCTCCTCTTCTT	30	4	0	2	0	0	2	0	0	4	0	0	0
chr17	16691336	16691341	USP32P1	NR_003190-320-325-mono-+	GGGCCGGGGGGAAGCA	28	3	1	1	0	1	0	1	1	1	0	0	1
chr17	49708925	49708932	CA10	NM_001082534-1676-1683-tri--,NM_020178-1985-1992-tri--,NM_001082533-2111-2118-tri--	TGGGATTCTTCTTGGCTT	25	3	0	1	1	0	0	1	2	0	0	0	0
chr7	44153782	44153790	AEBP1	NM_001129-3705-3713-tri-+	AGAAAGAGGAGGAGATAGC	25	2	1	0	0	0	0	0	1	1	0	0	1
chr14	100615655	100615663	DEGS2	NM_206918-554-562-tetra--	AGCTTGCGGGCGGGTGTGC	24	2	2	0	0	0	0	1	0	1	2	0	0
chr7	155531072	155531083	RBM33	NM_053043-2081-2092-di-+	CTGCCCACACACACACAGCCCA	24	3	0	1	0	1	0	0	1	2	0	0	0
chr1	183895426	183895434	RGL1	NM_015149-2874-2882-tetra-+	TCTGAAGGGAGGGACCAGT	23	2	0	0	0	0	0	1	0	1	0	0	0
chr2	37579939	37579949	QPCT	NM_012413-251-261-tetra-+	TACCACCAGCCAGCCATTTTG	22	2	0	0	0	0	0	0	1	1	0	0	0
chr4	15513004	15513015	CC2D2A	NM_001080522-921-932-tri-+	AAGGGGAAGAAGAAGAACCACC	22	2	0	0	0	0	0	1	1	0	0	0	0
chr22	42301703	42301712	SREBF2	NM_004599-3635-3644-di-+	CGATTTCTCTCTCTCCCCCT	20	2	1	0	0	0	0	2	0	0	1	0	0
chr14	23744826	23744845	HOMEZ	NM_020834-1739-1758-tri--	CATCTTCCTCCTCCTCCTCCTCCTCTTCCT	19	4	0	2	0	2	0	3	1	0	0	0	0
chrX	38146029	38146037	RPGR	NM_001034853-2382-2390-tri--	CCTCCTCTTCTTCTCCTTC	17	2	2	0	0	0	0	1	1	0	2	0	0
chr15	72057469	72057474	THSD4	NM_024817-2780-2785-mono-+	AGAAACCCCCCAGCCA	16	5	2	3	3	0	0	5	0	0	2	0	0
chr1	110091446	110091454	GNAI3	NM_006496-262-270-tri-+	GTGAAGCTGCTGCTACTCG	15	2	0	0	0	0	0	2	0	0	0	0	0
chr10	46288361	46288367	FAM21C	NM_015262-4595-4601-mono-+,NM_001169106-4472-4478-mono-+,NM_001169107-4370-4376-mono-+	TGTGGCCCCCCCACTGT	14	5	1	3	3	0	0	5	0	0	1	0	0
chr3	98073591	98073597	OR5K4	NM_001005517-895-901-mono-+	TTCTTAAAAAAATTATG	215	7	6	4	1	0	3	3	1	3	4	0	2
chr14	21464874	21464879	METTL17	NM_001029991-1467-1472-mono-+	GGTATGGGGGGTGTGA	95	8	2	5	0	5	0	0	7	1	0	2	0
chr11	116691511	116691527	APOA4	NM_000482-1350-1366-tetra--	TTTGGGACAGACAGACAGACAGGTGGC	88	3	2	0	0	0	0	0	0	3	0	0	2
chr12	104341187	104341198	HSP90B1	NM_003299-2467-2478-tri-+	CAGATGAAGAAGAAGAAACAGC	73	5	2	2	1	1	0	2	3	0	2	0	0
chr2	233708791	233708804	GIGYF2	NM_001103146-3123-3136-tri-+,NM_001103148-3039-3052-tri-+,NM_001103147-3256-3269-tri-+,NM_015575-3263-3276-tri-+	CTCTTCAGCAGCAGCAGCAACAGC	69	5	4	2	2	0	0	5	0	0	4	0	0
chr22	39883333	39883344	MGAT3	NM_001098270-106-117-di-+	TCCTGTCTCTCTCTCTCCCGCA	67	4	1	1	0	0	1	3	0	1	0	0	1
chr3	98110406	98110412	OR5K3	NM_001005516-898-904-mono-+	TTATGAAAAAAATTATG	60	4	3	1	1	0	0	2	2	0	3	0	0
chr1	22310724	22310731	CELA3B	NM_007352-658-665-tri-+	CTGCCGGTGGTGGACTAT	54	4	1	1	0	0	1	2	2	0	0	0	1
chr9	69218548	69218553	CBWD6	NM_001085457-878-883-mono--	TGAAGTTTTTTCTGCA	45	3	0	0	0	0	0	1	0	2	0	0	0
chr1	175292420	175292425	TNR	NM_003285-4699-4704-mono--	ACCCTCCCCCCTTGTT	43	5	3	2	0	2	0	2	3	0	2	1	0
chr5	35709087	35709094	SPEF2	NM_024867-2815-2822-tri-+	AAAAAGCAGCAGCTTCCC	42	3	3	0	0	0	0	3	0	0	2	0	1
chr7	128142022	128142030	METTL2B	NM_018396-1227-1235-mono-+	TTTTTAAAAAAAAATTTGT	37	6	0	3	1	0	2	1	0	5	0	0	0
chr7	5104350	5104357	RBAK	NM_021163-1783-1790-di-+,NM_001204456-1588-1595-di-+	AGAGAACACACACGGGAG	37	4	0	1	0	1	0	2	1	1	0	0	0
chr1	160121893	160121898	ATP1A4	NM_144699-543-548-mono-+	GACCTAAAAAAGGGCT	28	3	0	0	0	0	0	1	1	1	0	0	0
chr17	29632046	29632056	EVI2B	NM_006495-726-736-tetra--	GTGGGGTTTGTTTGTTACTGG	26	6	2	3	3	0	0	5	1	0	2	0	0
chr16	15690446	15690451	KIAA0430	NM_001184999-5525-5530-mono--,NM_014647-5534-5539-mono--,NM_001184998-5534-5539-mono--	GCTTCGGGGGGTTTTC	22	5	1	2	0	2	0	0	5	0	0	1	0
chr7	99957128	99957139	PILRB	NM_178238-924-935-tri-+,NR_036570-2493-2504-tri-+,NR_036569-3169-3180-tri-+	CTGTGCCTCCTCCTCCTGTGGT	22	4	1	1	0	0	1	1	2	1	0	0	1
chr14	23744800	23744824	HOMEZ	NM_020834-1760-1784-tri--	GATCACATCATCATCATCATCATCATCATCTTCCT	21	4	1	1	0	1	0	3	1	0	1	0	0
chr13	51517522	51517528	RNASEH2B	NM_024570-902-908-mono-+,NM_001142279-902-908-mono-+	GCTGGAAAAAAAGGTAT	20	7	0	4	1	3	0	3	4	0	0	0	0
chr5	149265877	149265884	PDE6A	NM_000440-1901-1908-tri--	CAGAAAGCAGCAGTGACC	19	3	1	0	0	0	0	2	1	0	1	0	0
chr1	14105138	14105152	PRDM2	NM_012231-1705-1719-tri-+,NM_015866-1705-1719-tri-+,NM_001007257-445-459-tri-+	GAAGATGATGATGATGATGAGTTGG	122	4	1	0	0	0	0	1	3	0	1	0	0
chr13	52718050	52718056	NEK3	NM_152720-1265-1271-mono--,NM_001146099-1246-1252-mono--,NR_027415-1246-1252-mono--,NM_002498-1246-1252-mono--	CTTACTTTTTTTCTTGG	93	7	1	3	1	2	0	1	6	0	1	0	0
chr10	123596252	123596262	ATE1	NM_007041-1309-1319-tetra--,NM_001001976-1309-1319-tetra--	GGGACATGAATGAATGTAGAA	91	7	1	3	0	3	0	2	4	1	1	0	0
chr14	21526081	21526094	RNASE8	NM_138331-31-44-tri-+	GCCCCCTGCTGCTGCTGCTTCTGG	78	5	0	1	0	0	1	1	3	1	0	0	0
chr17	4046937	4046946	CYB5D2	NM_144611-477-486-di-+,NM_001254755-24-33-di-+	GCGCGAGAGAGAGAGCGAGA	66	4	0	0	0	0	0	0	3	1	0	0	0
chr1	23966894	23966901	MDS2	NR_027042-866-873-tri-+	TTTGTAAGAAGAAAAGAG	58	4	0	0	0	0	0	4	0	0	0	0	0
chr8	120744283	120744294	TAF2	NM_003184-3739-3750-tri--	TTATGCTTCTTCTTCTTTTTCT	57	5	3	1	0	0	1	2	2	1	1	1	1
chr11	62863517	62863522	SLC22A24	NM_001136506-1452-1457-mono--	CAGGGAAAAAATGGAT	55	5	1	1	0	1	0	4	1	0	1	0	0
chr5	147695283	147695302	SPINK7	NM_032566-352-371-tri-+	TATTCTCATCATCATCTTCATCATCCCAGG	54	6	0	2	0	2	0	3	1	2	0	0	0
chr17	38922703	38922747	KRT26	NM_181539-1472-1516-tetra--	GCAGCCTTTCTTTCTTTCTTTCTCTCTCTCTCTCTTTCTTTCTTTCTTTCCAAAT	46	4	3	0	0	0	0	1	3	0	1	1	1
chr11	63885305	63885311	FLRT1	NM_013280-1908-1914-di-+	CACCCGTGTGTGCCAAG	45	4	1	0	0	0	0	3	0	1	1	0	0
chr19	38795546	38795555	YIF1B,C19orf33	NM_033557-1549-1558-tri--,NM_033520-362-371-tri-+,NM_001145461-1406-1415-tri--,NM_001039673-1421-1430-tri--,NM_001039672-1430-1439-tri--,NM_001039671-1412-1421-tri--,NM_001145462-1382-1391-tri--,NM_001145463-1498-1507-tri--	AAAGTGAAGAAGAAGGAGAA	36	5	2	1	0	1	0	3	1	1	2	0	0
chr7	128142016	128142021	METTL2B	NM_018396-1221-1226-mono-+	CGAGCTTTTTTAAAAA	34	4	0	0	0	0	0	1	0	3	0	0	0
chr12	104373728	104373733	TDG	NM_003211-510-515-mono-+	ACAAGAAAAAATTACA	28	5	0	1	0	1	0	5	0	0	0	0	0
chr22	43267336	43267341	PACSIN2	NM_001184971-1519-1524-mono--,NM_001184970-1717-1722-mono--,NM_007229-1704-1709-mono--	TCCGTCCCCCCGCTGG	28	5	0	1	0	1	0	1	4	0	0	0	0
chr22	50876652	50876663	PPP6R2	NM_014678-2190-2201-tri-+,NM_001242900-2190-2201-tri-+,NM_001242898-2271-2282-tri-+,NM_001242899-2193-2204-tri-+	CCCTTTGATGATGATGAGGACG	27	4	0	0	0	0	0	0	0	4	0	0	0
chr2	170606293	170606299	PHOSPHO2-KLHL23,KLHL23	NM_001199290-2104-2110-mono-+,NM_144711-1973-1979-mono-+	TTTATAAAAAAAGAATG	18	4	0	0	0	0	0	4	0	0	0	0	0
chr1	247836000	247836007	OR13G1	NM_001005487-336-343-tri--	GGCCATGGTGGTGAAGAG	123	7	1	2	0	2	0	5	1	1	1	0	0
chr19	57988666	57988674	ZNF772	NM_001024596-264-272-tri--,NM_001144068-264-272-tri--	GCTCAGCCGCCGCCATCAG	109	8	4	3	0	0	3	5	0	3	2	0	2
chr5	147856257	147856265	HTR4	NM_001040172-1166-1174-mono--	CTAAGAAAAAAAAATGAGC	98	11	3	6	1	3	2	9	1	1	3	0	0
chr10	115312811	115312816	HABP2	NM_004132-35-40-mono-+	TTTTTCCCCCCTAAAG	92	14	1	9	0	9	0	0	14	0	1	0	0
chr10	27702256	27702261	PTCHD3	NM_001034842-1036-1041-mono--	GGCTGCCCCCCAAGAT	71	7	1	2	0	2	0	2	0	5	1	0	0
chr11	100226881	100226889	CNTN5	NM_014361-3738-3746-di-+,NM_175566-3082-3090-di-+,NM_001243270-3599-3607-di-+	CTTCACTCTCTCTCCACAT	67	6	0	1	0	1	0	1	5	0	0	0	0
chr11	3141742	3141750	OSBPL5	NM_020896-664-672-tri--	GCAGTGCAGCAGCACCGTG	60	5	1	0	0	0	0	2	1	2	1	0	0
chr1	236702201	236702209	LGALS8	NM_201545-409-417-tri-+,NM_006499-539-547-tri-+,NM_201543-539-547-tri-+,NM_201544-596-604-tri-+	GAATGGCAGCAGCATGAAA	59	6	0	1	0	1	0	5	0	1	0	0	0
chr12	122353789	122353794	PSMD9	NM_002813-701-706-mono-+	CCGCAGGGGGGAAAAA	58	6	2	1	0	1	0	5	1	0	2	0	0
chr16	31770696	31770702	ZNF720	NM_001130913-585-591-mono-+	TGGTGAAAAAAATCAAC	41	6	2	1	0	1	0	4	2	0	2	0	0
chr5	56177848	56177873	MAP3K1	NM_005921-3323-3348-tri-+	TAGTTCAACAACAACAACAACAACAACAACAGAGCA	41	5	1	0	0	0	0	3	2	0	1	0	0
chr5	114548071	114548076	PGGT1B	NM_005023-1177-1182-mono--	CAAATCCCCCCACCCT	35	5	2	0	0	0	0	4	0	1	2	0	0
chr2	174232452	174232457	CDCA7	NM_145810-1308-1313-mono-+,NM_031942-1545-1550-mono-+	TCCAATTTTTTCACTG	25	5	1	0	0	0	0	3	1	1	1	0	0
chr16	2818151	2818159	SRRM2	NM_016333-8172-8180-tri-+	TCTAGCTCCTCCTCTTCTT	21	5	1	0	0	0	0	2	3	0	1	0	0
chr19	53794858	53794866	BIRC8	NM_033341-9-17-di--	ACGCGCACACACACGTGTG	21	5	1	0	0	0	0	5	0	0	1	0	0
chr7	102743885	102743894	NAPEPLD	NM_198990-1491-1500-tri--,NM_001122838-1491-1500-tri--	AGTTTTCATCATCATTATTT	17	5	0	0	0	0	0	3	2	0	0	0	0
chr1	109358755	109358761	AKNAD1	NM_152763-2811-2817-mono--	TTGCATTTTTTTCTTTT	180	10	3	4	0	3	1	3	0	7	1	0	2
chr19	19741076	19741084	GMIP	NM_016573-2717-2725-tetra--	CTTCACTGGCTGGCGGCTG	146	9	2	3	0	3	0	0	8	1	0	2	0
chr5	52781597	52781603	FST	NM_006350-1392-1398-mono-+	AAAAATTTTTTTAACTT	99	8	5	2	1	0	1	5	1	2	3	0	2
chr5	76359090	76359097	AGGF1	NM_018046-2541-2548-mono-+	CATAGAAAAAAAACCTCT	50	8	5	2	2	0	0	8	0	0	5	0	0
chr5	140532487	140532494	PCDHB6	NM_018939-2650-2657-mono-+	CCCCCAAAAAAAAGTATT	39	15	4	9	9	0	0	15	0	0	4	0	0
chrX	8763306	8763360	FAM9A	NM_001171186-725-779-tri--,NM_174951-700-754-tri--	TACTTCTGCTGCTGCTGCTGCGGCTTCTGCTGCTGCTGCGGCTTCTGCTGCTGCTGCTGCGGCTT	177	18	3	11	2	9	0	2	16	0	1	2	0
chr1	248637408	248637417	OR2T3	NM_001005495-758-767-tri-+	CATAGTGCTGCTGCTCTTCG	143	7	1	0	0	0	0	6	0	1	1	0	0
chr8	11188757	11188766	SLC35G5	NM_054028-264-273-tetra-+	TGGGGGCCTGCCTGCTGGCT	75	9	2	2	0	1	1	3	2	4	2	0	0
chr12	118506327	118506352	VSIG10	NM_019086-1730-1755-tri--	CATCTTCCTCCTCCTCCTCCTCCTCCTCCTCTTCCT	43	8	2	1	1	0	0	4	4	0	1	1	0
chr5	140627605	140627612	PCDHB15	NM_018935-2460-2467-mono-+	TCTACTTTTTTTTAAATT	24	10	1	3	3	0	0	10	0	0	1	0	0
chr1	31351504	31351511	SDC3	NM_014654-261-268-tri--	CCAGTTCATCATCGGGAA	184	11	1	3	0	2	1	2	4	5	0	0	1
chr11	95825416	95825423	MAML2	NM_032427-3056-3063-tri--	GCTGTTGCTGCTGTTGCT	132	15	3	7	4	3	0	6	9	0	2	1	0
chr12	55886488	55886493	OR6C68	NM_001005519-328-333-mono-+	CTGAATTTTTTCTTTT	112	10	4	2	1	1	0	4	3	3	3	0	1
chr5	126769145	126769152	MEGF10	NM_032446-2147-2154-tri-+,NM_001256545-2096-2103-tri-+	TCCCCTGATGATGGCATC	98	8	3	0	0	0	0	6	1	1	2	0	1
chr6	26598187	26598192	ABT1	NM_013375-328-333-mono-+	GGAGGAAAAAAGCGGT	95	8	2	0	0	0	0	7	1	0	2	0	0
chr18	72223591	72223607	CNDP1	NM_032649-255-271-tri-+	GGCTGTGCTGCTGCTGCTGCTGGAGCG	86	8	0	0	0	0	0	6	0	2	0	0	0
chr9	125273385	125273391	OR1J2	NM_054107-306-312-mono-+	ATGTATTTTTTTATATT	84	10	2	2	1	1	0	5	5	0	2	0	0
chr17	33520262	33520270	SLC35G3	NM_152462-1142-1150-tetra--	TTGCCTTTATTTATCCCTG	45	9	0	1	1	0	0	4	4	1	0	0	0
chr1	12939546	12939551	PRAMEF4	NM_001009611-1321-1326-mono--	CTCCCGGGGGGCAGGA	201	15	2	6	2	3	1	6	4	5	1	0	1
chr5	167881015	167881042	WWC1	NM_015238-2662-2689-tri-+,NM_001161662-2662-2689-tri-+,NM_001161661-2662-2689-tri-+	AGGAAGAGGAGGAGGAGGTGGAGGAGGAGGAGGGAGAA	63	9	0	0	0	0	0	6	2	1	0	0	0
chr9	68427818	68427824	LOC642236	NR_033907-1029-1035-mono--	TTCAGAAAAAAACACAA	54	15	5	5	3	2	0	11	4	0	5	0	0
chr5	140517173	140517183	PCDHB5	NM_015669-2375-2385-tetra-+	CGGCCTCGGTCGGTCGCTGCT	189	11	5	0	0	0	0	3	0	8	1	0	4
chr11	95825356	95825414	MAML2	NM_032427-3065-3123-tri--	GCTGTTGCTGCTGCTGCTGCTGTTGCTGCTGCTGCTGCTGCTGCTGCTGCTGCTGCTGCTGCTGTTGCT	150	18	2	7	3	4	0	6	12	0	2	0	0
chr20	50768672	50768678	ZFP64	NM_018197-2401-2407-mono--,NM_022088-2239-2245-mono--,NM_199426-2395-2401-mono--	TTTTGTTTTTTTAAGCA	57	12	0	1	0	0	0	11	0	1	0	0	0
chr9	125391770	125391776	OR1B1	NM_001004450-38-44-mono--	GGAGCAAAAAAACCGGA	166	13	3	0	0	0	0	1	10	2	2	0	1
chr17	5393781	5393792	MIS12	NM_024039-2153-2164-tetra-+	CCTAATATTTATTTATTCACAC	58	13	1	0	0	0	0	13	0	0	1	0	0
chr16	28603654	28603662	SULT1A2	NM_177528-1047-1055-tri--,NM_001054-774-782-tri--	TAGGGTTCTTCTTCATCTC	185	16	5	2	0	2	0	3	7	6	1	0	4
chr12	117014131	117014136	MAP1LC3B2	NM_001085481-539-544-mono-+	ACCAGAAAAAATGCAT	138	17	3	2	1	0	1	9	1	7	3	0	0
chr4	145061822	145061828	GYPA	NM_002099-76-82-mono--	AGTGCAAAAAAACTACC	149	20	2	2	0	1	1	18	2	0	2	0	0
chr18	56246442	56246447	ALPK2	NM_052947-1774-1779-mono--	CCTTTCCCCCCACTCT	403	39	13	20	6	6	8	12	11	16	4	2	7
chr15	71276480	71276489	LRRC49	NM_017691-1360-1369-tri-+,NM_001199018-1358-1367-tri-+,NM_001199017-1375-1384-tri-+	ACTTGCAACAACAACGAGTA	168	22	5	3	2	0	1	18	4	0	4	0	1
chr9	139266396	139266403	CARD9	NM_052814-293-300-tri--,NM_052813-293-300-tri--	GCTCCTCATCATCGGGGT	331	20	5	0	0	0	0	2	0	18	0	0	5
chr14	23240713	23240725	OXA1L	NM_005015-1435-1447-tri-+	TCCCTAGCAGCAGCAGCAAACCA	238	21	6	1	0	1	0	9	8	4	3	0	3
chr14	20666175	20666180	OR11G2	NM_001005503-682-687-mono-+	CTTGCAAAAAAGGCCC	216	25	2	1	0	0	1	13	5	7	1	0	1
chr17	38991050	38991059	TMEM99	NM_145274-590-599-tri-+,NM_001195387-582-591-tri-+,NM_001195386-598-607-tri-+	AAGGACTTCTTCTTCCTTGT	258	28	4	3	1	1	1	8	11	9	2	1	1
chr10	135440270	135440278	FRG2B	NM_001080998-21-29-di--	GTGCGCTCTCTCTCACGTC	192	30	8	3	1	2	0	19	11	0	6	1	1
chr5	156479443	156479454	HAVCR1	NM_001173393-641-652-tri--,NM_001099414-775-786-tri--,NM_012206-1123-1134-tri--	AACACTTGTTGTTGTTGGAATG	427	31	10	3	0	2	1	20	6	5	3	1	6
chr8	26510791	26510798	DPYSL2	NM_001197293-1954-1961-di-+,NM_001386-1937-1944-di-+,NM_001244604-1596-1603-di-+	GGACCTGTGTGTGAAGTG	450	35	10	5	2	1	2	15	6	14	7	0	3
chr20	29633966	29633975	FRG1B	NR_003579-906-915-mono-+	TTGTGTTTTTTTTTTCTGAA	115	43	7	13	8	5	0	25	18	0	5	2	0
