# Supplementary material for: A molecular portrait of microsatellite instability across multiple cancers
Source: Nat Commun. 2017 Jun 6;8:15180. doi: 10.1038/ncomms15180 (PMC5467167; doi:10.1038/ncomms15180)
Supplement: Supplementary Data 14 — Top 1,000 most recurrently altered MS loci in COAD, STAD and UCEC MSI-H whole genomes. [file ncomms15180-s15.xls]

CHR	START	END	STR	PERIOD	LOCATION	COUNT_ALL_WGS_WITH_MSI_STATUS	MSS	MSI_L	MSI_H	MSI_H_COAD	MSI_H_UCEC	MSI_H_STAD	MSS_COAD	MSS_UCEC	MSS_STAD	MSI_L_COAD	MSI_L_UCEC	MSI_L_STAD
chr5	34179632	34179644	AAAAAAAAAAAAA	mono	intergenic	24	0	0	23	8	10	5	0	0	0	0	0	0
chr1	148943439	148943454	AAAAAAAAAAAAAAAA	mono	intronic	22	0	0	22	8	10	4	0	0	0	0	0	0
chr1	16965449	16965463	AAAAAAAAAAAAAAA	mono	intergenic	22	0	0	22	8	9	5	0	0	0	0	0	0
chr16	11051908	11051923	AAAAAAAAAAAAAAAA	mono	intronic	22	0	0	22	8	10	4	0	0	0	0	0	0
chr4	170524858	170524876	TTTTTTTTTTTTTTTTTTT	mono	intronic	22	0	0	22	8	10	4	0	0	0	0	0	0
chr1	180075942	180075955	TTTTTTTTTTTTTT	mono	intronic	22	0	0	21	8	9	4	0	0	0	0	0	0
chr18	511981	511994	TTTTTTTTTTTTTT	mono	intronic	22	0	1	21	8	10	3	0	0	0	1	0	0
chr10	12381073	12381088	AAAAAAAAAAAAAAAA	mono	intergenic	21	0	0	21	7	10	4	0	0	0	0	0	0
chr1	148637935	148637948	TTTTTTTTTTTTTT	mono	intronic	21	0	0	21	7	10	4	0	0	0	0	0	0
chr1	16572709	16572722	TTTTTTTTTTTTTT	mono	intergenic	21	0	0	21	8	8	5	0	0	0	0	0	0
chr12	121589049	121589062	TTTTTTTTTTTTTT	mono	intronic	21	0	0	21	8	9	4	0	0	0	0	0	0
chr16	16520433	16520448	AAAAAAAAAAAAAAAA	mono	intergenic	21	0	0	21	8	8	5	0	0	0	0	0	0
chr16	22650153	22650168	AAAAAAAAAAAAAAAA	mono	intergenic	21	0	0	21	7	9	5	0	0	0	0	0	0
chr16	56780910	56780925	TTTTTTTTTTTTTTTT	mono	intronic	21	0	0	21	8	10	3	0	0	0	0	0	0
chr17	3724224	3724239	AAAAAAAAAAAAAAAA	mono	intronic	21	0	0	21	8	9	4	0	0	0	0	0	0
chr17	58066608	58066622	TTTTTTTTTTTTTTT	mono	intronic	21	0	0	21	7	9	5	0	0	0	0	0	0
chr2	91832852	91832868	TTTTTTTTTTTTTTTTT	mono	intronic	21	0	0	21	8	9	4	0	0	0	0	0	0
chr2	91872179	91872198	TTTTTTTTTTTTTTTTTTTT	mono	intergenic	21	0	0	21	8	8	5	0	0	0	0	0	0
chr2	97309469	97309484	TTTTTTTTTTTTTTTT	mono	intronic	21	0	0	21	7	11	3	0	0	0	0	0	0
chr5	69325574	69325587	TTTTTTTTTTTTTT	mono	intronic	21	0	0	21	7	10	4	0	0	0	0	0	0
chr17	13981240	13981260	TTTTTTTTTTTTTTTTTTTTT	mono	intronic	29	0	0	20	8	8	4	0	0	0	0	0	0
chr1	159290623	159290636	TTTTTTTTTTTTTT	mono	intergenic	24	0	0	20	6	11	3	0	0	0	0	0	0
chr17	43660333	43660348	AAAAAAAAAAAAAAAA	mono	intergenic	22	1	0	21	8	8	5	0	1	0	0	0	0
chr17	52991732	52991747	AAAAAAAAAAAAAAAA	mono	intronic	22	0	0	20	7	9	4	0	0	0	0	0	0
chr22	37401595	37401609	TTTTTTTTTTTTTTT	mono	intronic	22	0	0	20	7	10	3	0	0	0	0	0	0
chr11	62703438	62703452	TTTTTTTTTTTTTTT	mono	intergenic	21	0	1	20	7	8	5	0	0	0	0	0	1
chr1	227618722	227618736	AAAAAAAAAAAAAAA	mono	intergenic	21	0	0	20	8	8	4	0	0	0	0	0	0
chr1	40749177	40749191	AAAAAAAAAAAAAAA	mono	intronic	21	0	0	20	8	8	4	0	0	0	0	0	0
chr17	27081793	27081808	TTTTTTTTTTTTTTTT	mono	intergenic	21	0	0	20	8	8	4	0	0	0	0	0	0
chr17	36374964	36374978	AAAAAAAAAAAAAAA	mono	intronic	21	0	0	20	8	7	5	0	0	0	0	0	0
chr17	74688718	74688732	AAAAAAAAAAAAAAA	mono	intronic	21	0	0	20	7	9	4	0	0	0	0	0	0
chr22	26352179	26352194	TTTTTTTTTTTTTTTT	mono	intronic	21	0	0	20	8	7	5	0	0	0	0	0	0
chr8	134485099	134485112	AAAAAAAAAAAAAA	mono	intronic	21	0	0	20	7	9	4	0	0	0	0	0	0
chr8	17665798	17665812	TTTTTTTTTTTTTTT	mono	intergenic	21	0	0	20	6	9	5	0	0	0	0	0	0
chr10	12424938	12424952	TTTTTTTTTTTTTTT	mono	intronic	20	0	0	20	8	8	4	0	0	0	0	0	0
chr10	75630925	75630937	AAAAAAAAAAAAA	mono	intronic	20	0	0	20	8	9	3	0	0	0	0	0	0
chr10	79635929	79635942	AAAAAAAAAAAAAA	mono	intronic	20	0	0	20	7	9	4	0	0	0	0	0	0
chr1	145002892	145002910	AAAAAAAAAAAAAAAAAAA	mono	intronic	20	0	0	20	8	8	4	0	0	0	0	0	0
chr1	145260856	145260871	TTTTTTTTTTTTTTTT	mono	intronic	20	0	0	20	7	8	5	0	0	0	0	0	0
chr1	165793509	165793523	TTTTTTTTTTTTTTT	mono	intergenic	20	0	0	20	7	10	3	0	0	0	0	0	0
chr1	170733810	170733831	TTTTTTTTTTTTTTTTTTTTTT	mono	intergenic	20	0	0	20	7	9	4	0	0	0	0	0	0
chr1	204084143	204084157	TTTTTTTTTTTTTTT	mono	intronic	20	0	0	20	8	8	4	0	0	0	0	0	0
chr1	220318426	220318440	AAAAAAAAAAAAAAA	mono	intronic	20	0	0	20	7	9	4	0	0	0	0	0	0
chr1	235486356	235486372	TTTTTTTTTTTTTTTTT	mono	intronic	20	0	0	20	6	10	4	0	0	0	0	0	0
chr1	25685999	25686012	AAAAAAAAAAAAAA	mono	intronic	20	0	0	20	8	8	4	0	0	0	0	0	0
chr1	28618053	28618066	AAAAAAAAAAAAAA	mono	intergenic	20	0	0	20	6	9	5	0	0	0	0	0	0
chr13	113965003	113965016	TTTTTTTTTTTTTT	mono	intronic	20	0	0	20	7	9	4	0	0	0	0	0	0
chr14	102821856	102821869	AAAAAAAAAAAAAA	mono	intronic	20	0	0	20	8	9	3	0	0	0	0	0	0
chr14	19551479	19551491	TTTTTTTTTTTTT	mono	intergenic	20	0	0	20	8	7	5	0	0	0	0	0	0
chr14	74054709	74054723	TTTTTTTTTTTTTTT	mono	intergenic	20	0	0	20	8	8	4	0	0	0	0	0	0
chr14	90401742	90401759	TTTTTTTTTTTTTTTTTT	mono	intronic	20	0	0	20	8	7	5	0	0	0	0	0	0
chr15	20451620	20451634	TTTTTTTTTTTTTTT	mono	intergenic	20	0	0	20	7	9	4	0	0	0	0	0	0
chr15	59943370	59943383	TTTTTTTTTTTTTT	mono	intronic	20	0	0	20	7	10	3	0	0	0	0	0	0
chr15	85735983	85736000	TTTTTTTTTTTTTTTTTT	mono	intergenic	20	0	0	20	8	7	5	0	0	0	0	0	0
chr16	15052431	15052445	AAAAAAAAAAAAAAA	mono	intergenic	20	0	0	20	7	11	2	0	0	0	0	0	0
chr16	15106709	15106726	AAAAAAAAAAAAAAAAAA	mono	intronic	20	0	0	20	7	9	4	0	0	0	0	0	0
chr16	29487187	29487203	TTTTTTTTTTTTTTTTT	mono	intergenic	20	0	0	20	8	8	4	0	0	0	0	0	0
chr16	70155670	70155685	TTTTTTTTTTTTTTTT	mono	intronic	20	0	0	20	8	8	4	0	0	0	0	0	0
chr17	1404253	1404272	TTTTTTTTTTTTTTTTTTTT	mono	intronic	20	0	0	20	8	8	4	0	0	0	0	0	0
chr17	36376412	36376434	AAAAAAAGAAAAAAAAAAAAAAA	mono	intronic	20	0	0	20	8	8	4	0	0	0	0	0	0
chr17	40431822	40431836	AAAAAAAAAAAAAAA	mono	intergenic	20	0	0	20	7	8	5	0	0	0	0	0	0
chr17	58743653	58743666	TTTTTTTTTTTTTT	mono	intergenic	20	0	0	20	7	8	5	0	0	0	0	0	0
chr17	79567125	79567137	TTTTTTTTTTTTT	mono	intronic	20	0	0	20	7	8	5	0	0	0	0	0	0
chr18	180212	180227	TTTTTTTTTTTTTTTT	mono	intronic	20	0	0	20	7	9	4	0	0	0	0	0	0
chr19	50627138	50627145	AAAAAAAA	mono	intergenic	20	0	0	20	6	9	5	0	0	0	0	0	0
chr20	47484408	47484423	TTTTTTTTTTTTTTTT	mono	intergenic	20	0	0	20	7	8	5	0	0	0	0	0	0
chr20	62057854	62057868	TTTTTTTTTTTTTTT	mono	intronic	20	0	0	20	8	8	4	0	0	0	0	0	0
chr21	10897150	10897164	AAAAAAAAAAAAAAA	mono	intergenic	20	0	0	20	8	7	5	0	0	0	0	0	0
chr22	20416499	20416515	TTTTTTTTTTTTTTTTT	mono	intronic	20	0	0	20	8	9	3	0	0	0	0	0	0
chr2	39100135	39100147	TTTTTTTTTTTTT	mono	intronic	20	0	0	20	7	8	5	0	0	0	0	0	0
chr2	43835232	43835247	TTTTTTTTTTTTTTTT	mono	intergenic	20	0	0	20	7	9	4	0	0	0	0	0	0
chr2	90468233	90468248	AAAAAAAAAAAAAAAA	mono	intergenic	20	0	0	20	7	8	5	0	0	0	0	0	0
chr3	125241806	125241820	AAAAAAAAAAAAAAA	mono	intergenic	20	0	0	20	7	8	5	0	0	0	0	0	0
chr3	142774049	142774063	TTTTTTTTTTTTTTT	mono	intronic	20	0	0	20	7	11	2	0	0	0	0	0	0
chr3	167782391	167782406	TTTTTTTTTTTTTTTT	mono	intronic	20	0	0	20	8	9	3	0	0	0	0	0	0
chr4	146031237	146031252	TTTTTTTTTTTTTTTT	mono	intronic	20	0	0	20	7	9	4	0	0	0	0	0	0
chr4	40362450	40362465	TTTTTTTTTTTTTTTT	mono	intergenic	20	0	0	20	7	8	5	0	0	0	0	0	0
chr5	175350085	175350100	TTTTTTTTTTTTTTTT	mono	intergenic	20	0	0	20	8	8	4	0	0	0	0	0	0
chr8	12427611	12427623	TTTTTTTTTTTTT	mono	intronic	20	0	0	20	7	8	5	0	0	0	0	0	0
chr8	70969566	70969581	TTTTTTTTTTTTTTTT	mono	intronic	20	0	0	20	8	7	5	0	0	0	0	0	0
chr9	35475854	35475868	AAAAAAAAAAAAAAA	mono	intronic	20	0	0	20	6	10	4	0	0	0	0	0	0
chr17	36402732	36402745	AAAAAAAAAAAAAA	mono	intronic	32	1	0	20	8	7	5	0	1	0	0	0	0
chr17	36405010	36405018	AAAAAAAAA	mono	intronic	24	2	0	21	7	9	5	0	2	0	0	0	0
chr2	91665166	91665179	AAAAAAAAAAAAAA	mono	intergenic	24	1	0	20	7	10	3	0	1	0	0	0	0
chr13	112007439	112007455	AAAAAAAAAAAAAAAAA	mono	intergenic	22	0	0	19	6	8	5	0	0	0	0	0	0
chr17	58208426	58208439	TTTTTTTTTTTTTT	mono	intergenic	22	1	0	20	8	7	5	0	0	1	0	0	0
chr21	11149168	11149184	TTTTTTTTTTTTTTTTT	mono	intergenic	22	1	0	20	8	7	5	0	0	1	0	0	0
chr1	152038411	152038423	TTTTTTTTTTTTT	mono	intergenic	21	0	0	19	6	9	4	0	0	0	0	0	0
chr1	16936577	16936589	AAAAAAAAAAAAA	mono	intronic	21	0	0	19	8	7	4	0	0	0	0	0	0
chr15	89879397	89879412	TTTTTTTTTTTTTTTT	mono	intergenic	21	0	0	19	8	6	5	0	0	0	0	0	0
chr18	72100364	72100376	TTTTTTTTTTTTT	mono	intergenic	21	0	0	19	7	8	4	0	0	0	0	0	0
chr21	10996310	10996322	AAAAAAAAAAAAA	mono	intergenic	21	0	0	19	7	7	5	0	0	0	0	0	0
chr2	165904507	165904521	TTTTTTTTTTTTTTT	mono	intergenic	21	1	0	20	7	9	4	0	0	0	0	0	0
chr11	83180170	83180184	AAAAAAAAAAAAAAA	mono	intronic	20	0	0	19	7	8	4	0	0	0	0	0	0
chr1	209237941	209237953	AAAAAAAAAAAAA	mono	intergenic	20	0	0	19	7	8	4	0	0	0	0	0	0
chr1	245277766	245277781	AAAAAAAAAAAAAAAA	mono	intronic	20	0	0	19	6	9	4	0	0	0	0	0	0
chr14	19106611	19106623	AAAAAAAAAAAAA	mono	intergenic	20	0	1	19	7	8	4	0	0	0	1	0	0
chr15	43269881	43269897	TTTTTTTTTTTTTTTTT	mono	intronic	20	0	0	19	7	8	4	0	0	0	0	0	0
chr16	21427950	21427963	AAAAAAAAAAAAAA	mono	intronic	20	0	0	19	8	7	4	0	0	0	0	0	0
chr16	2796951	2796965	TTTTTTTTTTTTTTT	mono	intronic	20	0	1	19	8	6	5	0	0	0	1	0	0
chr17	1255247	1255260	TTTTTTTTTTTTTT	mono	intronic	20	0	0	19	8	7	4	0	0	0	0	0	0
chr17	53492638	53492652	AAAAAAAAAAAAAAA	mono	intronic	20	0	0	19	7	8	4	0	0	0	0	0	0
chr2	128098241	128098254	AAAAAAAAAAAAAA	mono	intronic	20	0	0	19	8	6	5	0	0	0	0	0	0
chr2	91659825	91659837	TTTTTTTTTTTTT	mono	intergenic	20	0	0	19	7	8	4	0	0	0	0	0	0
chr3	45035862	45035875	TTTTTTTTTTTTTT	mono	intronic	20	0	0	19	6	9	4	0	0	0	0	0	0
chr3	63883898	63883912	AAAAAAAAAAAAAAA	mono	intronic	20	0	0	19	8	6	5	0	0	0	0	0	0
chr5	142230662	142230677	TTTTTTTTTTTTTTTT	mono	intronic	20	0	0	19	6	9	4	0	0	0	0	0	0
chr6	121734927	121734943	AAAAAAAAAAAAAAAAA	mono	intergenic	20	0	0	19	7	8	4	0	0	0	0	0	0
chr7	104109107	104109122	TTTTTTTTTTTTTTTT	mono	intronic	20	0	0	19	7	8	4	0	0	0	0	0	0
chr9	110381434	110381449	TTTTTTTTTTTTTTTT	mono	intergenic	20	0	1	19	7	9	3	0	0	0	1	0	0
chr9	132794447	132794461	TTTTTTTTTTTTTTT	mono	intronic	20	0	0	19	6	8	5	0	0	0	0	0	0
chr10	103916187	103916201	TTTTTTTTTTTTTTT	mono	intronic	19	0	0	19	6	9	4	0	0	0	0	0	0
chr10	104959598	104959612	AAAAAAAAAAAAAAA	mono	intergenic	19	0	0	19	7	8	4	0	0	0	0	0	0
chr10	105255870	105255885	AAAAAAAAAAAAAAAA	mono	intronic	19	0	0	19	8	6	5	0	0	0	0	0	0
chr10	123804198	123804213	TTTTTTTTTTTTTTTT	mono	intronic	19	0	0	19	6	9	4	0	0	0	0	0	0
chr10	124771373	124771386	TTTTTTTTTTTTTT	mono	intronic	19	0	0	19	5	9	5	0	0	0	0	0	0
chr10	126827236	126827252	AAAAAAAAAAAAAAAAA	mono	intronic	19	0	0	19	8	7	4	0	0	0	0	0	0
chr10	47043282	47043297	TTTTTTTTTTTTTTTT	mono	intergenic	19	0	0	19	8	7	4	0	0	0	0	0	0
chr10	5811538	5811553	AAAAAAAAAAAAAAAA	mono	intronic	19	0	0	19	7	8	4	0	0	0	0	0	0
chr11	100964044	100964057	TTTTTTTTTTTTTT	mono	intronic	19	0	0	19	6	10	3	0	0	0	0	0	0
chr11	120800	120814	TTTTTTTTTTTTTTT	mono	intergenic	19	0	0	19	7	7	5	0	0	0	0	0	0
chr11	13356076	13356089	TTTTTTTTTTTTTT	mono	intronic	19	0	0	19	7	7	5	0	0	0	0	0	0
chr11	2982732	2982747	AAAAAAAAAAAAAAAA	mono	intronic	19	0	0	19	7	8	4	0	0	0	0	0	0
chr1	144878324	144878337	TTTTTTTTTTTTTT	mono	intronic	19	0	0	19	6	9	4	0	0	0	0	0	0
chr1	148228925	148228938	TTTTTTTTTTTTTT	mono	intronic	19	0	0	19	6	9	4	0	0	0	0	0	0
chr1	149284350	149284371	TTTTTTTTTTTTTTTTTTTTTT	mono	intergenic	19	0	0	19	6	9	4	0	0	0	0	0	0
chr1	150876277	150876291	AAAAAAAAAAAAAAA	mono	intergenic	19	0	0	19	7	9	3	0	0	0	0	0	0
chr1	152296154	152296167	TTTTTTTTTTTTTT	mono	intronic	19	0	0	19	7	9	3	0	0	0	0	0	0
chr1	153850364	153850381	AAAAAAAAAAAAAAAAAA	mono	intronic	19	0	0	19	6	10	3	0	0	0	0	0	0
chr1	155016243	155016254	TTTTTTTTTTTT	mono	intronic	19	0	0	19	6	10	3	0	0	0	0	0	0
chr1	156176970	156176986	TTTTTTTTTTTTTTTTT	mono	intronic	19	0	0	19	8	7	4	0	0	0	0	0	0
chr1	157726470	157726485	AAAAAAAAAAAAAAAA	mono	intronic	19	0	0	19	7	10	2	0	0	0	0	0	0
chr1	161900681	161900694	TTTTTTTTTTTTTT	mono	intronic	19	0	0	19	8	8	3	0	0	0	0	0	0
chr11	67835889	67835904	TTTTTTTTTTTTTTTT	mono	intronic	19	0	0	19	8	9	2	0	0	0	0	0	0
chr11	70148876	70148895	TTTTTTTTTTTTTTTTTTTT	mono	intronic	19	0	0	19	8	7	4	0	0	0	0	0	0
chr1	18143685	18143698	TTTTTTTTTTTTTT	mono	intronic	19	0	0	19	6	10	3	0	0	0	0	0	0
chr1	182920666	182920679	TTTTTTTTTTTTTT	mono	intronic	19	0	0	19	7	10	2	0	0	0	0	0	0
chr1	200197444	200197457	AAAAAAAAAAAAAA	mono	intergenic	19	0	0	19	7	8	4	0	0	0	0	0	0
chr1	203624016	203624032	AAAAAAAAAAAAAAAAA	mono	intronic	19	0	0	19	6	10	3	0	0	0	0	0	0
chr1	207970750	207970765	TTTTTTTTTTTTTTTT	mono	intergenic	19	0	0	19	8	8	3	0	0	0	0	0	0
chr1	210424375	210424390	TTTTTTTTTTTTTTTT	mono	intergenic	19	0	0	19	7	7	5	0	0	0	0	0	0
chr12	106574778	106574790	TTTTTTTTTTTTT	mono	intergenic	19	0	0	19	8	7	4	0	0	0	0	0	0
chr12	112046637	112046651	TTTTTTTTTTTTTTT	mono	intergenic	19	0	0	19	7	8	4	0	0	0	0	0	0
chr12	112388274	112388293	AAAAAAAAAAAAAAAAAAAA	mono	intronic	19	0	0	19	8	8	3	0	0	0	0	0	0
chr1	211452530	211452544	AAAAAAAAAAAAAAA	mono	intronic	19	0	0	19	7	10	2	0	0	0	0	0	0
chr12	123322869	123322882	AAAAAAAAAAAAAA	mono	intronic	19	0	0	19	7	8	4	0	0	0	0	0	0
chr12	123760837	123760855	TTTTTTTTTTTTTTTTTTT	mono	intergenic	19	0	0	19	7	9	3	0	0	0	0	0	0
chr12	19093861	19093875	AAAAAAAAAAAAAAA	mono	intergenic	19	0	0	19	8	8	3	0	0	0	0	0	0
chr12	19537971	19537983	AAAAAAAAAAAAA	mono	intergenic	19	0	0	19	7	9	3	0	0	0	0	0	0
chr1	221583338	221583352	AAAAAAAAAAAAAAA	mono	intergenic	19	0	0	19	6	9	4	0	0	0	0	0	0
chr1	226119681	226119696	TTTTTTTTTTTTTTTT	mono	intergenic	19	0	0	19	6	9	4	0	0	0	0	0	0
chr1	235020078	235020092	TTTTTTTTTTTTTTT	mono	intergenic	19	0	0	19	7	7	5	0	0	0	0	0	0
chr1	235363319	235363334	AAAAAAAAAAAAAAAA	mono	intronic	19	0	0	19	7	9	3	0	0	0	0	0	0
chr12	56920453	56920468	AAAAAAAAAAAAAAAA	mono	intronic	19	0	0	19	8	7	4	0	0	0	0	0	0
chr12	6127227	6127242	TTTTTTTTTTTTTTTT	mono	intronic	19	0	0	19	7	8	4	0	0	0	0	0	0
chr12	6347512	6347526	TTTTTTTTTTTTTTT	mono	intergenic	19	0	0	19	7	9	3	0	0	0	0	0	0
chr1	26748906	26748921	TTTTTTTTTTTTTTTT	mono	intronic	19	0	0	19	8	8	3	0	0	0	0	0	0
chr12	71956	71966	TTTTTTTTTTT	mono	intergenic	19	0	0	19	8	6	5	0	0	0	0	0	0
chr12	89706949	89706962	AAAAAAAAAAAAAA	mono	intergenic	19	0	0	19	6	9	4	0	0	0	0	0	0
chr12	93975191	93975204	TTTTTTTTTTTTTT	mono	intergenic	19	0	0	19	7	9	3	0	0	0	0	0	0
chr13	45648354	45648368	TTTTTTTTTTTTTTT	mono	intergenic	19	0	0	19	8	7	4	0	0	0	0	0	0
chr14	104298446	104298460	AAAAAAAAAAAAAAA	mono	intronic	19	0	0	19	7	8	4	0	0	0	0	0	0
chr14	55752091	55752104	AAAAAAAAAAAAAA	mono	intronic	19	0	0	19	6	9	4	0	0	0	0	0	0
chr14	56150425	56150441	AAAAAAAAAAAAAAAAA	mono	intronic	19	0	0	19	7	8	4	0	0	0	0	0	0
chr14	56173419	56173434	TTTTTTTTTTTTTTTT	mono	intergenic	19	0	0	19	8	7	4	0	0	0	0	0	0
chr14	73049654	73049668	AAAAAAAAAAAAAAA	mono	intergenic	19	0	0	19	6	9	4	0	0	0	0	0	0
chr14	76260792	76260807	AAAAAAAAAAAAAAAA	mono	intronic	19	0	0	19	6	9	4	0	0	0	0	0	0
chr1	48442741	48442757	TTTTTTTTTTTTTTTTT	mono	intronic	19	0	0	19	7	8	4	0	0	0	0	0	0
chr14	96958000	96958015	TTTTTTTTTTTTTTTT	mono	intergenic	19	0	0	19	6	9	4	0	0	0	0	0	0
chr15	20471575	20471591	TTTTTTTTTTTTTTTTT	mono	intergenic	19	0	0	19	7	8	4	0	0	0	0	0	0
chr15	41339136	41339149	TTTTTTTTTTTTTT	mono	intronic	19	0	0	19	7	8	4	0	0	0	0	0	0
chr15	75558367	75558381	TTTTTTTTTTTTTTT	mono	intronic	19	0	0	19	8	7	4	0	0	0	0	0	0
chr15	90936339	90936353	AAAAAAAAAAAAAAA	mono	intronic	19	0	0	19	5	9	5	0	0	0	0	0	0
chr15	99506443	99506460	TTTTTTTTTTTTTTTTTT	mono	3utr	19	0	0	19	8	8	3	0	0	0	0	0	0
chr16	14762693	14762708	AAAAAAAAAAAAAAAA	mono	3utr	19	0	0	19	7	8	4	0	0	0	0	0	0
chr16	15939156	15939172	TTTTTTTTTTTTTTTTT	mono	intronic	19	0	0	19	7	9	3	0	0	0	0	0	0
chr16	21677565	21677582	TTTTTTTTTTTTTTTTTT	mono	intergenic	19	0	0	19	7	7	5	0	0	0	0	0	0
chr16	22474491	22474505	TTTTTTTTTTTTTTT	mono	intronic	19	0	0	19	8	8	3	0	0	0	0	0	0
chr16	22632817	22632831	TTTTTTTTTTTTTTT	mono	intergenic	19	0	0	19	8	7	4	0	0	0	0	0	0
chr16	2639698	2639715	AAAAAAAAAAAAAAAAAA	mono	intronic	19	0	0	19	8	8	3	0	0	0	0	0	0
chr16	3442376	3442393	TTTTTTTTTTTTTTTTTT	mono	intronic	19	0	0	19	6	9	4	0	0	0	0	0	0
chr16	48281129	48281147	AAAAAAAAAAAAAAAAAAA	mono	intronic	19	0	0	19	7	9	3	0	0	0	0	0	0
chr16	66781473	66781490	TTTTTTTTTTTTTTTTTT	mono	intronic	19	0	0	19	8	9	2	0	0	0	0	0	0
chr16	89923474	89923488	AAAAAAAAAAAAAAA	mono	intronic	19	0	0	19	8	6	5	0	0	0	0	0	0
chr17	31231779	31231792	TTTTTTTTTTTTTT	mono	intergenic	19	0	0	19	7	8	4	0	0	0	0	0	0
chr17	36378179	36378192	AAAAAAAAAAAAAA	mono	intronic	19	0	0	19	8	8	3	0	0	0	0	0	0
chr17	42771889	42771905	AAAAAAAAAAAAAAAAA	mono	intergenic	19	0	0	19	6	9	4	0	0	0	0	0	0
chr17	76322608	76322621	TTTTTTTTTTTTTT	mono	intergenic	19	0	0	19	7	7	5	0	0	0	0	0	0
chr18	60201545	60201561	AAAAAAAAAAAAAAAAA	mono	intronic	19	0	0	19	8	7	4	0	0	0	0	0	0
chr19	10772064	10772076	AAAAAAAAAAAAA	mono	intronic	19	0	0	19	7	7	5	0	0	0	0	0	0
chr19	14300027	14300043	TTTTTTTTTTTTTTTTT	mono	intronic	19	0	0	19	6	9	4	0	0	0	0	0	0
chr19	15249415	15249428	AAAAAAAAAAAAAA	mono	intergenic	19	0	0	19	7	8	4	0	0	0	0	0	0
chr19	36338574	36338587	TTTTTTTTTTTTTT	mono	intronic	19	0	0	19	6	9	4	0	0	0	0	0	0
chr19	42074254	42074269	AAAAAAAAAAAAAAAA	mono	intronic	19	0	0	19	7	8	4	0	0	0	0	0	0
chr19	42363514	42363530	TTTTTTTTTTTTTTTTT	mono	intergenic	19	0	0	19	7	8	4	0	0	0	0	0	0
chr17	77201921	77201935	TTTTTTTTTTTTTTT	mono	intronic	24	0	0	18	7	7	4	0	0	0	0	0	0
chr21	39026717	39026730	AAAAAAAAAAAAAA	mono	intronic	22	1	0	19	7	8	4	0	0	1	0	0	0
chr7	54848836	54848850	AAAAAAAAAAAAAAA	mono	intronic	22	0	0	18	7	8	3	0	0	0	0	0	0
chr1	169642566	169642578	AAAAAAAAAAAAA	mono	intergenic	21	0	0	18	6	7	5	0	0	0	0	0	0
chr12	13044774	13044790	TTTTTTTTTTTTTTTTT	mono	intronic	21	1	0	19	8	7	4	0	0	1	0	0	0
chr14	96155660	96155673	TTTTTTTTTTTTTT	mono	intronic	21	0	0	18	6	8	4	0	0	0	0	0	0
chr19	2591452	2591473	TTTTTTTTTTTTTTTTTTTTTT	mono	intronic	21	1	0	19	8	7	4	0	1	0	0	0	0
chr14	96094124	96094138	AAAAAAAAAAAAAAA	mono	intergenic	20	0	1	18	5	8	5	0	0	0	1	0	0
chr17	36360606	36360617	TTTTTTTTTTTT	mono	intronic	20	1	0	19	6	8	5	0	1	0	0	0	0
chr17	64700278	64700293	AAAAAAAAAAAAAAAA	mono	intronic	20	0	1	18	7	7	4	0	0	0	1	0	0
chr17	7598174	7598189	TTTTTTTTTTTTTTTT	mono	intronic	20	0	0	18	7	7	4	0	0	0	0	0	0
chr18	13777017	13777030	TTTTTTTTTTTTTT	mono	intergenic	20	0	0	18	5	10	3	0	0	0	0	0	0
chr19	10145760	10145774	AAAAAAAAAAAAAAA	mono	intergenic	20	0	0	18	7	8	3	0	0	0	0	0	0
chr2	174318262	174318275	TTTTTTTTTTTTTT	mono	intergenic	20	0	1	18	6	7	5	0	0	0	1	0	0
chr2	61988831	61988845	TTTTTTTTTTTTTTT	mono	intergenic	20	0	0	18	5	8	5	0	0	0	0	0	0
chr2	72095701	72095713	TTTTTTTTTTTTT	mono	intergenic	20	0	0	18	7	8	3	0	0	0	0	0	0
chr4	182365018	182365031	AAAAAAAAAAAAAA	mono	intergenic	20	1	0	19	6	10	3	0	1	0	0	0	0
chr6	34389797	34389810	AAAAAAAAAAAAAA	mono	intronic	20	0	0	18	7	8	3	0	0	0	0	0	0
chr7	130698507	130698519	AAAAAAAAAAAAA	mono	intronic	20	0	1	18	7	7	4	0	0	0	0	1	0
chr7	20156228	20156241	AAAAAAAAAAAAAA	mono	intronic	20	0	0	18	5	9	4	0	0	0	0	0	0
chr8	12431520	12431531	AAAAAAAAAAAA	mono	intronic	20	0	0	18	7	6	5	0	0	0	0	0	0
chr9	133302148	133302163	TTTTTTTTTTTTTTTT	mono	intronic	20	0	0	18	7	6	5	0	0	0	0	0	0
chr10	108025630	108025648	TTTTTTTTTTTTTTTTTTT	mono	intergenic	19	0	0	18	7	7	4	0	0	0	0	0	0
chr10	112251456	112251473	AAAAAAAAAAAAAAAAAA	mono	intergenic	19	0	0	18	7	8	3	0	0	0	0	0	0
chr10	22132672	22132686	TTTTTTTTTTTTTTT	mono	intronic	19	0	0	18	6	8	4	0	0	0	0	0	0
chr10	35066626	35066640	TTTTTTTTTTTTTTT	mono	intronic	19	0	0	18	6	8	4	0	0	0	0	0	0
chr10	46167270	46167285	AAAAAAAAAAAAAAAA	mono	intronic	19	0	0	18	8	6	4	0	0	0	0	0	0
chr10	94440844	94440857	AAAAAAAAAAAAAA	mono	intergenic	19	0	0	18	7	9	2	0	0	0	0	0	0
chr1	148179057	148179068	AAAAAAAAAAAA	mono	intronic	19	0	0	18	6	9	3	0	0	0	0	0	0
chr1	153255534	153255550	TTTTTTTTTTTTTTTTT	mono	intergenic	19	0	0	18	4	10	4	0	0	0	0	0	0
chr1	15574548	15574561	TTTTTTTTTTTTTT	mono	intronic	19	0	0	18	7	7	4	0	0	0	0	0	0
chr1	171781107	171781119	TTTTTTTTTTTTT	mono	intergenic	19	0	0	18	6	9	3	0	0	0	0	0	0
chr1	178690786	178690800	TTTTTTTTTTTTTTT	mono	intergenic	19	0	0	18	3	11	4	0	0	0	0	0	0
chr1	187890459	187890473	TTTTTTTTTTTTTTT	mono	intergenic	19	0	0	18	7	9	2	0	0	0	0	0	0
chr1	205598000	205598012	AAAAAAAAAAAAA	mono	intronic	19	0	0	18	5	9	4	0	0	0	0	0	0
chr1	212241715	212241729	AAAAAAAAAAAAAAA	mono	intronic	19	0	0	18	6	9	3	0	0	0	0	0	0
chr12	124015663	124015677	AAAAAAAAAAAAAAA	mono	intronic	19	0	0	18	7	6	5	0	0	0	0	0	0
chr1	214190911	214190924	AAAAAAAAAAAAAA	mono	intronic	19	0	0	18	6	9	3	0	0	0	0	0	0
chr1	214783363	214783380	TTTTTTTTTTTTTTTTTT	mono	intronic	19	0	0	18	7	7	4	0	0	0	0	0	0
chr12	70000137	70000151	AAAAAAAAAAAAAAA	mono	intergenic	19	0	0	18	6	8	4	0	0	0	0	0	0
chr12	80068169	80068181	AAAAAAAAAAAAA	mono	intronic	19	0	0	18	6	10	2	0	0	0	0	0	0
chr13	45069432	45069447	AAAAAAAAAAAAAAAA	mono	intronic	19	0	0	18	6	9	3	0	0	0	0	0	0
chr1	39696257	39696269	AAAAAAAAAAAAA	mono	intronic	19	0	0	18	7	8	3	0	0	0	0	0	0
chr1	44198652	44198667	TTTTTTTTTTTTTTTT	mono	intronic	19	0	0	18	7	8	3	0	0	0	0	0	0
chr1	46091627	46091640	TTTTTTTTTTTTTT	mono	intergenic	19	0	0	18	7	7	4	0	0	0	0	0	0
chr14	71933298	71933313	AAAAAAAAAAAAAAAA	mono	intergenic	19	0	0	18	6	7	5	0	0	0	0	0	0
chr15	20464149	20464164	AAAAAAAAAAAAAAAA	mono	intergenic	19	0	0	18	7	8	3	0	0	0	0	0	0
chr15	57425823	57425837	TTTTTTTTTTTTTTT	mono	intronic	19	0	0	18	6	8	4	0	0	0	0	0	0
chr15	58543374	58543387	TTTTTTTTTTTTTT	mono	intergenic	19	0	1	18	6	8	4	0	0	0	1	0	0
chr15	73057338	73057354	AAAAAAAAAAAAAAAAA	mono	intronic	19	0	0	18	6	8	4	0	0	0	0	0	0
chr15	85309235	85309247	TTTTTTTTTTTTT	mono	intronic	19	0	0	18	8	8	2	0	0	0	0	0	0
chr15	88459540	88459553	AAAAAAAAAAAAAA	mono	3utr	19	0	1	18	7	9	2	0	0	0	1	0	0
chr17	28090965	28090980	TTTTTTTTTTTTTTTT	mono	intronic	19	0	0	18	7	7	4	0	0	0	0	0	0
chr17	32095031	32095045	TTTTTTTTTTTTTTT	mono	intronic	19	0	0	18	7	7	4	0	0	0	0	0	0
chr17	33887767	33887783	TTTTTTTTTTTTTTTTT	mono	intergenic	19	0	0	18	7	8	3	0	0	0	0	0	0
chr17	36401560	36401576	TTTTTTTTTTTTTTTTT	mono	intronic	19	0	0	18	8	6	4	0	0	0	0	0	0
chr17	4071429	4071444	TTTTTTTTTTTTTTTT	mono	intronic	19	0	0	18	7	7	4	0	0	0	0	0	0
chr17	43814951	43814963	TTTTTTTTTTTTT	mono	intronic	19	0	0	18	7	8	3	0	0	0	0	0	0
chr17	48512057	48512070	TTTTTTTTTTTTTT	mono	intronic	19	0	0	18	7	7	4	0	0	0	0	0	0
chr17	60163785	60163802	TTTTTTTTTTTTTTTTTT	mono	intergenic	19	0	0	18	7	7	4	0	0	0	0	0	0
chr17	71024949	71024965	AAAAAAAAAAAAAAAAA	mono	intronic	19	0	0	18	7	6	5	0	0	0	0	0	0
chr17	76101195	76101210	TTTTTTTTTTTTTTTT	mono	3utr	19	0	0	18	6	8	4	0	0	0	0	0	0
chr18	24777374	24777390	AAAAAAAAAAAAAAAAA	mono	intergenic	19	0	0	18	7	7	4	0	0	0	0	0	0
chr18	32725783	32725796	AAAAAAAAAAAAAA	mono	intergenic	19	0	0	18	7	7	4	0	0	0	0	0	0
chr18	5527010	5527025	AAAAAAAAAAAAAAAA	mono	intronic	19	0	0	18	6	8	4	0	0	0	0	0	0
chr18	72778882	72778894	TTTTTTTTTTTTT	mono	intergenic	19	0	0	18	6	8	4	0	0	0	0	0	0
chr1	91215942	91215955	AAAAAAAAAAAAAA	mono	intergenic	19	0	0	18	7	7	4	0	0	0	0	0	0
chr19	30315947	30315958	TTTTTTTTTTTT	mono	intergenic	19	0	1	18	5	10	3	0	0	0	0	0	1
chr19	42749809	42749829	AAAAAAAAGAAAAAAAAAAAA	mono	intergenic	19	0	0	18	7	9	2	0	0	0	0	0	0
chr19	50638198	50638221	TTTTTTTTTTTTTTTTTTTTTTTT	mono	intergenic	25	2	0	19	7	7	5	0	1	1	0	0	0
chr19	55503293	55503310	TTTTTTTTTTTTTTTTTT	mono	intronic	23	2	0	19	8	7	4	1	0	0	0	0	0
chr13	43303046	43303056	AAAAAAAAAAA	mono	intergenic	22	0	0	17	5	7	5	0	0	0	0	0	0
chr11	20380680	20380694	AAAAAAAAAAAAAAA	mono	intergenic	21	0	1	17	7	6	4	0	0	0	1	0	0
chr1	207928202	207928213	TTTTTTTTTTTT	mono	intronic	21	0	0	17	8	7	2	0	0	0	0	0	0
chr1	209611764	209611777	TTTTTTTTTTTTTT	mono	intergenic	21	0	0	17	6	6	5	0	0	0	0	0	0
chr12	103176533	103176547	TTTTTTTTTTTTTTT	mono	intergenic	21	1	1	18	7	8	3	0	1	0	1	0	0
chr17	13394170	13394183	TTTTTTTTTTTTTT	mono	intergenic	21	1	1	18	6	8	4	1	0	0	1	0	0
chr17	53904400	53904415	AAAAAAAAAAAAAAAA	mono	intergenic	21	0	1	17	6	6	5	0	0	0	1	0	0
chr17	73164227	73164240	AAAAAAAAAAAAAA	mono	3utr	21	0	0	17	6	8	3	0	0	0	0	0	0
chr21	16460140	16460152	TTTTTTTTTTTTT	mono	intergenic	21	0	0	17	5	8	4	0	0	0	0	0	0
chr2	116958454	116958467	TTTTTTTTTTTTTT	mono	intergenic	21	1	0	18	7	9	2	1	0	0	0	0	0
chr8	141492281	141492293	TTTTTTTTTTTTT	mono	intergenic	21	1	1	18	6	8	4	0	0	0	1	0	0
chr10	60012198	60012214	TTTTTTTTTTTTTTTTT	mono	intronic	20	0	0	17	6	8	3	0	0	0	0	0	0
chr1	168810848	168810861	TTTTTTTTTTTTTT	mono	intergenic	20	0	0	17	8	9	0	0	0	0	0	0	0
chr1	209228195	209228209	AAAAAAAAAAAAAAA	mono	intergenic	20	0	0	17	6	8	3	0	0	0	0	0	0
chr1	228967580	228967599	AAAAAAAAAAAAAAAAAAAA	mono	intergenic	20	0	0	17	6	7	4	0	0	0	0	0	0
chr1	232642923	232642935	TTTTTTTTTTTTT	mono	intronic	20	0	0	17	7	7	3	0	0	0	0	0	0
chr1	238036227	238036240	AAAAAAAAAAAAAA	mono	intronic	20	0	0	17	6	7	4	0	0	0	0	0	0
chr1	28691403	28691416	TTTTTTTTTTTTTT	mono	intergenic	20	0	0	17	7	6	4	0	0	0	0	0	0
chr14	68947380	68947392	AAAAAAAAAAAAA	mono	intronic	20	1	0	18	6	8	4	0	1	0	0	0	0
chr1	47123899	47123913	AAAAAAAAAAAAAAA	mono	intronic	20	1	0	18	7	8	3	1	0	0	0	0	0
chr17	30044410	30044425	TTTTTTTTTTTTTTTT	mono	intergenic	20	0	1	17	6	7	4	0	0	0	1	0	0
chr17	34830146	34830158	AAAAAAAAAAAAA	mono	intergenic	20	1	0	18	7	6	5	1	0	0	0	0	0
chr17	53664794	53664807	TTTTTTTTTTTTTT	mono	intergenic	20	1	0	18	6	9	3	0	0	1	0	0	0
chr17	73518956	73518971	AAAAAAAAAAAAAAAA	mono	intronic	20	1	0	18	7	7	4	0	0	1	0	0	0
chr17	76038647	76038662	TTTTTTTTTTTTTTTT	mono	intronic	20	0	1	17	7	7	3	0	0	0	1	0	0
chr19	38928629	38928643	AAAAAAAAAAAAAAA	mono	intronic	20	1	0	18	7	7	4	0	1	0	0	0	0
chr2	222508679	222508693	TTTTTTTTTTTTTTT	mono	intergenic	20	0	2	17	6	7	4	0	0	0	2	0	0
chr22	36436658	36436671	AAAAAAAAAAAAAA	mono	intergenic	20	1	0	18	7	7	4	0	0	0	0	0	0
chr3	192443074	192443087	TTTTTTTTTTTTTT	mono	intronic	20	1	1	18	8	6	4	0	0	0	0	0	1
chr8	12404032	12404045	AAAAAAAAAAAAAA	mono	intronic	20	1	0	18	8	6	4	0	0	1	0	0	0
chr8	32807658	32807672	TTTTTTTTTTTTTTT	mono	intergenic	20	0	1	17	6	9	2	0	0	0	1	0	0
chr8	55658239	55658251	TTTTTTTTTTTTT	mono	intergenic	20	0	0	17	8	5	4	0	0	0	0	0	0
chr8	70558662	70558678	TTTTTTTTTTTTTTTTT	mono	intronic	20	1	0	18	6	8	4	0	1	0	0	0	0
chr10	114870798	114870812	TTTTTTTTTTTTTTT	mono	intronic	19	0	0	17	7	7	3	0	0	0	0	0	0
chr10	123094960	123094975	AAAAAAAAAAAAAAAA	mono	intergenic	19	0	0	17	7	7	3	0	0	0	0	0	0
chr10	125821528	125821543	AAAAAAAAAAAAAAAA	mono	intronic	19	0	0	17	8	6	3	0	0	0	0	0	0
chr10	45719241	45719254	AAAAAAAAAAAAAA	mono	intergenic	19	0	0	17	7	7	3	0	0	0	0	0	0
chr10	6534201	6534218	AAAAAAAAAAAAAAAAAA	mono	intronic	19	0	0	17	6	8	3	0	0	0	0	0	0
chr11	107950839	107950854	TTTTTTTTTTTTTTTT	mono	intronic	19	1	0	18	7	7	4	0	1	0	0	0	0
chr11	47393219	47393233	AAAAAAAAAAAAAAA	mono	intronic	19	1	0	18	6	8	4	0	1	0	0	0	0
chr1	155440344	155440358	TTTTTTTTTTTTTTT	mono	intronic	19	0	0	17	6	7	4	0	0	0	0	0	0
chr1	229242731	229242743	TTTTTTTTTTTTT	mono	intergenic	19	0	0	17	8	7	2	0	0	0	0	0	0
chr12	43989659	43989674	TTTTTTTTTTTTTTTT	mono	intergenic	19	1	0	18	7	7	4	0	0	1	0	0	0
chr1	247679856	247679874	TTTTTTTTTTTTTTTTTTT	mono	intronic	19	0	1	17	7	6	4	0	0	0	1	0	0
chr13	104036130	104036143	TTTTTTTTTTTTTT	mono	intergenic	19	0	0	17	5	8	4	0	0	0	0	0	0
chr13	73637013	73637026	AAAAAAAAAAAAAA	mono	intronic	19	0	0	17	6	7	4	0	0	0	0	0	0
chr1	43256268	43256285	TTTTTTTTTTTTTTTTTT	mono	intronic	19	0	0	17	6	9	2	0	0	0	0	0	0
chr14	97042422	97042436	AAAAAAAAAAAAAAA	mono	intergenic	19	0	0	17	6	8	3	0	0	0	0	0	0
chr1	66997259	66997273	AAAAAAAAAAAAAAA	mono	intergenic	19	0	0	17	8	5	4	0	0	0	0	0	0
chr17	17515205	17515218	TTTTTTTTTTTTTT	mono	intergenic	19	0	0	17	6	7	4	0	0	0	0	0	0
chr17	27274003	27274014	TTTTTTTTTTTT	mono	intronic	19	0	0	17	6	8	3	0	0	0	0	0	0
chr17	28838551	28838565	TTTTTTTTTTTTTTT	mono	intronic	19	0	1	17	8	5	4	0	0	0	1	0	0
chr17	4025022	4025035	TTTTTTTTTTTTTT	mono	intronic	19	0	0	17	5	7	5	0	0	0	0	0	0
chr17	70804188	70804199	AAAAAAAAAAAA	mono	intronic	19	1	0	18	7	7	4	0	0	1	0	0	0
chr18	75403595	75403609	TTTTTTTTTTTTTTT	mono	intergenic	19	1	0	18	6	9	3	1	0	0	0	0	0
chr1	94307705	94307719	TTTTTTTTTTTTTTT	mono	intronic	19	0	0	17	6	7	4	0	0	0	0	0	0
chr15	63344093	63344109	TTTTTTTTTTTTTTTTT	mono	intronic	27	1	1	17	5	9	3	1	0	0	0	0	1
chr17	60392944	60392960	AAAAAAAAAAAAAAAAA	mono	intergenic	25	0	0	16	6	7	3	0	0	0	0	0	0
chr17	48309990	48310004	TTTTTTTTTTTTTTT	mono	intergenic	24	1	0	17	5	8	4	0	1	0	0	0	0
chr1	167794561	167794575	TTTTTTTTTTTTTTT	mono	intronic	23	0	0	16	5	8	3	0	0	0	0	0	0
chr17	78372928	78372939	AAAAAAAAAAAA	mono	intronic	23	0	0	16	6	7	3	0	0	0	0	0	0
chr17	37459501	37459512	AAAAAAAAAAAA	mono	intronic	22	0	0	16	4	8	4	0	0	0	0	0	0
chr1	159150370	159150382	TTTTTTTTTTTTT	mono	intronic	21	0	0	16	6	7	3	0	0	0	0	0	0
chr1	220142996	220143008	AAAAAAAAAAAAA	mono	intronic	21	0	0	16	5	7	4	0	0	0	0	0	0
chr13	104139006	104139020	TTTTTTTTTTTTTTT	mono	intergenic	21	0	1	16	5	7	4	0	0	0	0	0	1
chr14	25782276	25782288	TTTTTTTTTTTTT	mono	intergenic	21	1	0	17	6	10	1	1	0	0	0	0	0
chr10	24784015	24784029	AAAAAAAAAAAAAAA	mono	intronic	20	0	0	16	5	7	4	0	0	0	0	0	0
chr10	91949634	91949648	TTTTTTTTTTTTTTT	mono	intergenic	20	1	0	17	6	9	2	1	0	0	0	0	0
chr11	69902937	69902953	TTTTTTTTTTTTTTTTT	mono	intronic	20	0	0	16	8	7	1	0	0	0	0	0	0
chr17	41400162	41400191	AAAAAAAAAAAAAAAAAAAAAAAAAAAAAA	mono	intergenic	20	2	0	18	7	6	5	0	2	0	0	0	0
chr17	48782782	48782796	AAAAAAAAAAAAAAA	mono	intronic	20	1	0	17	6	8	3	0	1	0	0	0	0
chr2	213704787	213704800	TTTTTTTTTTTTTT	mono	intergenic	20	0	3	16	7	8	1	0	0	0	2	0	1
chr2	33992824	33992837	TTTTTTTTTTTTTT	mono	intronic	20	1	1	17	8	6	3	1	0	0	1	0	0
chr2	42506077	42506088	AAAAAAAAAAAA	mono	intronic	20	0	0	16	5	6	5	0	0	0	0	0	0
chr3	190235871	190235884	TTTTTTTTTTTTTT	mono	intronic	20	0	1	16	7	6	3	0	0	0	1	0	0
chr3	89220091	89220104	TTTTTTTTTTTTTT	mono	intronic	20	0	0	16	6	7	3	0	0	0	0	0	0
chr7	8963106	8963123	AAAAAAAAAAAAAAAAAA	mono	intergenic	20	1	1	17	7	9	1	0	0	1	1	0	0
chr9	124127756	124127769	TTTTTTTTTTTTTT	mono	intronic	20	0	0	16	6	8	2	0	0	0	0	0	0
chr11	3004823	3004834	AAAAAAAAAAAA	mono	intronic	19	0	0	16	5	8	3	0	0	0	0	0	0
chr1	205140159	205140171	AAAAAAAAAAAAA	mono	intronic	19	0	0	16	7	5	4	0	0	0	0	0	0
chr1	205386961	205386975	AAAAAAAAAAAAAAA	mono	intronic	19	1	0	17	6	8	3	0	0	0	0	0	0
chr13	102095655	102095666	TTTTTTTTTTTT	mono	intergenic	19	0	0	16	7	7	2	0	0	0	0	0	0
chr13	112743643	112743659	AAAAAAAAAAAAAAAAA	mono	intronic	19	1	0	17	6	9	2	0	1	0	0	0	0
chr13	33202690	33202704	AAAAAAAAAAAAAAA	mono	intronic	19	1	0	17	6	8	3	0	0	1	0	0	0
chr14	105596967	105596979	AAAAAAAAAAAAA	mono	intergenic	19	1	0	17	6	7	4	0	1	0	0	0	0
chr15	24109035	24109047	TTTTTTTTTTTTT	mono	intergenic	19	0	2	16	7	6	3	0	0	0	2	0	0
chr17	2034042	2034054	AAAAAAAAAAAAA	mono	intronic	19	0	0	16	7	7	2	0	0	0	0	0	0
chr17	37094716	37094729	TTTTTTTTTTTTTT	mono	intronic	19	1	0	17	7	7	3	0	0	0	0	0	0
chr17	52820959	52820973	AAAAAAAAAAAAAAA	mono	intergenic	19	1	0	17	4	8	5	0	1	0	0	0	0
chr17	65566896	65566909	TTTTTTTTTTTTTT	mono	intronic	19	0	0	16	6	7	3	0	0	0	0	0	0
chr17	76896627	76896641	AAAAAAAAAAAAAAA	mono	intronic	19	0	0	16	5	7	4	0	0	0	0	0	0
chr17	7780691	7780704	TTTTTTTTTTTTTT	mono	intergenic	19	0	0	16	7	6	3	0	0	0	0	0	0
chr1	78465115	78465128	TTTTTTTTTTTTTT	mono	intronic	19	0	0	16	6	6	4	0	0	0	0	0	0
chr17	46479696	46479709	TTTTTTTTTTTTTT	mono	intronic	23	3	0	18	6	8	4	1	1	1	0	0	0
chr17	44255147	44255159	TTTTTTTTTTTTT	mono	intronic	22	0	0	15	5	8	2	0	0	0	0	0	0
chr21	19636219	19636233	TTTTTTTTTTTTTTT	mono	intronic	22	3	1	18	7	10	1	2	0	0	1	0	0
chr6	7733133	7733147	TTTTTTTTTTTTTTT	mono	intronic	22	1	0	16	6	8	2	1	0	0	0	0	0
chr1	145079778	145079790	AAAAAAAAAAAAA	mono	intronic	21	0	0	15	6	4	5	0	0	0	0	0	0
chr13	99870749	99870761	TTTTTTTTTTTTT	mono	intronic	21	1	0	16	6	7	3	0	0	1	0	0	0
chr17	17920188	17920203	AAAAAAAAAAAAAAAA	mono	3utr	21	1	0	16	5	8	3	0	1	0	0	0	0
chr17	46049460	46049473	AAAAAAAAAAAAAA	mono	intronic	21	1	0	16	6	6	4	0	0	1	0	0	0
chr2	197399007	197399019	AAAAAAAAAAAAA	mono	intronic	21	1	1	16	7	6	3	0	0	0	1	0	0
chr6	112076172	112076187	TTTTTTTTTTTTTTTT	mono	intronic	21	2	0	17	5	8	4	0	2	0	0	0	0
chr10	111620784	111620796	TTTTTTTTTTTTT	mono	intergenic	20	0	0	15	5	7	3	0	0	0	0	0	0
chr10	92848592	92848605	TTTTTTTTTTTTTT	mono	intergenic	20	1	0	16	6	6	4	0	1	0	0	0	0
chr1	237619876	237619889	TTTTTTTTTTTTTT	mono	intronic	20	0	0	15	5	6	4	0	0	0	0	0	0
chr1	237965134	237965145	TTTTTTTTTTTT	mono	intronic	20	1	0	16	5	8	3	1	0	0	0	0	0
chr13	33568549	33568568	TTTTTTTTTTTTTTTTTTTT	mono	intergenic	20	1	0	16	6	7	3	1	0	0	0	0	0
chr14	81684439	81684450	TTTTTTTTTTTT	mono	intronic	20	1	0	16	7	7	2	0	1	0	0	0	0
chr17	48945507	48945521	TTTTTTTTTTTTTTT	mono	exonic	20	0	0	15	7	7	1	0	0	0	0	0	0
chr17	60399571	60399584	AAAAAAAAAAAAAA	mono	intergenic	20	1	0	16	6	8	2	0	1	0	0	0	0
chr5	140585113	140585127	TTTTTTTTTTTTTTT	mono	intergenic	20	2	0	17	8	6	3	0	2	0	0	0	0
chr8	102715381	102715393	TTTTTTTTTTTTT	mono	intronic	20	0	1	15	4	7	4	0	0	0	0	0	1
chr8	93612650	93612664	AAAAAAAAAAAAAAA	mono	intronic	20	2	1	17	7	6	4	1	0	1	0	0	1
chr10	132328696	132328710	TTTTTTTTTTTTTTT	mono	intergenic	19	1	0	16	5	7	4	1	0	0	0	0	0
chr10	66831951	66831965	TTTTTTTTTTTTTTT	mono	intergenic	19	0	0	15	6	7	2	0	0	0	0	0	0
chr11	102232572	102232585	TTTTTTTTTTTTTT	mono	intronic	19	0	0	15	5	6	4	0	0	0	0	0	0
chr1	161998460	161998473	AAAAAAAAAAAAAA	mono	intergenic	19	0	0	15	5	7	3	0	0	0	0	0	0
chr1	199177435	199177448	TTTTTTTTTTTTTT	mono	intergenic	19	0	0	15	4	8	3	0	0	0	0	0	0
chr1	201499185	201499199	TTTTTTTTTTTTTTT	mono	intergenic	19	0	0	15	6	7	2	0	0	0	0	0	0
chr13	29590490	29590503	TTTTTTTTTTTTTT	mono	intergenic	19	2	0	17	4	10	3	1	0	0	0	0	0
chr13	74381446	74381459	AAAAAAAAAAAAAA	mono	intronic	19	0	0	15	7	5	3	0	0	0	0	0	0
chr13	79976161	79976173	AAAAAAAAAAAAA	mono	intronic	19	0	0	15	6	7	2	0	0	0	0	0	0
chr14	36860635	36860653	TTTTTTTTTTTTTTTTTTT	mono	intergenic	19	1	0	16	6	7	3	0	1	0	0	0	0
chr15	27331264	27331280	TTTTTTTTTTTTTTTTT	mono	intronic	19	0	1	15	7	5	3	0	0	0	1	0	0
chr1	65643623	65643634	AAAAAAAAAAAA	mono	intronic	19	0	0	15	5	6	4	0	0	0	0	0	0
chr17	36168006	36168018	TTTTTTTTTTTTT	mono	intergenic	19	1	0	16	4	7	5	0	0	1	0	0	0
chr17	44516752	44516767	AAAAAAAAAAAAAAAA	mono	intergenic	19	0	0	15	5	7	3	0	0	0	0	0	0
chr17	46119171	46119186	TTTTTTTTTTTTTTTT	mono	intergenic	19	1	0	16	7	6	3	0	0	1	0	0	0
chr19	20374157	20374175	TTTTTTTTTTTTTTTTTTT	mono	intergenic	19	2	0	17	7	6	4	0	0	1	0	0	0
chr15	40891992	40892012	TTTTTTTTTTTTTTTTTTTTT	mono	intronic	23	0	0	14	6	6	2	0	0	0	0	0	0
chr17	35329971	35329985	TTTTTTTTTTTTTTT	mono	intronic	22	1	0	15	6	7	2	0	1	0	0	0	0
chr10	15663169	15663181	TTTTTTTTTTTTT	mono	intronic	21	1	0	15	5	7	3	1	0	0	0	0	0
chr1	232469644	232469657	TTTTTTTTTTTTTT	mono	intergenic	21	0	0	14	6	6	2	0	0	0	0	0	0
chr6	169404874	169404886	AAAAAAAAAAAAA	mono	intergenic	21	0	0	14	6	6	2	0	0	0	0	0	0
chr10	120475818	120475831	TTTTTTTTTTTTTT	mono	intronic	20	0	0	14	8	5	1	0	0	0	0	0	0
chr1	245553478	245553490	TTTTTTTTTTTTT	mono	intronic	20	0	0	14	3	8	3	0	0	0	0	0	0
chr13	70043146	70043161	TTTTTTTTTTTTTTTT	mono	intergenic	20	0	0	14	5	6	3	0	0	0	0	0	0
chr13	72641676	72641689	AAAAAAAAAAAAAA	mono	intergenic	20	1	1	15	7	7	1	0	0	0	1	0	0
chr13	82586858	82586872	TTTTTTTTTTTTTTT	mono	intergenic	20	1	0	15	5	6	4	0	0	1	0	0	0
chr16	76323426	76323439	TTTTTTTTTTTTTT	mono	intronic	20	2	0	16	5	9	2	1	1	0	0	0	0
chr20	52934598	52934612	TTTTTTTTTTTTTTT	mono	intergenic	20	3	0	17	8	6	3	2	0	0	0	0	0
chr3	25029458	25029469	TTTTTTTTTTTT	mono	intronic	20	0	0	14	3	8	3	0	0	0	0	0	0
chr10	93592230	93592242	TTTTTTTTTTTTT	mono	intronic	19	1	0	15	6	5	4	0	1	0	0	0	0
chr13	21158296	21158307	AAAAAAAAAAAA	mono	intronic	19	1	0	15	7	6	2	0	0	1	0	0	0
chr13	61263158	61263172	TTTTTTTTTTTTTTT	mono	intronic	19	1	0	15	7	7	1	1	0	0	0	0	0
chr17	27355375	27355389	TTTTTTTTTTTTTTT	mono	intergenic	19	1	0	15	7	6	2	0	1	0	0	0	0
chr17	38590763	38590777	TTTTTTTTTTTTTTT	mono	intergenic	19	0	0	14	4	7	3	0	0	0	0	0	0
chr17	59486438	59486449	AAAAAAAAAAAA	mono	3utr	19	0	1	14	4	7	3	0	0	0	1	0	0
chr17	80874391	80874403	TTTTTTTTTTTTT	mono	intronic	19	0	1	14	4	8	2	0	0	0	1	0	0
chr1	79435393	79435407	TTTTTTTTTTTTTTT	mono	intronic	19	0	1	14	5	6	3	0	0	0	0	0	1
chr17	9592730	9592743	TTTTTTTTTTTTTT	mono	intronic	19	0	0	14	4	6	4	0	0	0	0	0	0
chr13	100025426	100025442	TTTTTTTTTTTTTTTTT	mono	intronic	38	2	0	15	5	6	4	0	1	1	0	0	0
chr3	124917101	124917113	AAAAAAAAAAAAA	mono	intronic	30	1	1	14	5	8	1	0	0	1	1	0	0
chr17	44568242	44568253	TTTTTTTTTTTT	mono	intergenic	26	1	0	14	4	7	3	0	1	0	0	0	0
chr19	11236157	11236174	TTTTTTTTTTTTTTTTTT	mono	intronic	24	0	0	13	4	6	3	0	0	0	0	0	0
chr19	7241189	7241205	TTTTTTTTTTTTTTTTT	mono	intronic	24	0	0	13	3	7	3	0	0	0	0	0	0
chr22	38687901	38687923	TTTTTTTTTTTTTTTTTTTTTTT	mono	3utr	23	1	0	14	5	8	1	1	0	0	0	0	0
chr8	110045401	110045413	TTTTTTTTTTTTT	mono	intergenic	23	3	1	16	5	6	5	2	0	0	0	0	0
chr1	234463121	234463133	TTTTTTTTTTTTT	mono	intergenic	22	0	1	13	4	5	4	0	0	0	1	0	0
chr1	235414535	235414547	AAAAAAAAAAAAA	mono	intronic	22	0	0	13	6	7	0	0	0	0	0	0	0
chr17	52822354	52822365	AAAAAAAAAAAA	mono	intergenic	22	0	0	13	4	5	4	0	0	0	0	0	0
chr19	37784628	37784661	GAGAGAGACAGAGAGAGAGAGAGAGAGAGAGAGA	di	intergenic	22	0	0	13	5	3	5	0	0	0	0	0	0
chr13	98993399	98993410	AAAAAAAAAAAA	mono	intronic	21	0	1	13	6	4	3	0	0	0	0	0	1
chr1	41934723	41934735	TTTTTTTTTTTTT	mono	intergenic	21	0	0	13	2	7	4	0	0	0	0	0	0
chr17	68725684	68725694	AAAAAAAAAAA	mono	intergenic	21	3	0	16	5	7	4	0	2	1	0	0	0
chr5	141379894	141379906	AAAAAAAAAAAAA	mono	intergenic	21	2	0	15	7	5	3	1	1	0	0	0	0
chr9	83501296	83501307	AAAAAAAAAAAA	mono	intergenic	21	0	2	13	5	5	3	0	0	0	2	0	0
chr17	69129382	69129394	AAAAAAAAAAAAA	mono	intronic	20	0	0	13	3	8	2	0	0	0	0	0	0
chr18	19108057	19108074	TTTTTTTTTTTTTTTTTT	mono	intergenic	20	0	0	13	6	4	3	0	0	0	0	0	0
chr22	22830040	22830064	TTTTTTTTTTTTTTTTTTTTTTTTT	mono	intergenic	20	0	1	13	6	5	2	0	0	0	1	0	0
chr3	186892496	186892510	TTTTTTTTTTTTTTT	mono	intergenic	20	1	0	14	5	5	4	0	1	0	0	0	0
chr8	97464148	97464159	TTTTTTTTTTTT	mono	intergenic	20	1	1	14	6	5	3	0	0	1	0	0	1
chr1	112125913	112125932	AAAAAAAAAAAAAAAAAAAA	mono	intergenic	19	0	0	13	6	4	3	0	0	0	0	0	0
chr1	175795218	175795229	AAAAAAAAAAAA	mono	intergenic	19	0	0	13	5	5	3	0	0	0	0	0	0
chr1	186570498	186570509	AAAAAAAAAAAA	mono	intergenic	19	0	0	13	6	6	1	0	0	0	0	0	0
chr1	221865961	221865974	AAAAAAAAAAAAAA	mono	intergenic	19	0	0	13	3	7	3	0	0	0	0	0	0
chr13	75486681	75486694	AAAAAAAAAAAAAA	mono	intergenic	19	1	0	14	5	6	3	1	0	0	0	0	0
chr17	36393442	36393458	AAAAAAAAAAAAAAAAA	mono	intronic	19	2	0	15	6	7	2	0	2	0	0	0	0
chr17	53967062	53967076	TTTTTTTTTTTTTTT	mono	intergenic	19	1	0	14	6	5	3	0	0	1	0	0	0
chr17	63372783	63372796	TTTTTTTTTTTTTT	mono	intergenic	19	0	0	13	5	5	3	0	0	0	0	0	0
chr17	64870055	64870070	TTTTTTTTTTTTTTTT	mono	intergenic	19	1	0	14	4	7	3	0	0	1	0	0	0
chr18	59687741	59687752	TTTTTTTTTTTT	mono	intergenic	19	1	0	14	5	7	2	0	1	0	0	0	0
chr13	21084751	21084768	TTTTTTTTTTTTTTTTTT	mono	intronic	27	1	1	13	3	6	4	1	0	0	1	0	0
chr17	44247619	44247632	TTTTTTTTTTTTTT	mono	intronic	26	2	1	14	5	5	4	0	2	0	1	0	0
chr3	104561883	104561901	TTTTTTTTTTTTTTTTTTT	mono	intergenic	26	0	1	12	4	6	2	0	0	0	1	0	0
chr13	73729633	73729644	TTTTTTTTTTTT	mono	intergenic	25	0	0	12	3	5	4	0	0	0	0	0	0
chr16	16726191	16726209	TTTTTTTTTTTTTTTTTTT	mono	intergenic	24	2	1	14	7	4	3	2	0	0	1	0	0
chr1	151590355	151590377	TTTTTTTTTTTTTTTTTTTTTTT	mono	intronic	23	1	0	13	4	9	0	1	0	0	0	0	0
chr15	91948838	91948857	TTTTTTTTTTTTTTTTTTTT	mono	intergenic	22	0	1	12	5	5	2	0	0	0	1	0	0
chr1	159536278	159536289	AAAAAAAAAAAA	mono	intergenic	20	1	0	13	3	7	3	1	0	0	0	0	0
chr1	248610217	248610232	TTTTTTTTTTTTTTTT	mono	intergenic	20	2	0	14	5	6	3	0	2	0	0	0	0
chr17	69146721	69146734	TTTTTTTTTTTTTT	mono	intronic	20	1	0	13	7	4	2	1	0	0	0	0	0
chr17	80412894	80412906	TTTTTTTTTTTTT	mono	intergenic	20	0	0	12	4	5	3	0	0	0	0	0	0
chr19	23855036	23855053	AAAAAAAAAAAAAAAAAA	mono	intronic	20	0	0	12	4	5	3	0	0	0	0	0	0
chr8	75309435	75309449	TTTTTTTTTTTTTTT	mono	intergenic	20	1	3	13	4	6	3	0	0	1	2	0	1
chr1	218747433	218747446	AAAAAAAAAAAAAA	mono	intronic	19	1	0	13	4	6	3	1	0	0	0	0	0
chr13	40992669	40992680	AAAAAAAAAAAA	mono	intronic	19	0	0	12	5	6	1	0	0	0	0	0	0
chr4	48467986	48467996	AAAAAAAAAAA	mono	intergenic	33	2	1	13	5	6	2	1	0	1	1	0	0
chr5	11035968	11035978	AAAAAAAAAAA	mono	intronic	28	1	2	12	5	5	2	1	0	0	2	0	0
chr17	70641470	70641481	TTTTTTTTTTTT	mono	intergenic	22	2	0	13	4	7	2	0	2	0	0	0	0
chr7	79730956	79730969	AAAAAAAAAAAAAA	mono	intergenic	22	2	1	13	5	5	3	2	0	0	1	0	0
chr3	183598910	183598926	TTTTTTTTTTTTTTTTT	mono	intronic	21	1	0	12	4	6	2	1	0	0	0	0	0
chr3	20588531	20588550	TTTTTTTTTTTTTTTTTTTT	mono	intergenic	21	0	1	11	4	5	2	0	0	0	1	0	0
chr8	104316154	104316165	TTTTTTTTTTTT	mono	intronic	21	1	0	12	4	5	3	0	1	0	0	0	0
chr8	76662538	76662554	TTTTTTTTTTTTTTTTT	mono	intergenic	21	3	0	14	6	6	2	0	2	1	0	0	0
chr17	67178977	67178991	AAAAAAAAAAAAAAA	mono	intronic	20	1	0	12	6	4	2	0	1	0	0	0	0
chr6	131111996	131112008	AAAAAAAAAAAAA	mono	intergenic	20	0	1	11	4	5	2	0	0	0	1	0	0
chr13	27738227	27738239	AAAAAAAAAAAAA	mono	intronic	19	2	0	13	5	6	2	1	0	1	0	0	0
chr13	99797647	99797659	TTTTTTTTTTTTT	mono	intergenic	19	2	0	13	4	6	3	2	0	0	0	0	0
chr17	62257130	62257140	AAAAAAAAAAA	mono	intronic	19	1	0	12	4	6	2	0	0	1	0	0	0
chr17	9108246	9108258	TTTTTTTTTTTTT	mono	intronic	19	1	0	12	6	3	3	0	0	1	0	0	0
chr22	48111392	48111414	TTTTTTTTTTCTTTTTTTTTTTT	mono	intronic	28	0	0	10	4	5	1	0	0	0	0	0	0
chr6	52644524	52644538	AAAAAAAAAAAAAAA	mono	intergenic	27	3	2	13	4	6	3	1	2	0	2	0	0
chr17	79044900	79044911	TTTTTTTTTTTT	mono	intronic	24	0	0	10	3	4	3	0	0	0	0	0	0
chr5	67641861	67641879	TTTTTTTTTTTTTTTTTTT	mono	intergenic	24	0	2	10	5	2	3	0	0	0	2	0	0
chr10	29050833	29050846	TTTTTTTTTTTTTT	mono	intronic	22	1	0	11	5	5	1	1	0	0	0	0	0
chr11	19376799	19376815	TTTTTTTTTTTTTTTTT	mono	intronic	22	1	0	11	5	5	1	0	1	0	0	0	0
chr17	46162924	46162936	AAAAAAAAAAAAA	mono	intronic	22	2	0	12	3	6	3	0	2	0	0	0	0
chr17	57715349	57715359	AAAAAAAAAAA	mono	intronic	22	2	0	12	2	8	2	1	1	0	0	0	0
chr17	55250841	55250852	TTTTTTTTTTTT	mono	intergenic	21	1	0	11	3	6	2	0	1	0	0	0	0
chr6	9747572	9747584	TTTTTTTTTTTTT	mono	intergenic	21	1	0	11	3	4	4	0	1	0	0	0	0
chr8	113064521	113064535	TTTTTTTTTTTTTTT	mono	intergenic	21	1	1	11	6	2	3	1	0	0	1	0	0
chr17	52884615	52884625	AAAAAAAAAAA	mono	intergenic	19	1	1	11	3	6	2	0	0	1	1	0	0
chr17	54537418	54537429	AAAAAAAAAAAA	mono	intronic	19	0	0	10	5	4	1	0	0	0	0	0	0
chr17	76671714	76671726	AAAAAAAAAAAAA	mono	3utr	19	1	0	11	6	3	2	0	1	0	0	0	0
chr17	77355816	77355827	TTTTTTTTTTTT	mono	intronic	19	1	0	11	5	4	2	0	0	1	0	0	0
chr17	4168732	4168745	TTTTTTTTTTTTTT	mono	intergenic	30	1	1	10	5	4	1	1	0	0	1	0	0
chr10	67376207	67376224	TTTTTTTTTTTTTTTTTT	mono	intronic	29	2	3	11	5	5	1	2	0	0	2	0	1
chr10	38158086	38158103	TTTTTTTTTTTTTTTTTT	mono	intergenic	27	3	1	12	5	5	2	2	1	0	1	0	0
chr14	76722233	76722250	AAAAAAAAAAAAAAAAAA	mono	intergenic	26	2	1	11	5	4	2	1	1	0	0	0	1
chr17	77446624	77446634	TTTTTTTTTTT	mono	intronic	25	1	1	10	4	4	2	0	1	0	0	0	1
chr11	109995541	109995555	TTTTTTTTTTTTTTT	mono	intronic	23	0	0	9	4	3	2	0	0	0	0	0	0
chr1	179979540	179979558	TTTTTTTTTTTTTTTTTTT	mono	intronic	23	3	0	12	5	7	0	1	2	0	0	0	0
chr17	67443002	67443015	TTTTTTTTTTTTTT	mono	intronic	23	2	0	11	5	4	2	0	1	1	0	0	0
chr17	44340154	44340167	AAAAAAAAAAAAAA	mono	intergenic	22	1	0	10	6	2	2	0	1	0	0	0	0
chr9	127687639	127687654	TTTTTTTTTTTTTTTT	mono	intronic	22	2	0	11	3	4	4	1	1	0	0	0	0
chr17	19461211	19461227	AAAAAAAAAAAAAAAAA	mono	intronic	21	2	0	11	5	4	2	1	0	1	0	0	0
chr17	32522728	32522739	AAAAAAAAAAAA	mono	intergenic	21	2	0	11	3	6	2	0	0	0	0	0	0
chr17	79453775	79453785	TTTTTTTTTTT	mono	intergenic	21	0	1	9	2	4	3	0	0	0	1	0	0
chr11	25040150	25040172	TTTTTTTTTTTTTTTTTTTTTTT	mono	intronic	20	1	1	10	3	5	2	1	0	0	1	0	0
chr17	44335187	44335200	AAAAAAAAAAAAAA	mono	intergenic	20	1	0	10	4	4	2	0	0	0	0	0	0
chr5	157324204	157324218	TTTTTTTTTTTTTTT	mono	intergenic	20	3	0	12	4	6	2	0	3	0	0	0	0
chr17	52300238	52300250	AAAAAAAAAAAAA	mono	intergenic	19	0	0	9	2	6	1	0	0	0	0	0	0
chr18	63699726	63699747	TTTTTTTTTTTTTCTTTTTTTT	mono	intergenic	19	0	0	9	5	4	0	0	0	0	0	0	0
chr15	27300154	27300174	TTTTTTTTTTTTTTTTTTTTT	mono	intronic	52	4	4	12	5	4	3	2	1	1	3	0	1
chr2	32052393	32052409	TTTTTTTTTTTTTTTTT	mono	intergenic	37	4	2	12	6	5	1	4	0	0	2	0	0
chr4	104595473	104595484	TTTTTTTTTTTT	mono	intronic	29	2	2	10	4	4	2	1	0	1	1	0	1
chr2	128886972	128886989	TTTTTTTTTTTTTTTTTT	mono	intronic	28	2	3	10	6	4	0	2	0	0	2	0	1
chr3	117032450	117032467	TTTTTTTTTTTTTTTTTT	mono	intergenic	28	1	1	9	3	5	1	1	0	0	1	0	0
chr18	52785080	52785091	TTTTTTTTTTTT	mono	intronic	26	2	2	10	3	7	0	1	1	0	2	0	0
chr17	68657975	68657986	TTTTTTTTTTTT	mono	intergenic	24	2	0	10	3	3	4	1	1	0	0	0	0
chr17	70978832	70978843	TTTTTTTTTTTT	mono	intronic	22	3	0	11	4	5	2	0	2	1	0	0	0
chr13	47972549	47972558	TTTTTTTTTT	mono	intergenic	21	2	0	10	3	5	2	0	0	1	0	0	0
chr19	3941248	3941264	TTTTTTTTTTTTTTTTT	mono	intronic	21	1	1	9	4	3	2	1	0	0	1	0	0
chr11	4057082	4057097	TTTTTTTTTTTTTTTT	mono	intronic	20	2	2	10	5	5	0	2	0	0	1	0	1
chr13	67307810	67307822	TTTTTTTTTTTTT	mono	intronic	20	2	0	10	4	5	1	0	1	1	0	0	0
chr17	67166895	67166905	AAAAAAAAAAA	mono	intronic	20	0	0	8	2	3	3	0	0	0	0	0	0
chr8	9934990	9935012	TTTTTTTTTTTTTTTTTTTTTTT	mono	intronic	20	1	0	9	3	4	2	1	0	0	0	0	0
chr11	91606407	91606425	TTTTTTTTTTTTTTTTTTT	mono	intergenic	19	1	1	9	3	4	2	1	0	0	1	0	0
chr13	105338576	105338587	AAAAAAAAAAAA	mono	intergenic	19	1	1	9	5	3	1	0	0	1	0	0	0
chr2	234142109	234142127	TTTTTTTTTTTTTTTTTTT	mono	intergenic	33	3	3	10	6	3	1	2	1	0	2	0	1
chr16	30757419	30757435	TTTTTTTTTTTTTTTTT	mono	intergenic	31	1	1	8	2	5	1	0	1	0	0	0	1
chr4	186496584	186496598	TTTTTTTTTTTTTTT	mono	intergenic	25	4	0	11	3	7	1	0	4	0	0	0	0
chr7	133394399	133394419	TTTTTTTTTTTTTTTTTTTTT	mono	intronic	25	2	3	9	3	5	1	2	0	0	2	0	1
chr17	44260645	44260656	TTTTTTTTTTTT	mono	intronic	23	2	1	9	3	3	3	0	2	0	1	0	0
chr19	58467937	58467954	TTTTTTTTTTTTTTTTTT	mono	intergenic	23	1	1	8	3	4	1	0	1	0	0	0	1
chr1	245798401	245798415	TTTTTTTTTTTTTTT	mono	intronic	22	2	1	9	5	4	0	1	1	0	0	0	1
chr13	99889230	99889241	AAAAAAAAAAAA	mono	intronic	22	1	0	8	1	5	2	1	0	0	0	0	0
chr1	46385464	46385480	TTTTTTTTTTTTTTTTT	mono	intronic	22	0	2	7	4	2	1	0	0	0	2	0	0
chr16	16679000	16679015	AAAAAAAAAAAAAAAA	mono	intergenic	22	0	1	7	2	4	1	0	0	0	1	0	0
chr2	221811532	221811554	TTTTTTTTTTTTTTTTTTTTTTT	mono	intergenic	22	1	1	8	3	5	0	1	0	0	1	0	0
chr3	56832566	56832586	TTTTTTTTTTTTTTTTTTTTT	mono	intronic	22	1	1	8	5	3	0	1	0	0	0	0	1
chr7	79906557	79906577	TTTTTTTTTTTTTTTTTTTTT	mono	intergenic	22	2	2	9	3	4	2	2	0	0	1	0	1
chr13	110142641	110142651	TTTTTTTTTTT	mono	intergenic	21	0	1	7	3	3	1	0	0	0	1	0	0
chr5	58086895	58086905	AAAAAAAAAAA	mono	intronic	21	1	1	8	4	2	2	0	1	0	1	0	0
chr2	101487792	101487811	TTTTTTTTTTTTTTTTTTTT	mono	intronic	20	2	1	9	3	5	1	2	0	0	1	0	0
chr3	117750022	117750040	TTTTTTTTTTTTTTTTTTT	mono	intergenic	20	1	1	8	3	5	0	1	0	0	1	0	0
chr3	58028073	58028091	TTTTTTTTTTTTTTTTTTT	mono	intronic	20	1	0	8	3	5	0	1	0	0	0	0	0
chr1	234016155	234016163	TTTTTTTTT	mono	intergenic	19	1	0	8	4	3	1	0	1	0	0	0	0
chr13	94454658	94454670	TTTTTTTTTTTTT	mono	intronic	19	3	0	10	5	3	2	0	1	2	0	0	0
chr14	35124657	35124670	TTTTTTTTTTTTTT	mono	intergenic	19	1	0	8	2	5	1	1	0	0	0	0	0
chr15	74818719	74818735	TTTTTTTTTTTTTTTTT	mono	intergenic	19	1	1	8	2	5	1	1	0	0	0	0	1
chr1	81586936	81586944	AAAAAAAAA	mono	intergenic	19	0	0	7	1	3	3	0	0	0	0	0	0
chr6	107468189	107468201	AAAAAAAAAAAAA	mono	intergenic	56	9	1	15	6	7	2	2	7	0	1	0	0
chr6	7786694	7786714	TTTTTTTTTTTTTTTTTTTTT	mono	intronic	37	3	4	9	5	3	1	3	0	0	3	0	1
chr8	34053431	34053450	TTTTTTTTTTTTTTTTTTTT	mono	intergenic	36	3	2	9	4	3	2	3	0	0	2	0	0
chr4	83724316	83724334	TTTTTTTTTTTTTTTTTTT	mono	intergenic	35	4	0	10	2	6	2	2	1	1	0	0	0
chr11	86749652	86749671	TTTTTTTTTTTTTTTTTTTT	mono	intronic	27	4	2	10	4	5	1	1	2	1	2	0	0
chr3	40686653	40686666	TTTTTTTTTTTTTT	mono	intergenic	27	3	1	9	4	4	1	1	2	0	0	1	0
chr4	99933421	99933438	TTTTTTTTTTTTTTTTTT	mono	intronic	27	2	2	8	4	4	0	2	0	0	2	0	0
chr6	58034277	58034289	TTTTTTTTTTTTT	mono	intergenic	27	2	3	8	4	3	1	1	1	0	2	0	1
chr7	55326798	55326816	TTTTTTTTTTTTTTTTTTT	mono	intergenic	24	3	2	9	3	4	2	1	2	0	2	0	0
chr17	9435139	9435149	TTTTTTTTTTT	mono	intronic	22	3	0	9	3	5	1	0	1	1	0	0	0
chr18	52468240	52468263	TTTTTTTTTTTTTTTTTTTTTTTT	mono	intergenic	22	1	1	7	2	4	1	1	0	0	1	0	0
chr6	148792523	148792549	TTTTTTTTTTTTTTTTTTTTTTTTTTT	mono	intronic	22	1	2	7	2	4	1	1	0	0	2	0	0
chr18	34099919	34099936	TTTTTTTTTTTTTTTTTT	mono	intronic	21	0	0	6	3	2	1	0	0	0	0	0	0
chr17	50239422	50239430	AAAAAAAAA	mono	intergenic	20	1	0	7	2	3	2	0	1	0	0	0	0
chr17	70807208	70807220	AAAAAAAAAAAAA	mono	intronic	20	2	0	8	2	5	1	0	1	0	0	0	0
chr5	173300281	173300297	TTTTTTTTTTTTTTTTT	mono	intergenic	20	1	1	7	3	2	2	1	0	0	1	0	0
chr6	43206450	43206467	TTTTTTTTTTTTTTTTTT	mono	intergenic	20	2	1	8	3	4	1	1	0	1	1	0	0
chr7	129608088	129608106	TTTTTTTTTTTTTTTTTTT	mono	intergenic	20	2	1	8	3	5	0	2	0	0	1	0	0
chr17	37621655	37621667	TTTTTTTTTTTTT	mono	intronic	19	2	0	8	2	3	3	0	2	0	0	0	0
chr11	123582724	123582737	TTTTTTTTTTTTTT	mono	intergenic	50	6	3	11	5	6	0	1	3	2	2	0	1
chr9	106953238	106953249	TTTTTTTTTTTT	mono	intergenic	39	4	3	9	3	3	3	4	0	0	3	0	0
chr2	4479509	4479525	TTTTTTTTTTTTTTTTT	mono	intergenic	36	3	6	8	5	2	1	2	0	1	5	0	1
chr7	31261968	31261980	TTTTTTTTTTTTT	mono	intergenic	32	4	4	9	4	3	2	3	0	1	3	0	1
chr6	167927283	167927291	AAAAAAAAA	mono	intergenic	30	0	0	5	3	1	1	0	0	0	0	0	0
chr13	103009474	103009486	TTTTTTTTTTTTT	mono	intronic	27	6	1	11	2	6	3	3	2	1	1	0	0
chr4	148982765	148982776	TTTTTTTTTTTT	mono	intronic	26	0	0	5	0	5	0	0	0	0	0	0	0
chr6	132143723	132143735	AAAAAAAAAAAAA	mono	intronic	26	0	0	5	1	4	0	0	0	0	0	0	0
chr10	120902059	120902076	TTTTTTTTTTTTTTTTTT	mono	intronic	24	2	0	7	2	4	1	2	0	0	0	0	0
chr19	6986778	6986789	AAAAAAAAAAAA	mono	intronic	23	3	2	8	1	5	2	0	3	0	2	0	0
chr1	8657845	8657856	TTTTTTTTTTTT	mono	intronic	22	3	2	8	2	5	1	1	2	0	2	0	0
chr2	133408289	133408300	AAAAAAAAAAAA	mono	intronic	22	2	0	7	3	3	1	2	0	0	0	0	0
chr5	34439369	34439390	AAAAAAAAAAAAAAAAAAAAAA	mono	intergenic	22	1	0	6	1	5	0	0	0	1	0	0	0
chr7	12337930	12337964	AAAAAAAAAAAAAAAAAAAAAAAAAAAAAAAAAAA	mono	intergenic	22	1	0	6	3	2	1	1	0	0	0	0	0
chr8	131193154	131193165	AAAAAAAAAAAA	mono	intronic	22	3	1	8	2	3	3	2	1	0	1	0	0
chr13	88101619	88101628	TTTTTTTTTT	mono	intronic	21	2	1	7	2	5	0	1	1	0	1	0	0
chr13	91507763	91507773	AAAAAAAAAAA	mono	intergenic	21	1	1	6	3	2	1	1	0	0	0	0	1
chr17	52666253	52666267	TTTTTTTTTTTTTTT	mono	intergenic	21	1	0	6	2	3	1	0	1	0	0	0	0
chr17	78344810	78344820	TTTTTTTTTTT	mono	intronic	21	0	0	5	4	1	0	0	0	0	0	0	0
chr19	9289781	9289791	TTTTTTTTTTT	mono	intergenic	21	2	1	7	2	4	1	0	1	1	0	0	1
chr9	26738091	26738110	TTTTTTTTTTTTTTTTTTTT	mono	intergenic	21	4	0	9	4	4	1	3	0	1	0	0	0
chr11	31065371	31065382	TTTTTTTTTTTT	mono	intergenic	20	2	2	7	1	5	1	1	0	1	2	0	0
chr11	8048021	8048031	AAAAAAAAAAA	mono	intergenic	20	1	1	6	1	5	0	1	0	0	1	0	0
chr11	100150643	100150658	TTTTTTTTTTTTTTTT	mono	intronic	19	4	1	9	4	5	0	0	4	0	1	0	0
chr19	54979907	54979920	TTTTTTTTTTTTTT	mono	intronic	19	2	0	7	1	6	0	2	0	0	0	0	0
chr7	116279404	116279425	AAAAAAAAAGAAAAAAAAAAAA	mono	intergenic	54	5	3	9	2	7	0	3	2	0	2	0	1
chr5	50753916	50753928	TTTTTTTTTTTTT	mono	intergenic	38	3	4	7	4	3	0	3	0	0	3	0	1
chr15	60788058	60788070	AAAAAAAAAAAAA	mono	3utr	35	5	2	9	2	7	0	2	2	1	2	0	0
chr5	113062582	113062594	TTTTTTTTTTTTT	mono	intergenic	34	4	3	8	5	3	0	4	0	0	3	0	0
chr3	23880368	23880380	TTTTTTTTTTTTT	mono	intronic	33	5	1	9	2	7	0	1	4	0	1	0	0
chr14	70883035	70883052	TTTTTTTTTTTTTTTTTT	mono	intronic	30	2	1	6	2	4	0	2	0	0	1	0	0
chr1	115023144	115023158	AAAAAAAAAAAAAAA	mono	intronic	28	2	3	6	2	4	0	2	0	0	3	0	0
chr12	107420548	107420568	TTTTTTTTTTTTTTTTTTTTT	mono	intronic	28	4	1	8	2	5	1	3	1	0	0	0	1
chr19	6626122	6626132	AAAAAAAAAAA	mono	intergenic	28	3	2	7	2	4	1	1	2	0	2	0	0
chr20	46090743	46090756	TTTTTTTTTTTTTT	mono	intergenic	28	4	2	8	4	2	2	4	0	0	2	0	0
chr1	221556384	221556395	TTTTTTTTTTTT	mono	intergenic	27	3	2	7	1	5	1	3	0	0	1	0	1
chr1	39766180	39766190	AAAAAAAAAAA	mono	intronic	27	2	0	6	1	3	2	2	0	0	0	0	0
chr7	78712620	78712635	TTTTTTTTTTTTTTTT	mono	intronic	27	3	4	7	3	4	0	2	1	0	3	0	1
chr8	46852618	46852625	TTTTTTTT	mono	intergenic	26	0	0	4	2	1	1	0	0	0	0	0	0
chr1	101707563	101707580	TTTTTTTTTTTTTTTTTT	mono	intergenic	25	2	2	6	3	2	1	1	0	1	1	0	1
chr18	26248393	26248403	AAAAAAAAAAA	mono	intergenic	25	0	2	4	0	3	1	0	0	0	1	1	0
chr6	56885632	56885652	TTTTTTTTTTTTTTTTTTTTT	mono	intronic	25	2	1	6	2	2	2	1	0	1	1	0	0
chr9	33302966	33302984	TTTTTTTTTTTTTTTTTTT	mono	intronic	24	2	1	6	3	3	0	2	0	0	1	0	0
chr17	70937696	70937710	TTTTTTTTTTTTTTT	mono	intronic	23	4	1	8	1	4	3	3	1	0	0	0	1
chr20	47995878	47995906	TTTTTTTTTTTTTTTTTTTTTTTTTTTTT	mono	intronic	22	4	2	8	4	3	1	4	0	0	2	0	0
chr12	58880906	58880917	TTTTTTTTTTTT	mono	intergenic	21	3	0	7	1	4	2	1	2	0	0	0	0
chr15	88060356	88060367	AAAAAAAAAAAA	mono	intergenic	21	0	1	4	2	0	2	0	0	0	1	0	0
chr20	6010005	6010026	TTTTTTTTTTTTTTTTTTTTTT	mono	intronic	21	3	1	7	2	4	1	3	0	0	0	0	1
chr2	180388076	180388094	TTTTTTTTTTTTTTTTTTT	mono	intronic	21	2	3	6	3	2	1	2	0	0	3	0	0
chr17	68224450	68224457	GCGCGCGC	di	intergenic	20	1	0	5	3	1	1	0	0	1	0	0	0
chr1	119106232	119106244	TTTTTTTTTTTTT	mono	intergenic	19	2	0	6	1	2	3	0	2	0	0	0	0
chr12	130785787	130785796	GGGGGGGGGG	mono	intergenic	19	0	1	4	1	1	2	0	0	0	0	0	1
chr17	52722703	52722712	AAAAAAAAAA	mono	intergenic	19	1	0	5	1	3	1	1	0	0	0	0	0
chr13	80723820	80723838	TTTTTTTTTTTTTTTTTTT	mono	intergenic	54	6	7	9	3	3	3	5	1	0	6	0	1
chr3	144769382	144769393	TTTTTTTTTTTT	mono	intergenic	41	6	2	9	4	4	1	3	3	0	2	0	0
chr14	85498371	85498385	TTTTTTTTTTTTTTT	mono	intergenic	39	4	3	7	4	2	1	4	0	0	3	0	0
chr8	69378276	69378286	AAAAAAAAAAA	mono	intronic	34	4	5	7	2	4	1	3	0	1	4	0	1
chr19	47534453	47534471	TTTTTTTTTTTTTTTTTTT	mono	intronic	33	2	1	5	4	1	0	2	0	0	1	0	0
chr7	16647294	16647316	TTTTTTTTTTTTTTTTTTTTTTT	mono	intronic	29	2	1	5	2	3	0	1	1	0	1	0	0
chr11	72609774	72609791	TTTTTTTTTTTTTTTTTT	mono	intronic	28	1	0	4	1	3	0	0	1	0	0	0	0
chr13	25220376	25220393	TTTTTTTTTTTTTTTTTT	mono	intergenic	27	3	2	6	3	1	2	3	0	0	2	0	0
chr4	160951724	160951742	TTTTTTTTTTTTTTTTTTT	mono	intergenic	27	2	1	5	3	2	0	2	0	0	0	0	1
chr9	121898658	121898668	GGGGGGGGGGG	mono	intergenic	27	1	1	4	3	0	1	1	0	0	1	0	0
chr4	103801836	103801845	AAAAAAAAAA	mono	intronic	26	3	2	6	1	5	0	2	1	0	2	0	0
chr19	52823065	52823088	TTTTTTTTTTTTTTTTTTTTTTTT	mono	intronic	22	2	0	5	2	2	1	2	0	0	0	0	0
chr4	48195795	48195804	TTTTTTTTTT	mono	intronic	22	3	1	6	1	4	1	1	2	0	1	0	0
chr17	51755342	51755350	TTTTTTTTT	mono	intergenic	21	1	0	4	2	1	1	0	1	0	0	0	0
chr4	88893741	88893753	TTTTTTTTTTTTT	mono	intergenic	21	2	2	5	4	1	0	2	0	0	1	0	1
chr8	136786325	136786336	TTTTTTTTTTTT	mono	intergenic	21	2	0	5	1	3	1	2	0	0	0	0	0
chr8	27748717	27748738	TTTTTTTTTTGTTTTTTTTTTT	mono	intronic	21	3	2	6	4	1	1	2	0	1	1	0	1
chr12	22070965	22070975	AAAAAAAAAAA	mono	intronic	20	1	1	4	2	1	1	1	0	0	1	0	0
chr13	22882799	22882809	TTTTTTTTTTT	mono	intergenic	20	2	1	5	1	3	1	1	0	1	1	0	0
chr9	20735843	20735853	AAAAAAAAAAA	mono	intronic	20	1	0	4	1	3	0	1	0	0	0	0	0
chr17	44277405	44277432	ACACACACACACACACACACACACACAC	di	intronic	19	3	0	6	2	2	2	0	1	1	0	0	0
chr17	21904445	21904469	TGTGTGTGTGTGTGTGTGTGTGTGT	di	intronic	52	4	1	6	1	4	1	0	3	1	0	0	1
chr4	72036877	72036893	TTTTTTTTTTTTTTTTT	mono	intergenic	50	4	3	6	3	3	0	2	1	1	2	0	1
chr1	23115247	23115265	TTTTTTTTTTTTTTTTTTT	mono	intronic	47	3	4	5	3	2	0	3	0	0	3	0	1
chr2	162434446	162434455	TTTTTTTTTT	mono	intergenic	34	2	1	4	3	1	0	2	0	0	1	0	0
chr3	173754375	173754389	TTTTTTTTTTTTTTT	mono	intronic	32	4	1	6	4	2	0	2	0	2	1	0	0
chr1	210533649	210533661	TTTTTTTTTTTTT	mono	intronic	31	5	4	7	3	3	1	3	0	2	3	0	1
chr7	135579231	135579251	TTTTTTTTTTTTTTTTTTTTT	mono	intergenic	31	3	3	5	2	2	1	3	0	0	2	0	1
chr10	93595034	93595063	TTTTTTTTCTTTTTTTTTTTCTTTTTTTTT	mono	intronic	29	1	0	3	0	3	0	1	0	0	0	0	0
chr7	94497692	94497703	TTTTTTTTTTTT	mono	intergenic	29	4	3	6	3	2	1	3	0	1	2	0	1
chr11	1490093	1490102	GGGGGGGGGG	mono	intergenic	28	2	0	4	0	3	1	0	2	0	0	0	0
chr1	30401932	30401944	TTTTTTTTTTTTT	mono	intergenic	28	2	3	4	1	2	1	1	0	1	3	0	0
chr4	151812061	151812071	TTTTTTTTTTT	mono	intronic	27	1	1	3	0	3	0	1	0	0	1	0	0
chr5	90457326	90457342	TTTTTTTTTTTTTTTTT	mono	intronic	27	2	1	4	4	0	0	2	0	0	1	0	0
chr6	159143795	159143820	TTTTTTTTTTTTTTTTTTTTTTTTTT	mono	intronic	27	4	2	6	3	3	0	4	0	0	2	0	0
chr6	18427488	18427498	TTTTTTTTTTT	mono	intronic	25	4	0	6	2	3	1	3	1	0	0	0	0
chr1	112708526	112708535	TTTTTTTTTT	mono	intergenic	24	0	1	2	0	1	1	0	0	0	1	0	0
chr15	71572124	71572135	AAAAAAAAAAAA	mono	intronic	24	1	1	3	1	0	2	0	0	1	1	0	0
chr16	46393965	46393974	GATGATGATG	tri	intergenic	24	1	0	3	3	0	0	1	0	0	0	0	0
chr16	85509383	85509406	TTTTTTTTTTTTTTTTTTTTTTTT	mono	intergenic	24	2	1	4	1	3	0	1	1	0	0	0	1
chr17	67444386	67444399	TTTTTTTTTTTTTT	mono	intronic	24	3	1	5	3	2	0	0	2	1	1	0	0
chr2	71457716	71457735	TTTTTTTTTTTTTTTTTTTT	mono	intergenic	24	3	2	5	3	2	0	1	2	0	1	0	1
chr6	26701253	26701261	TTTTTTTTT	mono	intergenic	24	3	0	5	1	1	3	2	1	0	0	0	0
chr1	75194819	75194831	TTTTTTTTTTTTT	mono	intronic	23	3	1	5	2	1	2	1	1	1	1	0	0
chr16	9673181	9673195	TTTTTTTTTTTTTTT	mono	intergenic	22	3	3	5	2	2	1	1	2	0	2	0	1
chr3	193952828	193952850	TTTTTTTTGTTTTTTTTTTTTTT	mono	intronic	22	3	4	5	3	1	1	2	1	0	4	0	0
chr5	33387297	33387306	AAAAAAAAAA	mono	intergenic	22	2	1	4	2	1	1	2	0	0	1	0	0
chr7	12729918	12729939	TTTTTTTGTTTTTTTTTTTTTT	mono	3utr	22	3	2	5	3	2	0	1	1	1	2	0	0
chr17	69408188	69408198	TTTTTTTTTTT	mono	intergenic	21	3	1	5	1	3	1	0	2	1	1	0	0
chr3	123324618	123324628	TTTTTTTTTTT	mono	intronic	21	0	1	2	1	1	0	0	0	0	1	0	0
chr22	49326435	49326446	AAAAAAAAAAAA	mono	intergenic	20	0	0	2	1	1	0	0	0	0	0	0	0
chr3	116766079	116766088	AAAAAAAAAA	mono	intergenic	20	2	1	4	2	1	1	0	1	1	1	0	0
chr13	99683378	99683385	AAAAAAAA	mono	intronic	19	1	0	3	0	3	0	1	0	0	0	0	0
chr17	46050037	46050045	TTTTTTTTT	mono	intronic	19	2	1	4	2	0	2	0	1	1	1	0	0
chr17	66941475	66941483	TTTTTTTTT	mono	intronic	19	2	0	4	1	2	1	1	0	1	0	0	0
chr17	67874179	67874187	TTTTTTTTT	mono	intronic	19	1	1	3	1	2	0	1	0	0	1	0	0
chr17	76733957	76733982	ACACACACACACACACACACACACAC	di	intronic	19	1	0	3	1	2	0	0	1	0	0	0	0
chr6	162569412	162569420	AAAAAAAAA	mono	intronic	62	6	3	7	2	4	1	4	1	1	3	0	0
chr15	97265066	97265077	TTTTTTTTTTTT	mono	intergenic	43	5	2	6	1	4	1	1	3	1	2	0	0
chr17	26368909	26368923	GGGGGGGAGGGGGGG	mono	intergenic	41	2	4	3	2	0	1	1	0	1	3	0	1
chr18	52445093	52445099	CCCCCCC	mono	intergenic	40	1	2	2	1	1	0	1	0	0	1	0	1
chr11	70303135	70303143	CCCCCCCCC	mono	intergenic	39	3	0	4	1	0	3	2	0	1	0	0	0
chr9	22452042	22452053	TTTTTTTTTTTT	mono	3utr	37	6	2	7	3	3	1	2	2	2	2	0	0
chr2	48427111	48427121	AAAAAAAAAAA	mono	intergenic	30	2	1	3	1	2	0	2	0	0	1	0	0
chr7	17812489	17812496	CCCCCCCC	mono	intergenic	30	1	1	2	1	1	0	1	0	0	1	0	0
chr18	66212369	66212389	TTTTTTTTTTTTTTTTTTTTT	mono	intergenic	29	2	0	3	2	1	0	1	1	0	0	0	0
chr8	103712654	103712674	TTTTTTTTTTTTTTTTTTTTT	mono	intergenic	29	6	1	7	2	3	2	2	3	1	1	0	0
chr2	242743805	242743810	CCCCCC	mono	intergenic	28	2	0	3	0	2	1	0	2	0	0	0	0
chr5	11760910	11760918	TTTTTTTTT	mono	intronic	28	4	3	5	1	3	1	3	1	0	3	0	0
chr10	17247043	17247052	AAAAAAAAAA	mono	intergenic	27	3	0	4	1	3	0	3	0	0	0	0	0
chr4	29642488	29642498	TTTTTTTTTTT	mono	intergenic	27	4	3	5	1	3	1	4	0	0	2	0	1
chr5	42495180	42495189	CCCCCCCCCC	mono	intronic	27	1	3	2	2	0	0	1	0	0	3	0	0
chr8	53848885	53848894	CCCCCCCCCC	mono	intergenic	27	2	2	3	1	1	1	1	0	1	1	0	1
chr18	25535726	25535744	TTTTTTTTTTTTTTTTTTT	mono	intronic	26	3	2	4	2	2	0	1	2	0	1	0	1
chr10	24022541	24022548	TTGTTGTT	tri	intronic	25	3	3	4	2	2	0	3	0	0	3	0	0
chr15	35465754	35465762	TTTTTTTTT	mono	intergenic	25	1	1	2	0	0	2	1	0	0	1	0	0
chr3	61396466	61396475	AAAAAAAAAA	mono	intergenic	25	1	1	2	1	0	1	1	0	0	1	0	0
chr4	95609328	95609345	TTTTTTTTTTTTTTTTTT	mono	intergenic	25	3	2	4	2	2	0	3	0	0	1	0	1
chr6	40342596	40342607	AAAAAAAAAAAA	mono	intergenic	25	3	0	4	2	2	0	2	1	0	0	0	0
chr2	206748440	206748453	TTTTTTTTTTTTTT	mono	intergenic	24	2	2	3	1	1	1	2	0	0	2	0	0
chr10	50471491	50471499	AAAAAAAAA	mono	intergenic	23	1	1	2	0	2	0	1	0	0	1	0	0
chr17	52658820	52658829	AAAAAAAAAA	mono	intergenic	23	1	0	2	0	2	0	0	1	0	0	0	0
chr15	58802159	58802169	AAAAAAAAAAA	mono	intronic	22	3	1	4	1	3	0	2	1	0	1	0	0
chr3	66795348	66795358	AAAAAAAAAAA	mono	intergenic	22	2	0	3	1	1	1	1	1	0	0	0	0
chr9	84923798	84923807	AAAAAAAAAA	mono	intergenic	22	3	1	4	1	3	0	2	1	0	1	0	0
chr11	96797725	96797734	AAAAAAAAAA	mono	intergenic	21	1	3	2	1	1	0	0	1	0	3	0	0
chr1	245733164	245733179	TTTTTTTTTTTTTTTT	mono	intronic	21	6	0	7	4	2	1	0	6	0	0	0	0
chr13	107761619	107761631	TTTTTTTTTTTTT	mono	intergenic	21	3	1	4	1	3	0	0	2	0	0	0	1
chr17	78712785	78712792	TTTTTTTT	mono	intronic	20	2	1	3	1	1	1	0	1	1	1	0	0
chr22	29238476	29238481	AAAAAA	mono	intergenic	20	3	1	4	0	4	0	0	3	0	1	0	0
chr4	5458929	5458958	TTTTTTTTTTCTTTTTTTTTTTTTTTTTTT	mono	intronic	20	1	1	2	0	2	0	1	0	0	1	0	0
chr6	167213081	167213094	TTTTTTTTTTTTTT	mono	intronic	20	2	0	3	1	2	0	0	1	1	0	0	0
chrX	92925594	92925603	CCCCCCCCCC	mono	intergenic	20	2	1	3	0	1	2	1	0	1	0	0	1
chr11	113261524	113261530	AAAAAAA	mono	intronic	19	0	2	1	0	1	0	0	0	0	1	0	1
chr11	87408953	87408985	TTTTTTTTTATTTTTTTTTATTTTTTTTTTTTT	mono	intergenic	19	1	1	2	0	2	0	1	0	0	1	0	0
chr13	111533876	111533883	TTTTTTTT	mono	intronic	19	2	0	3	1	2	0	1	0	1	0	0	0
chr17	67867577	67867586	AAAAAAAAAA	mono	intronic	19	1	0	2	1	1	0	0	0	1	0	0	0
chr17	74322481	74322490	AAAAAAAAAA	mono	intronic	19	1	0	2	0	0	2	0	1	0	0	0	0
chr17	76284475	76284495	TTTTTTTATTTTTTTTTTTTT	mono	intergenic	19	1	0	2	0	2	0	1	0	0	0	0	0
chr12	119835644	119835656	GGGGGGGGGGGGG	mono	intronic	66	4	0	4	3	0	1	1	1	2	0	0	0
chr7	95001358	95001365	AAAAAAAA	mono	intronic	51	4	6	4	1	2	1	3	0	1	5	0	1
chr10	56829009	56829025	TTTTTTTTTTTTTTTTT	mono	intergenic	42	5	3	5	3	1	1	5	0	0	2	0	1
chr13	111257917	111257926	TTTTTTTTTT	mono	intergenic	41	3	2	3	1	2	0	3	0	0	2	0	0
chr14	51222367	51222396	TTTTTTTTTTTTTTTTTTTTTTTTTTTTTT	mono	intronic	41	5	5	5	1	3	1	4	0	1	4	0	1
chr17	7540037	7540046	CCCCCCCCCC	mono	intergenic	41	1	1	1	0	1	0	0	1	0	0	0	1
chr1	68307917	68307934	TTTTTTTTTTTTTTTTTT	mono	intronic	38	4	2	4	2	2	0	2	2	0	2	0	0
chr6	113697044	113697059	TTTTTTTTTTTTTTTT	mono	intergenic	38	3	2	3	2	1	0	1	1	1	2	0	0
chr15	86188999	86189018	TTTTTTTGTTTTTTTTTTTT	mono	intronic	36	3	5	3	2	1	0	3	0	0	3	0	2
chr11	68553079	68553091	AAAAAAAAAAAAA	mono	intronic	34	5	0	5	4	1	0	1	4	0	0	0	0
chr10	53488214	53488240	TTTTTTTTTTTTTTTTTTTTTTTTTTT	mono	intronic	31	3	1	3	1	2	0	3	0	0	1	0	0
chr1	17524113	17524123	AAAAAAAAAAA	mono	intergenic	31	3	2	3	0	3	0	2	0	1	2	0	0
chr7	72301118	72301126	GGGGGGGGG	mono	intronic	31	3	0	3	0	3	0	3	0	0	0	0	0
chr9	92996086	92996105	TTTTTTTTTTTTTTTTTTTT	mono	intergenic	31	4	2	4	2	2	0	2	1	1	2	0	0
chr13	43299839	43299847	AAAAAAAAA	mono	intergenic	30	3	1	3	1	2	0	1	0	2	1	0	0
chr6	79921183	79921201	TTTTTTTTTTTTTTTTTTT	mono	intronic	30	4	3	4	1	3	0	3	0	1	3	0	0
chr8	109235058	109235078	TTTTTTTTTTTTTTTTTTTTT	mono	intronic	30	6	3	6	2	3	1	4	1	1	3	0	0
chr1	120305072	120305082	AAAAAAAAAAA	mono	intronic	29	2	2	2	1	1	0	1	0	1	2	0	0
chr12	28125852	28125857	CCCCCC	mono	intergenic	29	1	2	1	1	0	0	1	0	0	1	0	1
chr12	9591333	9591367	TTTTTTTTTTTTTGTTTTTTTGTTTTTTTTTTTTT	mono	intronic	28	2	0	2	2	0	0	1	1	0	0	0	0
chr6	71459302	71459311	AAAAAAAAAA	mono	intronic	28	5	4	5	2	2	1	3	0	2	4	0	0
chr11	70673097	70673105	AAAAAAAAA	mono	intronic	26	0	0	0	0	0	0	0	0	0	0	0	0
chr21	43575329	43575338	TTTTTTTTTT	mono	intergenic	26	2	1	2	0	1	1	1	1	0	1	0	0
chr6	48507217	48507230	CCCCCCCCCCCCCC	mono	intergenic	26	4	1	4	0	4	0	3	1	0	1	0	0
chr11	70673106	70673112	TTTTTTT	mono	intronic	25	0	0	0	0	0	0	0	0	0	0	0	0
chr13	105256246	105256255	AAAAAAAAAA	mono	intergenic	25	5	0	5	1	4	0	2	1	2	0	0	0
chr13	89405996	89406008	TTTTTTTTTTTTT	mono	intergenic	25	4	0	4	2	2	0	2	2	0	0	0	0
chr2	137735372	137735392	TTTTTTTTTTTTTTTTTTTTT	mono	intronic	24	3	1	3	0	3	0	2	1	0	0	0	1
chr5	169610215	169610231	TTTTTTTTTTTTTTTTT	mono	intergenic	24	3	1	3	1	2	0	2	0	1	0	0	1
chr10	37111688	37111696	TTTTTTTTT	mono	intergenic	23	4	0	4	2	2	0	2	2	0	0	0	0
chr13	50451856	50451874	AAAAAAAAAAACAAAAAAA	mono	intergenic	23	2	3	2	1	1	0	2	0	0	2	0	1
chr1	219366401	219366409	GGGGGGGGG	mono	intronic	22	2	0	2	1	1	0	1	0	0	0	0	0
chr1	228771357	228771388	ACACACACACACACAGACACACACGCACACAC	di	intergenic	22	1	0	1	0	1	0	0	0	1	0	0	0
chr1	245961392	245961402	TTTTTTTTTTT	mono	intronic	22	3	0	3	0	2	1	3	0	0	0	0	0
chr17	44304649	44304659	AAAAAAAAAAA	mono	intergenic	22	3	0	3	2	1	0	0	2	0	0	0	0
chr21	16912982	16913009	TTTTTTTTTTTTTTTTTTTATTTTTTTT	mono	intergenic	22	1	3	1	0	1	0	1	0	0	2	0	1
chr7	86572618	86572628	AAAAAAAAAAA	mono	intronic	22	3	3	3	2	0	1	3	0	0	3	0	0
chr3	165483946	165483959	GGGGGGGGGGGGGG	mono	intergenic	21	0	3	0	0	0	0	0	0	0	2	0	1
chr10	90377905	90377913	TTTTTTTTT	mono	intergenic	20	0	1	0	0	0	0	0	0	0	1	0	0
chr1	240358248	240358257	TTTTTTTTTT	mono	intronic	20	1	0	1	0	1	0	1	0	0	0	0	0
chr17	73704164	73704172	TTTTTTTTT	mono	intergenic	20	1	0	1	1	0	0	0	1	0	0	0	0
chr22	31301504	31301510	AAAAAAA	mono	intronic	20	0	0	0	0	0	0	0	0	0	0	0	0
chr9	127598686	127598695	TTTTTTTTTT	mono	intergenic	20	2	1	2	0	1	1	0	0	2	0	0	1
chr13	103991081	103991088	TTTTTTTT	mono	intergenic	19	1	0	1	1	0	0	0	1	0	0	0	0
chr13	90124478	90124487	TTTTTTTTTT	mono	intergenic	19	2	0	2	0	2	0	1	0	1	0	0	0
chr13	93162456	93162462	TTTTTTT	mono	intronic	19	0	0	0	0	0	0	0	0	0	0	0	0
chr1	64597232	64597241	TTTTTTTTTT	mono	intronic	19	1	1	1	0	1	0	1	0	0	1	0	0
chr17	74588876	74588884	TTTTTTTTT	mono	intergenic	19	1	0	1	1	0	0	0	0	1	0	0	0
chr17	74594774	74594785	TTTTTTTTTTTT	mono	intergenic	19	3	2	3	2	1	0	0	2	1	1	0	1
chr19	14084818	14084824	AAAAAAA	mono	intronic	19	0	3	0	0	0	0	0	0	0	2	0	1
chr17	239796	239803	GGGGGGGG	mono	intergenic	46	3	0	2	1	1	0	3	0	0	0	0	0
chr13	53938278	53938289	TTTTTTTTTTTT	mono	intergenic	45	7	4	6	1	5	0	3	4	0	4	0	0
chr12	95350828	95350839	AAAAAAAAAAAA	mono	intergenic	44	7	2	6	1	3	2	4	1	2	2	0	0
chr5	134841388	134841393	AAAAAA	mono	intergenic	43	4	4	3	1	2	0	4	0	0	3	0	1
chr15	78347654	78347663	AAAAAAAAAA	mono	intronic	41	9	2	8	2	5	1	3	6	0	2	0	0
chr3	77574390	77574406	TTTTTTTTTTTTTTTTT	mono	intronic	41	5	6	4	1	2	1	3	1	1	5	0	1
chr14	26540568	26540576	GGGGGGGGG	mono	intergenic	38	3	4	2	1	1	0	3	0	0	3	0	1
chr14	68902210	68902227	TTTTTTTTTTTTTTTTTT	mono	intronic	38	5	4	4	2	1	1	4	0	1	3	0	1
chr2	174507406	174507414	TTTTTTTTT	mono	intergenic	37	4	2	3	1	2	0	2	1	1	2	0	0
chr6	49022710	49022727	TTTTTTTTTTTTTTTTTT	mono	intergenic	37	5	4	4	2	2	0	2	1	2	3	0	1
chr16	28834257	28834280	CCCCCCCCCCCCCCCCCCCCCCCC	mono	intergenic	35	3	0	2	2	0	0	1	1	1	0	0	0
chr7	117464006	117464017	TTTTTTTTTTTT	mono	intronic	35	5	2	4	1	1	2	3	2	0	2	0	0
chr21	21448884	21448892	CCCCCCCCC	mono	intergenic	33	2	2	1	1	0	0	2	0	0	1	0	1
chr5	54397794	54397802	GGGGGGGGG	mono	intergenic	33	3	3	2	1	0	1	2	1	0	2	0	1
chr6	126277697	126277703	AAAAAAA	mono	intergenic	33	2	1	1	0	1	0	1	1	0	1	0	0
chr1	13961386	13961392	GAGAGAG	di	intergenic	32	2	4	1	1	0	0	1	0	1	3	0	1
chr3	177771785	177771815	TTTTTTTTGTTTTTGTTTTTTTTTTTTTTTT	mono	intergenic	32	3	1	2	1	1	0	1	2	0	1	0	0
chr14	80334304	80334315	TTTTTTTTTTTT	mono	exonic	31	7	2	6	1	5	0	3	4	0	2	0	0
chr5	11028823	11028837	TTTTTTTCTTTTTTT	mono	intronic	31	3	2	2	1	1	0	3	0	0	2	0	0
chr12	20159458	20159466	TTTTTTTTT	mono	intergenic	30	3	0	2	1	1	0	2	1	0	0	0	0
chr4	75768237	75768245	AAAAAAAAA	mono	intergenic	29	3	2	2	1	0	1	2	1	0	2	0	0
chr16	83271829	83271838	AAAAAAAAAA	mono	intronic	28	2	2	1	1	0	0	2	0	0	2	0	0
chr3	109643548	109643557	CCCCCCCCCC	mono	intergenic	28	2	1	1	0	0	1	2	0	0	1	0	0
chr10	118924172	118924182	TTTTTTTTTTT	mono	intronic	25	6	0	5	1	4	0	2	4	0	0	0	0
chr12	59935276	59935284	TTTTTTTTT	mono	intergenic	25	3	2	2	0	2	0	1	2	0	2	0	0
chr13	109460649	109460659	TTTTTTTTTTT	mono	intronic	25	4	2	3	0	3	0	2	1	1	2	0	0
chr17	74280563	74280568	AAAAAA	mono	intronic	25	1	0	0	0	0	0	0	0	1	0	0	0
chr17	78404176	78404190	TTTGTTTGTTTGTTT	tetra	intronic	25	1	1	0	0	0	0	0	1	0	1	0	0
chr12	19797381	19797391	AAAAAAAAAAA	mono	intergenic	24	3	3	2	1	1	0	2	0	1	3	0	0
chr14	84309653	84309658	TTTTTT	mono	intergenic	24	1	1	0	0	0	0	1	0	0	1	0	0
chr11	123852762	123852778	TTTTTTTTTTTTTTTTT	mono	intergenic	23	4	1	3	1	2	0	0	2	2	1	0	0
chr1	3303159	3303167	AAAAAAAAA	mono	intronic	22	1	1	0	0	0	0	0	1	0	1	0	0
chr15	44015592	44015606	GGAGGGAGGGAGGGA	tetra	intergenic	22	1	0	0	0	0	0	1	0	0	0	0	0
chr16	58640827	58640835	GGGGGGGGG	mono	intronic	22	1	0	0	0	0	0	1	0	0	0	0	0
chr17	69413037	69413054	TGTGTGTGTGTGTGTGTG	di	intergenic	22	1	0	0	0	0	0	0	1	0	0	0	0
chr6	154270616	154270624	AAAAAAAAA	mono	intergenic	22	1	3	0	0	0	0	1	0	0	3	0	0
chr8	101458139	101458145	GGGGGGG	mono	intergenic	22	2	1	1	0	1	0	2	0	0	1	0	0
chr12	57802649	57802658	AAAAAAAAAA	mono	intergenic	21	4	1	3	2	1	0	2	1	1	1	0	0
chr13	61877180	61877185	AAAAAA	mono	intergenic	21	2	1	1	0	1	0	0	0	2	0	0	1
chr17	59525948	59525953	AAAAAA	mono	intergenic	21	1	1	0	0	0	0	1	0	0	1	0	0
chr17	66699394	66699402	TTTTTTTTT	mono	intergenic	21	1	1	0	0	0	0	1	0	0	1	0	0
chr5	122440679	122440687	AAAAAAAAA	mono	intronic	21	2	0	1	1	0	0	2	0	0	0	0	0
chr17	64057064	64057072	AAAAAAAAA	mono	intronic	20	2	1	1	0	1	0	0	1	1	1	0	0
chr17	67121930	67121940	AATCAATCAAT	tetra	intronic	20	1	1	0	0	0	0	0	1	0	1	0	0
chr17	67127715	67127720	AAAAAA	mono	intronic	20	1	0	0	0	0	0	0	1	0	0	0	0
chr17	68475664	68475672	AAAAAAAAA	mono	intergenic	20	2	1	1	1	0	0	0	2	0	1	0	0
chr17	77228782	77228789	AAAAAAAA	mono	intronic	20	1	0	0	0	0	0	1	0	0	0	0	0
chr1	89927097	89927106	AAAAAAAAAA	mono	intergenic	20	1	3	0	0	0	0	1	0	0	3	0	0
chr5	134040804	134040812	TTTTTTTTT	mono	intronic	20	2	2	1	1	0	0	2	0	0	2	0	0
chr5	62996354	62996362	TTTTTTTTT	mono	intergenic	20	3	2	2	1	1	0	2	1	0	2	0	0
chr7	1953610	1953617	GGGGGGGG	mono	intronic	20	2	0	1	0	0	1	1	0	1	0	0	0
chr9	138336186	138336193	GGGGGGGG	mono	intergenic	20	1	0	0	0	0	0	1	0	0	0	0	0
chr1	25805442	25805451	TTTTTTTTTT	mono	intronic	19	2	2	1	0	0	1	2	0	0	2	0	0
chr17	61805370	61805375	GGGGGG	mono	intronic	19	1	0	0	0	0	0	0	0	1	0	0	0
chr17	63515467	63515472	GGGGGG	mono	intergenic	19	1	0	0	0	0	0	0	0	1	0	0	0
chr17	63828059	63828064	AAAAAA	mono	intronic	19	1	0	0	0	0	0	0	1	0	0	0	0
chr17	63967099	63967104	AAAAAA	mono	intronic	19	1	0	0	0	0	0	0	1	0	0	0	0
chr17	65514003	65514008	AAAAAA	mono	intronic	19	1	0	0	0	0	0	0	1	0	0	0	0
chr17	67287328	67287336	TTTTTTTTT	mono	intronic	19	1	0	0	0	0	0	0	1	0	0	0	0
chr17	70290896	70290901	TTTTTT	mono	intergenic	19	1	1	0	0	0	0	0	0	1	1	0	0
chr17	70899091	70899098	AAAAAAAA	mono	intronic	19	2	0	1	0	1	0	0	2	0	0	0	0
chr17	72595902	72595910	AAAAAAAAA	mono	intergenic	19	2	1	1	1	0	0	0	1	1	1	0	0
chr17	73548210	73548218	AAAAAAAAA	mono	intronic	19	2	1	1	0	1	0	1	0	1	1	0	0
chr3	41970058	41970066	TTTTTTTTT	mono	intronic	65	7	2	5	4	1	0	6	0	1	1	0	1
chr13	95251455	95251460	AAAAAA	mono	intergenic	53	4	2	2	0	2	0	2	2	0	2	0	0
chr2	124157510	124157519	AAAAAAAAAA	mono	intergenic	51	5	4	3	2	1	0	4	0	0	4	0	0
chr8	63648410	63648415	CCCCCC	mono	intronic	46	5	3	3	0	3	0	4	1	0	2	0	1
chr3	28343154	28343159	TTTTTT	mono	intronic	43	2	2	0	0	0	0	2	0	0	2	0	0
chr11	104180751	104180757	AAAAAAA	mono	intergenic	39	4	4	2	0	2	0	4	0	0	4	0	0
chr11	28218221	28218231	TTTTTTTTTTT	mono	intronic	38	4	0	2	2	0	0	3	1	0	0	0	0
chr14	23794614	23794621	AAAAAAAA	mono	3utr	37	4	4	2	1	1	0	3	0	1	3	0	1
chr13	20408431	20408440	AAAAAAAAAA	mono	intronic	35	2	1	0	0	0	0	2	0	0	1	0	0
chr16	63883009	63883017	AAAAAAAAA	mono	intergenic	35	6	2	4	1	3	0	3	2	1	2	0	0
chr3	8842481	8842489	AAAAAAAAA	mono	intergenic	35	3	3	1	0	1	0	2	1	0	2	0	1
chr3	185901294	185901302	GGGGGGGGG	mono	intronic	34	3	3	1	1	0	0	2	0	1	2	0	1
chr1	217863835	217863843	TTTTTTTTT	mono	intronic	33	4	5	2	0	2	0	4	0	0	4	0	1
chr3	125551385	125551392	CCCCCCCC	mono	intronic	33	4	0	2	0	1	1	3	1	0	0	0	0
chr8	125028709	125028717	AAAAAAAAA	mono	intronic	33	5	4	3	1	1	1	2	3	0	4	0	0
chr14	74154777	74154783	AAAAAAA	mono	intronic	31	3	2	1	0	1	0	3	0	0	2	0	0
chr5	15422722	15422730	TTTTTTTTT	mono	intergenic	31	4	2	2	1	1	0	3	1	0	2	0	0
chrX	2266734	2266747	TTTTTTTTTTTTTT	mono	intronic	31	3	2	1	1	0	0	3	0	0	2	0	0
chr12	46841422	46841439	TTTTTTTTTTTTTTTTTT	mono	intronic	30	7	1	5	2	3	0	3	3	1	1	0	0
chr13	103409111	103409116	TTTTTT	mono	intronic	30	4	5	2	1	1	0	4	0	0	4	0	1
chr2	223011238	223011247	TTTTTTTTTT	mono	intergenic	30	4	4	2	1	1	0	2	1	1	4	0	0
chr1	22944454	22944466	TTTTTTTTTTTTT	mono	intergenic	29	4	1	2	1	1	0	3	0	1	0	0	1
chr1	239769590	239769597	GGGGGGGG	mono	intergenic	29	3	2	1	0	1	0	1	1	1	1	0	1
chr20	9680202	9680221	TTTTTTTTTTTTTTTTTTTT	mono	intronic	29	9	3	7	2	3	2	6	2	1	2	0	1
chr20	5132727	5132748	AAAAAAAAAAAAAACAAAAAAA	mono	intronic	28	3	1	1	0	0	1	2	1	0	0	0	1
chr5	35722558	35722577	TTTTTTTTTGTTTTTTTTTT	mono	intronic	28	4	2	2	1	1	0	3	0	1	2	0	0
chr11	98624823	98624832	TTTTTTTTTT	mono	intergenic	27	4	1	2	0	2	0	3	1	0	1	0	0
chr17	78512842	78512848	AAAAAAA	mono	intergenic	26	2	1	0	0	0	0	0	2	0	1	0	0
chr19	1039125	1039131	GAGAGAG	di	intergenic	26	4	3	2	2	0	0	3	0	1	2	0	1
chr5	105289417	105289434	AAAAAAAAAACAAAAAAA	mono	intergenic	25	3	3	1	0	1	0	3	0	0	3	0	0
chr3	114001798	114001804	AAAAAAA	mono	intergenic	24	2	2	0	0	0	0	2	0	0	2	0	0
chr3	37627288	37627294	CCCCCCC	mono	intronic	24	2	1	0	0	0	0	2	0	0	1	0	0
chr11	24594663	24594668	TTTTTT	mono	intronic	23	2	1	0	0	0	0	2	0	0	1	0	0
chr13	88555227	88555248	TTTTTTTTCTTTTTTTTTTTTT	mono	intergenic	23	2	3	0	0	0	0	2	0	0	3	0	0
chr17	54270823	54270840	AAAAAAAAACAAAAAAAA	mono	intronic	23	3	4	1	1	0	0	3	0	0	4	0	0
chr17	77874188	77874198	TTTTTTTTTTT	mono	intergenic	23	3	1	1	0	1	0	0	2	1	1	0	0
chr2	105459475	105459481	CTCTCTC	di	intronic	23	3	3	1	1	0	0	3	0	0	2	0	1
chr1	166786639	166786646	GGGGGGGG	mono	intergenic	22	2	1	0	0	0	0	2	0	0	1	0	0
chr12	13779739	13779753	CCCCCCCTCCCCCCC	mono	intronic	22	2	0	0	0	0	0	0	1	1	0	0	0
chr17	43670338	43670346	TTTTTTTTT	mono	intergenic	22	3	0	1	0	0	1	0	2	0	0	0	0
chr13	93760903	93760918	TTTTTTTTTTTTTTTT	mono	intergenic	21	3	3	1	0	1	0	3	0	0	2	0	1
chr17	77849280	77849285	AAAAAA	mono	intergenic	21	2	0	0	0	0	0	0	2	0	0	0	0
chr5	34184353	34184362	AAAAAAAAAA	mono	intergenic	21	4	0	2	1	1	0	0	1	3	0	0	0
chr6	143789939	143789951	CCCCCCCCCCCCC	mono	intronic	21	2	0	0	0	0	0	0	0	2	0	0	0
chr8	93871491	93871523	TTTTTTTTTTGTTTTTTTTTTTTTTTTTTTTTT	mono	intergenic	21	4	2	2	0	2	0	2	2	0	2	0	0
chr1	218795740	218795750	AAAAAAAAAAA	mono	intronic	20	2	0	0	0	0	0	1	0	1	0	0	0
chr12	38553309	38553316	GGGGGGGG	mono	intergenic	20	2	0	0	0	0	0	2	0	0	0	0	0
chr17	44365980	44365986	AAAAAAA	mono	intergenic	20	2	0	0	0	0	0	0	1	0	0	0	0
chr17	55512143	55512152	TTTTTTTTTT	mono	intronic	20	4	0	2	0	0	2	0	2	2	0	0	0
chr17	6557172	6557177	AAAAAA	mono	intergenic	20	2	0	0	0	0	0	1	1	0	0	0	0
chr17	68618212	68618219	TTTTTTTT	mono	intergenic	20	2	1	0	0	0	0	0	1	1	1	0	0
chr17	72139073	72139079	TTTTTTT	mono	intergenic	20	2	0	0	0	0	0	0	1	1	0	0	0
chr8	10004222	10004230	AAAAAAAAA	mono	intronic	20	2	0	0	0	0	0	1	1	0	0	0	0
chr17	44300229	44300238	TTTTTTTTTT	mono	intronic	19	2	0	0	0	0	0	0	1	0	0	0	0
chr17	47604818	47604823	AAAAAA	mono	intronic	19	2	0	0	0	0	0	1	1	0	0	0	0
chr17	63335104	63335111	TTTTTTTT	mono	intergenic	19	2	0	0	0	0	0	0	1	1	0	0	0
chr17	66897127	66897133	AAAAAAA	mono	intronic	19	2	0	0	0	0	0	0	2	0	0	0	0
chr17	68781853	68781858	TTTTTT	mono	intergenic	19	2	0	0	0	0	0	0	2	0	0	0	0
chr17	72372622	72372628	AAAAAAA	mono	intergenic	19	2	0	0	0	0	0	0	2	0	0	0	0
chr17	72513553	72513559	AAAAAAA	mono	intergenic	19	2	0	0	0	0	0	1	1	0	0	0	0
chr8	4109448	4109456	AGGGAGGGA	tetra	intronic	104	10	4	7	1	5	1	5	3	2	3	0	1
chrX	26032690	26032699	AGAGAGAGAG	di	intergenic	57	6	5	3	0	3	0	5	1	0	4	0	1
chr9	1600321	1600327	TTTTTTT	mono	intergenic	54	7	3	4	2	2	0	5	2	0	3	0	0
chr21	20365469	20365477	TTTTTTTTT	mono	intergenic	49	3	4	0	0	0	0	2	0	1	3	0	1
chr2	163092959	163092971	TTTTTTTTTTTTT	mono	intronic	49	7	4	4	2	2	0	5	1	1	3	0	1
chr2	194864761	194864776	TTTTTTTTTTTTTTTT	mono	intergenic	48	9	3	6	4	2	0	7	1	1	2	0	1
chr15	28644761	28644768	TCTTCTTC	tri	intergenic	46	5	2	2	1	1	0	2	2	1	1	0	1
chr5	27397119	27397131	AAAAAAAAAAAAA	mono	intergenic	44	9	2	6	1	5	0	2	7	0	2	0	0
chr14	77173374	77173382	CCCCCCCCC	mono	intergenic	41	4	1	1	0	1	0	1	2	1	0	0	1
chr16	64078879	64078885	AAAAAAA	mono	intergenic	41	4	4	1	1	0	0	4	0	0	4	0	0
chr6	73278234	73278241	TTTTTTTT	mono	intergenic	38	5	4	2	1	1	0	4	0	1	4	0	0
chr5	112036425	112036430	AAAAAA	mono	intergenic	37	3	4	0	0	0	0	2	1	0	3	0	1
chr13	21818281	21818311	TTTTTTTTTTTTTTTTTTTTTTTTTTTTTTT	mono	intergenic	35	6	3	3	1	2	0	5	1	0	3	0	0
chr15	84085362	84085384	TTTTTTTTTTTTTTTTTTTTTTT	mono	intergenic	34	5	3	2	1	1	0	3	1	1	2	0	1
chr19	39284538	39284545	GGGGGGGG	mono	intergenic	34	4	1	1	1	0	0	2	1	1	0	0	1
chr8	36088547	36088598	TTTTTTTTTTTTTTTTTTTTTTTTTTTTTTTTTTTTTTTTTTTTTTTTTTTT	mono	intergenic	33	4	4	1	1	0	0	3	0	1	4	0	0
chr7	11151536	11151545	AAAAAAAAAA	mono	intronic	31	4	2	1	0	1	0	3	0	1	2	0	0
chr15	59145122	59145169	TTTTTTTTTTTTTTTTTTTTTTTTTTTTTTTTTTTTTTTTTTTTTTTT	mono	intronic	29	3	4	0	0	0	0	3	0	0	3	0	1
chr9	25096946	25096967	TTTTTTTTGTTTTTTTTTTTTT	mono	intergenic	29	5	1	2	1	0	1	3	1	1	0	0	1
chr16	84542595	84542612	TTTTTTTTTTTTTTTTTT	mono	intergenic	28	6	3	3	2	1	0	2	1	3	2	0	1
chr17	58436874	58436879	AAAAAA	mono	intronic	27	4	2	1	1	0	0	3	1	0	2	0	0
chr17	78546215	78546221	AAAAAAA	mono	intronic	27	3	0	0	0	0	0	0	3	0	0	0	0
chr11	80685251	80685256	TTTTTT	mono	intergenic	25	3	1	0	0	0	0	3	0	0	1	0	0
chr17	57491471	57491491	TTTTTTTTCTTTTTTTTTTTT	mono	intergenic	24	5	3	2	0	2	0	4	0	1	2	0	1
chr17	79499059	79499078	TGATGATGATGGTGATGATG	tri	intronic	24	3	0	0	0	0	0	1	1	0	0	0	0
chr3	103101953	103101962	TTTTTTTTTT	mono	intergenic	24	4	1	1	0	1	0	0	3	1	1	0	0
chr3	50359247	50359259	GGGGGGGGGGGGG	mono	intronic	24	3	2	0	0	0	0	3	0	0	2	0	0
chr10	67465568	67465582	CCCCCCCCCCCCCCC	mono	intronic	23	3	1	0	0	0	0	2	0	1	1	0	0
chr17	44364020	44364028	AAAAAAAAA	mono	intergenic	23	3	0	0	0	0	0	0	2	0	0	0	0
chr17	67117743	67117750	AGAAGAAG	tri	intronic	23	4	4	1	1	0	0	2	0	2	3	0	1
chr17	72664533	72664541	CCCCCCCCC	mono	intergenic	23	3	1	0	0	0	0	0	2	1	0	0	1
chr6	88920429	88920434	AAAAAA	mono	intergenic	23	3	2	0	0	0	0	3	0	0	2	0	0
chr17	44249912	44249920	AAAAAAAAA	mono	intronic	22	3	0	0	0	0	0	0	3	0	0	0	0
chr17	67129015	67129024	GTGTGTGTGT	di	intronic	22	3	1	0	0	0	0	1	0	2	1	0	0
chr5	36183098	36183107	TTTTTTTTTT	mono	3utr	22	5	2	2	1	1	0	4	1	0	2	0	0
chr8	72063447	72063455	AAAAAAAAA	mono	intergenic	22	6	3	3	0	2	1	2	4	0	3	0	0
chr17	54125610	54125616	TTTTTTT	mono	intergenic	21	3	0	0	0	0	0	0	2	1	0	0	0
chr19	29919002	29919007	CCCCCC	mono	intronic	21	3	0	0	0	0	0	1	1	1	0	0	0
chr6	25369608	25369625	TTTTTTTTTTTTTTTTTT	mono	intronic	21	5	3	2	1	1	0	1	3	1	2	0	1
chr13	76650938	76650944	AAAAAAA	mono	intergenic	20	3	0	0	0	0	0	0	1	2	0	0	0
chr17	30679329	30679338	TTTTTTTTTT	mono	intronic	20	3	0	0	0	0	0	0	3	0	0	0	0
chr4	131357090	131357102	AAAAAAAAAAAAA	mono	intergenic	20	4	0	1	0	1	0	2	2	0	0	0	0
chr12	8054894	8054902	TTTTTTTTT	mono	intergenic	19	3	2	0	0	0	0	3	0	0	2	0	0
chr17	58012769	58012774	AAAAAA	mono	intronic	19	3	0	0	0	0	0	0	3	0	0	0	0
chr17	71134588	71134597	AAAAAAAAAA	mono	intergenic	19	5	0	2	1	1	0	0	3	2	0	0	0
chr17	71994221	71994230	AAAAAAAAAA	mono	intergenic	19	3	1	0	0	0	0	1	1	1	1	0	0
chr10	69107658	69107663	TTTTTT	mono	intronic	74	8	6	4	2	2	0	6	2	0	5	0	1
chr5	68415069	68415084	TTTTTTTCTTTTTTTT	mono	intronic	71	10	3	6	1	5	0	6	4	0	3	0	0
chr17	35695934	35695942	AGGGAGGGA	tetra	intronic	62	5	2	1	0	1	0	4	1	0	2	0	0
chr17	13572561	13572570	AAAAAAAAAA	mono	intergenic	54	10	2	6	2	3	1	3	6	1	1	0	1
chr17	76847434	76847440	AAAAAAA	mono	intergenic	50	7	4	3	1	2	0	5	0	2	3	0	1
chr9	16199021	16199027	AAAAAAA	mono	intergenic	47	6	5	2	1	1	0	6	0	0	4	0	1
chr13	97902793	97902802	TTTTTTTTTT	mono	intronic	42	10	3	6	1	5	0	3	7	0	3	0	0
chr14	80303643	80303649	AAAAAAA	mono	intronic	36	4	1	0	0	0	0	3	1	0	1	0	0
chr2	211922231	211922242	AAAAAAAAAAAA	mono	intergenic	36	5	3	1	0	1	0	5	0	0	3	0	0
chr11	90320564	90320573	AAAAAAAAAA	mono	intronic	33	8	3	4	1	1	2	1	6	1	3	0	0
chr20	9285538	9285545	TTTTTTTT	mono	intronic	33	4	2	0	0	0	0	4	0	0	2	0	0
chr6	4916841	4916849	GGGGGGGGG	mono	intronic	32	4	3	0	0	0	0	4	0	0	2	0	1
chr4	54876122	54876131	AAAAAAAAAA	mono	3utr	27	4	4	0	0	0	0	4	0	0	3	0	1
chr6	24644475	24644482	GGGGGGGG	mono	intronic	26	5	3	1	1	0	0	3	0	2	2	0	1
chr17	69192033	69192039	AAAAAAA	mono	intronic	23	4	0	0	0	0	0	0	3	1	0	0	0
chr14	36086844	36086858	GGGGGGGGGGGGGGG	mono	intronic	22	4	1	0	0	0	0	3	0	1	1	0	0
chr17	78740636	78740643	AAAAAAAA	mono	intronic	22	4	0	0	0	0	0	0	3	1	0	0	0
chr20	46355803	46355811	GGGGGGGGG	mono	intronic	21	5	1	1	1	0	0	3	0	1	1	0	0
chr9	123714385	123714393	AGGGAGGGA	tetra	intergenic	105	12	4	7	1	5	1	4	6	2	2	1	1
chr19	55503907	55503919	GGGGGGGGGGGGG	mono	intronic	79	7	2	2	1	0	1	6	0	0	2	0	0
chr9	140779410	140779420	CCCCCCCCCCC	mono	intronic	72	7	5	2	0	1	1	5	0	2	4	0	1
chr15	41718888	41718915	CCCCCCCCCCCCCCCGCCCCCCCCCCCC	mono	intronic	65	7	4	2	2	0	0	1	0	3	1	0	2
chr20	693877	693883	TTTTTTT	mono	intergenic	54	6	3	1	0	1	0	5	0	1	2	0	1
chr17	54270887	54270895	AAAAAAAAA	mono	intronic	43	5	1	0	0	0	0	3	0	2	0	0	1
chr2	127950196	127950206	GGGGGGGGGGG	mono	intronic	38	7	1	2	0	2	0	2	3	2	1	0	0
chr11	32629570	32629577	CCCCCCCC	mono	intronic	29	5	1	0	0	0	0	3	1	1	0	0	1
chr6	109950117	109950124	AAAAAAAA	mono	intronic	28	6	2	1	1	0	0	3	1	2	2	0	0
chr12	78080277	78080282	AAAAAA	mono	intergenic	27	5	1	0	0	0	0	2	3	0	1	0	0
chr17	71055845	71055852	AAAAAAAA	mono	intronic	24	5	0	0	0	0	0	0	4	1	0	0	0
chr17	6343805	6343810	AAAAAA	mono	intergenic	20	5	0	0	0	0	0	0	4	1	0	0	0
chr2	166791252	166791261	AAAAAAAAAA	mono	exonic	89	12	4	6	5	1	0	4	5	3	3	0	1
chr22	50624173	50624189	GGGGGGGGGGGGGGGGG	mono	intergenic	73	12	4	6	4	1	1	3	0	7	2	0	2
chr7	83164720	83164727	TTTTTTTT	mono	intronic	68	11	4	5	1	3	1	3	5	3	3	0	1
chr7	96223710	96223716	CCCCCCC	mono	intergenic	62	8	3	2	0	2	0	5	3	0	2	0	1
chr12	20210590	20210601	CCCCCCCCCCCC	mono	intronic	52	8	5	2	1	0	1	8	0	0	4	0	1
chr17	26285200	26285207	TTTTTTTT	mono	intergenic	52	11	2	5	0	5	0	3	8	0	2	0	0
chr7	77371553	77371559	AAAAAAA	mono	intronic	50	6	3	0	0	0	0	4	1	1	2	0	1
chr9	11772199	11772204	GGGGGG	mono	intergenic	45	10	0	4	0	4	0	3	5	2	0	0	0
chr13	111146167	111146174	GGGGGGGG	mono	intronic	40	7	2	1	0	0	1	3	2	2	1	0	1
chrX	27985102	27985111	CCCCCCCCCC	mono	intergenic	39	7	3	1	1	0	0	5	2	0	2	0	1
chr21	9825839	9825848	GCGGCGGCGG	tri	exonic	37	6	0	0	0	0	0	0	4	2	0	0	0
chr4	191037781	191037788	CCCCCCCC	mono	intergenic	33	6	3	0	0	0	0	4	1	1	2	0	1
chr5	53543075	53543080	TTTTTT	mono	intronic	55	7	4	0	0	0	0	4	0	3	3	0	1
chr21	45390335	45390341	GTGTGTG	di	intronic	54	8	0	1	1	0	0	5	2	1	0	0	0
chr19	32681685	32681692	CCCCCCCC	mono	intergenic	50	10	1	3	1	2	0	4	6	0	0	0	1
chr17	80544132	80544139	GGGGGGGG	mono	intronic	42	7	2	0	0	0	0	4	3	0	1	0	1
chr1	160362523	160362548	TTTTTTTGTTTTTTTTTGTTTTTTTT	mono	intergenic	40	8	3	1	0	0	1	2	3	3	2	0	1
chr1	40812924	40812940	TTTTTTTTTTTTTTTTT	mono	intergenic	19	7	2	0	0	0	0	4	3	0	1	0	1
chr20	53028128	53028133	TTTTTT	mono	intergenic	73	11	7	3	1	2	0	5	2	4	6	0	1
chr3	73235831	73235840	GGGGGGGGGG	mono	intergenic	66	9	4	1	1	0	0	5	0	4	3	0	1
chr13	71813854	71813864	TTTTTTTTTTT	mono	intergenic	59	12	3	4	0	4	0	5	5	2	3	0	0
chr2	88384727	88384732	AAAAAA	mono	intronic	28	8	1	0	0	0	0	0	5	3	0	0	1
chr8	46854487	46854494	TTTTTTTT	mono	intergenic	120	13	4	4	0	2	2	1	2	10	0	0	3
chr9	96229529	96229540	CCCCCCCCCCCC	mono	intronic	22	9	1	0	0	0	0	1	7	1	0	0	1
chr12	65161569	65161589	GGGGGGGGGGGGAGGGGGGGG	mono	intergenic	87	13	3	3	1	0	2	5	1	7	2	0	1
chr8	96150582	96150593	CCCCCCCCCCCC	mono	intronic	87	13	6	3	1	2	0	6	3	4	5	0	1
chr11	131233930	131233953	TTTTTTTTTGTTTTGTTTTTTTTT	mono	intergenic	82	12	4	2	1	1	0	4	6	2	3	0	1
chr7	135644590	135644596	TTTTTTT	mono	intronic	80	12	5	2	0	2	0	6	4	2	4	0	1
chr3	57197814	57197829	GGGGGGGCGGGGGGGG	mono	intronic	98	15	3	4	1	3	0	6	5	4	2	0	1
chr21	9826996	9827009	CTACCTACCTACCT	tetra	intergenic	94	19	3	3	0	2	1	1	12	6	0	0	3
