# Supplementary material for: A molecular portrait of microsatellite instability across multiple cancers
Source: Nat Commun. 2017 Jun 6;8:15180. doi: 10.1038/ncomms15180 (PMC5467167; doi:10.1038/ncomms15180)
Supplement: Supplementary Data 15 — Predicted MSI status for 7,096 exomes. [file ncomms15180-s16.xls]

Barcode	Cancer_type	MSI.H_0.75	MSS_0.75	MSI.H_0.8	MSS_0.8	MSI.H_0.85	MSS_0.85	MSI.H_0.9	MSS_0.9	MSI.H_0.95	MSS_0.95
TCGA-DC-4745	READ	0	1	0	1	0	1	0	1	0	1
TCGA-DC-6155	READ	0	1	0	1	0	1	0	1	0	1
TCGA-DC-6681	READ	0	1	0	1	0	1	0	1	0	1
TCGA-EI-6506	READ	0	1	0	1	0	1	0	1	0	1
TCGA-DC-6683	READ	0	1	0	1	0	1	0	1	0	1
TCGA-EI-6885	READ	0	1	0	1	0	1	0	1	0	1
TCGA-AG-3725	READ	0	1	0	1	0	1	0	1	0	1
TCGA-G5-6572	READ	0	1	0	1	0	1	0	1	0	1
TCGA-AG-4021	READ	0	1	0	1	0	1	0	1	0	1
TCGA-DC-5337	READ	0	1	0	1	0	1	0	1	0	1
TCGA-DY-A0XA	READ	0	1	0	1	0	1	0	1	0	1
TCGA-F5-6465	READ	0	1	0	1	0	1	0	1	0	1
TCGA-AG-3592	READ	0	1	0	1	0	1	0	1	0	1
TCGA-EI-6512	READ	0	1	0	1	0	1	0	1	0	1
TCGA-BM-6198	READ	0	1	0	1	0	1	0	1	0	1
TCGA-DY-A1H8	READ	1	0	1	1	1	1	1	1	1	1
TCGA-EI-6881	READ	0	1	0	1	0	1	0	1	0	1
TCGA-AG-3732	READ	1	1	1	1	1	1	1	1	1	1
TCGA-CI-6621	READ	0	1	0	1	0	1	0	1	0	1
TCGA-F5-6814	READ	0	1	0	1	0	1	0	1	0	1
TCGA-F5-6864	READ	0	1	0	1	0	1	0	1	0	1
TCGA-DC-6682	READ	0	1	0	1	0	1	0	1	0	1
TCGA-F5-6861	READ	0	1	0	1	0	1	0	1	0	1
TCGA-F5-6464	READ	0	1	0	1	0	1	0	1	0	1
TCGA-CL-5917	READ	0	1	0	1	0	1	0	1	0	1
TCGA-EF-5830	READ	0	1	0	1	0	1	0	1	0	1
TCGA-EI-6508	READ	0	1	0	1	0	1	0	1	0	1
TCGA-F5-6702	READ	0	1	0	1	0	1	0	1	0	1
TCGA-AF-2693	READ	0	1	0	1	0	1	0	1	0	1
TCGA-F5-6812	READ	0	1	0	1	0	1	0	1	0	1
TCGA-G5-6641	READ	0	1	0	1	0	1	0	1	0	1
TCGA-AF-3911	READ	0	1	0	1	0	1	0	1	0	1
TCGA-AF-A56L	READ	0	1	0	1	0	1	0	1	0	1
TCGA-AH-6903	READ	0	1	0	1	0	1	0	1	0	1
TCGA-EI-6883	READ	0	1	0	1	0	1	0	1	0	1
TCGA-F5-6813	READ	0	1	0	1	0	1	0	1	0	1
TCGA-EI-7002	READ	1	0	1	1	1	1	1	1	1	1
TCGA-DY-A1DF	READ	1	0	1	1	1	1	1	1	1	1
TCGA-AF-A56N	READ	0	1	0	1	0	1	0	1	0	1
TCGA-DY-A1DG	READ	0	1	0	1	0	1	0	1	0	1
TCGA-DC-5869	READ	0	1	0	1	0	1	0	1	0	1
TCGA-DY-A1DD	READ	0	1	0	1	0	1	0	1	0	1
TCGA-EI-6514	READ	1	0	1	1	1	1	1	1	1	1
TCGA-CL-5918	READ	0	1	0	1	0	1	0	1	0	1
TCGA-DC-6157	READ	0	1	0	1	0	1	0	1	0	1
TCGA-G5-6233	READ	0	1	0	1	0	1	0	1	0	1
TCGA-AG-3591	READ	0	1	0	1	0	1	0	1	0	1
TCGA-EI-6884	READ	0	1	0	1	0	1	0	1	0	1
TCGA-DY-A1DC	READ	0	1	0	1	0	1	0	1	0	1
TCGA-AF-5654	READ	0	1	0	1	0	1	0	1	0	1
TCGA-CI-6622	READ	0	1	0	1	0	1	0	1	0	1
TCGA-DT-5265	READ	0	1	0	1	0	1	0	1	0	1
TCGA-F5-6863	READ	0	1	0	1	0	1	0	1	0	1
TCGA-AH-6544	READ	0	1	0	1	0	1	0	1	0	1
TCGA-AF-2690	READ	0	1	0	1	0	1	0	1	0	1
TCGA-EI-6509	READ	0	1	0	1	0	1	0	1	0	1
TCGA-CI-6624	READ	0	1	0	1	0	1	0	1	0	1
TCGA-EI-6510	READ	0	1	0	1	0	1	0	1	0	1
TCGA-DC-6158	READ	0	1	0	1	0	1	0	1	0	1
TCGA-EI-7004	READ	0	1	0	1	0	1	0	1	0	1
TCGA-EI-6917	READ	0	1	0	1	0	1	0	1	0	1
TCGA-DC-4749	READ	0	1	0	1	0	1	0	1	0	1
TCGA-AH-6643	READ	0	1	0	1	0	1	0	1	0	1
TCGA-AF-4110	READ	0	1	0	1	0	1	0	1	0	1
TCGA-G5-6235	READ	0	1	0	1	0	1	0	1	0	1
TCGA-AG-3742	READ	0	1	0	1	0	1	0	1	0	1
TCGA-AG-3731	READ	0	1	0	1	0	1	0	1	0	1
TCGA-F5-6571	READ	0	1	0	1	0	1	0	1	0	1
TCGA-AF-A56K	READ	0	1	0	1	0	1	0	1	0	1
TCGA-AF-2687	READ	0	1	0	1	0	1	0	1	0	1
TCGA-AH-6897	READ	0	1	0	1	0	1	0	1	0	1
TCGA-EI-6513	READ	0	1	0	1	0	1	0	1	0	1
TCGA-EI-6511	READ	0	1	0	1	0	1	0	1	0	1
TCGA-4J-AA1J	CESC	0	1	0	1	0	1	0	1	0	1
TCGA-VS-A954	CESC	0	1	0	1	0	1	0	1	0	1
TCGA-MA-AA43	CESC	0	1	0	1	0	1	0	1	0	1
TCGA-Q1-A5R2	CESC	0	1	0	1	0	1	0	1	0	1
TCGA-VS-A94W	CESC	0	1	0	1	0	1	0	1	0	1
TCGA-FU-A57G	CESC	0	1	0	1	0	1	0	1	0	1
TCGA-RA-A741	CESC	0	1	0	1	0	1	0	1	0	1
TCGA-HG-A2PA	CESC	0	1	0	1	0	1	0	1	0	1
TCGA-JW-A852	CESC	0	1	0	1	0	1	0	1	0	1
TCGA-VS-A9UM	CESC	0	1	0	1	0	1	0	1	0	1
TCGA-EA-A43B	CESC	0	1	0	1	0	1	0	1	0	1
TCGA-VS-A8EJ	CESC	0	1	0	1	0	1	0	1	0	1
TCGA-VS-A9V5	CESC	0	1	0	1	0	1	0	1	0	1
TCGA-EK-A2H0	CESC	0	1	0	1	0	1	0	1	0	1
TCGA-VS-A9UB	CESC	0	1	0	1	0	1	0	1	0	1
TCGA-EA-A3HS	CESC	1	0	1	1	1	1	1	1	1	1
TCGA-EX-A1H5	CESC	0	1	0	1	0	1	0	1	0	1
TCGA-Q1-A73P	CESC	0	1	0	1	0	1	0	1	0	1
TCGA-C5-A8XJ	CESC	0	1	0	1	0	1	0	1	0	1
TCGA-EA-A410	CESC	1	0	1	0	1	1	1	1	1	1
TCGA-C5-A1M9	CESC	0	1	0	1	0	1	0	1	0	1
TCGA-ZJ-AAXA	CESC	0	1	0	1	0	1	0	1	0	1
TCGA-VS-A953	CESC	0	1	0	1	0	1	0	1	0	1
TCGA-JX-A3Q0	CESC	0	1	0	1	0	1	0	1	0	1
TCGA-BI-A0VS	CESC	0	1	0	1	0	1	0	1	0	1
TCGA-ZJ-AAXU	CESC	0	1	0	1	0	1	0	1	0	1
TCGA-DR-A0ZM	CESC	0	1	0	1	0	1	0	1	0	1
TCGA-EK-A2R7	CESC	0	1	0	1	0	1	0	1	0	1
TCGA-Q1-A73O	CESC	0	1	0	1	0	1	0	1	0	1
TCGA-ZJ-AAXJ	CESC	0	1	0	1	0	1	0	1	0	1
TCGA-C5-A1M7	CESC	0	1	0	1	0	1	0	1	0	1
TCGA-C5-A1BK	CESC	0	1	0	1	0	1	0	1	0	1
TCGA-VS-A8EK	CESC	0	1	0	1	0	1	0	1	0	1
TCGA-EA-A5ZD	CESC	0	1	0	1	0	1	0	1	0	1
TCGA-VS-A9UD	CESC	0	1	0	1	0	1	0	1	0	1
TCGA-C5-A7CJ	CESC	0	1	0	1	0	1	0	1	0	1
TCGA-EA-A439	CESC	0	1	0	1	0	1	0	1	0	1
TCGA-VS-A8Q8	CESC	0	1	0	1	0	1	0	1	0	1
TCGA-EK-A2RC	CESC	0	1	0	1	0	1	0	1	0	1
TCGA-ZJ-AB0I	CESC	0	1	0	1	0	1	0	1	0	1
TCGA-EA-A556	CESC	0	1	0	1	0	1	0	1	0	1
TCGA-DS-A5RQ	CESC	0	1	0	1	0	1	0	1	0	1
TCGA-VS-A9V4	CESC	0	1	0	1	0	1	0	1	0	1
TCGA-EA-A411	CESC	0	1	0	1	0	1	0	1	0	1
TCGA-C5-A905	CESC	0	1	0	1	0	1	0	1	0	1
TCGA-IR-A3L7	CESC	0	1	0	1	0	1	0	1	0	1
TCGA-FU-A3TQ	CESC	0	1	0	1	0	1	0	1	0	1
TCGA-Q1-A73R	CESC	0	1	0	1	0	1	0	1	0	1
TCGA-ZJ-AB0H	CESC	0	1	0	1	0	1	0	1	0	1
TCGA-VS-A958	CESC	0	1	0	1	0	1	0	1	0	1
TCGA-C5-A1MP	CESC	0	1	0	1	0	1	0	1	0	1
TCGA-JW-A5VJ	CESC	0	1	0	1	0	1	0	1	0	1
TCGA-EA-A4BA	CESC	0	1	0	1	0	1	0	1	0	1
TCGA-C5-A7CO	CESC	0	1	0	1	0	1	0	1	0	1
TCGA-LP-A4AW	CESC	0	1	0	1	0	1	0	1	0	1
TCGA-EK-A2RB	CESC	0	1	0	1	0	1	0	1	0	1
TCGA-C5-A1MN	CESC	0	1	0	1	0	1	0	1	0	1
TCGA-EK-A3GN	CESC	0	1	0	1	0	1	0	1	0	1
TCGA-R2-A69V	CESC	0	1	0	1	0	1	0	1	0	1
TCGA-ZJ-AAXT	CESC	0	1	0	1	0	1	0	1	0	1
TCGA-MA-AA41	CESC	0	1	0	1	0	1	0	1	0	1
TCGA-ZJ-AAXF	CESC	0	1	0	1	0	1	0	1	0	1
TCGA-EX-A1H6	CESC	0	1	0	1	0	1	0	1	0	1
TCGA-C5-A7X8	CESC	0	1	0	1	0	1	0	1	0	1
TCGA-C5-A907	CESC	0	1	0	1	0	1	0	1	0	1
TCGA-LP-A5U3	CESC	0	1	0	1	0	1	0	1	0	1
TCGA-EA-A5FO	CESC	0	1	0	1	0	1	0	1	0	1
TCGA-IR-A3LC	CESC	0	1	0	1	0	1	0	1	0	1
TCGA-C5-A1BJ	CESC	0	1	0	1	0	1	0	1	0	1
TCGA-DS-A3LQ	CESC	0	1	0	1	0	1	0	1	0	1
TCGA-JW-A5VG	CESC	0	1	0	1	0	1	0	1	0	1
TCGA-EK-A2RK	CESC	0	1	0	1	0	1	0	1	0	1
TCGA-VS-A9UA	CESC	0	1	0	1	0	1	0	1	0	1
TCGA-EK-A2PL	CESC	0	1	0	1	0	1	0	1	0	1
TCGA-IR-A3LA	CESC	0	1	0	1	0	1	0	1	0	1
TCGA-VS-A94Z	CESC	1	0	1	1	1	1	1	1	1	1
TCGA-C5-A1ML	CESC	0	1	0	1	0	1	0	1	0	1
TCGA-WL-A834	CESC	0	1	0	1	0	1	0	1	0	1
TCGA-EK-A2RO	CESC	0	1	0	1	0	1	0	1	0	1
TCGA-C5-A1MF	CESC	0	1	0	1	0	1	0	1	0	1
TCGA-C5-A2LV	CESC	0	1	0	1	0	1	0	1	0	1
TCGA-VS-A94Y	CESC	0	1	0	1	0	1	0	1	0	1
TCGA-JX-A5QV	CESC	0	1	0	1	0	1	0	1	0	1
TCGA-EK-A3GM	CESC	0	1	0	1	0	1	0	1	0	1
TCGA-ZJ-A8QR	CESC	0	1	0	1	0	1	0	1	0	1
TCGA-EK-A2RM	CESC	0	1	0	1	0	1	0	1	0	1
TCGA-C5-A8YR	CESC	0	1	0	1	0	1	0	1	0	1
TCGA-VS-AA62	CESC	0	1	0	1	0	1	0	1	0	1
TCGA-EA-A3HT	CESC	0	1	0	1	0	1	0	1	0	1
TCGA-EA-A5ZF	CESC	0	1	0	1	0	1	0	1	0	1
TCGA-MA-AA3Z	CESC	0	1	0	1	0	1	0	1	0	1
TCGA-VS-A94X	CESC	0	1	0	1	0	1	0	1	0	1
TCGA-JW-A5VK	CESC	1	1	1	1	1	1	1	1	1	1
TCGA-BI-A20A	CESC	0	1	0	1	0	1	0	1	0	1
TCGA-IR-A3LH	CESC	0	1	0	1	0	1	0	1	0	1
TCGA-VS-A9UC	CESC	0	1	0	1	0	1	0	1	0	1
TCGA-C5-A7CH	CESC	0	1	0	1	0	1	0	1	0	1
TCGA-VS-A9UI	CESC	0	1	0	1	0	1	0	1	0	1
TCGA-EA-A3HQ	CESC	0	1	0	1	0	1	0	1	0	1
TCGA-C5-A902	CESC	0	1	0	1	0	1	0	1	0	1
TCGA-C5-A1M5	CESC	0	1	0	1	0	1	0	1	0	1
TCGA-ZJ-A8QO	CESC	0	1	0	1	0	1	0	1	0	1
TCGA-VS-A9UQ	CESC	0	1	0	1	0	1	0	1	0	1
TCGA-DS-A1OD	CESC	0	1	0	1	0	1	0	1	0	1
TCGA-JW-A69B	CESC	0	1	0	1	0	1	0	1	0	1
TCGA-DS-A7WF	CESC	0	1	0	1	0	1	0	1	0	1
TCGA-EA-A1QS	CESC	0	1	0	1	0	1	0	1	0	1
TCGA-JW-A5VL	CESC	0	1	0	1	0	1	0	1	0	1
TCGA-VS-A9UJ	CESC	1	0	1	1	1	1	1	1	1	1
TCGA-C5-A7CM	CESC	0	1	0	1	0	1	0	1	0	1
TCGA-VS-A9UV	CESC	0	1	0	1	0	1	0	1	0	1
TCGA-DS-A1OC	CESC	0	1	0	1	0	1	0	1	0	1
TCGA-VS-A8QF	CESC	0	1	0	1	0	1	0	1	0	1
TCGA-C5-A1M8	CESC	0	1	0	1	0	1	0	1	0	1
TCGA-DS-A1OA	CESC	0	1	0	1	0	1	0	1	0	1
TCGA-FU-A3HY	CESC	0	1	0	1	0	1	0	1	0	1
TCGA-Q1-A6DV	CESC	0	1	0	1	0	1	0	1	0	1
TCGA-EA-A5ZE	CESC	0	1	0	1	0	1	0	1	0	1
TCGA-C5-A1BL	CESC	0	1	0	1	0	1	0	1	0	1
TCGA-FU-A2QG	CESC	0	1	0	1	0	1	0	1	0	1
TCGA-EA-A3HU	CESC	0	1	0	1	0	1	0	1	0	1
TCGA-XS-A8TJ	CESC	0	1	0	1	0	1	0	1	0	1
TCGA-VS-A9U5	CESC	0	1	0	1	0	1	0	1	0	1
TCGA-2W-A8YY	CESC	1	0	1	1	1	1	1	1	1	1
TCGA-C5-A7CG	CESC	0	1	0	1	0	1	0	1	0	1
TCGA-MY-A913	CESC	0	1	0	1	0	1	0	1	0	1
TCGA-C5-A1BE	CESC	0	1	0	1	0	1	0	1	0	1
TCGA-C5-A1ME	CESC	0	1	0	1	0	1	0	1	0	1
TCGA-JW-A5VH	CESC	0	1	0	1	0	1	0	1	0	1
TCGA-C5-A3HF	CESC	0	1	0	1	0	1	0	1	0	1
TCGA-VS-A9UL	CESC	0	1	0	1	0	1	0	1	0	1
TCGA-Q1-A73S	CESC	0	1	0	1	0	1	0	1	0	1
TCGA-C5-A1MQ	CESC	0	1	0	1	0	1	0	1	0	1
TCGA-MY-A5BD	CESC	0	1	0	1	0	1	0	1	0	1
TCGA-MY-A5BF	CESC	0	1	0	1	0	1	0	1	0	1
TCGA-EK-A3GK	CESC	0	1	0	1	0	1	0	1	0	1
TCGA-VS-A957	CESC	0	1	0	1	0	1	0	1	0	1
TCGA-C5-A8XI	CESC	0	1	0	1	0	1	0	1	0	1
TCGA-VS-A8EC	CESC	0	1	0	1	0	1	0	1	0	1
TCGA-C5-A7CL	CESC	0	1	0	1	0	1	0	1	0	1
TCGA-C5-A8YQ	CESC	0	1	0	1	0	1	0	1	0	1
TCGA-LP-A4AV	CESC	0	1	0	1	0	1	0	1	0	1
TCGA-IR-A3LB	CESC	0	1	0	1	0	1	0	1	0	1
TCGA-VS-A8EI	CESC	0	1	0	1	0	1	0	1	0	1
TCGA-FU-A23K	CESC	0	1	0	1	0	1	0	1	0	1
TCGA-EK-A2H1	CESC	0	1	0	1	0	1	0	1	0	1
TCGA-JW-AAVH	CESC	0	1	0	1	0	1	0	1	0	1
TCGA-EK-A2RN	CESC	0	1	0	1	0	1	0	1	0	1
TCGA-ZJ-AAX4	CESC	0	1	0	1	0	1	0	1	0	1
TCGA-VS-A9UZ	CESC	0	1	0	1	0	1	0	1	0	1
TCGA-VS-A9UH	CESC	0	1	0	1	0	1	0	1	0	1
TCGA-LP-A4AU	CESC	0	1	0	1	0	1	0	1	0	1
TCGA-C5-A1MI	CESC	0	1	0	1	0	1	0	1	0	1
TCGA-DG-A2KM	CESC	0	1	0	1	0	1	0	1	0	1
TCGA-MU-A5YI	CESC	0	1	0	1	0	1	0	1	0	1
TCGA-VS-A9UU	CESC	0	1	0	1	0	1	0	1	0	1
TCGA-IR-A3LF	CESC	0	1	0	1	0	1	0	1	0	1
TCGA-JX-A3Q8	CESC	0	1	0	1	0	1	0	1	0	1
TCGA-FU-A3YQ	CESC	0	1	0	1	0	1	0	1	0	1
TCGA-C5-A1BQ	CESC	0	1	0	1	0	1	0	1	0	1
TCGA-EK-A2PK	CESC	0	1	0	1	0	1	0	1	0	1
TCGA-DS-A0VM	CESC	0	1	0	1	0	1	0	1	0	1
TCGA-IR-A3LL	CESC	0	1	0	1	0	1	0	1	0	1
TCGA-MA-AA3W	CESC	0	1	0	1	0	1	0	1	0	1
TCGA-HM-A6W2	CESC	0	1	0	1	0	1	0	1	0	1
TCGA-C5-A7CK	CESC	0	1	0	1	0	1	0	1	0	1
TCGA-EK-A2R8	CESC	0	1	0	1	0	1	0	1	0	1
TCGA-C5-A1MJ	CESC	0	1	0	1	0	1	0	1	0	1
TCGA-VS-A9V2	CESC	0	1	0	1	0	1	0	1	0	1
TCGA-EK-A2RE	CESC	0	1	0	1	0	1	0	1	0	1
TCGA-MU-A8JM	CESC	0	1	0	1	0	1	0	1	0	1
TCGA-BI-A0VR	CESC	0	1	0	1	0	1	0	1	0	1
TCGA-ZJ-A8QQ	CESC	0	1	0	1	0	1	0	1	0	1
TCGA-ZJ-AAXN	CESC	0	1	0	1	0	1	0	1	0	1
TCGA-Q1-A6DT	CESC	0	1	0	1	0	1	0	1	0	1
TCGA-VS-A9V0	CESC	0	1	0	1	0	1	0	1	0	1
TCGA-VS-A8QA	CESC	0	1	0	1	0	1	0	1	0	1
TCGA-Q1-A5R3	CESC	0	1	0	1	0	1	0	1	0	1
TCGA-C5-A2LY	CESC	0	1	0	1	0	1	0	1	0	1
TCGA-FU-A3WB	CESC	0	1	0	1	0	1	0	1	0	1
TCGA-FU-A3HZ	CESC	0	1	0	1	0	1	0	1	0	1
TCGA-VS-A8EB	CESC	0	1	0	1	0	1	0	1	0	1
TCGA-PN-A8MA	CESC	1	1	1	1	1	1	1	1	1	1
TCGA-C5-A7X5	CESC	0	1	0	1	0	1	0	1	0	1
TCGA-VS-A9U6	CESC	1	0	1	1	1	1	1	1	1	1
TCGA-VS-A9U7	CESC	0	1	0	1	0	1	0	1	0	1
TCGA-ZX-AA5X	CESC	0	1	0	1	0	1	0	1	0	1
TCGA-VS-A9UP	CESC	1	0	1	1	1	1	1	1	1	1
TCGA-JW-A5VI	CESC	0	1	0	1	0	1	0	1	0	1
TCGA-GH-A9DA	CESC	0	1	0	1	0	1	0	1	0	1
TCGA-EA-A3HR	CESC	0	1	0	1	0	1	0	1	0	1
TCGA-EX-A69M	CESC	0	1	0	1	0	1	0	1	0	1
TCGA-VS-A9UT	CESC	0	1	0	1	0	1	0	1	0	1
TCGA-VS-A8Q9	CESC	0	1	0	1	0	1	0	1	0	1
TCGA-DG-A2KJ	CESC	0	1	0	1	0	1	0	1	0	1
TCGA-VS-A8EG	CESC	0	1	0	1	0	1	0	1	0	1
TCGA-JX-A3PZ	CESC	0	1	0	1	0	1	0	1	0	1
TCGA-C5-A8XH	CESC	0	1	0	1	0	1	0	1	0	1
TCGA-C5-A901	CESC	0	1	0	1	0	1	0	1	0	1
TCGA-C5-A7XC	CESC	0	1	0	1	0	1	0	1	0	1
TCGA-FU-A23L	CESC	0	1	0	1	0	1	0	1	0	1
TCGA-EA-A3QD	CESC	0	1	0	1	0	1	0	1	0	1
TCGA-IR-A3LK	CESC	0	1	0	1	0	1	0	1	0	1
TCGA-C5-A7UC	CESC	0	1	0	1	0	1	0	1	0	1
TCGA-ZJ-AAXI	CESC	0	1	0	1	0	1	0	1	0	1
TCGA-EX-A3L1	CESC	0	1	0	1	0	1	0	1	0	1
TCGA-VS-A9UR	CESC	0	1	0	1	0	1	0	1	0	1
TCGA-DS-A0VN	CESC	0	1	0	1	0	1	0	1	0	1
TCGA-UC-A7PD	CESC	0	1	0	1	0	1	0	1	0	1
TCGA-EX-A69L	CESC	0	1	0	1	0	1	0	1	0	1
TCGA-DS-A7WH	CESC	0	1	0	1	0	1	0	1	0	1
TCGA-VS-A8EH	CESC	0	1	0	1	0	1	0	1	0	1
TCGA-DS-A0VL	CESC	0	1	0	1	0	1	0	1	0	1
TCGA-C5-A1MK	CESC	0	1	0	1	0	1	0	1	0	1
TCGA-Q1-A6DW	CESC	0	1	0	1	0	1	0	1	0	1
TCGA-C5-A7UI	CESC	0	1	0	1	0	1	0	1	0	1
TCGA-UC-A7PI	CESC	0	1	0	1	0	1	0	1	0	1
TCGA-C5-A7UE	CESC	0	1	0	1	0	1	0	1	0	1
TCGA-LP-A7HU	CESC	0	1	0	1	0	1	0	1	0	1
TCGA-VS-A9UY	CESC	0	1	0	1	0	1	0	1	0	1
TCGA-C5-A2LS	CESC	0	1	0	1	0	1	0	1	0	1
TCGA-C5-A2LT	CESC	0	1	0	1	0	1	0	1	0	1
TCGA-VS-A8EL	CESC	0	1	0	1	0	1	0	1	0	1
TCGA-Q1-A73Q	CESC	0	1	0	1	0	1	0	1	0	1
TCGA-EK-A2PM	CESC	0	1	0	1	0	1	0	1	0	1
TCGA-LP-A5U2	CESC	0	1	0	1	0	1	0	1	0	1
TCGA-C5-A2M2	CESC	0	1	0	1	0	1	0	1	0	1
TCGA-VS-A959	CESC	0	1	0	1	0	1	0	1	0	1
TCGA-EK-A2RA	CESC	0	1	0	1	0	1	0	1	0	1
TCGA-VS-A950	CESC	0	1	0	1	0	1	0	1	0	1
TCGA-DS-A0VK	CESC	0	1	0	1	0	1	0	1	0	1
TCGA-DR-A0ZL	CESC	0	1	0	1	0	1	0	1	0	1
TCGA-VS-A952	CESC	0	1	0	1	0	1	0	1	0	1
TCGA-C5-A8YT	CESC	0	1	0	1	0	1	0	1	0	1
TCGA-C5-A1BN	CESC	0	1	0	1	0	1	0	1	0	1
TCGA-EA-A6QX	CESC	0	1	0	1	0	1	0	1	0	1
TCGA-IR-A3LI	CESC	0	1	0	1	0	1	0	1	0	1
TCGA-HM-A4S6	CESC	0	1	0	1	0	1	0	1	0	1
TCGA-EK-A2IP	CESC	0	1	0	1	0	1	0	1	0	1
TCGA-C5-A2LX	CESC	0	1	0	1	0	1	0	1	0	1
TCGA-ZJ-AAXD	CESC	0	1	0	1	0	1	0	1	0	1
TCGA-MA-AA3Y	CESC	0	1	0	1	0	1	0	1	0	1
TCGA-VS-A9V1	CESC	0	1	0	1	0	1	0	1	0	1
TCGA-C5-A2M1	CESC	0	1	0	1	0	1	0	1	0	1
TCGA-VS-A8QM	CESC	0	1	0	1	0	1	0	1	0	1
TCGA-HG-A9SC	CESC	0	1	0	1	0	1	0	1	0	1
TCGA-FU-A770	CESC	0	1	0	1	0	1	0	1	0	1
TCGA-C5-A3HE	CESC	0	1	0	1	0	1	0	1	0	1
TCGA-EK-A2PG	CESC	0	1	0	1	0	1	0	1	0	1
TCGA-C5-A8ZZ	CESC	0	1	0	1	0	1	0	1	0	1
TCGA-EA-A3QE	CESC	0	1	0	1	0	1	0	1	0	1
TCGA-C5-A1BI	CESC	0	1	0	1	0	1	0	1	0	1
TCGA-EA-A44S	CESC	0	1	0	1	0	1	0	1	0	1
TCGA-DG-A2KH	CESC	0	1	0	1	0	1	0	1	0	1
TCGA-DG-A2KK	CESC	0	1	0	1	0	1	0	1	0	1
TCGA-UC-A7PF	CESC	0	1	0	1	0	1	0	1	0	1
TCGA-MA-AA3X	CESC	0	1	0	1	0	1	0	1	0	1
TCGA-MU-A51Y	CESC	0	1	0	1	0	1	0	1	0	1
TCGA-FU-A3NI	CESC	0	1	0	1	0	1	0	1	0	1
TCGA-VS-A9UO	CESC	0	1	0	1	0	1	0	1	0	1
TCGA-HM-A3JK	CESC	0	1	0	1	0	1	0	1	0	1
TCGA-C5-A2LZ	CESC	0	1	0	1	0	1	0	1	0	1
TCGA-UC-A7PG	CESC	0	1	0	1	0	1	0	1	0	1
TCGA-C5-A3HL	CESC	0	1	0	1	0	1	0	1	0	1
TCGA-DS-A1OB	CESC	0	1	0	1	0	1	0	1	0	1
TCGA-C5-A1BF	CESC	0	1	0	1	0	1	0	1	0	1
TCGA-C5-A0TN	CESC	0	1	0	1	0	1	0	1	0	1
TCGA-EA-A3Y4	CESC	0	1	0	1	0	1	0	1	0	1
TCGA-VS-A8QC	CESC	0	1	0	1	0	1	0	1	0	1
TCGA-C5-A1BM	CESC	0	1	0	1	0	1	0	1	0	1
TCGA-C5-A1MH	CESC	0	1	0	1	0	1	0	1	0	1
TCGA-MY-A5BE	CESC	0	1	0	1	0	1	0	1	0	1
TCGA-C5-A3HD	CESC	0	1	0	1	0	1	0	1	0	1
TCGA-DS-A7WI	CESC	0	1	0	1	0	1	0	1	0	1
TCGA-EK-A2RJ	CESC	0	1	0	1	0	1	0	1	0	1
TCGA-LP-A4AX	CESC	0	1	0	1	0	1	0	1	0	1
TCGA-EX-A449	CESC	0	1	0	1	0	1	0	1	0	1
TCGA-FU-A3EO	CESC	0	1	0	1	0	1	0	1	0	1
TCGA-Q1-A5R1	CESC	0	1	0	1	0	1	0	1	0	1
TCGA-EA-A78R	CESC	0	1	0	1	0	1	0	1	0	1
TCGA-ZJ-AAXB	CESC	0	1	0	1	0	1	0	1	0	1
TCGA-EA-A97N	CESC	0	1	0	1	0	1	0	1	0	1
TCGA-EX-A8YF	CESC	0	1	0	1	0	1	0	1	0	1
TCGA-ZJ-AAX8	CESC	0	1	0	1	0	1	0	1	0	1
TCGA-FU-A5XV	CESC	0	1	0	1	0	1	0	1	0	1
TCGA-EK-A2RD	CESC	0	1	0	1	0	1	0	1	0	1
TCGA-MA-AA42	CESC	0	1	0	1	0	1	0	1	0	1
TCGA-DG-A2KL	CESC	0	1	0	1	0	1	0	1	0	1
TCGA-EA-A1QT	CESC	0	1	0	1	0	1	0	1	0	1
TCGA-EA-A50E	CESC	0	1	0	1	0	1	0	1	0	1
TCGA-EK-A3GJ	CESC	0	1	0	1	0	1	0	1	0	1
TCGA-C5-A1M6	CESC	0	1	0	1	0	1	0	1	0	1
TCGA-VS-A8QH	CESC	0	1	0	1	0	1	0	1	0	1
TCGA-EK-A2RL	CESC	0	1	0	1	0	1	0	1	0	1
TCGA-C5-A7UH	CESC	0	1	0	1	0	1	0	1	0	1
TCGA-HM-A3JJ	CESC	0	1	0	1	0	1	0	1	0	1
TCGA-EA-A5O9	CESC	0	1	0	1	0	1	0	1	0	1
TCGA-FU-A40J	CESC	0	1	0	1	0	1	0	1	0	1
TCGA-EK-A2PI	CESC	0	1	0	1	0	1	0	1	0	1
TCGA-EK-A2GZ	CESC	0	1	0	1	0	1	0	1	0	1
TCGA-C5-A7X3	CESC	0	1	0	1	0	1	0	1	0	1
TCGA-VS-A9V3	CESC	0	1	0	1	0	1	0	1	0	1
TCGA-EK-A2R9	CESC	0	1	0	1	0	1	0	1	0	1
TCGA-FU-A3TX	CESC	0	1	0	1	0	1	0	1	0	1
TCGA-C5-A8XK	CESC	0	1	0	1	0	1	0	1	0	1
TCGA-OL-A5RX	BRCA	0	1	0	1	0	1	0	1	0	1
TCGA-BH-A1FU	BRCA	0	1	0	1	0	1	0	1	0	1
TCGA-E2-A1B1	BRCA	0	1	0	1	0	1	0	1	0	1
TCGA-A2-A0D2	BRCA	0	1	0	1	0	1	0	1	0	1
TCGA-E9-A5UP	BRCA	0	1	0	1	0	1	0	1	0	1
TCGA-E2-A2P5	BRCA	0	1	0	1	0	1	0	1	0	1
TCGA-AR-A24R	BRCA	0	1	0	1	0	1	0	1	0	1
TCGA-A2-A0EN	BRCA	0	1	0	1	0	1	0	1	0	1
TCGA-A2-A4S3	BRCA	0	1	0	1	0	1	0	1	0	1
TCGA-C8-A26W	BRCA	0	1	0	1	0	1	0	1	0	1
TCGA-C8-A12Z	BRCA	0	1	0	1	0	1	0	1	0	1
TCGA-A1-A0SG	BRCA	0	1	0	1	0	1	0	1	0	1
TCGA-B6-A401	BRCA	0	1	0	1	0	1	0	1	0	1
TCGA-E9-A1RI	BRCA	0	1	0	1	0	1	0	1	0	1
TCGA-A8-A06O	BRCA	0	1	0	1	0	1	0	1	0	1
TCGA-S3-AA12	BRCA	0	1	0	1	0	1	0	1	0	1
TCGA-E2-A15K	BRCA	0	1	0	1	0	1	0	1	0	1
TCGA-D8-A1XL	BRCA	0	1	0	1	0	1	0	1	0	1
TCGA-B6-A0I5	BRCA	0	1	0	1	0	1	0	1	0	1
TCGA-AR-A2LM	BRCA	0	1	0	1	0	1	0	1	0	1
TCGA-BH-A1F5	BRCA	0	1	0	1	0	1	0	1	0	1
TCGA-A8-A085	BRCA	0	1	0	1	0	1	0	1	0	1
TCGA-D8-A1XB	BRCA	0	1	0	1	0	1	0	1	0	1
TCGA-D8-A1JK	BRCA	1	1	1	1	1	1	1	1	1	1
TCGA-E2-A15O	BRCA	0	1	0	1	0	1	0	1	0	1
TCGA-A8-A08L	BRCA	1	1	1	1	1	1	1	1	1	1
TCGA-E2-A152	BRCA	1	1	1	1	1	1	1	1	1	1
TCGA-D8-A1XJ	BRCA	0	1	0	1	0	1	0	1	0	1
TCGA-GM-A2DM	BRCA	0	1	0	1	0	1	0	1	0	1
TCGA-AR-A1AL	BRCA	0	1	0	1	0	1	0	1	0	1
TCGA-EW-A6SC	BRCA	0	1	0	1	0	1	0	1	0	1
TCGA-E2-A158	BRCA	1	1	1	1	1	1	1	1	1	1
TCGA-E2-A155	BRCA	0	1	0	1	0	1	0	1	0	1
TCGA-BH-A28O	BRCA	0	1	0	1	0	1	0	1	0	1
TCGA-A7-A26F	BRCA	1	1	1	1	1	1	1	1	1	1
TCGA-AN-A0FV	BRCA	0	1	0	1	0	1	0	1	0	1
TCGA-A7-A3J0	BRCA	0	1	0	1	0	1	0	1	0	1
TCGA-A8-A08J	BRCA	0	1	0	1	0	1	0	1	0	1
TCGA-AN-A0FS	BRCA	0	1	0	1	0	1	0	1	0	1
TCGA-A8-A081	BRCA	0	1	0	1	0	1	0	1	0	1
TCGA-E2-A1B0	BRCA	0	1	0	1	0	1	0	1	0	1
TCGA-A8-A08H	BRCA	0	1	0	1	0	1	0	1	0	1
TCGA-AO-A12F	BRCA	1	1	1	1	1	1	1	1	1	1
TCGA-E2-A15G	BRCA	0	1	0	1	0	1	0	1	0	1
TCGA-GM-A3XL	BRCA	0	1	0	1	0	1	0	1	0	1
TCGA-EW-A1IZ	BRCA	1	0	1	1	1	1	1	1	1	1
TCGA-BH-A1F2	BRCA	0	1	0	1	0	1	0	1	0	1
TCGA-GM-A3NW	BRCA	1	1	1	1	1	1	1	1	1	1
TCGA-LL-A440	BRCA	0	1	0	1	0	1	0	1	0	1
TCGA-JL-A3YX	BRCA	0	1	0	1	0	1	0	1	0	1
TCGA-D8-A1XZ	BRCA	0	1	0	1	0	1	0	1	0	1
TCGA-A2-A0YE	BRCA	0	1	0	1	0	1	0	1	0	1
TCGA-OL-A66H	BRCA	0	1	0	1	0	1	0	1	0	1
TCGA-AC-A3W7	BRCA	0	1	0	1	0	1	0	1	0	1
TCGA-AO-A0J2	BRCA	0	1	0	1	0	1	0	1	0	1
TCGA-AC-A3BB	BRCA	0	1	0	1	0	1	0	1	0	1
TCGA-A2-A04X	BRCA	0	1	0	1	0	1	0	1	0	1
TCGA-AC-A5EH	BRCA	0	1	0	1	0	1	0	1	0	1
TCGA-LD-A7W5	BRCA	0	1	0	1	0	1	0	1	0	1
TCGA-GM-A2DH	BRCA	0	1	0	1	0	1	0	1	0	1
TCGA-E9-A22H	BRCA	0	1	0	1	0	1	0	1	0	1
TCGA-BH-A0BL	BRCA	0	1	0	1	0	1	0	1	0	1
TCGA-AC-A3W5	BRCA	0	1	0	1	0	1	0	1	0	1
TCGA-D8-A1XG	BRCA	1	1	1	1	1	1	1	1	1	1
TCGA-E2-A15R	BRCA	0	1	0	1	0	1	0	1	0	1
TCGA-GM-A3XG	BRCA	0	1	0	1	0	1	0	1	0	1
TCGA-B6-A0RL	BRCA	1	0	1	1	1	1	1	1	1	1
TCGA-A7-A4SE	BRCA	0	1	0	1	0	1	0	1	0	1
TCGA-A7-A4SD	BRCA	0	1	0	1	0	1	0	1	0	1
TCGA-UU-A93S	BRCA	0	1	0	1	0	1	0	1	0	1
TCGA-EW-A1OX	BRCA	0	1	0	1	0	1	0	1	0	1
TCGA-A2-A259	BRCA	0	1	0	1	0	1	0	1	0	1
TCGA-AR-A0TT	BRCA	0	1	0	1	0	1	0	1	0	1
TCGA-A2-A3KD	BRCA	0	1	0	1	0	1	0	1	0	1
TCGA-C8-A8HQ	BRCA	0	1	0	1	0	1	0	1	0	1
TCGA-E2-A570	BRCA	0	1	0	1	0	1	0	1	0	1
TCGA-AN-A0FX	BRCA	0	1	0	1	0	1	0	1	0	1
TCGA-B6-A0X4	BRCA	0	1	0	1	0	1	0	1	0	1
TCGA-OL-A6VO	BRCA	0	1	0	1	0	1	0	1	0	1
TCGA-B6-A0RM	BRCA	0	1	0	1	0	1	0	1	0	1
TCGA-A8-A096	BRCA	0	1	0	1	0	1	0	1	0	1
TCGA-EW-A6S9	BRCA	0	1	0	1	0	1	0	1	0	1
TCGA-BH-A1FN	BRCA	1	1	1	1	1	1	1	1	1	1
TCGA-E9-A22G	BRCA	0	1	0	1	0	1	0	1	0	1
TCGA-AC-A2FK	BRCA	0	1	0	1	0	1	0	1	0	1
TCGA-E9-A5UO	BRCA	0	1	0	1	0	1	0	1	0	1
TCGA-A7-A2KD	BRCA	0	1	0	1	0	1	0	1	0	1
TCGA-EW-A1P7	BRCA	0	1	0	1	0	1	0	1	0	1
TCGA-GM-A2DI	BRCA	0	1	0	1	0	1	0	1	0	1
TCGA-AR-A2LH	BRCA	0	1	0	1	0	1	0	1	0	1
TCGA-E2-A1B4	BRCA	0	1	0	1	0	1	0	1	0	1
TCGA-A7-A3IY	BRCA	0	1	0	1	0	1	0	1	0	1
TCGA-BH-A0DE	BRCA	0	1	0	1	0	1	0	1	0	1
TCGA-EW-A1J1	BRCA	0	1	0	1	0	1	0	1	0	1
TCGA-OL-A6VQ	BRCA	0	1	0	1	0	1	0	1	0	1
TCGA-AN-A0FD	BRCA	0	1	0	1	0	1	0	1	0	1
TCGA-E9-A1RE	BRCA	0	1	0	1	0	1	0	1	0	1
TCGA-EW-A1PB	BRCA	0	1	0	1	0	1	0	1	0	1
TCGA-C8-A1HK	BRCA	0	1	0	1	0	1	0	1	0	1
TCGA-E9-A227	BRCA	0	1	0	1	0	1	0	1	0	1
TCGA-E2-A1L7	BRCA	0	1	0	1	0	1	0	1	0	1
TCGA-EW-A1J2	BRCA	0	1	0	1	0	1	0	1	0	1
TCGA-B6-A0WS	BRCA	0	1	0	1	0	1	0	1	0	1
TCGA-BH-A1EO	BRCA	0	1	0	1	0	1	0	1	0	1
TCGA-A1-A0SI	BRCA	0	1	0	1	0	1	0	1	0	1
TCGA-AR-A0TR	BRCA	0	1	0	1	0	1	0	1	0	1
TCGA-BH-A42U	BRCA	0	1	0	1	0	1	0	1	0	1
TCGA-E2-A1BD	BRCA	0	1	0	1	0	1	0	1	0	1
TCGA-A7-A0CG	BRCA	0	1	0	1	0	1	0	1	0	1
TCGA-B6-A1KI	BRCA	0	1	0	1	0	1	0	1	0	1
TCGA-OL-A5RV	BRCA	0	1	0	1	0	1	0	1	0	1
TCGA-AC-A5EI	BRCA	0	1	0	1	0	1	0	1	0	1
TCGA-D8-A142	BRCA	1	0	1	1	1	1	1	1	1	1
TCGA-BH-A202	BRCA	0	1	0	1	0	1	0	1	0	1
TCGA-OL-A66O	BRCA	0	1	0	1	0	1	0	1	0	1
TCGA-C8-A1HN	BRCA	0	1	0	1	0	1	0	1	0	1
TCGA-AO-A0J6	BRCA	0	1	0	1	0	1	0	1	0	1
TCGA-EW-A1PE	BRCA	0	1	0	1	0	1	0	1	0	1
TCGA-D8-A73W	BRCA	0	1	0	1	0	1	0	1	0	1
TCGA-C8-A131	BRCA	0	1	0	1	0	1	0	1	0	1
TCGA-EW-A1IY	BRCA	0	1	0	1	0	1	0	1	0	1
TCGA-LL-A5YP	BRCA	0	1	0	1	0	1	0	1	0	1
TCGA-AR-A255	BRCA	1	1	1	1	1	1	1	1	1	1
TCGA-C8-A1HE	BRCA	0	1	0	1	0	1	0	1	0	1
TCGA-A7-A5ZX	BRCA	0	1	0	1	0	1	0	1	0	1
TCGA-A8-A09T	BRCA	0	1	0	1	0	1	0	1	0	1
TCGA-EW-A1PD	BRCA	0	1	0	1	0	1	0	1	0	1
TCGA-A8-A09Z	BRCA	1	0	1	0	1	0	1	0	1	0
TCGA-D8-A1XU	BRCA	0	1	0	1	0	1	0	1	0	1
TCGA-AR-A251	BRCA	1	1	1	1	1	1	1	1	1	1
TCGA-A8-A091	BRCA	0	1	0	1	0	1	0	1	0	1
TCGA-B6-A0IA	BRCA	0	1	0	1	0	1	0	1	0	1
TCGA-EW-A3E8	BRCA	0	1	0	1	0	1	0	1	0	1
TCGA-AC-A5XS	BRCA	0	1	0	1	0	1	0	1	0	1
TCGA-E9-A1RB	BRCA	0	1	0	1	0	1	0	1	0	1
TCGA-E2-A1LG	BRCA	0	1	0	1	0	1	0	1	0	1
TCGA-A2-A0EO	BRCA	0	1	0	1	0	1	0	1	0	1
TCGA-HN-A2OB	BRCA	0	1	0	1	0	1	0	1	0	1
TCGA-D8-A1XM	BRCA	0	1	0	1	0	1	0	1	0	1
TCGA-C8-A26X	BRCA	0	1	0	1	0	1	0	1	0	1
TCGA-A7-A13H	BRCA	0	1	0	1	0	1	0	1	0	1
TCGA-BH-A0AY	BRCA	0	1	0	1	0	1	0	1	0	1
TCGA-BH-A0E7	BRCA	0	1	0	1	0	1	0	1	0	1
TCGA-C8-A278	BRCA	0	1	0	1	0	1	0	1	0	1
TCGA-BH-A1ES	BRCA	0	1	0	1	0	1	0	1	0	1
TCGA-E9-A3HO	BRCA	0	1	0	1	0	1	0	1	0	1
TCGA-AR-A24T	BRCA	0	1	0	1	0	1	0	1	0	1
TCGA-LL-A7T0	BRCA	0	1	0	1	0	1	0	1	0	1
TCGA-E2-A14O	BRCA	0	1	0	1	0	1	0	1	0	1
TCGA-A8-A09B	BRCA	0	1	0	1	0	1	0	1	0	1
TCGA-BH-A1EX	BRCA	0	1	0	1	0	1	0	1	0	1
TCGA-B6-A0RH	BRCA	0	1	0	1	0	1	0	1	0	1
TCGA-D8-A1Y2	BRCA	0	1	0	1	0	1	0	1	0	1
TCGA-B6-A40C	BRCA	0	1	0	1	0	1	0	1	0	1
TCGA-D8-A3Z5	BRCA	0	1	0	1	0	1	0	1	0	1
TCGA-C8-A275	BRCA	0	1	0	1	0	1	0	1	0	1
TCGA-BH-A0AV	BRCA	0	1	0	1	0	1	0	1	0	1
TCGA-AO-A03P	BRCA	0	1	0	1	0	1	0	1	0	1
TCGA-D8-A1JP	BRCA	0	1	0	1	0	1	0	1	0	1
TCGA-A8-A099	BRCA	0	1	0	1	0	1	0	1	0	1
TCGA-EW-A423	BRCA	0	1	0	1	0	1	0	1	0	1
TCGA-AO-A0J8	BRCA	0	1	0	1	0	1	0	1	0	1
TCGA-AC-A3HN	BRCA	0	1	0	1	0	1	0	1	0	1
TCGA-AO-A1KO	BRCA	0	1	0	1	0	1	0	1	0	1
TCGA-AR-A24K	BRCA	1	1	1	1	1	1	1	1	1	1
TCGA-A2-A0YD	BRCA	0	1	0	1	0	1	0	1	0	1
TCGA-OL-A5RY	BRCA	0	1	0	1	0	1	0	1	0	1
TCGA-A2-A4S0	BRCA	0	1	0	1	0	1	0	1	0	1
TCGA-C8-A1HJ	BRCA	0	1	0	1	0	1	0	1	0	1
TCGA-BH-A0E9	BRCA	0	1	0	1	0	1	0	1	0	1
TCGA-A8-A08Z	BRCA	0	1	0	1	0	1	0	1	0	1
TCGA-LL-A740	BRCA	0	1	0	1	0	1	0	1	0	1
TCGA-BH-A0EE	BRCA	0	1	0	1	0	1	0	1	0	1
TCGA-E2-A1B5	BRCA	0	1	0	1	0	1	0	1	0	1
TCGA-A8-A08X	BRCA	0	1	0	1	0	1	0	1	0	1
TCGA-D8-A1JA	BRCA	0	1	0	1	0	1	0	1	0	1
TCGA-A2-A04V	BRCA	0	1	0	1	0	1	0	1	0	1
TCGA-E9-A3X8	BRCA	0	1	0	1	0	1	0	1	0	1
TCGA-AR-A0TS	BRCA	0	1	0	1	0	1	0	1	0	1
TCGA-C8-A12K	BRCA	0	1	0	1	0	1	0	1	0	1
TCGA-AN-A04C	BRCA	0	1	0	1	0	1	0	1	0	1
TCGA-E2-A1AZ	BRCA	0	1	0	1	0	1	0	1	0	1
TCGA-BH-A0DL	BRCA	0	1	0	1	0	1	0	1	0	1
TCGA-C8-A27B	BRCA	0	1	0	1	0	1	0	1	0	1
TCGA-D8-A1JH	BRCA	1	1	1	1	1	1	1	1	1	1
TCGA-EW-A1OV	BRCA	1	1	1	1	1	1	1	1	1	1
TCGA-AC-A23C	BRCA	1	1	1	1	1	1	1	1	1	1
TCGA-GM-A2DL	BRCA	0	1	0	1	0	1	0	1	0	1
TCGA-A8-A083	BRCA	0	1	0	1	0	1	0	1	0	1
TCGA-A7-A6VY	BRCA	0	1	0	1	0	1	0	1	0	1
TCGA-D8-A3Z6	BRCA	0	1	0	1	0	1	0	1	0	1
TCGA-B6-A0RU	BRCA	0	1	0	1	0	1	0	1	0	1
TCGA-E2-A572	BRCA	0	1	0	1	0	1	0	1	0	1
TCGA-B6-A0RN	BRCA	0	1	0	1	0	1	0	1	0	1
TCGA-AC-A62Y	BRCA	0	1	0	1	0	1	0	1	0	1
TCGA-AN-A0FY	BRCA	1	1	1	1	1	1	1	1	1	1
TCGA-AR-A0TP	BRCA	0	1	0	1	0	1	0	1	0	1
TCGA-AC-A8OR	BRCA	0	1	0	1	0	1	0	1	0	1
TCGA-A8-A09Q	BRCA	0	1	0	1	0	1	0	1	0	1
TCGA-D8-A1JG	BRCA	0	1	0	1	0	1	0	1	0	1
TCGA-A8-A0AB	BRCA	0	1	0	1	0	1	0	1	0	1
TCGA-E9-A22B	BRCA	0	1	0	1	0	1	0	1	0	1
TCGA-D8-A1XO	BRCA	0	1	0	1	0	1	0	1	0	1
TCGA-E9-A1N5	BRCA	1	1	1	1	1	1	1	1	1	1
TCGA-D8-A1X8	BRCA	0	1	0	1	0	1	0	1	0	1
TCGA-A2-A25B	BRCA	0	1	0	1	0	1	0	1	0	1
TCGA-GI-A2C9	BRCA	0	1	0	1	0	1	0	1	0	1
TCGA-LL-A73Z	BRCA	0	1	0	1	0	1	0	1	0	1
TCGA-GM-A5PX	BRCA	0	1	0	1	0	1	0	1	0	1
TCGA-C8-A3M8	BRCA	0	1	0	1	0	1	0	1	0	1
TCGA-AO-A0J7	BRCA	1	1	1	1	1	1	1	1	1	1
TCGA-A7-A3RF	BRCA	0	1	0	1	0	1	0	1	0	1
TCGA-EW-A2FR	BRCA	0	1	0	1	0	1	0	1	0	1
TCGA-AO-A12H	BRCA	0	1	0	1	0	1	0	1	0	1
TCGA-C8-A1HO	BRCA	0	1	0	1	0	1	0	1	0	1
TCGA-B6-A0WW	BRCA	0	1	0	1	0	1	0	1	0	1
TCGA-AN-A0G0	BRCA	0	1	0	1	0	1	0	1	0	1
TCGA-A8-A092	BRCA	1	0	1	0	1	1	1	1	1	1
TCGA-BH-A0DZ	BRCA	0	1	0	1	0	1	0	1	0	1
TCGA-LD-A74U	BRCA	0	1	0	1	0	1	0	1	0	1
TCGA-A2-A0CL	BRCA	0	1	0	1	0	1	0	1	0	1
TCGA-C8-A26Y	BRCA	0	1	0	1	0	1	0	1	0	1
TCGA-AN-A046	BRCA	0	1	0	1	0	1	0	1	0	1
TCGA-BH-A18N	BRCA	0	1	0	1	0	1	0	1	0	1
TCGA-PL-A8LX	BRCA	0	1	0	1	0	1	0	1	0	1
TCGA-BH-A0EA	BRCA	0	1	0	1	0	1	0	1	0	1
TCGA-AN-A0AR	BRCA	1	1	1	1	1	1	1	1	1	1
TCGA-D8-A13Z	BRCA	0	1	0	1	0	1	0	1	0	1
TCGA-AN-A0AM	BRCA	0	1	0	1	0	1	0	1	0	1
TCGA-AN-A0FN	BRCA	0	1	0	1	0	1	0	1	0	1
TCGA-A8-A097	BRCA	0	1	0	1	0	1	0	1	0	1
TCGA-EW-A3U0	BRCA	0	1	0	1	0	1	0	1	0	1
TCGA-C8-A12P	BRCA	0	1	0	1	0	1	0	1	0	1
TCGA-BH-A0HL	BRCA	0	1	0	1	0	1	0	1	0	1
TCGA-A2-A0CX	BRCA	0	1	0	1	0	1	0	1	0	1
TCGA-A8-A075	BRCA	0	1	0	1	0	1	0	1	0	1
TCGA-AC-A7VC	BRCA	0	1	0	1	0	1	0	1	0	1
TCGA-C8-A12M	BRCA	0	1	0	1	0	1	0	1	0	1
TCGA-BH-A0HF	BRCA	0	1	0	1	0	1	0	1	0	1
TCGA-A8-A07W	BRCA	0	1	0	1	0	1	0	1	0	1
TCGA-AQ-A54N	BRCA	0	1	0	1	0	1	0	1	0	1
TCGA-BH-A0HP	BRCA	0	1	0	1	0	1	0	1	0	1
TCGA-EW-A1P5	BRCA	0	1	0	1	0	1	0	1	0	1
TCGA-BH-A201	BRCA	0	1	0	1	0	1	0	1	0	1
TCGA-A2-A25F	BRCA	1	1	1	1	1	1	1	1	1	1
TCGA-BH-A0C7	BRCA	0	1	0	1	0	1	0	1	0	1
TCGA-LL-A9Q3	BRCA	0	1	0	1	0	1	0	1	0	1
TCGA-E2-A15T	BRCA	0	1	0	1	0	1	0	1	0	1
TCGA-E2-A15L	BRCA	0	1	0	1	0	1	0	1	0	1
TCGA-A7-A4SB	BRCA	0	1	0	1	0	1	0	1	0	1
TCGA-BH-A0B6	BRCA	0	1	0	1	0	1	0	1	0	1
TCGA-E9-A245	BRCA	0	1	0	1	0	1	0	1	0	1
TCGA-E9-A3QA	BRCA	0	1	0	1	0	1	0	1	0	1
TCGA-E2-A150	BRCA	0	1	0	1	0	1	0	1	0	1
TCGA-BH-A0DQ	BRCA	0	1	0	1	0	1	0	1	0	1
TCGA-BH-A18V	BRCA	1	1	1	1	1	1	1	1	1	1
TCGA-AR-A1AS	BRCA	0	1	0	1	0	1	0	1	0	1
TCGA-LD-A66U	BRCA	0	1	0	1	0	1	0	1	0	1
TCGA-BH-A1FC	BRCA	0	1	0	1	0	1	0	1	0	1
TCGA-D8-A1XC	BRCA	0	1	0	1	0	1	0	1	0	1
TCGA-BH-A0DT	BRCA	0	1	0	1	0	1	0	1	0	1
TCGA-BH-A0HO	BRCA	0	1	0	1	0	1	0	1	0	1
TCGA-A2-A1FX	BRCA	0	1	0	1	0	1	0	1	0	1
TCGA-A2-A0EP	BRCA	0	1	0	1	0	1	0	1	0	1
TCGA-BH-A8G0	BRCA	0	1	0	1	0	1	0	1	0	1
TCGA-AN-A0FL	BRCA	0	1	0	1	0	1	0	1	0	1
TCGA-AR-A24L	BRCA	0	1	0	1	0	1	0	1	0	1
TCGA-EW-A1P3	BRCA	0	1	0	1	0	1	0	1	0	1
TCGA-LL-A5YM	BRCA	0	1	0	1	0	1	0	1	0	1
TCGA-A8-A09V	BRCA	0	1	0	1	0	1	0	1	0	1
TCGA-A8-A06R	BRCA	0	1	0	1	0	1	0	1	0	1
TCGA-A2-A0D3	BRCA	0	1	0	1	0	1	0	1	0	1
TCGA-BH-A18R	BRCA	0	1	0	1	0	1	0	1	0	1
TCGA-S3-AA0Z	BRCA	0	1	0	1	0	1	0	1	0	1
TCGA-3C-AALI	BRCA	0	1	0	1	0	1	0	1	0	1
TCGA-A1-A0SO	BRCA	0	1	0	1	0	1	0	1	0	1
TCGA-D8-A27H	BRCA	0	1	0	1	0	1	0	1	0	1
TCGA-E2-A3DX	BRCA	0	1	0	1	0	1	0	1	0	1
TCGA-AN-A0AS	BRCA	0	1	0	1	0	1	0	1	0	1
TCGA-BH-A0H3	BRCA	0	1	0	1	0	1	0	1	0	1
TCGA-A2-A4RY	BRCA	0	1	0	1	0	1	0	1	0	1
TCGA-AQ-A1H2	BRCA	0	1	0	1	0	1	0	1	0	1
TCGA-3C-AAAU	BRCA	0	1	0	1	0	1	0	1	0	1
TCGA-BH-A0DI	BRCA	0	1	0	1	0	1	0	1	0	1
TCGA-GM-A3NY	BRCA	0	1	0	1	0	1	0	1	0	1
TCGA-A2-A3XS	BRCA	0	1	0	1	0	1	0	1	0	1
TCGA-AO-A0J9	BRCA	0	1	0	1	0	1	0	1	0	1
TCGA-OL-A5RU	BRCA	0	1	0	1	0	1	0	1	0	1
TCGA-BH-A0BT	BRCA	0	1	0	1	0	1	0	1	0	1
TCGA-B6-A0IB	BRCA	0	1	0	1	0	1	0	1	0	1
TCGA-C8-A12Y	BRCA	0	1	0	1	0	1	0	1	0	1
TCGA-HN-A2NL	BRCA	1	1	1	1	1	1	1	1	1	1
TCGA-BH-A0DD	BRCA	0	1	0	1	0	1	0	1	0	1
TCGA-A8-A06T	BRCA	0	1	0	1	0	1	0	1	0	1
TCGA-LL-A5YN	BRCA	0	1	0	1	0	1	0	1	0	1
TCGA-AR-A2LJ	BRCA	0	1	0	1	0	1	0	1	0	1
TCGA-D8-A1JF	BRCA	0	1	0	1	0	1	0	1	0	1
TCGA-AR-A0TX	BRCA	0	1	0	1	0	1	0	1	0	1
TCGA-AC-A4ZE	BRCA	0	1	0	1	0	1	0	1	0	1
TCGA-AO-A1KP	BRCA	0	1	0	1	0	1	0	1	0	1
TCGA-EW-A1P8	BRCA	0	1	0	1	0	1	0	1	0	1
TCGA-D8-A27I	BRCA	0	1	0	1	0	1	0	1	0	1
TCGA-D8-A1X9	BRCA	0	1	0	1	0	1	0	1	0	1
TCGA-AC-A2FF	BRCA	0	1	0	1	0	1	0	1	0	1
TCGA-AO-A03O	BRCA	0	1	0	1	0	1	0	1	0	1
TCGA-AN-A0FJ	BRCA	0	1	0	1	0	1	0	1	0	1
TCGA-D8-A1XV	BRCA	0	1	0	1	0	1	0	1	0	1
TCGA-AC-A23G	BRCA	0	1	0	1	0	1	0	1	0	1
TCGA-BH-A28Q	BRCA	0	1	0	1	0	1	0	1	0	1
TCGA-A8-A07L	BRCA	0	1	0	1	0	1	0	1	0	1
TCGA-A2-A0EM	BRCA	0	1	0	1	0	1	0	1	0	1
TCGA-D8-A4Z1	BRCA	0	1	0	1	0	1	0	1	0	1
TCGA-A2-A0YH	BRCA	0	1	0	1	0	1	0	1	0	1
TCGA-A2-A0SY	BRCA	0	1	0	1	0	1	0	1	0	1
TCGA-E9-A1NF	BRCA	0	1	0	1	0	1	0	1	0	1
TCGA-D8-A1JD	BRCA	0	1	0	1	0	1	0	1	0	1
TCGA-A2-A0ES	BRCA	0	1	0	1	0	1	0	1	0	1
TCGA-C8-A27A	BRCA	0	1	0	1	0	1	0	1	0	1
TCGA-A7-A6VX	BRCA	0	1	0	1	0	1	0	1	0	1
TCGA-OL-A66I	BRCA	0	1	0	1	0	1	0	1	0	1
TCGA-A8-A06X	BRCA	0	1	0	1	0	1	0	1	0	1
TCGA-A2-A0CQ	BRCA	0	1	0	1	0	1	0	1	0	1
TCGA-OL-A66P	BRCA	0	1	0	1	0	1	0	1	0	1
TCGA-AR-A1AJ	BRCA	0	1	0	1	0	1	0	1	0	1
TCGA-E2-A153	BRCA	0	1	0	1	0	1	0	1	0	1
TCGA-BH-A0BP	BRCA	0	1	0	1	0	1	0	1	0	1
TCGA-OL-A5D7	BRCA	0	1	0	1	0	1	0	1	0	1
TCGA-AN-A03Y	BRCA	0	1	0	1	0	1	0	1	0	1
TCGA-AR-A1AN	BRCA	0	1	0	1	0	1	0	1	0	1
TCGA-A2-A3XZ	BRCA	0	1	0	1	0	1	0	1	0	1
TCGA-AC-A3TN	BRCA	0	1	0	1	0	1	0	1	0	1
TCGA-AN-A0AT	BRCA	0	1	0	1	0	1	0	1	0	1
TCGA-E2-A1IE	BRCA	0	1	0	1	0	1	0	1	0	1
TCGA-AC-A7VB	BRCA	0	1	0	1	0	1	0	1	0	1
TCGA-C8-A12Q	BRCA	0	1	0	1	0	1	0	1	0	1
TCGA-AN-A041	BRCA	0	1	0	1	0	1	0	1	0	1
TCGA-A1-A0SQ	BRCA	0	1	0	1	0	1	0	1	0	1
TCGA-E9-A3Q9	BRCA	0	1	0	1	0	1	0	1	0	1
TCGA-E2-A156	BRCA	0	1	0	1	0	1	0	1	0	1
TCGA-GM-A3XN	BRCA	0	1	0	1	0	1	0	1	0	1
TCGA-D8-A1JI	BRCA	0	1	0	1	0	1	0	1	0	1
TCGA-E9-A226	BRCA	0	1	0	1	0	1	0	1	0	1
TCGA-AR-A24W	BRCA	0	1	0	1	0	1	0	1	0	1
TCGA-E2-A15A	BRCA	0	1	0	1	0	1	0	1	0	1
TCGA-E2-A14X	BRCA	0	1	0	1	0	1	0	1	0	1
TCGA-A2-A0EV	BRCA	0	1	0	1	0	1	0	1	0	1
TCGA-BH-A0B4	BRCA	0	1	0	1	0	1	0	1	0	1
TCGA-E2-A154	BRCA	0	1	0	1	0	1	0	1	0	1
TCGA-AR-A24V	BRCA	0	1	0	1	0	1	0	1	0	1
TCGA-C8-A1HI	BRCA	0	1	0	1	0	1	0	1	0	1
TCGA-EW-A2FS	BRCA	0	1	0	1	0	1	0	1	0	1
TCGA-MS-A51U	BRCA	0	1	0	1	0	1	0	1	0	1
TCGA-BH-A0DH	BRCA	0	1	0	1	0	1	0	1	0	1
TCGA-A7-A0CH	BRCA	0	1	0	1	0	1	0	1	0	1
TCGA-E9-A22E	BRCA	0	1	0	1	0	1	0	1	0	1
TCGA-AN-A049	BRCA	0	1	0	1	0	1	0	1	0	1
TCGA-A2-A4RX	BRCA	0	1	0	1	0	1	0	1	0	1
TCGA-A7-A0DB	BRCA	0	1	0	1	0	1	0	1	0	1
TCGA-C8-A1HG	BRCA	0	1	0	1	0	1	0	1	0	1
TCGA-D8-A1XK	BRCA	1	0	1	0	1	1	1	1	1	1
TCGA-E9-A243	BRCA	0	1	0	1	0	1	0	1	0	1
TCGA-AR-A1AX	BRCA	0	1	0	1	0	1	0	1	0	1
TCGA-E2-A1LE	BRCA	0	1	0	1	0	1	0	1	0	1
TCGA-BH-A18T	BRCA	0	1	0	1	0	1	0	1	0	1
TCGA-AR-A1AI	BRCA	0	1	0	1	0	1	0	1	0	1
TCGA-BH-A6R8	BRCA	0	1	0	1	0	1	0	1	0	1
TCGA-A2-A0CP	BRCA	0	1	0	1	0	1	0	1	0	1
TCGA-LL-A6FQ	BRCA	0	1	0	1	0	1	0	1	0	1
TCGA-A2-A0SX	BRCA	0	1	0	1	0	1	0	1	0	1
TCGA-BH-A5IZ	BRCA	0	1	0	1	0	1	0	1	0	1
TCGA-A2-A1FW	BRCA	1	1	1	1	1	1	1	1	1	1
TCGA-A8-A09E	BRCA	0	1	0	1	0	1	0	1	0	1
TCGA-B6-A0WY	BRCA	0	1	0	1	0	1	0	1	0	1
TCGA-OL-A5D6	BRCA	0	1	0	1	0	1	0	1	0	1
TCGA-EW-A2FW	BRCA	0	1	0	1	0	1	0	1	0	1
TCGA-OL-A66L	BRCA	0	1	0	1	0	1	0	1	0	1
TCGA-E9-A54X	BRCA	0	1	0	1	0	1	0	1	0	1
TCGA-XX-A899	BRCA	0	1	0	1	0	1	0	1	0	1
TCGA-AC-A6NO	BRCA	0	1	0	1	0	1	0	1	0	1
TCGA-A8-A07F	BRCA	0	1	0	1	0	1	0	1	0	1
TCGA-A7-A13D	BRCA	0	1	0	1	0	1	0	1	0	1
TCGA-BH-A0HQ	BRCA	0	1	0	1	0	1	0	1	0	1
TCGA-D8-A1X5	BRCA	0	1	0	1	0	1	0	1	0	1
TCGA-A2-A25C	BRCA	0	1	0	1	0	1	0	1	0	1
TCGA-A2-A0T3	BRCA	0	1	0	1	0	1	0	1	0	1
TCGA-EW-A1P4	BRCA	0	1	0	1	0	1	0	1	0	1
TCGA-GM-A4E0	BRCA	0	1	0	1	0	1	0	1	0	1
TCGA-A8-A082	BRCA	0	1	0	1	0	1	0	1	0	1
TCGA-E9-A1RA	BRCA	0	1	0	1	0	1	0	1	0	1
TCGA-D8-A27T	BRCA	0	1	0	1	0	1	0	1	0	1
TCGA-A2-A0EQ	BRCA	0	1	0	1	0	1	0	1	0	1
TCGA-GM-A2D9	BRCA	0	1	0	1	0	1	0	1	0	1
TCGA-A7-A4SA	BRCA	0	1	0	1	0	1	0	1	0	1
TCGA-C8-A8HR	BRCA	0	1	0	1	0	1	0	1	0	1
TCGA-AR-A1AP	BRCA	0	1	0	1	0	1	0	1	0	1
TCGA-S3-A6ZH	BRCA	0	1	0	1	0	1	0	1	0	1
TCGA-Z7-A8R5	BRCA	0	1	0	1	0	1	0	1	0	1
TCGA-D8-A1XA	BRCA	0	1	0	1	0	1	0	1	0	1
TCGA-D8-A27L	BRCA	0	1	0	1	0	1	0	1	0	1
TCGA-A7-A4SF	BRCA	0	1	0	1	0	1	0	1	0	1
TCGA-GM-A2DD	BRCA	0	1	0	1	0	1	0	1	0	1
TCGA-LD-A9QF	BRCA	0	1	0	1	0	1	0	1	0	1
TCGA-A7-A4SC	BRCA	0	1	0	1	0	1	0	1	0	1
TCGA-AQ-A1H3	BRCA	0	1	0	1	0	1	0	1	0	1
TCGA-AR-A2LE	BRCA	0	1	0	1	0	1	0	1	0	1
TCGA-E2-A14V	BRCA	0	1	0	1	0	1	0	1	0	1
TCGA-LD-A7W6	BRCA	0	1	0	1	0	1	0	1	0	1
TCGA-AO-A1KR	BRCA	0	1	0	1	0	1	0	1	0	1
TCGA-PL-A8LV	BRCA	0	1	0	1	0	1	0	1	0	1
TCGA-BH-A0HW	BRCA	1	1	1	1	1	1	1	1	1	1
TCGA-C8-A9FZ	BRCA	0	1	0	1	0	1	0	1	0	1
TCGA-E9-A1ND	BRCA	0	1	0	1	0	1	0	1	0	1
TCGA-OL-A5DA	BRCA	0	1	0	1	0	1	0	1	0	1
TCGA-A7-A56D	BRCA	0	1	0	1	0	1	0	1	0	1
TCGA-E2-A15J	BRCA	0	1	0	1	0	1	0	1	0	1
TCGA-A2-A0SV	BRCA	0	1	0	1	0	1	0	1	0	1
TCGA-AC-A2B8	BRCA	0	1	0	1	0	1	0	1	0	1
TCGA-AR-A5QP	BRCA	0	1	0	1	0	1	0	1	0	1
TCGA-AC-A23E	BRCA	0	1	0	1	0	1	0	1	0	1
TCGA-AQ-A04J	BRCA	0	1	0	1	0	1	0	1	0	1
TCGA-A8-A08R	BRCA	0	1	0	1	0	1	0	1	0	1
TCGA-BH-A0DV	BRCA	0	1	0	1	0	1	0	1	0	1
TCGA-AQ-A0Y5	BRCA	0	1	0	1	0	1	0	1	0	1
TCGA-AR-A1AK	BRCA	0	1	0	1	0	1	0	1	0	1
TCGA-E2-A1IO	BRCA	0	1	0	1	0	1	0	1	0	1
TCGA-A8-A08S	BRCA	0	1	0	1	0	1	0	1	0	1
TCGA-A2-A1G0	BRCA	0	1	0	1	0	1	0	1	0	1
TCGA-E9-A228	BRCA	0	1	0	1	0	1	0	1	0	1
TCGA-E2-A1LS	BRCA	0	1	0	1	0	1	0	1	0	1
TCGA-A1-A0SH	BRCA	0	1	0	1	0	1	0	1	0	1
TCGA-D8-A1XQ	BRCA	1	0	1	1	1	1	1	1	1	1
TCGA-A2-A0T5	BRCA	0	1	0	1	0	1	0	1	0	1
TCGA-AR-A250	BRCA	1	0	1	1	1	1	1	1	1	1
TCGA-E9-A1R6	BRCA	0	1	0	1	0	1	0	1	0	1
TCGA-E9-A295	BRCA	0	1	0	1	0	1	0	1	0	1
TCGA-A8-A07U	BRCA	0	1	0	1	0	1	0	1	0	1
TCGA-LQ-A4E4	BRCA	0	1	0	1	0	1	0	1	0	1
TCGA-AN-A04D	BRCA	0	1	0	1	0	1	0	1	0	1
TCGA-A2-A0CM	BRCA	0	1	0	1	0	1	0	1	0	1
TCGA-OL-A5D8	BRCA	0	1	0	1	0	1	0	1	0	1
TCGA-BH-A42V	BRCA	0	1	0	1	0	1	0	1	0	1
TCGA-LL-A73Y	BRCA	0	1	0	1	0	1	0	1	0	1
TCGA-S3-A6ZG	BRCA	0	1	0	1	0	1	0	1	0	1
TCGA-BH-A209	BRCA	0	1	0	1	0	1	0	1	0	1
TCGA-AR-A5QQ	BRCA	0	1	0	1	0	1	0	1	0	1
TCGA-E2-A14U	BRCA	0	1	0	1	0	1	0	1	0	1
TCGA-A2-A0EX	BRCA	0	1	0	1	0	1	0	1	0	1
TCGA-A8-A06Q	BRCA	0	1	0	1	0	1	0	1	0	1
TCGA-A8-A07J	BRCA	0	1	0	1	0	1	0	1	0	1
TCGA-A2-A1FV	BRCA	0	1	0	1	0	1	0	1	0	1
TCGA-D8-A1XW	BRCA	0	1	0	1	0	1	0	1	0	1
TCGA-E9-A1NH	BRCA	0	1	0	1	0	1	0	1	0	1
TCGA-A2-A1G6	BRCA	0	1	0	1	0	1	0	1	0	1
TCGA-BH-A0RX	BRCA	0	1	0	1	0	1	0	1	0	1
TCGA-AN-A04A	BRCA	0	1	0	1	0	1	0	1	0	1
TCGA-C8-A26Z	BRCA	0	1	0	1	0	1	0	1	0	1
TCGA-BH-A18U	BRCA	0	1	0	1	0	1	0	1	0	1
TCGA-AR-A24S	BRCA	0	1	0	1	0	1	0	1	0	1
TCGA-OL-A5RW	BRCA	0	1	0	1	0	1	0	1	0	1
TCGA-BH-A0BV	BRCA	0	1	0	1	0	1	0	1	0	1
TCGA-A1-A0SJ	BRCA	0	1	0	1	0	1	0	1	0	1
TCGA-D8-A1XR	BRCA	0	1	0	1	0	1	0	1	0	1
TCGA-AC-A2QI	BRCA	0	1	0	1	0	1	0	1	0	1
TCGA-A1-A0SD	BRCA	0	1	0	1	0	1	0	1	0	1
TCGA-AR-A24M	BRCA	0	1	0	1	0	1	0	1	0	1
TCGA-A2-A1G1	BRCA	0	1	0	1	0	1	0	1	0	1
TCGA-LL-A6FP	BRCA	0	1	0	1	0	1	0	1	0	1
TCGA-A8-A095	BRCA	0	1	0	1	0	1	0	1	0	1
TCGA-OL-A66J	BRCA	0	1	0	1	0	1	0	1	0	1
TCGA-E9-A1RD	BRCA	0	1	0	1	0	1	0	1	0	1
TCGA-E9-A1R3	BRCA	0	1	0	1	0	1	0	1	0	1
TCGA-E9-A5FK	BRCA	0	1	0	1	0	1	0	1	0	1
TCGA-A8-A090	BRCA	0	1	0	1	0	1	0	1	0	1
TCGA-A2-A25A	BRCA	0	1	0	1	0	1	0	1	0	1
TCGA-E2-A15H	BRCA	0	1	0	1	0	1	0	1	0	1
TCGA-A2-A0T4	BRCA	0	1	0	1	0	1	0	1	0	1
TCGA-A8-A09A	BRCA	0	1	0	1	0	1	0	1	0	1
TCGA-B6-A0X0	BRCA	0	1	0	1	0	1	0	1	0	1
TCGA-S3-AA14	BRCA	0	1	0	1	0	1	0	1	0	1
TCGA-A2-A4S1	BRCA	0	1	0	1	0	1	0	1	0	1
TCGA-D8-A1XT	BRCA	0	1	0	1	0	1	0	1	0	1
TCGA-A2-A3XY	BRCA	0	1	0	1	0	1	0	1	0	1
TCGA-A2-A3XV	BRCA	0	1	0	1	0	1	0	1	0	1
TCGA-BH-A18Q	BRCA	0	1	0	1	0	1	0	1	0	1
TCGA-E2-A1LA	BRCA	0	1	0	1	0	1	0	1	0	1
TCGA-A2-A1G4	BRCA	0	1	0	1	0	1	0	1	0	1
TCGA-A8-A07O	BRCA	0	1	0	1	0	1	0	1	0	1
TCGA-C8-A12X	BRCA	0	1	0	1	0	1	0	1	0	1
TCGA-D8-A73U	BRCA	0	1	0	1	0	1	0	1	0	1
TCGA-A1-A0SN	BRCA	0	1	0	1	0	1	0	1	0	1
TCGA-A8-A0A9	BRCA	0	1	0	1	0	1	0	1	0	1
TCGA-E2-A1IU	BRCA	0	1	0	1	0	1	0	1	0	1
TCGA-Z7-A8R6	BRCA	0	1	0	1	0	1	0	1	0	1
TCGA-E2-A14P	BRCA	0	1	0	1	0	1	0	1	0	1
TCGA-AO-A1KS	BRCA	0	1	0	1	0	1	0	1	0	1
TCGA-E9-A2JT	BRCA	0	1	0	1	0	1	0	1	0	1
TCGA-PL-A8LZ	BRCA	0	1	0	1	0	1	0	1	0	1
TCGA-EW-A1PA	BRCA	0	1	0	1	0	1	0	1	0	1
TCGA-LL-A441	BRCA	0	1	0	1	0	1	0	1	0	1
TCGA-3C-AALJ	BRCA	0	1	0	1	0	1	0	1	0	1
TCGA-D8-A27F	BRCA	0	1	0	1	0	1	0	1	0	1
TCGA-C8-A12N	BRCA	0	1	0	1	0	1	0	1	0	1
TCGA-S3-AA17	BRCA	0	1	0	1	0	1	0	1	0	1
TCGA-BH-A18K	BRCA	0	1	0	1	0	1	0	1	0	1
TCGA-AC-A3W6	BRCA	0	1	0	1	0	1	0	1	0	1
TCGA-D8-A27R	BRCA	0	1	0	1	0	1	0	1	0	1
TCGA-C8-A8HP	BRCA	0	1	0	1	0	1	0	1	0	1
TCGA-E9-A2JS	BRCA	0	1	0	1	0	1	0	1	0	1
TCGA-AN-A0FK	BRCA	0	1	0	1	0	1	0	1	0	1
TCGA-E2-A2P6	BRCA	0	1	0	1	0	1	0	1	0	1
TCGA-C8-A274	BRCA	0	1	0	1	0	1	0	1	0	1
TCGA-D8-A1XF	BRCA	1	1	1	1	1	1	1	1	1	1
TCGA-C8-A12T	BRCA	0	1	0	1	0	1	0	1	0	1
TCGA-C8-A1HL	BRCA	0	1	0	1	0	1	0	1	0	1
TCGA-AN-A03X	BRCA	0	1	0	1	0	1	0	1	0	1
TCGA-A2-A1FZ	BRCA	0	1	0	1	0	1	0	1	0	1
TCGA-AC-A3QP	BRCA	0	1	0	1	0	1	0	1	0	1
TCGA-C8-A26V	BRCA	0	1	0	1	0	1	0	1	0	1
TCGA-E9-A1RC	BRCA	0	1	0	1	0	1	0	1	0	1
TCGA-B6-A0IJ	BRCA	0	1	0	1	0	1	0	1	0	1
TCGA-E2-A15E	BRCA	0	1	0	1	0	1	0	1	0	1
TCGA-BH-A0AZ	BRCA	0	1	0	1	0	1	0	1	0	1
TCGA-A7-A26H	BRCA	0	1	0	1	0	1	0	1	0	1
TCGA-BH-A8FZ	BRCA	0	1	0	1	0	1	0	1	0	1
TCGA-E9-A1NA	BRCA	1	0	1	1	1	1	1	1	1	1
TCGA-AQ-A7U7	BRCA	0	1	0	1	0	1	0	1	0	1
TCGA-B6-A0I2	BRCA	0	1	0	1	0	1	0	1	0	1
TCGA-A8-A08T	BRCA	0	1	0	1	0	1	0	1	0	1
TCGA-AO-A03T	BRCA	0	1	0	1	0	1	0	1	0	1
TCGA-GM-A2DA	BRCA	0	1	0	1	0	1	0	1	0	1
TCGA-A8-A09K	BRCA	1	0	1	1	1	1	1	1	1	1
TCGA-AR-A254	BRCA	0	1	0	1	0	1	0	1	0	1
TCGA-AO-A0JG	BRCA	0	1	0	1	0	1	0	1	0	1
TCGA-AR-A24Q	BRCA	0	1	0	1	0	1	0	1	0	1
TCGA-C8-A134	BRCA	0	1	0	1	0	1	0	1	0	1
TCGA-A8-A08C	BRCA	0	1	0	1	0	1	0	1	0	1
TCGA-A2-A0YI	BRCA	0	1	0	1	0	1	0	1	0	1
TCGA-AR-A24U	BRCA	0	1	0	1	0	1	0	1	0	1
TCGA-B6-A0I6	BRCA	0	1	0	1	0	1	0	1	0	1
TCGA-AR-A0TW	BRCA	0	1	0	1	0	1	0	1	0	1
TCGA-5L-AAT1	BRCA	0	1	0	1	0	1	0	1	0	1
TCGA-E9-A1NE	BRCA	0	1	0	1	0	1	0	1	0	1
TCGA-BH-A18H	BRCA	0	1	0	1	0	1	0	1	0	1
TCGA-EW-A1PG	BRCA	0	1	0	1	0	1	0	1	0	1
TCGA-D8-A1X6	BRCA	0	1	0	1	0	1	0	1	0	1
TCGA-BH-A1FL	BRCA	0	1	0	1	0	1	0	1	0	1
TCGA-AR-A1AU	BRCA	0	1	0	1	0	1	0	1	0	1
TCGA-A2-A0D1	BRCA	0	1	0	1	0	1	0	1	0	1
TCGA-A8-A094	BRCA	0	1	0	1	0	1	0	1	0	1
TCGA-BH-A0AU	BRCA	0	1	0	1	0	1	0	1	0	1
TCGA-A2-A0D0	BRCA	1	1	1	1	1	1	1	1	1	1
TCGA-AR-A1AV	BRCA	0	1	0	1	0	1	0	1	0	1
TCGA-E2-A576	BRCA	0	1	0	1	0	1	0	1	0	1
TCGA-AC-A2FB	BRCA	0	1	0	1	0	1	0	1	0	1
TCGA-A8-A09C	BRCA	0	1	0	1	0	1	0	1	0	1
TCGA-A8-A079	BRCA	0	1	0	1	0	1	0	1	0	1
TCGA-BH-A0HA	BRCA	1	0	1	0	1	1	1	1	1	1
TCGA-A8-A07Z	BRCA	1	1	1	1	1	1	1	1	1	1
TCGA-E2-A1IH	BRCA	1	1	1	1	1	1	1	1	1	1
TCGA-E9-A1RG	BRCA	0	1	0	1	0	1	0	1	0	1
TCGA-A2-A0SW	BRCA	0	1	0	1	0	1	0	1	0	1
TCGA-C8-A133	BRCA	0	1	0	1	0	1	0	1	0	1
TCGA-E9-A1R0	BRCA	0	1	0	1	0	1	0	1	0	1
TCGA-A7-A3IZ	BRCA	0	1	0	1	0	1	0	1	0	1
TCGA-A8-A06P	BRCA	0	1	0	1	0	1	0	1	0	1
TCGA-B6-A1KF	BRCA	0	1	0	1	0	1	0	1	0	1
TCGA-B6-A0RV	BRCA	0	1	0	1	0	1	0	1	0	1
TCGA-BH-A0EI	BRCA	0	1	0	1	0	1	0	1	0	1
TCGA-A8-A09I	BRCA	0	1	0	1	0	1	0	1	0	1
TCGA-AR-A1AQ	BRCA	0	1	0	1	0	1	0	1	0	1
TCGA-AC-A5XU	BRCA	0	1	0	1	0	1	0	1	0	1
TCGA-E2-A15I	BRCA	0	1	0	1	0	1	0	1	0	1
TCGA-A7-A26G	BRCA	0	1	0	1	0	1	0	1	0	1
TCGA-BH-A0HK	BRCA	0	1	0	1	0	1	0	1	0	1
TCGA-EW-A6SB	BRCA	0	1	0	1	0	1	0	1	0	1
TCGA-BH-A203	BRCA	0	1	0	1	0	1	0	1	0	1
TCGA-AC-A2BK	BRCA	0	1	0	1	0	1	0	1	0	1
TCGA-EW-A1J6	BRCA	0	1	0	1	0	1	0	1	0	1
TCGA-A2-A0CK	BRCA	0	1	0	1	0	1	0	1	0	1
TCGA-A7-A6VW	BRCA	0	1	0	1	0	1	0	1	0	1
TCGA-A8-A09X	BRCA	0	1	0	1	0	1	0	1	0	1
TCGA-E2-A10C	BRCA	0	1	0	1	0	1	0	1	0	1
TCGA-B6-A409	BRCA	0	1	0	1	0	1	0	1	0	1
TCGA-A8-A0A7	BRCA	0	1	0	1	0	1	0	1	0	1
TCGA-AN-A0XU	BRCA	0	1	0	1	0	1	0	1	0	1
TCGA-GM-A2DF	BRCA	0	1	0	1	0	1	0	1	0	1
TCGA-A8-A06Y	BRCA	1	1	1	1	1	1	1	1	1	1
TCGA-A2-A04N	BRCA	0	1	0	1	0	1	0	1	0	1
TCGA-5T-A9QA	BRCA	0	1	0	1	0	1	0	1	0	1
TCGA-EW-A2FV	BRCA	1	1	1	1	1	1	1	1	1	1
TCGA-AN-A0FT	BRCA	0	1	0	1	0	1	0	1	0	1
TCGA-AR-A1AW	BRCA	0	1	0	1	0	1	0	1	0	1
TCGA-AR-A24P	BRCA	0	1	0	1	0	1	0	1	0	1
TCGA-BH-A0BQ	BRCA	0	1	0	1	0	1	0	1	0	1
TCGA-B6-A0IE	BRCA	0	1	0	1	0	1	0	1	0	1
TCGA-D8-A1JL	BRCA	0	1	0	1	0	1	0	1	0	1
TCGA-BH-A0B7	BRCA	0	1	0	1	0	1	0	1	0	1
TCGA-C8-A135	BRCA	0	1	0	1	0	1	0	1	0	1
TCGA-BH-A0DO	BRCA	0	1	0	1	0	1	0	1	0	1
TCGA-E2-A1L8	BRCA	0	1	0	1	0	1	0	1	0	1
TCGA-AR-A2LQ	BRCA	0	1	0	1	0	1	0	1	0	1
TCGA-A2-A04U	BRCA	1	1	1	1	1	1	1	1	1	1
TCGA-BH-A8FY	BRCA	0	1	0	1	0	1	0	1	0	1
TCGA-D8-A1JS	BRCA	0	1	0	1	0	1	0	1	0	1
TCGA-LL-A50Y	BRCA	0	1	0	1	0	1	0	1	0	1
TCGA-A2-A4S2	BRCA	0	1	0	1	0	1	0	1	0	1
TCGA-BH-A0DX	BRCA	0	1	0	1	0	1	0	1	0	1
TCGA-LL-A8F5	BRCA	0	1	0	1	0	1	0	1	0	1
TCGA-D8-A1JU	BRCA	0	1	0	1	0	1	0	1	0	1
TCGA-B6-A400	BRCA	0	1	0	1	0	1	0	1	0	1
TCGA-JL-A3YW	BRCA	0	1	0	1	0	1	0	1	0	1
TCGA-AR-A24O	BRCA	0	1	0	1	0	1	0	1	0	1
TCGA-E2-A574	BRCA	0	1	0	1	0	1	0	1	0	1
TCGA-S3-AA10	BRCA	0	1	0	1	0	1	0	1	0	1
TCGA-E9-A1N8	BRCA	0	1	0	1	0	1	0	1	0	1
TCGA-E9-A1R7	BRCA	0	1	0	1	0	1	0	1	0	1
TCGA-GI-A2C8	BRCA	0	1	0	1	0	1	0	1	0	1
TCGA-OL-A5RZ	BRCA	0	1	0	1	0	1	0	1	0	1
TCGA-A2-A0T1	BRCA	0	1	0	1	0	1	0	1	0	1
TCGA-D8-A147	BRCA	0	1	0	1	0	1	0	1	0	1
TCGA-A7-A425	BRCA	0	1	0	1	0	1	0	1	0	1
TCGA-AC-A8OP	BRCA	0	1	0	1	0	1	0	1	0	1
TCGA-A8-A09W	BRCA	0	1	0	1	0	1	0	1	0	1
TCGA-E2-A1IF	BRCA	0	1	0	1	0	1	0	1	0	1
TCGA-OL-A66K	BRCA	0	1	0	1	0	1	0	1	0	1
TCGA-E9-A1NG	BRCA	0	1	0	1	0	1	0	1	0	1
TCGA-D8-A1XS	BRCA	0	1	0	1	0	1	0	1	0	1
TCGA-E9-A6HE	BRCA	0	1	0	1	0	1	0	1	0	1
TCGA-A1-A0SB	BRCA	0	1	0	1	0	1	0	1	0	1
TCGA-3C-AALK	BRCA	0	1	0	1	0	1	0	1	0	1
TCGA-BH-A0C3	BRCA	0	1	0	1	0	1	0	1	0	1
TCGA-GM-A2DK	BRCA	0	1	0	1	0	1	0	1	0	1
TCGA-D8-A27N	BRCA	0	1	0	1	0	1	0	1	0	1
TCGA-AO-A0J3	BRCA	0	1	0	1	0	1	0	1	0	1
TCGA-EW-A1J3	BRCA	0	1	0	1	0	1	0	1	0	1
TCGA-B6-A0IH	BRCA	0	1	0	1	0	1	0	1	0	1
TCGA-E2-A573	BRCA	0	1	0	1	0	1	0	1	0	1
TCGA-A2-A0T0	BRCA	0	1	0	1	0	1	0	1	0	1
TCGA-A7-A6VV	BRCA	0	1	0	1	0	1	0	1	0	1
TCGA-E2-A14N	BRCA	0	1	0	1	0	1	0	1	0	1
TCGA-A7-A13F	BRCA	0	1	0	1	0	1	0	1	0	1
TCGA-C8-A3M7	BRCA	0	1	0	1	0	1	0	1	0	1
TCGA-AR-A1AH	BRCA	0	1	0	1	0	1	0	1	0	1
TCGA-OL-A97C	BRCA	0	1	0	1	0	1	0	1	0	1
TCGA-A2-A25E	BRCA	1	1	1	1	1	1	1	1	1	1
TCGA-A2-A0CR	BRCA	0	1	0	1	0	1	0	1	0	1
TCGA-AR-A2LR	BRCA	0	1	0	1	0	1	0	1	0	1
TCGA-A2-A25D	BRCA	0	1	0	1	0	1	0	1	0	1
TCGA-EW-A6SA	BRCA	0	1	0	1	0	1	0	1	0	1
TCGA-AO-A0J4	BRCA	0	1	0	1	0	1	0	1	0	1
TCGA-BH-A0BW	BRCA	1	0	1	1	1	1	1	1	1	1
TCGA-E9-A1QZ	BRCA	0	1	0	1	0	1	0	1	0	1
TCGA-E2-A1IK	BRCA	0	1	0	1	0	1	0	1	0	1
TCGA-V7-A7HQ	BRCA	0	1	0	1	0	1	0	1	0	1
TCGA-D8-A27V	BRCA	0	1	0	1	0	1	0	1	0	1
TCGA-AR-A5QN	BRCA	0	1	0	1	0	1	0	1	0	1
TCGA-AO-A124	BRCA	1	1	1	1	1	1	1	1	1	1
TCGA-A2-A0ST	BRCA	0	1	0	1	0	1	0	1	0	1
TCGA-A2-A4RW	BRCA	0	1	0	1	0	1	0	1	0	1
TCGA-AR-A0U1	BRCA	0	1	0	1	0	1	0	1	0	1
TCGA-AR-A1AR	BRCA	0	1	0	1	0	1	0	1	0	1
TCGA-A1-A0SK	BRCA	1	1	1	1	1	1	1	1	1	1
TCGA-B6-A0RP	BRCA	0	1	0	1	0	1	0	1	0	1
TCGA-B6-A0I8	BRCA	0	1	0	1	0	1	0	1	0	1
TCGA-BH-A18P	BRCA	0	1	0	1	0	1	0	1	0	1
TCGA-LL-A7SZ	BRCA	0	1	0	1	0	1	0	1	0	1
TCGA-WT-AB41	BRCA	0	1	0	1	0	1	0	1	0	1
TCGA-B6-A1KN	BRCA	0	1	0	1	0	1	0	1	0	1
TCGA-A7-A0CE	BRCA	0	1	0	1	0	1	0	1	0	1
TCGA-E2-A14Y	BRCA	0	1	0	1	0	1	0	1	0	1
TCGA-AC-A23H	BRCA	0	1	0	1	0	1	0	1	0	1
TCGA-BH-A18J	BRCA	0	1	0	1	0	1	0	1	0	1
TCGA-BH-A18F	BRCA	0	1	0	1	0	1	0	1	0	1
TCGA-BH-A0BD	BRCA	0	1	0	1	0	1	0	1	0	1
TCGA-A8-A0A2	BRCA	0	1	0	1	0	1	0	1	0	1
TCGA-AR-A1AY	BRCA	0	1	0	1	0	1	0	1	0	1
TCGA-D8-A27M	BRCA	0	1	0	1	0	1	0	1	0	1
TCGA-A2-A0SU	BRCA	0	1	0	1	0	1	0	1	0	1
TCGA-A2-A3XW	BRCA	0	1	0	1	0	1	0	1	0	1
TCGA-E2-A1LK	BRCA	1	1	1	1	1	1	1	1	1	1
TCGA-OL-A5S0	BRCA	0	1	0	1	0	1	0	1	0	1
TCGA-A7-A426	BRCA	0	1	0	1	0	1	0	1	0	1
TCGA-B6-A0IC	BRCA	0	1	0	1	0	1	0	1	0	1
TCGA-AR-A24H	BRCA	0	1	0	1	0	1	0	1	0	1
TCGA-AR-A24N	BRCA	0	1	0	1	0	1	0	1	0	1
TCGA-A2-A3Y0	BRCA	0	1	0	1	0	1	0	1	0	1
TCGA-BH-A1EV	BRCA	0	1	0	1	0	1	0	1	0	1
TCGA-A8-A07P	BRCA	0	1	0	1	0	1	0	1	0	1
TCGA-E2-A10A	BRCA	0	1	0	1	0	1	0	1	0	1
TCGA-BH-A0W7	BRCA	0	1	0	1	0	1	0	1	0	1
TCGA-EW-A1PC	BRCA	0	1	0	1	0	1	0	1	0	1
TCGA-D8-A1J9	BRCA	0	1	0	1	0	1	0	1	0	1
TCGA-A7-A3J1	BRCA	0	1	0	1	0	1	0	1	0	1
TCGA-A8-A0A1	BRCA	0	1	0	1	0	1	0	1	0	1
TCGA-BH-A2L8	BRCA	0	1	0	1	0	1	0	1	0	1
TCGA-AR-A1AO	BRCA	0	1	0	1	0	1	0	1	0	1
TCGA-AN-A0FW	BRCA	0	1	0	1	0	1	0	1	0	1
TCGA-A8-A09N	BRCA	0	1	0	1	0	1	0	1	0	1
TCGA-D8-A27E	BRCA	0	1	0	1	0	1	0	1	0	1
TCGA-AC-A8OQ	BRCA	0	1	0	1	0	1	0	1	0	1
TCGA-A7-A0CJ	BRCA	0	1	0	1	0	1	0	1	0	1
TCGA-AC-A2QJ	BRCA	0	1	0	1	0	1	0	1	0	1
TCGA-E2-A14Q	BRCA	0	1	0	1	0	1	0	1	0	1
TCGA-D8-A1J8	BRCA	1	0	1	1	1	1	1	1	1	1
TCGA-WT-AB44	BRCA	0	1	0	1	0	1	0	1	0	1
TCGA-B6-A0IM	BRCA	0	1	0	1	0	1	0	1	0	1
TCGA-UL-AAZ6	BRCA	0	1	0	1	0	1	0	1	0	1
TCGA-B6-A40B	BRCA	0	1	0	1	0	1	0	1	0	1
TCGA-AC-A2FO	BRCA	0	1	0	1	0	1	0	1	0	1
TCGA-A2-A3XT	BRCA	0	1	0	1	0	1	0	1	0	1
TCGA-E9-A1R5	BRCA	0	1	0	1	0	1	0	1	0	1
TCGA-D8-A1Y0	BRCA	0	1	0	1	0	1	0	1	0	1
TCGA-EW-A1J5	BRCA	0	1	0	1	0	1	0	1	0	1
TCGA-S3-A6ZF	BRCA	0	1	0	1	0	1	0	1	0	1
TCGA-D8-A1X7	BRCA	0	1	0	1	0	1	0	1	0	1
TCGA-E9-A1RH	BRCA	0	1	0	1	0	1	0	1	0	1
TCGA-E2-A1IG	BRCA	0	1	0	1	0	1	0	1	0	1
TCGA-BH-A0B0	BRCA	0	1	0	1	0	1	0	1	0	1
TCGA-AR-A0TQ	BRCA	0	1	0	1	0	1	0	1	0	1
TCGA-D8-A1Y3	BRCA	0	1	0	1	0	1	0	1	0	1
TCGA-AC-A62V	BRCA	0	1	0	1	0	1	0	1	0	1
TCGA-E2-A1L6	BRCA	0	1	0	1	0	1	0	1	0	1
TCGA-E9-A247	BRCA	1	1	1	1	1	1	1	1	1	1
TCGA-LL-A5YO	BRCA	0	1	0	1	0	1	0	1	0	1
TCGA-D8-A73X	BRCA	0	1	0	1	0	1	0	1	0	1
TCGA-AR-A2LK	BRCA	0	1	0	1	0	1	0	1	0	1
TCGA-BH-A6R9	BRCA	0	1	0	1	0	1	0	1	0	1
TCGA-S3-AA15	BRCA	0	1	0	1	0	1	0	1	0	1
TCGA-D8-A146	BRCA	0	1	0	1	0	1	0	1	0	1
TCGA-AR-A256	BRCA	0	1	0	1	0	1	0	1	0	1
TCGA-E9-A249	BRCA	0	1	0	1	0	1	0	1	0	1
TCGA-BH-A18G	BRCA	1	0	1	0	1	0	1	1	1	1
TCGA-C8-A273	BRCA	0	1	0	1	0	1	0	1	0	1
TCGA-AN-A0FZ	BRCA	0	1	0	1	0	1	0	1	0	1
TCGA-E2-A14W	BRCA	1	1	1	1	1	1	1	1	1	1
TCGA-A2-A0D4	BRCA	0	1	0	1	0	1	0	1	0	1
TCGA-OL-A66N	BRCA	0	1	0	1	0	1	0	1	0	1
TCGA-E2-A1IJ	BRCA	0	1	0	1	0	1	0	1	0	1
TCGA-AO-A03R	BRCA	0	1	0	1	0	1	0	1	0	1
TCGA-A1-A0SP	BRCA	0	1	0	1	0	1	0	1	0	1
TCGA-B6-A408	BRCA	0	1	0	1	0	1	0	1	0	1
TCGA-AC-A2QH	BRCA	1	1	1	1	1	1	1	1	1	1
TCGA-BH-A5J0	BRCA	0	1	0	1	0	1	0	1	0	1
TCGA-E9-A1RF	BRCA	0	1	0	1	0	1	0	1	0	1
TCGA-A8-A08P	BRCA	0	1	0	1	0	1	0	1	0	1
TCGA-A2-A0EY	BRCA	0	1	0	1	0	1	0	1	0	1
TCGA-EW-A1P6	BRCA	0	1	0	1	0	1	0	1	0	1
TCGA-A8-A08G	BRCA	1	1	1	1	1	1	1	1	1	1
TCGA-E9-A1N3	BRCA	0	1	0	1	0	1	0	1	0	1
TCGA-A2-A0T7	BRCA	0	1	0	1	0	1	0	1	0	1
TCGA-BH-A18I	BRCA	0	1	0	1	0	1	0	1	0	1
TCGA-E9-A5FL	BRCA	0	1	0	1	0	1	0	1	0	1
TCGA-E2-A1II	BRCA	0	1	0	1	0	1	0	1	0	1
TCGA-A2-A0CS	BRCA	0	1	0	1	0	1	0	1	0	1
TCGA-C8-A12W	BRCA	0	1	0	1	0	1	0	1	0	1
TCGA-E2-A1B6	BRCA	0	1	0	1	0	1	0	1	0	1
TCGA-AC-A3TM	BRCA	0	1	0	1	0	1	0	1	0	1
TCGA-C8-A12V	BRCA	0	1	0	1	0	1	0	1	0	1
TCGA-AN-A0FF	BRCA	0	1	0	1	0	1	0	1	0	1
TCGA-E9-A22D	BRCA	0	1	0	1	0	1	0	1	0	1
TCGA-B6-A0IN	BRCA	0	1	0	1	0	1	0	1	0	1
TCGA-A2-A0CV	BRCA	0	1	0	1	0	1	0	1	0	1
TCGA-E9-A24A	BRCA	0	1	0	1	0	1	0	1	0	1
TCGA-BH-A0EB	BRCA	0	1	0	1	0	1	0	1	0	1
TCGA-EW-A1P1	BRCA	0	1	0	1	0	1	0	1	0	1
TCGA-A2-A0CO	BRCA	0	1	0	1	0	1	0	1	0	1
TCGA-LL-A5YL	BRCA	0	1	0	1	0	1	0	1	0	1
TCGA-OL-A6VR	BRCA	0	1	0	1	0	1	0	1	0	1
TCGA-BH-A0HI	BRCA	0	1	0	1	0	1	0	1	0	1
TCGA-BH-A0BF	BRCA	0	1	0	1	0	1	0	1	0	1
TCGA-E9-A1NI	BRCA	0	1	0	1	0	1	0	1	0	1
TCGA-AN-A0AL	BRCA	0	1	0	1	0	1	0	1	0	1
TCGA-E2-A1IL	BRCA	0	1	0	1	0	1	0	1	0	1
TCGA-A2-A3XX	BRCA	0	1	0	1	0	1	0	1	0	1
TCGA-BH-A18L	BRCA	0	1	0	1	0	1	0	1	0	1
TCGA-BH-A1EN	BRCA	0	1	0	1	0	1	0	1	0	1
TCGA-A2-A0CW	BRCA	0	1	0	1	0	1	0	1	0	1
TCGA-AO-A1KT	BRCA	0	1	0	1	0	1	0	1	0	1
TCGA-AO-A128	BRCA	0	1	0	1	0	1	0	1	0	1
TCGA-A7-A13E	BRCA	0	1	0	1	0	1	0	1	0	1
TCGA-E2-A1IN	BRCA	0	1	0	1	0	1	0	1	0	1
TCGA-AR-A2LO	BRCA	0	1	0	1	0	1	0	1	0	1
TCGA-D8-A27K	BRCA	0	1	0	1	0	1	0	1	0	1
TCGA-A2-A04W	BRCA	0	1	0	1	0	1	0	1	0	1
TCGA-BH-A204	BRCA	0	1	0	1	0	1	0	1	0	1
TCGA-AN-A0AK	BRCA	1	0	1	0	1	1	1	1	1	1
TCGA-A7-A26I	BRCA	0	1	0	1	0	1	0	1	0	1
TCGA-LL-A6FR	BRCA	0	1	0	1	0	1	0	1	0	1
TCGA-C8-A137	BRCA	0	1	0	1	0	1	0	1	0	1
TCGA-A8-A09G	BRCA	0	1	0	1	0	1	0	1	0	1
TCGA-EW-A1PH	BRCA	0	1	0	1	0	1	0	1	0	1
TCGA-A2-A04Y	BRCA	0	1	0	1	0	1	0	1	0	1
TCGA-A7-A5ZW	BRCA	0	1	0	1	0	1	0	1	0	1
TCGA-EW-A1IW	BRCA	0	1	0	1	0	1	0	1	0	1
TCGA-AR-A0TV	BRCA	0	1	0	1	0	1	0	1	0	1
TCGA-AQ-A54O	BRCA	0	1	0	1	0	1	0	1	0	1
TCGA-A1-A0SM	BRCA	0	1	0	1	0	1	0	1	0	1
TCGA-D8-A1JN	BRCA	0	1	0	1	0	1	0	1	0	1
TCGA-BH-A0BS	BRCA	0	1	0	1	0	1	0	1	0	1
TCGA-BH-A0BO	BRCA	0	1	0	1	0	1	0	1	0	1
TCGA-AR-A5QM	BRCA	0	1	0	1	0	1	0	1	0	1
TCGA-E9-A22A	BRCA	0	1	0	1	0	1	0	1	0	1
TCGA-A8-A08F	BRCA	0	1	0	1	0	1	0	1	0	1
TCGA-AR-A24X	BRCA	1	1	1	1	1	1	1	1	1	1
TCGA-E2-A14S	BRCA	0	1	0	1	0	1	0	1	0	1
TCGA-A7-A0CD	BRCA	1	1	1	1	1	1	1	1	1	1
TCGA-GM-A5PV	BRCA	0	1	0	1	0	1	0	1	0	1
TCGA-A7-A13G	BRCA	0	1	0	1	0	1	0	1	0	1
TCGA-AC-A3YI	BRCA	0	1	0	1	0	1	0	1	0	1
TCGA-A8-A07B	BRCA	0	1	0	1	0	1	0	1	0	1
TCGA-E9-A1N9	BRCA	0	1	0	1	0	1	0	1	0	1
TCGA-A2-A0ET	BRCA	0	1	0	1	0	1	0	1	0	1
TCGA-AR-A2LN	BRCA	0	1	0	1	0	1	0	1	0	1
TCGA-A1-A0SE	BRCA	0	1	0	1	0	1	0	1	0	1
TCGA-A2-A3XU	BRCA	0	1	0	1	0	1	0	1	0	1
TCGA-D8-A1Y1	BRCA	1	0	1	0	1	1	1	1	1	1
TCGA-E9-A54Y	BRCA	0	1	0	1	0	1	0	1	0	1
TCGA-D8-A27P	BRCA	0	1	0	1	0	1	0	1	0	1
TCGA-GM-A2DN	BRCA	0	1	0	1	0	1	0	1	0	1
TCGA-D8-A27W	BRCA	0	1	0	1	0	1	0	1	0	1
TCGA-BH-A0DG	BRCA	0	1	0	1	0	1	0	1	0	1
TCGA-B6-A0RT	BRCA	0	1	0	1	0	1	0	1	0	1
TCGA-AC-A3YJ	BRCA	0	1	0	1	0	1	0	1	0	1
TCGA-AC-A2BM	BRCA	0	1	0	1	0	1	0	1	0	1
TCGA-A8-A09D	BRCA	0	1	0	1	0	1	0	1	0	1
TCGA-A2-A04T	BRCA	0	1	0	1	0	1	0	1	0	1
TCGA-A7-A5ZV	BRCA	0	1	0	1	0	1	0	1	0	1
TCGA-A8-A07G	BRCA	0	1	0	1	0	1	0	1	0	1
TCGA-BH-A0HU	BRCA	0	1	0	1	0	1	0	1	0	1
TCGA-E9-A244	BRCA	1	1	1	1	1	1	1	1	1	1
TCGA-D8-A1JB	BRCA	0	1	0	1	0	1	0	1	0	1
TCGA-S3-AA11	BRCA	0	1	0	1	0	1	0	1	0	1
TCGA-BH-A0BG	BRCA	0	1	0	1	0	1	0	1	0	1
TCGA-A2-A0T6	BRCA	0	1	0	1	0	1	0	1	0	1
TCGA-PE-A5DE	BRCA	0	1	0	1	0	1	0	1	0	1
TCGA-D8-A143	BRCA	1	1	1	1	1	1	1	1	1	1
TCGA-AR-A0TZ	BRCA	1	1	1	1	1	1	1	1	1	1
TCGA-E2-A1L9	BRCA	0	1	0	1	0	1	0	1	0	1
TCGA-GM-A2DC	BRCA	0	1	0	1	0	1	0	1	0	1
TCGA-XX-A89A	BRCA	0	1	0	1	0	1	0	1	0	1
TCGA-E9-A1R4	BRCA	0	1	0	1	0	1	0	1	0	1
TCGA-BH-A18S	BRCA	0	1	0	1	0	1	0	1	0	1
TCGA-D8-A1JJ	BRCA	0	1	0	1	0	1	0	1	0	1
TCGA-EW-A1P0	BRCA	0	1	0	1	0	1	0	1	0	1
TCGA-E9-A248	BRCA	0	1	0	1	0	1	0	1	0	1
TCGA-A8-A06Z	BRCA	0	1	0	1	0	1	0	1	0	1
TCGA-AR-A24Z	BRCA	0	1	0	1	0	1	0	1	0	1
TCGA-A8-A093	BRCA	0	1	0	1	0	1	0	1	0	1
TCGA-A2-A3KC	BRCA	0	1	0	1	0	1	0	1	0	1
TCGA-B6-A0RS	BRCA	0	1	0	1	0	1	0	1	0	1
TCGA-BH-AB28	BRCA	0	1	0	1	0	1	0	1	0	1
TCGA-AO-A12D	BRCA	0	1	0	1	0	1	0	1	0	1
TCGA-A8-A076	BRCA	0	1	0	1	0	1	0	1	0	1
TCGA-EW-A1OY	BRCA	0	1	0	1	0	1	0	1	0	1
TCGA-AC-A62X	BRCA	0	1	0	1	0	1	0	1	0	1
TCGA-4H-AAAK	BRCA	0	1	0	1	0	1	0	1	0	1
TCGA-D8-A1JM	BRCA	0	1	0	1	0	1	0	1	0	1
TCGA-GM-A2DO	BRCA	0	1	0	1	0	1	0	1	0	1
TCGA-OK-A5Q2	BRCA	0	1	0	1	0	1	0	1	0	1
TCGA-5L-AAT0	BRCA	0	1	0	1	0	1	0	1	0	1
TCGA-E2-A56Z	BRCA	0	1	0	1	0	1	0	1	0	1
TCGA-B6-A0RQ	BRCA	0	1	0	1	0	1	0	1	0	1
TCGA-AR-A2LL	BRCA	0	1	0	1	0	1	0	1	0	1
TCGA-B6-A1KC	BRCA	0	1	0	1	0	1	0	1	0	1
TCGA-E2-A1LL	BRCA	0	1	0	1	0	1	0	1	0	1
TCGA-B6-A0I1	BRCA	0	1	0	1	0	1	0	1	0	1
TCGA-D8-A1XY	BRCA	0	1	0	1	0	1	0	1	0	1
TCGA-D8-A145	BRCA	0	1	0	1	0	1	0	1	0	1
TCGA-A8-A07I	BRCA	0	1	0	1	0	1	0	1	0	1
TCGA-D8-A1JE	BRCA	0	1	0	1	0	1	0	1	0	1
TCGA-B6-A2IU	BRCA	0	1	0	1	0	1	0	1	0	1
TCGA-AR-A252	BRCA	0	1	0	1	0	1	0	1	0	1
TCGA-AO-A12A	BRCA	0	1	0	1	0	1	0	1	0	1
TCGA-A2-A0T2	BRCA	0	1	0	1	0	1	0	1	0	1
TCGA-E9-A1R2	BRCA	0	1	0	1	0	1	0	1	0	1
TCGA-A2-A04P	BRCA	0	1	0	1	0	1	0	1	0	1
TCGA-AN-A0XR	BRCA	0	1	0	1	0	1	0	1	0	1
TCGA-EW-A1IX	BRCA	0	1	0	1	0	1	0	1	0	1
TCGA-PL-A8LY	BRCA	0	1	0	1	0	1	0	1	0	1
TCGA-AC-A6IW	BRCA	0	1	0	1	0	1	0	1	0	1
TCGA-BH-A0C1	BRCA	0	1	0	1	0	1	0	1	0	1
TCGA-E9-A1NC	BRCA	0	1	0	1	0	1	0	1	0	1
TCGA-B6-A0RO	BRCA	0	1	0	1	0	1	0	1	0	1
TCGA-A8-A06U	BRCA	0	1	0	1	0	1	0	1	0	1
TCGA-A8-A08B	BRCA	0	1	0	1	0	1	0	1	0	1
TCGA-D8-A1JC	BRCA	0	1	0	1	0	1	0	1	0	1
TCGA-AC-A6IV	BRCA	0	1	0	1	0	1	0	1	0	1
TCGA-PE-A5DC	BRCA	0	1	0	1	0	1	0	1	0	1
TCGA-E2-A1LI	BRCA	0	1	0	1	0	1	0	1	0	1
TCGA-B6-A0I9	BRCA	0	1	0	1	0	1	0	1	0	1
TCGA-E9-A1N4	BRCA	0	1	0	1	0	1	0	1	0	1
TCGA-A1-A0SF	BRCA	0	1	0	1	0	1	0	1	0	1
TCGA-E2-A15C	BRCA	0	1	0	1	0	1	0	1	0	1
TCGA-A2-A04Q	BRCA	0	1	0	1	0	1	0	1	0	1
TCGA-BH-A42T	BRCA	0	1	0	1	0	1	0	1	0	1
TCGA-E2-A1LB	BRCA	0	1	0	1	0	1	0	1	0	1
TCGA-BH-A208	BRCA	0	1	0	1	0	1	0	1	0	1
TCGA-A2-A0CU	BRCA	0	1	0	1	0	1	0	1	0	1
TCGA-E9-A229	BRCA	0	1	0	1	0	1	0	1	0	1
TCGA-E2-A14Z	BRCA	0	1	0	1	0	1	0	1	0	1
TCGA-EW-A1OZ	BRCA	1	1	1	1	1	1	1	1	1	1
TCGA-A2-A0ER	BRCA	0	1	0	1	0	1	0	1	0	1
TCGA-PE-A5DD	BRCA	0	1	0	1	0	1	0	1	0	1
TCGA-AR-A1AM	BRCA	0	1	0	1	0	1	0	1	0	1
TCGA-B6-A3ZX	BRCA	0	1	0	1	0	1	0	1	0	1
TCGA-E2-A1LH	BRCA	0	1	0	1	0	1	0	1	0	1
TCGA-AN-A0AJ	BRCA	0	1	0	1	0	1	0	1	0	1
TCGA-A8-A0A4	BRCA	0	1	0	1	0	1	0	1	0	1
TCGA-EW-A6SD	BRCA	0	1	0	1	0	1	0	1	0	1
TCGA-W8-A86G	BRCA	0	1	0	1	0	1	0	1	0	1
TCGA-B6-A402	BRCA	0	1	0	1	0	1	0	1	0	1
TCGA-E2-A15F	BRCA	0	1	0	1	0	1	0	1	0	1
TCGA-AC-A2FG	BRCA	0	1	0	1	0	1	0	1	0	1
TCGA-E2-A15M	BRCA	0	1	0	1	0	1	0	1	0	1
TCGA-BH-A0BC	BRCA	0	1	0	1	0	1	0	1	0	1
TCGA-A8-A09M	BRCA	0	1	0	1	0	1	0	1	0	1
TCGA-BH-A18M	BRCA	0	1	0	1	0	1	0	1	0	1
TCGA-D8-A27G	BRCA	0	1	0	1	0	1	0	1	0	1
TCGA-D8-A1JT	BRCA	0	1	0	1	0	1	0	1	0	1
TCGA-GM-A2DB	BRCA	0	1	0	1	0	1	0	1	0	1
TCGA-AO-A03V	BRCA	0	1	0	1	0	1	0	1	0	1
TCGA-AO-A0J5	BRCA	0	1	0	1	0	1	0	1	0	1
TCGA-BJ-A2N7	THCA	0	1	0	1	0	1	0	1	0	1
TCGA-DJ-A13R	THCA	0	1	0	1	0	1	0	1	0	1
TCGA-DJ-A2Q6	THCA	0	1	0	1	0	1	0	1	0	1
TCGA-EL-A4K6	THCA	0	1	0	1	0	1	0	1	0	1
TCGA-ET-A2N4	THCA	0	1	0	1	0	1	0	1	0	1
TCGA-DJ-A3VE	THCA	0	1	0	1	0	1	0	1	0	1
TCGA-EM-A3FK	THCA	0	1	0	1	0	1	0	1	0	1
TCGA-ET-A2MZ	THCA	0	1	0	1	0	1	0	1	0	1
TCGA-ET-A39S	THCA	0	1	0	1	0	1	0	1	0	1
TCGA-EM-A1CV	THCA	0	1	0	1	0	1	0	1	0	1
TCGA-EL-A3CP	THCA	0	1	0	1	0	1	0	1	0	1
TCGA-DJ-A3UM	THCA	0	1	0	1	0	1	0	1	0	1
TCGA-E8-A419	THCA	0	1	0	1	0	1	0	1	0	1
TCGA-ET-A25I	THCA	0	1	0	1	0	1	0	1	0	1
TCGA-KS-A4I1	THCA	0	1	0	1	0	1	0	1	0	1
TCGA-DJ-A3V7	THCA	0	1	0	1	0	1	0	1	0	1
TCGA-DJ-A3V4	THCA	0	1	0	1	0	1	0	1	0	1
TCGA-DJ-A2PT	THCA	0	1	0	1	0	1	0	1	0	1
TCGA-E8-A242	THCA	0	1	0	1	0	1	0	1	0	1
TCGA-BJ-A192	THCA	0	1	0	1	0	1	0	1	0	1
TCGA-EM-A22L	THCA	0	1	0	1	0	1	0	1	0	1
TCGA-FY-A3R7	THCA	0	1	0	1	0	1	0	1	0	1
TCGA-ET-A39K	THCA	0	1	0	1	0	1	0	1	0	1
TCGA-E8-A437	THCA	0	1	0	1	0	1	0	1	0	1
TCGA-J8-A4HY	THCA	0	1	0	1	0	1	0	1	0	1
TCGA-EL-A4JW	THCA	0	1	0	1	0	1	0	1	0	1
TCGA-ET-A3DT	THCA	0	1	0	1	0	1	0	1	0	1
TCGA-EM-A3AQ	THCA	0	1	0	1	0	1	0	1	0	1
TCGA-EL-A3CV	THCA	0	1	0	1	0	1	0	1	0	1
TCGA-J8-A3YG	THCA	0	1	0	1	0	1	0	1	0	1
TCGA-ET-A3BV	THCA	0	1	0	1	0	1	0	1	0	1
TCGA-DE-A3KN	THCA	0	1	0	1	0	1	0	1	0	1
TCGA-FK-A3S3	THCA	0	1	0	1	0	1	0	1	0	1
TCGA-EL-A4K2	THCA	0	1	0	1	0	1	0	1	0	1
TCGA-EM-A2CJ	THCA	0	1	0	1	0	1	0	1	0	1
TCGA-EM-A1CU	THCA	0	1	0	1	0	1	0	1	0	1
TCGA-DJ-A3VL	THCA	0	1	0	1	0	1	0	1	0	1
TCGA-EL-A3GZ	THCA	0	1	0	1	0	1	0	1	0	1
TCGA-BJ-A45J	THCA	0	1	0	1	0	1	0	1	0	1
TCGA-FY-A3NN	THCA	0	1	0	1	0	1	0	1	0	1
TCGA-EM-A3SU	THCA	0	1	0	1	0	1	0	1	0	1
TCGA-FK-A3SD	THCA	0	1	0	1	0	1	0	1	0	1
TCGA-EM-A1YC	THCA	0	1	0	1	0	1	0	1	0	1
TCGA-DO-A1JZ	THCA	0	1	0	1	0	1	0	1	0	1
TCGA-EM-A4FQ	THCA	0	1	0	1	0	1	0	1	0	1
TCGA-EM-A2CM	THCA	0	1	0	1	0	1	0	1	0	1
TCGA-EL-A3T9	THCA	0	1	0	1	0	1	0	1	0	1
TCGA-L6-A4EU	THCA	0	1	0	1	0	1	0	1	0	1
TCGA-E8-A415	THCA	0	1	0	1	0	1	0	1	0	1
TCGA-QD-A8IV	THCA	0	1	0	1	0	1	0	1	0	1
TCGA-EM-A3FL	THCA	0	1	0	1	0	1	0	1	0	1
TCGA-EL-A3ZO	THCA	0	1	0	1	0	1	0	1	0	1
TCGA-MK-A4N6	THCA	0	1	0	1	0	1	0	1	0	1
TCGA-DJ-A1QH	THCA	0	1	0	1	0	1	0	1	0	1
TCGA-H2-A3RI	THCA	0	1	0	1	0	1	0	1	0	1
TCGA-BJ-A191	THCA	0	1	0	1	0	1	0	1	0	1
TCGA-DJ-A3VA	THCA	0	1	0	1	0	1	0	1	0	1
TCGA-L6-A4ET	THCA	0	1	0	1	0	1	0	1	0	1
TCGA-DE-A7U5	THCA	0	1	0	1	0	1	0	1	0	1
TCGA-E8-A2JQ	THCA	0	1	0	1	0	1	0	1	0	1
TCGA-CE-A482	THCA	0	1	0	1	0	1	0	1	0	1
TCGA-EM-A2OX	THCA	0	1	0	1	0	1	0	1	0	1
TCGA-EL-A3T0	THCA	0	1	0	1	0	1	0	1	0	1
TCGA-EM-A22K	THCA	0	1	0	1	0	1	0	1	0	1
TCGA-EL-A3ZN	THCA	0	1	0	1	0	1	0	1	0	1
TCGA-BJ-A3EZ	THCA	0	1	0	1	0	1	0	1	0	1
TCGA-EL-A3N2	THCA	0	1	0	1	0	1	0	1	0	1
TCGA-E3-A3E3	THCA	0	1	0	1	0	1	0	1	0	1
TCGA-DJ-A4V5	THCA	0	1	0	1	0	1	0	1	0	1
TCGA-EL-A3GU	THCA	0	1	0	1	0	1	0	1	0	1
TCGA-FE-A3PD	THCA	0	1	0	1	0	1	0	1	0	1
TCGA-EL-A3H4	THCA	0	1	0	1	0	1	0	1	0	1
TCGA-DE-A4M8	THCA	0	1	0	1	0	1	0	1	0	1
TCGA-EM-A3FR	THCA	0	1	0	1	0	1	0	1	0	1
TCGA-L6-A4EP	THCA	0	1	0	1	0	1	0	1	0	1
TCGA-J8-A3YH	THCA	0	1	0	1	0	1	0	1	0	1
TCGA-ET-A39O	THCA	0	1	0	1	0	1	0	1	0	1
TCGA-DJ-A2PO	THCA	0	1	0	1	0	1	0	1	0	1
TCGA-BJ-A45E	THCA	0	1	0	1	0	1	0	1	0	1
TCGA-ET-A3BW	THCA	0	1	0	1	0	1	0	1	0	1
TCGA-EL-A3MY	THCA	0	1	0	1	0	1	0	1	0	1
TCGA-J8-A3O0	THCA	0	1	0	1	0	1	0	1	0	1
TCGA-FE-A230	THCA	0	1	0	1	0	1	0	1	0	1
TCGA-FY-A3NM	THCA	0	1	0	1	0	1	0	1	0	1
TCGA-EL-A3ZK	THCA	0	1	0	1	0	1	0	1	0	1
TCGA-BJ-A18Y	THCA	0	1	0	1	0	1	0	1	0	1
TCGA-ET-A40T	THCA	0	1	0	1	0	1	0	1	0	1
TCGA-DJ-A2PZ	THCA	0	1	0	1	0	1	0	1	0	1
TCGA-GE-A2C6	THCA	0	1	0	1	0	1	0	1	0	1
TCGA-DJ-A1QF	THCA	0	1	0	1	0	1	0	1	0	1
TCGA-EL-A3ZL	THCA	0	1	0	1	0	1	0	1	0	1
TCGA-BJ-A0ZE	THCA	0	1	0	1	0	1	0	1	0	1
TCGA-DJ-A4V2	THCA	0	1	0	1	0	1	0	1	0	1
TCGA-DO-A1K0	THCA	0	1	0	1	0	1	0	1	0	1
TCGA-EM-A2OV	THCA	0	1	0	1	0	1	0	1	0	1
TCGA-EM-A3AK	THCA	0	1	0	1	0	1	0	1	0	1
TCGA-EM-A3O8	THCA	0	1	0	1	0	1	0	1	0	1
TCGA-E8-A2EA	THCA	0	1	0	1	0	1	0	1	0	1
TCGA-IM-A420	THCA	0	1	0	1	0	1	0	1	0	1
TCGA-ET-A2N0	THCA	0	1	0	1	0	1	0	1	0	1
TCGA-DJ-A2Q0	THCA	0	1	0	1	0	1	0	1	0	1
TCGA-DJ-A4V0	THCA	0	1	0	1	0	1	0	1	0	1
TCGA-MK-A4N7	THCA	0	1	0	1	0	1	0	1	0	1
TCGA-ET-A3BU	THCA	0	1	0	1	0	1	0	1	0	1
TCGA-ET-A4KN	THCA	0	1	0	1	0	1	0	1	0	1
TCGA-EM-A22M	THCA	0	1	0	1	0	1	0	1	0	1
TCGA-ET-A40R	THCA	0	1	0	1	0	1	0	1	0	1
TCGA-DJ-A3VG	THCA	0	1	0	1	0	1	0	1	0	1
TCGA-FY-A76V	THCA	0	1	0	1	0	1	0	1	0	1
TCGA-EM-A3FP	THCA	0	1	0	1	0	1	0	1	0	1
TCGA-EM-A2P1	THCA	0	1	0	1	0	1	0	1	0	1
TCGA-ET-A3DO	THCA	0	1	0	1	0	1	0	1	0	1
TCGA-BJ-A45F	THCA	0	1	0	1	0	1	0	1	0	1
TCGA-ET-A3BX	THCA	0	1	0	1	0	1	0	1	0	1
TCGA-DE-A69J	THCA	0	1	0	1	0	1	0	1	0	1
TCGA-L6-A4EQ	THCA	0	1	0	1	0	1	0	1	0	1
TCGA-EM-A3SX	THCA	0	1	0	1	0	1	0	1	0	1
TCGA-FE-A23A	THCA	0	1	0	1	0	1	0	1	0	1
TCGA-CE-A483	THCA	0	1	0	1	0	1	0	1	0	1
TCGA-FY-A3I4	THCA	0	1	0	1	0	1	0	1	0	1
TCGA-FY-A40M	THCA	0	1	0	1	0	1	0	1	0	1
TCGA-ET-A3DQ	THCA	0	1	0	1	0	1	0	1	0	1
TCGA-DJ-A13M	THCA	0	1	0	1	0	1	0	1	0	1
TCGA-BJ-A0Z0	THCA	0	1	0	1	0	1	0	1	0	1
TCGA-DJ-A1QN	THCA	0	1	0	1	0	1	0	1	0	1
TCGA-CE-A485	THCA	0	1	0	1	0	1	0	1	0	1
TCGA-BJ-A45H	THCA	0	1	0	1	0	1	0	1	0	1
TCGA-EL-A4KH	THCA	0	1	0	1	0	1	0	1	0	1
TCGA-DJ-A13V	THCA	0	1	0	1	0	1	0	1	0	1
TCGA-E3-A3E5	THCA	0	1	0	1	0	1	0	1	0	1
TCGA-BJ-A0ZG	THCA	0	1	0	1	0	1	0	1	0	1
TCGA-FE-A237	THCA	0	1	0	1	0	1	0	1	0	1
TCGA-EM-A4FM	THCA	0	1	0	1	0	1	0	1	0	1
TCGA-FY-A3TY	THCA	0	1	0	1	0	1	0	1	0	1
TCGA-EM-A3FM	THCA	0	1	0	1	0	1	0	1	0	1
TCGA-EM-A2P3	THCA	0	1	0	1	0	1	0	1	0	1
TCGA-EM-A3AR	THCA	0	1	0	1	0	1	0	1	0	1
TCGA-EL-A3TA	THCA	0	1	0	1	0	1	0	1	0	1
TCGA-DJ-A1QQ	THCA	0	1	0	1	0	1	0	1	0	1
TCGA-DJ-A4UL	THCA	0	1	0	1	0	1	0	1	0	1
TCGA-EL-A3CN	THCA	0	1	0	1	0	1	0	1	0	1
TCGA-DJ-A2PV	THCA	0	1	0	1	0	1	0	1	0	1
TCGA-BJ-A2N8	THCA	0	1	0	1	0	1	0	1	0	1
TCGA-DE-A4MD	THCA	0	1	0	1	0	1	0	1	0	1
TCGA-EL-A3D5	THCA	0	1	0	1	0	1	0	1	0	1
TCGA-DJ-A2Q5	THCA	0	1	0	1	0	1	0	1	0	1
TCGA-DJ-A3UW	THCA	0	1	0	1	0	1	0	1	0	1
TCGA-ET-A2N1	THCA	0	1	0	1	0	1	0	1	0	1
TCGA-DJ-A13X	THCA	0	1	0	1	0	1	0	1	0	1
TCGA-EM-A3FQ	THCA	0	1	0	1	0	1	0	1	0	1
TCGA-EL-A3H2	THCA	0	1	0	1	0	1	0	1	0	1
TCGA-EL-A4JZ	THCA	0	1	0	1	0	1	0	1	0	1
TCGA-EM-A2P2	THCA	0	1	0	1	0	1	0	1	0	1
TCGA-DJ-A3UN	THCA	0	1	0	1	0	1	0	1	0	1
TCGA-DJ-A13T	THCA	0	1	0	1	0	1	0	1	0	1
TCGA-EM-A2CR	THCA	0	1	0	1	0	1	0	1	0	1
TCGA-EM-A2CL	THCA	0	1	0	1	0	1	0	1	0	1
TCGA-EM-A4FN	THCA	0	1	0	1	0	1	0	1	0	1
TCGA-ET-A25K	THCA	0	1	0	1	0	1	0	1	0	1
TCGA-BJ-A28R	THCA	0	1	0	1	0	1	0	1	0	1
TCGA-DJ-A2PQ	THCA	0	1	0	1	0	1	0	1	0	1
TCGA-4C-A93U	THCA	0	1	0	1	0	1	0	1	0	1
TCGA-J8-A3YE	THCA	0	1	0	1	0	1	0	1	0	1
TCGA-DE-A4MA	THCA	0	1	0	1	0	1	0	1	0	1
TCGA-J8-A3YF	THCA	0	1	0	1	0	1	0	1	0	1
TCGA-BJ-A2NA	THCA	0	1	0	1	0	1	0	1	0	1
TCGA-ET-A39N	THCA	0	1	0	1	0	1	0	1	0	1
TCGA-EL-A3TB	THCA	0	1	0	1	0	1	0	1	0	1
TCGA-EL-A3GR	THCA	0	1	0	1	0	1	0	1	0	1
TCGA-KS-A4IB	THCA	0	1	0	1	0	1	0	1	0	1
TCGA-EL-A3GY	THCA	0	1	0	1	0	1	0	1	0	1
TCGA-CE-A3ME	THCA	0	1	0	1	0	1	0	1	0	1
TCGA-EL-A3N3	THCA	0	1	0	1	0	1	0	1	0	1
TCGA-EM-A4FU	THCA	0	1	0	1	0	1	0	1	0	1
TCGA-BJ-A45D	THCA	0	1	0	1	0	1	0	1	0	1
TCGA-FE-A233	THCA	0	1	0	1	0	1	0	1	0	1
TCGA-ET-A4KQ	THCA	0	1	0	1	0	1	0	1	0	1
TCGA-IM-A3U2	THCA	0	1	0	1	0	1	0	1	0	1
TCGA-KS-A41I	THCA	0	1	0	1	0	1	0	1	0	1
TCGA-ET-A39T	THCA	0	1	0	1	0	1	0	1	0	1
TCGA-FY-A40L	THCA	0	1	0	1	0	1	0	1	0	1
TCGA-DJ-A2PP	THCA	0	1	0	1	0	1	0	1	0	1
TCGA-E8-A418	THCA	0	1	0	1	0	1	0	1	0	1
TCGA-EL-A3H1	THCA	0	1	0	1	0	1	0	1	0	1
TCGA-ET-A3DP	THCA	0	1	0	1	0	1	0	1	0	1
TCGA-BJ-A0Z9	THCA	0	1	0	1	0	1	0	1	0	1
TCGA-EL-A4K1	THCA	0	1	0	1	0	1	0	1	0	1
TCGA-DJ-A4UT	THCA	0	1	0	1	0	1	0	1	0	1
TCGA-E8-A416	THCA	0	1	0	1	0	1	0	1	0	1
TCGA-DJ-A1QL	THCA	0	1	0	1	0	1	0	1	0	1
TCGA-DJ-A3V0	THCA	0	1	0	1	0	1	0	1	0	1
TCGA-EM-A22P	THCA	0	1	0	1	0	1	0	1	0	1
TCGA-IM-A3ED	THCA	0	1	0	1	0	1	0	1	0	1
TCGA-BJ-A3F0	THCA	0	1	0	1	0	1	0	1	0	1
TCGA-DJ-A3VF	THCA	0	1	0	1	0	1	0	1	0	1
TCGA-H2-A2K9	THCA	0	1	0	1	0	1	0	1	0	1
TCGA-J8-A3O2	THCA	0	1	0	1	0	1	0	1	0	1
TCGA-BJ-A0ZB	THCA	0	1	0	1	0	1	0	1	0	1
TCGA-FY-A3R8	THCA	0	1	0	1	0	1	0	1	0	1
TCGA-EL-A3T1	THCA	0	1	0	1	0	1	0	1	0	1
TCGA-FY-A4B0	THCA	0	1	0	1	0	1	0	1	0	1
TCGA-KS-A41J	THCA	0	1	0	1	0	1	0	1	0	1
TCGA-EM-A2CO	THCA	0	1	0	1	0	1	0	1	0	1
TCGA-J8-A4HW	THCA	0	1	0	1	0	1	0	1	0	1
TCGA-EM-A3O7	THCA	0	1	0	1	0	1	0	1	0	1
TCGA-EM-A2P0	THCA	0	1	0	1	0	1	0	1	0	1
TCGA-FY-A3R9	THCA	0	1	0	1	0	1	0	1	0	1
TCGA-EM-A4FO	THCA	0	1	0	1	0	1	0	1	0	1
TCGA-BJ-A3PU	THCA	0	1	0	1	0	1	0	1	0	1
TCGA-ET-A3BO	THCA	0	1	0	1	0	1	0	1	0	1
TCGA-EL-A3H8	THCA	0	1	0	1	0	1	0	1	0	1
TCGA-EL-A3CU	THCA	0	1	0	1	0	1	0	1	0	1
TCGA-EM-A22O	THCA	0	1	0	1	0	1	0	1	0	1
TCGA-DJ-A13L	THCA	0	1	0	1	0	1	0	1	0	1
TCGA-EM-A4FF	THCA	0	1	0	1	0	1	0	1	0	1
TCGA-FY-A40N	THCA	0	1	0	1	0	1	0	1	0	1
TCGA-EM-A2CU	THCA	0	1	0	1	0	1	0	1	0	1
TCGA-BJ-A0ZH	THCA	0	1	0	1	0	1	0	1	0	1
TCGA-EL-A3ZM	THCA	0	1	0	1	0	1	0	1	0	1
TCGA-DJ-A2Q1	THCA	0	1	0	1	0	1	0	1	0	1
TCGA-FK-A3SE	THCA	0	1	0	1	0	1	0	1	0	1
TCGA-EM-A2CN	THCA	0	1	0	1	0	1	0	1	0	1
TCGA-ET-A25G	THCA	0	1	0	1	0	1	0	1	0	1
TCGA-EM-A2CS	THCA	0	1	0	1	0	1	0	1	0	1
TCGA-DE-A4MC	THCA	0	1	0	1	0	1	0	1	0	1
TCGA-EL-A3D4	THCA	0	1	0	1	0	1	0	1	0	1
TCGA-E3-A3DY	THCA	0	1	0	1	0	1	0	1	0	1
TCGA-BJ-A45G	THCA	0	1	0	1	0	1	0	1	0	1
TCGA-DJ-A2PW	THCA	0	1	0	1	0	1	0	1	0	1
TCGA-BJ-A3PT	THCA	0	1	0	1	0	1	0	1	0	1
TCGA-ET-A25R	THCA	0	1	0	1	0	1	0	1	0	1
TCGA-EL-A4K0	THCA	0	1	0	1	0	1	0	1	0	1
TCGA-EL-A3H5	THCA	0	1	0	1	0	1	0	1	0	1
TCGA-DJ-A4V4	THCA	0	1	0	1	0	1	0	1	0	1
TCGA-DJ-A2Q4	THCA	0	1	0	1	0	1	0	1	0	1
TCGA-DE-A2OL	THCA	0	1	0	1	0	1	0	1	0	1
TCGA-CE-A481	THCA	0	1	0	1	0	1	0	1	0	1
TCGA-EL-A3ZR	THCA	0	1	0	1	0	1	0	1	0	1
TCGA-BJ-A0ZC	THCA	0	1	0	1	0	1	0	1	0	1
TCGA-ET-A3DW	THCA	0	1	0	1	0	1	0	1	0	1
TCGA-FE-A231	THCA	0	1	0	1	0	1	0	1	0	1
TCGA-EM-A2CT	THCA	0	1	0	1	0	1	0	1	0	1
TCGA-EM-A4FH	THCA	0	1	0	1	0	1	0	1	0	1
TCGA-ET-A3BT	THCA	0	1	0	1	0	1	0	1	0	1
TCGA-EL-A3CL	THCA	0	1	0	1	0	1	0	1	0	1
TCGA-DJ-A13W	THCA	0	1	0	1	0	1	0	1	0	1
TCGA-ET-A25J	THCA	0	1	0	1	0	1	0	1	0	1
TCGA-EM-A3AO	THCA	0	1	0	1	0	1	0	1	0	1
TCGA-EM-A4FR	THCA	0	1	0	1	0	1	0	1	0	1
TCGA-EL-A3ZG	THCA	0	1	0	1	0	1	0	1	0	1
TCGA-EL-A4KI	THCA	0	1	0	1	0	1	0	1	0	1
TCGA-EM-A3OB	THCA	0	1	0	1	0	1	0	1	0	1
TCGA-FY-A40K	THCA	0	1	0	1	0	1	0	1	0	1
TCGA-DJ-A1QE	THCA	0	1	0	1	0	1	0	1	0	1
TCGA-DJ-A4UW	THCA	0	1	0	1	0	1	0	1	0	1
TCGA-EL-A4JX	THCA	0	1	0	1	0	1	0	1	0	1
TCGA-DJ-A2QB	THCA	0	1	0	1	0	1	0	1	0	1
TCGA-BJ-A290	THCA	0	1	0	1	0	1	0	1	0	1
TCGA-EL-A3GV	THCA	0	1	0	1	0	1	0	1	0	1
TCGA-EL-A3CT	THCA	0	1	0	1	0	1	0	1	0	1
TCGA-EL-A3CO	THCA	0	1	0	1	0	1	0	1	0	1
TCGA-EL-A3GX	THCA	0	1	0	1	0	1	0	1	0	1
TCGA-FY-A2QD	THCA	0	1	0	1	0	1	0	1	0	1
TCGA-DJ-A3VJ	THCA	0	1	0	1	0	1	0	1	0	1
TCGA-ET-A3BQ	THCA	0	1	0	1	0	1	0	1	0	1
TCGA-IM-A3EB	THCA	0	1	0	1	0	1	0	1	0	1
TCGA-IM-A3U3	THCA	0	1	0	1	0	1	0	1	0	1
TCGA-DJ-A3UZ	THCA	0	1	0	1	0	1	0	1	0	1
TCGA-ET-A3BS	THCA	0	1	0	1	0	1	0	1	0	1
TCGA-DJ-A2Q9	THCA	0	1	0	1	0	1	0	1	0	1
TCGA-EM-A1YD	THCA	0	1	0	1	0	1	0	1	0	1
TCGA-DJ-A3UU	THCA	0	1	0	1	0	1	0	1	0	1
TCGA-BJ-A3PR	THCA	0	1	0	1	0	1	0	1	0	1
TCGA-IM-A41Z	THCA	0	1	0	1	0	1	0	1	0	1
TCGA-EL-A3GW	THCA	0	1	0	1	0	1	0	1	0	1
TCGA-EM-A22N	THCA	0	1	0	1	0	1	0	1	0	1
TCGA-FE-A236	THCA	0	1	0	1	0	1	0	1	0	1
TCGA-FY-A4B4	THCA	0	1	0	1	0	1	0	1	0	1
TCGA-DO-A2HM	THCA	0	1	0	1	0	1	0	1	0	1
TCGA-FE-A235	THCA	0	1	0	1	0	1	0	1	0	1
TCGA-EM-A3FN	THCA	0	1	0	1	0	1	0	1	0	1
TCGA-KS-A4I9	THCA	0	1	0	1	0	1	0	1	0	1
TCGA-EM-A1CW	THCA	0	1	0	1	0	1	0	1	0	1
TCGA-DJ-A2PU	THCA	0	1	0	1	0	1	0	1	0	1
TCGA-DJ-A3UY	THCA	0	1	0	1	0	1	0	1	0	1
TCGA-E8-A44K	THCA	0	1	0	1	0	1	0	1	0	1
TCGA-EL-A4K9	THCA	0	1	0	1	0	1	0	1	0	1
TCGA-EL-A3CZ	THCA	0	1	0	1	0	1	0	1	0	1
TCGA-EM-A3FJ	THCA	0	1	0	1	0	1	0	1	0	1
TCGA-EM-A3SY	THCA	0	1	0	1	0	1	0	1	0	1
TCGA-BJ-A18Z	THCA	0	1	0	1	0	1	0	1	0	1
TCGA-E8-A438	THCA	0	1	0	1	0	1	0	1	0	1
TCGA-EL-A3T8	THCA	0	1	0	1	0	1	0	1	0	1
TCGA-ET-A39L	THCA	0	1	0	1	0	1	0	1	0	1
TCGA-KS-A4I3	THCA	0	1	0	1	0	1	0	1	0	1
TCGA-ET-A40P	THCA	0	1	0	1	0	1	0	1	0	1
TCGA-EL-A3ZP	THCA	0	1	0	1	0	1	0	1	0	1
TCGA-EM-A3SZ	THCA	0	1	0	1	0	1	0	1	0	1
TCGA-E3-A3DZ	THCA	0	1	0	1	0	1	0	1	0	1
TCGA-DJ-A3UQ	THCA	0	1	0	1	0	1	0	1	0	1
TCGA-DJ-A1QD	THCA	0	1	0	1	0	1	0	1	0	1
TCGA-BJ-A4O8	THCA	0	1	0	1	0	1	0	1	0	1
TCGA-EL-A4K7	THCA	0	1	0	1	0	1	0	1	0	1
TCGA-EM-A22Q	THCA	0	1	0	1	0	1	0	1	0	1
TCGA-EM-A1CS	THCA	0	1	0	1	0	1	0	1	0	1
TCGA-FE-A234	THCA	0	1	0	1	0	1	0	1	0	1
TCGA-DJ-A13S	THCA	0	1	0	1	0	1	0	1	0	1
TCGA-DJ-A2PY	THCA	0	1	0	1	0	1	0	1	0	1
TCGA-EM-A2OY	THCA	0	1	0	1	0	1	0	1	0	1
TCGA-E8-A436	THCA	0	1	0	1	0	1	0	1	0	1
TCGA-DJ-A3V6	THCA	0	1	0	1	0	1	0	1	0	1
TCGA-BJ-A0YZ	THCA	0	1	0	1	0	1	0	1	0	1
TCGA-EL-A3ZQ	THCA	0	1	0	1	0	1	0	1	0	1
TCGA-EL-A4JV	THCA	0	1	0	1	0	1	0	1	0	1
TCGA-EM-A3O9	THCA	0	1	0	1	0	1	0	1	0	1
TCGA-DE-A4MB	THCA	0	1	0	1	0	1	0	1	0	1
TCGA-EL-A3T7	THCA	0	1	0	1	0	1	0	1	0	1
TCGA-EL-A3CR	THCA	0	1	0	1	0	1	0	1	0	1
TCGA-EL-A3MW	THCA	0	1	0	1	0	1	0	1	0	1
TCGA-DE-A69K	THCA	0	1	0	1	0	1	0	1	0	1
TCGA-DJ-A3UK	THCA	0	1	0	1	0	1	0	1	0	1
TCGA-EM-A3AI	THCA	0	1	0	1	0	1	0	1	0	1
TCGA-FY-A4B3	THCA	0	1	0	1	0	1	0	1	0	1
TCGA-EM-A3AN	THCA	0	1	0	1	0	1	0	1	0	1
TCGA-FE-A232	THCA	0	1	0	1	0	1	0	1	0	1
TCGA-FY-A3YR	THCA	0	1	0	1	0	1	0	1	0	1
TCGA-EL-A3D1	THCA	0	1	0	1	0	1	0	1	0	1
TCGA-DJ-A2QA	THCA	0	1	0	1	0	1	0	1	0	1
TCGA-IM-A41Y	THCA	0	1	0	1	0	1	0	1	0	1
TCGA-EM-A22J	THCA	0	1	0	1	0	1	0	1	0	1
TCGA-DJ-A2Q2	THCA	0	1	0	1	0	1	0	1	0	1
TCGA-DJ-A2Q8	THCA	0	1	0	1	0	1	0	1	0	1
TCGA-EL-A4K4	THCA	0	1	0	1	0	1	0	1	0	1
TCGA-E8-A3X7	THCA	0	1	0	1	0	1	0	1	0	1
TCGA-FK-A3SB	THCA	0	1	0	1	0	1	0	1	0	1
TCGA-BJ-A45I	THCA	0	1	0	1	0	1	0	1	0	1
TCGA-FK-A3SG	THCA	0	1	0	1	0	1	0	1	0	1
TCGA-EL-A3CM	THCA	0	1	0	1	0	1	0	1	0	1
TCGA-KS-A4ID	THCA	0	1	0	1	0	1	0	1	0	1
TCGA-DJ-A4UR	THCA	0	1	0	1	0	1	0	1	0	1
TCGA-EL-A3MZ	THCA	0	1	0	1	0	1	0	1	0	1
TCGA-DJ-A2PS	THCA	0	1	0	1	0	1	0	1	0	1
TCGA-FY-A3RA	THCA	0	1	0	1	0	1	0	1	0	1
TCGA-CE-A13K	THCA	0	1	0	1	0	1	0	1	0	1
TCGA-EM-A2CK	THCA	0	1	0	1	0	1	0	1	0	1
TCGA-EL-A3ZS	THCA	0	1	0	1	0	1	0	1	0	1
TCGA-EM-A2OZ	THCA	0	1	0	1	0	1	0	1	0	1
TCGA-KS-A4IC	THCA	0	1	0	1	0	1	0	1	0	1
TCGA-MK-A4N9	THCA	0	1	0	1	0	1	0	1	0	1
TCGA-DJ-A3VI	THCA	0	1	0	1	0	1	0	1	0	1
TCGA-EL-A3H7	THCA	0	1	0	1	0	1	0	1	0	1
TCGA-EM-A2OW	THCA	0	1	0	1	0	1	0	1	0	1
TCGA-EM-A3AJ	THCA	0	1	0	1	0	1	0	1	0	1
TCGA-EM-A3AL	THCA	0	1	0	1	0	1	0	1	0	1
TCGA-EL-A3T3	THCA	0	1	0	1	0	1	0	1	0	1
TCGA-EM-A3O6	THCA	0	1	0	1	0	1	0	1	0	1
TCGA-EL-A3MX	THCA	0	1	0	1	0	1	0	1	0	1
TCGA-FK-A3SH	THCA	0	1	0	1	0	1	0	1	0	1
TCGA-DJ-A3VK	THCA	0	1	0	1	0	1	0	1	0	1
TCGA-EM-A3ST	THCA	0	1	0	1	0	1	0	1	0	1
TCGA-EM-A1YE	THCA	0	1	0	1	0	1	0	1	0	1
TCGA-EL-A3CX	THCA	0	1	0	1	0	1	0	1	0	1
TCGA-DJ-A2QC	THCA	0	1	0	1	0	1	0	1	0	1
TCGA-BJ-A2P4	THCA	0	1	0	1	0	1	0	1	0	1
TCGA-EM-A4G1	THCA	0	1	0	1	0	1	0	1	0	1
TCGA-EM-A1CT	THCA	0	1	0	1	0	1	0	1	0	1
TCGA-BJ-A0ZF	THCA	0	1	0	1	0	1	0	1	0	1
TCGA-EL-A3D0	THCA	0	1	0	1	0	1	0	1	0	1
TCGA-DJ-A2Q3	THCA	0	1	0	1	0	1	0	1	0	1
TCGA-DJ-A2PX	THCA	0	1	0	1	0	1	0	1	0	1
TCGA-E8-A432	THCA	0	1	0	1	0	1	0	1	0	1
TCGA-EL-A3T2	THCA	0	1	0	1	0	1	0	1	0	1
TCGA-EL-A3ZT	THCA	0	1	0	1	0	1	0	1	0	1
TCGA-DJ-A3UP	THCA	0	1	0	1	0	1	0	1	0	1
TCGA-J8-A42S	THCA	0	1	0	1	0	1	0	1	0	1
TCGA-BJ-A28V	THCA	0	1	0	1	0	1	0	1	0	1
TCGA-DJ-A3UO	THCA	0	1	0	1	0	1	0	1	0	1
TCGA-DJ-A1QO	THCA	0	1	0	1	0	1	0	1	0	1
TCGA-FY-A3W9	THCA	0	1	0	1	0	1	0	1	0	1
TCGA-DJ-A3UR	THCA	0	1	0	1	0	1	0	1	0	1
TCGA-ET-A3BP	THCA	0	1	0	1	0	1	0	1	0	1
TCGA-DJ-A1QG	THCA	0	1	0	1	0	1	0	1	0	1
TCGA-EM-A3AP	THCA	0	1	0	1	0	1	0	1	0	1
TCGA-DJ-A3V2	THCA	0	1	0	1	0	1	0	1	0	1
TCGA-EM-A3OA	THCA	0	1	0	1	0	1	0	1	0	1
TCGA-BJ-A4O9	THCA	0	1	0	1	0	1	0	1	0	1
TCGA-FY-A3ON	THCA	0	1	0	1	0	1	0	1	0	1
TCGA-ET-A3BN	THCA	0	1	0	1	0	1	0	1	0	1
TCGA-DJ-A4UP	THCA	0	1	0	1	0	1	0	1	0	1
TCGA-BJ-A28X	THCA	0	1	0	1	0	1	0	1	0	1
TCGA-EL-A3ZH	THCA	0	1	0	1	0	1	0	1	0	1
TCGA-DJ-A3V5	THCA	0	1	0	1	0	1	0	1	0	1
TCGA-EL-A4KG	THCA	0	1	0	1	0	1	0	1	0	1
TCGA-E8-A417	THCA	0	1	0	1	0	1	0	1	0	1
TCGA-EL-A3GS	THCA	0	1	0	1	0	1	0	1	0	1
TCGA-E8-A433	THCA	0	1	0	1	0	1	0	1	0	1
TCGA-J8-A3YD	THCA	0	1	0	1	0	1	0	1	0	1
TCGA-DJ-A3US	THCA	0	1	0	1	0	1	0	1	0	1
TCGA-E8-A434	THCA	0	1	0	1	0	1	0	1	0	1
TCGA-H2-A421	THCA	0	1	0	1	0	1	0	1	0	1
TCGA-EL-A4KD	THCA	0	1	0	1	0	1	0	1	0	1
TCGA-FK-A4UB	THCA	0	1	0	1	0	1	0	1	0	1
TCGA-EM-A2CQ	THCA	0	1	0	1	0	1	0	1	0	1
TCGA-ET-A3DS	THCA	0	1	0	1	0	1	0	1	0	1
TCGA-CE-A27D	THCA	0	1	0	1	0	1	0	1	0	1
TCGA-ET-A39I	THCA	0	1	0	1	0	1	0	1	0	1
TCGA-DJ-A3V8	THCA	0	1	0	1	0	1	0	1	0	1
TCGA-DJ-A13U	THCA	0	1	0	1	0	1	0	1	0	1
TCGA-BJ-A0ZA	THCA	0	1	0	1	0	1	0	1	0	1
TCGA-EL-A3CY	THCA	0	1	0	1	0	1	0	1	0	1
TCGA-H2-A422	THCA	0	1	0	1	0	1	0	1	0	1
TCGA-E3-A3E1	THCA	0	1	0	1	0	1	0	1	0	1
TCGA-DJ-A13O	THCA	0	1	0	1	0	1	0	1	0	1
TCGA-DJ-A3V9	THCA	0	1	0	1	0	1	0	1	0	1
TCGA-ET-A3DR	THCA	0	1	0	1	0	1	0	1	0	1
TCGA-DJ-A13P	THCA	0	1	0	1	0	1	0	1	0	1
TCGA-DJ-A3V3	THCA	0	1	0	1	0	1	0	1	0	1
TCGA-FY-A3WA	THCA	0	1	0	1	0	1	0	1	0	1
TCGA-KS-A41F	THCA	0	1	0	1	0	1	0	1	0	1
TCGA-EL-A3H3	THCA	0	1	0	1	0	1	0	1	0	1
TCGA-BJ-A0ZJ	THCA	0	1	0	1	0	1	0	1	0	1
TCGA-KS-A4I7	THCA	0	1	0	1	0	1	0	1	0	1
TCGA-EL-A3GQ	THCA	0	1	0	1	0	1	0	1	0	1
TCGA-J8-A3NZ	THCA	0	1	0	1	0	1	0	1	0	1
TCGA-BJ-A2N9	THCA	0	1	0	1	0	1	0	1	0	1
TCGA-CE-A3MD	THCA	0	1	0	1	0	1	0	1	0	1
TCGA-FY-A3NP	THCA	0	1	0	1	0	1	0	1	0	1
TCGA-FE-A3PB	THCA	0	1	0	1	0	1	0	1	0	1
TCGA-BJ-A28Z	THCA	0	1	0	1	0	1	0	1	0	1
TCGA-DJ-A2PR	THCA	0	1	0	1	0	1	0	1	0	1
TCGA-DJ-A3VM	THCA	0	1	0	1	0	1	0	1	0	1
TCGA-EL-A3D6	THCA	0	1	0	1	0	1	0	1	0	1
TCGA-ET-A3DU	THCA	0	1	0	1	0	1	0	1	0	1
TCGA-H2-A26U	THCA	0	1	0	1	0	1	0	1	0	1
TCGA-DJ-A1QM	THCA	0	1	0	1	0	1	0	1	0	1
TCGA-EM-A4FK	THCA	0	1	0	1	0	1	0	1	0	1
TCGA-DE-A0Y3	THCA	0	1	0	1	0	1	0	1	0	1
TCGA-EL-A3CS	THCA	0	1	0	1	0	1	0	1	0	1
TCGA-E8-A413	THCA	0	1	0	1	0	1	0	1	0	1
TCGA-ET-A39M	THCA	0	1	0	1	0	1	0	1	0	1
TCGA-DJ-A2PN	THCA	0	1	0	1	0	1	0	1	0	1
TCGA-EL-A3CW	THCA	0	1	0	1	0	1	0	1	0	1
TCGA-FY-A3BL	THCA	0	1	0	1	0	1	0	1	0	1
TCGA-ET-A3DV	THCA	0	1	0	1	0	1	0	1	0	1
TCGA-E3-A3E0	THCA	0	1	0	1	0	1	0	1	0	1
TCGA-H2-A3RH	THCA	0	1	0	1	0	1	0	1	0	1
TCGA-EM-A3O3	THCA	0	1	0	1	0	1	0	1	0	1
TCGA-DJ-A3UV	THCA	0	1	0	1	0	1	0	1	0	1
TCGA-BJ-A28T	THCA	0	1	0	1	0	1	0	1	0	1
TCGA-DE-A4M9	THCA	0	1	0	1	0	1	0	1	0	1
TCGA-CE-A484	THCA	0	1	0	1	0	1	0	1	0	1
TCGA-EL-A3T6	THCA	0	1	0	1	0	1	0	1	0	1
TCGA-EL-A3GO	THCA	0	1	0	1	0	1	0	1	0	1
TCGA-EL-A3GP	THCA	0	1	0	1	0	1	0	1	0	1
TCGA-IM-A4EB	THCA	0	1	0	1	0	1	0	1	0	1
TCGA-DJ-A3UX	THCA	0	1	0	1	0	1	0	1	0	1
TCGA-DJ-A2Q7	THCA	0	1	0	1	0	1	0	1	0	1
TCGA-KS-A41L	THCA	0	1	0	1	0	1	0	1	0	1
TCGA-EM-A1YB	THCA	0	1	0	1	0	1	0	1	0	1
TCGA-EM-A4FV	THCA	0	1	0	1	0	1	0	1	0	1
TCGA-EM-A3FO	THCA	0	1	0	1	0	1	0	1	0	1
TCGA-BJ-A45K	THCA	0	1	0	1	0	1	0	1	0	1
TCGA-EM-A22I	THCA	0	1	0	1	0	1	0	1	0	1
TCGA-ET-A2N3	THCA	0	1	0	1	0	1	0	1	0	1
TCGA-J8-A3O1	THCA	0	1	0	1	0	1	0	1	0	1
TCGA-EM-A1YA	THCA	0	1	0	1	0	1	0	1	0	1
TCGA-ET-A40S	THCA	0	1	0	1	0	1	0	1	0	1
TCGA-DJ-A3UT	THCA	0	1	0	1	0	1	0	1	0	1
TCGA-KS-A4I5	THCA	0	1	0	1	0	1	0	1	0	1
TCGA-E8-A414	THCA	0	1	0	1	0	1	0	1	0	1
TCGA-MK-A84Z	THCA	0	1	0	1	0	1	0	1	0	1
TCGA-ET-A39P	THCA	0	1	0	1	0	1	0	1	0	1
TCGA-ET-A40Q	THCA	0	1	0	1	0	1	0	1	0	1
TCGA-FY-A3I5	THCA	0	1	0	1	0	1	0	1	0	1
TCGA-E8-A44M	THCA	0	1	0	1	0	1	0	1	0	1
TCGA-FE-A3PC	THCA	0	1	0	1	0	1	0	1	0	1
TCGA-FY-A3R6	THCA	0	1	0	1	0	1	0	1	0	1
TCGA-E3-A3E2	THCA	0	1	0	1	0	1	0	1	0	1
TCGA-BJ-A0Z2	THCA	0	1	0	1	0	1	0	1	0	1
TCGA-EM-A2CP	THCA	0	1	0	1	0	1	0	1	0	1
TCGA-DE-A0Y2	THCA	0	1	0	1	0	1	0	1	0	1
TCGA-FE-A3PA	THCA	0	1	0	1	0	1	0	1	0	1
TCGA-ET-A25O	THCA	0	1	0	1	0	1	0	1	0	1
TCGA-DJ-A4UQ	THCA	0	1	0	1	0	1	0	1	0	1
TCGA-BJ-A0Z3	THCA	0	1	0	1	0	1	0	1	0	1
TCGA-DE-A0XZ	THCA	0	1	0	1	0	1	0	1	0	1
TCGA-BJ-A28S	THCA	0	1	0	1	0	1	0	1	0	1
TCGA-FE-A22Z	THCA	0	1	0	1	0	1	0	1	0	1
TCGA-DJ-A1QI	THCA	0	1	0	1	0	1	0	1	0	1
TCGA-DJ-A3VD	THCA	0	1	0	1	0	1	0	1	0	1
TCGA-DJ-A3VB	THCA	0	1	0	1	0	1	0	1	0	1
TCGA-ET-A39J	THCA	0	1	0	1	0	1	0	1	0	1
TCGA-ET-A39R	THCA	0	1	0	1	0	1	0	1	0	1
TCGA-BA-6872	HNSC	0	1	0	1	0	1	0	1	0	1
TCGA-CN-A640	HNSC	0	1	0	1	0	1	0	1	0	1
TCGA-CV-A6JN	HNSC	1	1	1	1	1	1	1	1	1	1
TCGA-CV-7261	HNSC	0	1	0	1	0	1	0	1	0	1
TCGA-MT-A67G	HNSC	0	1	0	1	0	1	0	1	0	1
TCGA-CX-7082	HNSC	0	1	0	1	0	1	0	1	0	1
TCGA-CV-7254	HNSC	0	1	0	1	0	1	0	1	0	1
TCGA-CV-7097	HNSC	0	1	0	1	0	1	0	1	0	1
TCGA-CN-A6V3	HNSC	0	1	0	1	0	1	0	1	0	1
TCGA-CQ-6220	HNSC	0	1	0	1	0	1	0	1	0	1
TCGA-CQ-A4CD	HNSC	0	1	0	1	0	1	0	1	0	1
TCGA-H7-7774	HNSC	0	1	0	1	0	1	0	1	0	1
TCGA-CQ-A4C7	HNSC	0	1	0	1	0	1	0	1	0	1
TCGA-HD-A633	HNSC	0	1	0	1	0	1	0	1	0	1
TCGA-CN-A49A	HNSC	0	1	0	1	0	1	0	1	0	1
TCGA-CV-A468	HNSC	0	1	0	1	0	1	0	1	0	1
TCGA-CN-5373	HNSC	0	1	0	1	0	1	0	1	0	1
TCGA-CV-7178	HNSC	0	1	0	1	0	1	0	1	0	1
TCGA-DQ-7596	HNSC	0	1	0	1	0	1	0	1	0	1
TCGA-TN-A7HL	HNSC	0	1	0	1	0	1	0	1	0	1
TCGA-CQ-5326	HNSC	0	1	0	1	0	1	0	1	0	1
TCGA-D6-A6EM	HNSC	0	1	0	1	0	1	0	1	0	1
TCGA-F7-A620	HNSC	0	1	0	1	0	1	0	1	0	1
TCGA-F7-8298	HNSC	0	1	0	1	0	1	0	1	0	1
TCGA-BA-A6DF	HNSC	0	1	0	1	0	1	0	1	0	1
TCGA-BA-4075	HNSC	0	1	0	1	0	1	0	1	0	1
TCGA-CR-6487	HNSC	0	1	0	1	0	1	0	1	0	1
TCGA-CN-5366	HNSC	0	1	0	1	0	1	0	1	0	1
TCGA-CV-7416	HNSC	0	1	0	1	0	1	0	1	0	1
TCGA-CV-7425	HNSC	0	1	0	1	0	1	0	1	0	1
TCGA-QK-A6VC	HNSC	0	1	0	1	0	1	0	1	0	1
TCGA-CV-7407	HNSC	0	1	0	1	0	1	0	1	0	1
TCGA-HD-7229	HNSC	0	1	0	1	0	1	0	1	0	1
TCGA-CN-5363	HNSC	0	1	0	1	0	1	0	1	0	1
TCGA-F7-A50J	HNSC	0	1	0	1	0	1	0	1	0	1
TCGA-F7-A50G	HNSC	0	1	0	1	0	1	0	1	0	1
TCGA-DQ-5625	HNSC	0	1	0	1	0	1	0	1	0	1
TCGA-H7-A6C4	HNSC	0	1	0	1	0	1	0	1	0	1
TCGA-CN-5364	HNSC	0	1	0	1	0	1	0	1	0	1
TCGA-UF-A7JK	HNSC	0	1	0	1	0	1	0	1	0	1
TCGA-CN-4736	HNSC	0	1	0	1	0	1	0	1	0	1
TCGA-CR-6493	HNSC	0	1	0	1	0	1	0	1	0	1
TCGA-CV-7255	HNSC	0	1	0	1	0	1	0	1	0	1
TCGA-BB-A6UM	HNSC	0	1	0	1	0	1	0	1	0	1
TCGA-CN-4735	HNSC	0	1	0	1	0	1	0	1	0	1
TCGA-CV-A6JU	HNSC	0	1	0	1	0	1	0	1	0	1
TCGA-CV-7238	HNSC	0	1	0	1	0	1	0	1	0	1
TCGA-MT-A67A	HNSC	0	1	0	1	0	1	0	1	0	1
TCGA-CV-7446	HNSC	0	1	0	1	0	1	0	1	0	1
TCGA-QK-A6V9	HNSC	0	1	0	1	0	1	0	1	0	1
TCGA-CV-7430	HNSC	0	1	0	1	0	1	0	1	0	1
TCGA-CV-A45V	HNSC	0	1	0	1	0	1	0	1	0	1
TCGA-BA-6871	HNSC	0	1	0	1	0	1	0	1	0	1
TCGA-CV-7177	HNSC	0	1	0	1	0	1	0	1	0	1
TCGA-CV-7410	HNSC	0	1	0	1	0	1	0	1	0	1
TCGA-UF-A718	HNSC	0	1	0	1	0	1	0	1	0	1
TCGA-CQ-5327	HNSC	0	1	0	1	0	1	0	1	0	1
TCGA-CN-A498	HNSC	0	1	0	1	0	1	0	1	0	1
TCGA-HD-7832	HNSC	0	1	0	1	0	1	0	1	0	1
TCGA-CN-A49C	HNSC	0	1	0	1	0	1	0	1	0	1
TCGA-P3-A6T6	HNSC	0	1	0	1	0	1	0	1	0	1
TCGA-CR-7395	HNSC	0	1	0	1	0	1	0	1	0	1
TCGA-CR-6492	HNSC	0	1	0	1	0	1	0	1	0	1
TCGA-UF-A7JH	HNSC	0	1	0	1	0	1	0	1	0	1
TCGA-CN-6012	HNSC	0	1	0	1	0	1	0	1	0	1
TCGA-CV-A461	HNSC	0	1	0	1	0	1	0	1	0	1
TCGA-BA-6869	HNSC	0	1	0	1	0	1	0	1	0	1
TCGA-D6-A6ES	HNSC	0	1	0	1	0	1	0	1	0	1
TCGA-CR-7368	HNSC	0	1	0	1	0	1	0	1	0	1
TCGA-UF-A7JD	HNSC	0	1	0	1	0	1	0	1	0	1
TCGA-CN-6019	HNSC	0	1	0	1	0	1	0	1	0	1
TCGA-UF-A7JF	HNSC	0	1	0	1	0	1	0	1	0	1
TCGA-CR-5249	HNSC	0	1	0	1	0	1	0	1	0	1
TCGA-CQ-6223	HNSC	0	1	0	1	0	1	0	1	0	1
TCGA-BA-A4IF	HNSC	0	1	0	1	0	1	0	1	0	1
TCGA-DQ-7588	HNSC	0	1	0	1	0	1	0	1	0	1
TCGA-P3-A5QE	HNSC	0	1	0	1	0	1	0	1	0	1
TCGA-CV-7422	HNSC	0	1	0	1	0	1	0	1	0	1
TCGA-QK-A8Z8	HNSC	0	1	0	1	0	1	0	1	0	1
TCGA-CN-6011	HNSC	1	1	1	1	1	1	1	1	1	1
TCGA-CR-5247	HNSC	0	1	0	1	0	1	0	1	0	1
TCGA-CQ-5331	HNSC	0	1	0	1	0	1	0	1	0	1
TCGA-CQ-5323	HNSC	0	1	0	1	0	1	0	1	0	1
TCGA-CR-6478	HNSC	0	1	0	1	0	1	0	1	0	1
TCGA-CN-6016	HNSC	0	1	0	1	0	1	0	1	0	1
TCGA-CN-6992	HNSC	0	1	0	1	0	1	0	1	0	1
TCGA-CV-A45P	HNSC	0	1	0	1	0	1	0	1	0	1
TCGA-CR-7367	HNSC	0	1	0	1	0	1	0	1	0	1
TCGA-CV-7424	HNSC	0	1	0	1	0	1	0	1	0	1
TCGA-CV-7245	HNSC	0	1	0	1	0	1	0	1	0	1
TCGA-CV-5444	HNSC	0	1	0	1	0	1	0	1	0	1
TCGA-P3-A6T5	HNSC	0	1	0	1	0	1	0	1	0	1
TCGA-CQ-5332	HNSC	0	1	0	1	0	1	0	1	0	1
TCGA-CN-5359	HNSC	0	1	0	1	0	1	0	1	0	1
TCGA-CN-4731	HNSC	0	1	0	1	0	1	0	1	0	1
TCGA-BA-6870	HNSC	0	1	0	1	0	1	0	1	0	1
TCGA-F7-8489	HNSC	0	1	0	1	0	1	0	1	0	1
TCGA-CV-6945	HNSC	0	1	0	1	0	1	0	1	0	1
TCGA-CN-5356	HNSC	0	1	0	1	0	1	0	1	0	1
TCGA-MT-A67F	HNSC	0	1	0	1	0	1	0	1	0	1
TCGA-CV-6938	HNSC	0	1	0	1	0	1	0	1	0	1
TCGA-CN-4727	HNSC	0	1	0	1	0	1	0	1	0	1
TCGA-BA-A4IG	HNSC	0	1	0	1	0	1	0	1	0	1
TCGA-CV-7252	HNSC	0	1	0	1	0	1	0	1	0	1
TCGA-CV-A465	HNSC	0	1	0	1	0	1	0	1	0	1
TCGA-CR-7392	HNSC	0	1	0	1	0	1	0	1	0	1
TCGA-CR-5243	HNSC	0	1	0	1	0	1	0	1	0	1
TCGA-BA-A4IH	HNSC	0	1	0	1	0	1	0	1	0	1
TCGA-T2-A6WZ	HNSC	0	1	0	1	0	1	0	1	0	1
TCGA-UF-A7JA	HNSC	0	1	0	1	0	1	0	1	0	1
TCGA-CR-6480	HNSC	0	1	0	1	0	1	0	1	0	1
TCGA-CV-7433	HNSC	0	1	0	1	0	1	0	1	0	1
TCGA-CV-7423	HNSC	0	1	0	1	0	1	0	1	0	1
TCGA-WA-A7GZ	HNSC	0	1	0	1	0	1	0	1	0	1
TCGA-CN-A497	HNSC	0	1	0	1	0	1	0	1	0	1
TCGA-CV-A6JD	HNSC	0	1	0	1	0	1	0	1	0	1
TCGA-CX-7086	HNSC	0	1	0	1	0	1	0	1	0	1
TCGA-BA-6868	HNSC	0	1	0	1	0	1	0	1	0	1
TCGA-CV-7429	HNSC	0	1	0	1	0	1	0	1	0	1
TCGA-T2-A6X2	HNSC	0	1	0	1	0	1	0	1	0	1
TCGA-BA-A6DI	HNSC	0	1	0	1	0	1	0	1	0	1
TCGA-CR-7388	HNSC	0	1	0	1	0	1	0	1	0	1
TCGA-UF-A719	HNSC	0	1	0	1	0	1	0	1	0	1
TCGA-CN-4742	HNSC	0	1	0	1	0	1	0	1	0	1
TCGA-KU-A6H7	HNSC	0	1	0	1	0	1	0	1	0	1
TCGA-CV-7090	HNSC	0	1	0	1	0	1	0	1	0	1
TCGA-CR-6481	HNSC	0	1	0	1	0	1	0	1	0	1
TCGA-CV-7250	HNSC	0	1	0	1	0	1	0	1	0	1
TCGA-CV-6939	HNSC	0	1	0	1	0	1	0	1	0	1
TCGA-CV-A6K0	HNSC	0	1	0	1	0	1	0	1	0	1
TCGA-CN-6998	HNSC	0	1	0	1	0	1	0	1	0	1
TCGA-CV-7413	HNSC	0	1	0	1	0	1	0	1	0	1
TCGA-DQ-5624	HNSC	0	1	0	1	0	1	0	1	0	1
TCGA-F7-A61S	HNSC	0	1	0	1	0	1	0	1	0	1
TCGA-CR-6472	HNSC	1	1	1	1	1	1	1	1	1	1
TCGA-CV-7100	HNSC	0	1	0	1	0	1	0	1	0	1
TCGA-CV-6003	HNSC	0	1	0	1	0	1	0	1	0	1
TCGA-CV-5977	HNSC	0	1	0	1	0	1	0	1	0	1
TCGA-CR-7398	HNSC	0	1	0	1	0	1	0	1	0	1
TCGA-CN-4733	HNSC	0	1	0	1	0	1	0	1	0	1
TCGA-CR-7399	HNSC	0	1	0	1	0	1	0	1	0	1
TCGA-CR-6474	HNSC	0	1	0	1	0	1	0	1	0	1
TCGA-BA-4074	HNSC	0	1	0	1	0	1	0	1	0	1
TCGA-KU-A66T	HNSC	0	1	0	1	0	1	0	1	0	1
TCGA-CV-6954	HNSC	1	0	1	1	1	1	1	1	1	1
TCGA-QK-A8Z7	HNSC	1	1	1	1	1	1	1	1	1	1
TCGA-CN-4737	HNSC	0	1	0	1	0	1	0	1	0	1
TCGA-CR-7365	HNSC	0	1	0	1	0	1	0	1	0	1
TCGA-D6-A6EK	HNSC	0	1	0	1	0	1	0	1	0	1
TCGA-CR-7380	HNSC	0	1	0	1	0	1	0	1	0	1
TCGA-QK-A8ZA	HNSC	0	1	0	1	0	1	0	1	0	1
TCGA-D6-6517	HNSC	0	1	0	1	0	1	0	1	0	1
TCGA-CV-6950	HNSC	0	1	0	1	0	1	0	1	0	1
TCGA-CQ-6225	HNSC	0	1	0	1	0	1	0	1	0	1
TCGA-CQ-A4C6	HNSC	0	1	0	1	0	1	0	1	0	1
TCGA-HD-A6I0	HNSC	0	1	0	1	0	1	0	1	0	1
TCGA-UF-A71A	HNSC	0	1	0	1	0	1	0	1	0	1
TCGA-P3-A6T7	HNSC	0	1	0	1	0	1	0	1	0	1
TCGA-BA-A6DB	HNSC	0	1	0	1	0	1	0	1	0	1
TCGA-CR-5250	HNSC	0	1	0	1	0	1	0	1	0	1
TCGA-BA-4078	HNSC	0	1	0	1	0	1	0	1	0	1
TCGA-T2-A6WX	HNSC	0	1	0	1	0	1	0	1	0	1
TCGA-DQ-7591	HNSC	0	1	0	1	0	1	0	1	0	1
TCGA-HD-7831	HNSC	0	1	0	1	0	1	0	1	0	1
TCGA-HD-8314	HNSC	0	1	0	1	0	1	0	1	0	1
TCGA-CN-4725	HNSC	0	1	0	1	0	1	0	1	0	1
TCGA-CN-6994	HNSC	0	1	0	1	0	1	0	1	0	1
TCGA-CR-6470	HNSC	0	1	0	1	0	1	0	1	0	1
TCGA-BA-5556	HNSC	0	1	0	1	0	1	0	1	0	1
TCGA-P3-A6T4	HNSC	0	1	0	1	0	1	0	1	0	1
TCGA-CQ-5325	HNSC	0	1	0	1	0	1	0	1	0	1
TCGA-CQ-A4CG	HNSC	0	1	0	1	0	1	0	1	0	1
TCGA-CQ-6221	HNSC	0	1	0	1	0	1	0	1	0	1
TCGA-CN-A49B	HNSC	0	1	0	1	0	1	0	1	0	1
TCGA-CR-7404	HNSC	0	1	0	1	0	1	0	1	0	1
TCGA-DQ-5629	HNSC	0	1	0	1	0	1	0	1	0	1
TCGA-CV-A6JE	HNSC	0	1	0	1	0	1	0	1	0	1
TCGA-H7-A6C5	HNSC	0	1	0	1	0	1	0	1	0	1
TCGA-HD-A634	HNSC	0	1	0	1	0	1	0	1	0	1
TCGA-QK-A64Z	HNSC	0	1	0	1	0	1	0	1	0	1
TCGA-BA-A6D8	HNSC	0	1	0	1	0	1	0	1	0	1
TCGA-P3-A6SX	HNSC	0	1	0	1	0	1	0	1	0	1
TCGA-UF-A71E	HNSC	0	1	0	1	0	1	0	1	0	1
TCGA-WA-A7H4	HNSC	0	1	0	1	0	1	0	1	0	1
TCGA-CQ-7069	HNSC	0	1	0	1	0	1	0	1	0	1
TCGA-F7-A624	HNSC	1	0	1	0	1	0	1	0	1	0
TCGA-CV-7247	HNSC	0	1	0	1	0	1	0	1	0	1
TCGA-CX-A4AQ	HNSC	0	1	0	1	0	1	0	1	0	1
TCGA-CV-6942	HNSC	0	1	0	1	0	1	0	1	0	1
TCGA-UF-A7JJ	HNSC	0	1	0	1	0	1	0	1	0	1
TCGA-MZ-A6I9	HNSC	0	1	0	1	0	1	0	1	0	1
TCGA-CR-7382	HNSC	0	1	0	1	0	1	0	1	0	1
TCGA-CR-5248	HNSC	1	0	1	1	1	1	1	1	1	1
TCGA-CV-6943	HNSC	0	1	0	1	0	1	0	1	0	1
TCGA-D6-A6EN	HNSC	0	1	0	1	0	1	0	1	0	1
TCGA-CN-4726	HNSC	0	1	0	1	0	1	0	1	0	1
TCGA-CV-7263	HNSC	0	1	0	1	0	1	0	1	0	1
TCGA-CV-7103	HNSC	0	1	0	1	0	1	0	1	0	1
TCGA-CV-7437	HNSC	0	1	0	1	0	1	0	1	0	1
TCGA-CV-7091	HNSC	0	1	0	1	0	1	0	1	0	1
TCGA-CV-5442	HNSC	0	1	0	1	0	1	0	1	0	1
TCGA-BA-7269	HNSC	0	1	0	1	0	1	0	1	0	1
TCGA-D6-8569	HNSC	0	1	0	1	0	1	0	1	0	1
TCGA-CN-6017	HNSC	0	1	0	1	0	1	0	1	0	1
TCGA-BA-5555	HNSC	0	1	0	1	0	1	0	1	0	1
TCGA-BA-A6DG	HNSC	0	1	0	1	0	1	0	1	0	1
[truncated: 5,090 more rows]
